# Supplementary material for: A proton-gated channel identified in the centipede antenna
Source: EMBO Rep. 2025 Oct 20;26(24):6083–95. doi: 10.1038/s44319-025-00606-2 (PMC12714832; doi:10.1038/s44319-025-00606-2)
Supplement: Supplementary file 3 — Movie EV1 [file 44319_2025_606_MOESM3_ESM.zip › EMBOR-2025-62006V2_MovieEV1.txt]

Movie EV1. Color change of methyl red solution droplets upon application and removal of air or 95% CO2.
