# Supplementary material for: A proton-gated channel identified in the centipede antenna
Source: EMBO Rep. 2025 Oct 20;26(24):6083–95. doi: 10.1038/s44319-025-00606-2 (PMC12714832; doi:10.1038/s44319-025-00606-2)
Supplement: Supplementary file 4 — Movie EV2 [file 44319_2025_606_MOESM4_ESM.zip]

Archive with 2 entries (2 files):
- EMBOR-2025-62006V2_MovieEV2.txt
- EMBOR-2025-62006V3-Movie_EV2.mp4
