# Supplementary material for: A proton-gated channel identified in the centipede antenna
Source: EMBO Rep. 2025 Oct 20;26(24):6083–95. doi: 10.1038/s44319-025-00606-2 (PMC12714832; doi:10.1038/s44319-025-00606-2)
Supplement: Supplementary file 4 — Movie EV2 [file 44319_2025_606_MOESM4_ESM.zip › EMBOR-2025-62006V2_MovieEV2.txt]

Movie EV2. Antennal movements of centipedes under different chemical environments: CA (continuous air), IA (intermittent air), CC (continuous 95% CO2), and IC (intermittent 95% CO2).  
