# Supplementary material for: A proton-gated channel identified in the centipede antenna
Source: EMBO Rep. 2025 Oct 20;26(24):6083–95. doi: 10.1038/s44319-025-00606-2 (PMC12714832; doi:10.1038/s44319-025-00606-2)
Supplement: Supplementary file 5 — Source data Fig. 1 [file 44319_2025_606_MOESM5_ESM.zip]

Archive with 26 entries (16 files):
- Figure1A/
- Figure1A/Figure1A_umap_source_data.csv
- Figure1B/
- Figure1B/Figure1B_umap_source_data.csv
- Figure1C/
- Figure1C/Figure1C_featurePlot_blend_source_data.csv
- Figure1D/
- Figure1D/Figure1D_bubble_plot_source_data.csv
- Figure1E/
- Figure1E/Blue_DAPI.tif
- Figure1E/Green_PDPNaC1.tif
- Figure1E/Merge.tif
- Figure1E/Red_PIEZO2.tif
- Figure1F/
- Figure1F/Figure1F_colocalization_analysisi_report.pdf
- Figure1F/Figure1F_colocalization_scatter_rawdata.csv
- Figure1G/
- Figure1G/Figure1G_SEM_original_images.tif
- Figure1H/
- Figure1H/FIG 1H_1.png
- Figure1H/FIG 1H_2.png
- Figure1H/FIG 1H_3.png
- Figure1I/
- Figure1I/Figure1I_scatter_rawdata.csv
- Figure1K/
- Figure1K/Figure1K_behavior_AntennaSwingFreq_EnvComparisonrawdata.csv
