# Supplementary material for: A proton-gated channel identified in the centipede antenna
Source: EMBO Rep. 2025 Oct 20;26(24):6083–95. doi: 10.1038/s44319-025-00606-2 (PMC12714832; doi:10.1038/s44319-025-00606-2)
Supplement: Supplementary file 5 — Source data Fig. 1 [file 44319_2025_606_MOESM5_ESM.zip › Figure1A/Figure1A_umap_source_data.csv]

Cell_ID	UMAP_1	UMAP_2	Cluster
ante1_AAACCCAAGGAGCAAA-1	10.4285368975159	-0.792281253854951	0
ante1_AAACCCAAGGGCTAAC-1	-5.96061658301384	-2.42638085655423	1
ante1_AAACCCACAAACAGGC-1	-5.71450995841057	0.873489217241088	1
ante1_AAACCCACACTACTTT-1	-8.07218789496453	4.0509810609415	2
ante1_AAACCCACATAGGTTC-1	11.7591376360413	-0.72841749958249	0
ante1_AAACCCAGTACTAAGA-1	11.571751123285	-0.521013958971223	0
ante1_AAACCCAGTCATCGGC-1	0.0417984630820048	6.19992806144504	13
ante1_AAACCCAGTGCTGCAC-1	-12.2934794370177	-5.19355510048123	7
ante1_AAACCCATCAGCTGAT-1	3.79624009690254	1.4862826032236	3
ante1_AAACCCATCCAGCAAT-1	-1.36719130911858	-10.4115745859549	8
ante1_AAACCCATCCGAGAAG-1	-7.81330155768425	15.0577523870066	11
ante1_AAACCCATCGCCTCTA-1	4.07029533944099	0.726986334998885	3
ante1_AAACGAAAGAGTATAC-1	9.33721876702278	-1.49697159103604	0
ante1_AAACGAAGTCTAATCG-1	10.424892907953	-3.45242164901944	0
ante1_AAACGAAGTTAAACCC-1	-7.48728989996941	2.44285346694736	2
ante1_AAACGAAGTTTCGCTC-1	11.9699692781922	-2.04376695923062	0
ante1_AAACGAATCGTAGCTA-1	2.63995719513862	-11.9005396204397	10
ante1_AAACGAATCTCGACCT-1	-8.85229825415642	4.5017330808237	2
ante1_AAACGCTAGACTCTTG-1	3.75873470864265	1.27583123870639	3
ante1_AAACGCTAGAGGCCAT-1	-10.8864445630553	-7.05965207390042	7
ante1_AAACGCTAGCCTGAGA-1	-3.12963604369194	-0.799306138078889	1
ante1_AAACGCTCAGACGATG-1	-4.11473845877678	-3.33723400406094	1
ante1_AAACGCTGTATTTCGG-1	-4.25104379096062	0.966206745584289	1
ante1_AAAGAACAGAGTGTGC-1	2.01107431015937	-11.3839609461233	10
ante1_AAAGAACAGATGACCG-1	5.23054457268684	10.2772433919504	6
ante1_AAAGAACAGGACTTCT-1	2.6239867266175	-4.37687991432401	15
ante1_AAAGAACCACTTTATC-1	-3.6510410253051	0.59250098593978	1
ante1_AAAGAACCAGACAAGC-1	1.98184025845497	-0.544621749441346	3
ante1_AAAGAACCATACTGAC-1	3.55016422829597	9.9288251561716	6
ante1_AAAGAACCATGGCCCA-1	-1.10969066062004	12.0777938527658	12
ante1_AAAGAACGTAACCCTA-1	9.20661879143684	-1.51802967361661	0
ante1_AAAGAACGTGATGAAT-1	-5.90950107016594	-2.16151116661282	1
ante1_AAAGAACTCACGGGAA-1	10.9655432756898	-3.01871584228726	0
ante1_AAAGAACTCCCTATTA-1	-8.98012875952752	5.37121178336886	2
ante1_AAAGAACTCGGAGTAG-1	3.41630745491951	1.06280715890674	3
ante1_AAAGAACTCGTGTGAT-1	-8.56304788031609	3.46430565543918	2
ante1_AAAGGATAGGAGTACC-1	-7.55727481284172	2.08784105010776	2
ante1_AAAGGATAGTGGTTCT-1	-6.85616492667229	2.60462714858798	2
ante1_AAAGGATCACAATCTG-1	11.0286936815736	-3.77282594017239	0
ante1_AAAGGATCATCTTTCA-1	-6.94447087683709	0.724278287370482	1
ante1_AAAGGATGTACGATGG-1	5.30327082238166	10.6624324483469	6
ante1_AAAGGATGTTGCCATA-1	-6.31382941641838	-0.0514339642927256	1
ante1_AAAGGATTCTAGAGCT-1	-7.16036652960808	16.1898124379709	11
ante1_AAAGGGCAGCATCTTG-1	-5.57903336920769	-2.37303040794583	1
ante1_AAAGGGCCAGGCCTGT-1	10.7440953310487	-3.16539429001065	0
ante1_AAAGGGCCAGGCTATT-1	-6.18763398566277	-2.35257385544034	1
ante1_AAAGGGCGTGCAGGAT-1	9.84616518578498	-3.87015031151029	0
ante1_AAAGGGCTCAGGCGAA-1	-6.28545855917961	-15.3380501108572	9
ante1_AAAGGGCTCGAACACT-1	10.7813696917054	-0.963327749292573	0
ante1_AAAGGGCTCGTAACCA-1	-12.1310782376769	-7.07794497780057	7
ante1_AAAGGTAAGAGCCGTA-1	-6.41402863898308	0.0513218206956778	1
ante1_AAAGGTAAGTCGGCAA-1	2.34068298897712	-11.5715343790457	10
ante1_AAAGGTACACGTAACT-1	11.6542725618836	-0.314991696397981	0
ante1_AAAGGTACACGTAGTT-1	9.7221484240052	-2.96011613182279	0
ante1_AAAGGTACAGACACCC-1	-8.63602208533318	6.4493215245798	2
ante1_AAAGGTACAGTCGAGA-1	12.1478829439637	-2.88291595749112	0
ante1_AAAGGTAGTACTAACC-1	12.1764073427674	-2.66823504738065	0
ante1_AAAGGTAGTAGTCACT-1	9.105141168451	-2.53672455124112	0
ante1_AAAGGTAGTCATCTAG-1	6.94759607872932	3.13152553268222	4
ante1_AAAGGTAGTTCAGCTA-1	-0.690616423273395	12.1609761876657	12
ante1_AAAGGTATCGTAGTGT-1	-8.24360131659539	4.20529081054477	2
ante1_AAAGTCCAGCACGATG-1	-2.09655427374871	-11.1525680857107	8
ante1_AAAGTCCAGGACTATA-1	-7.76555346884758	9.46274162956027	5
ante1_AAAGTCCAGGCATCGA-1	-4.99543189444573	-1.76046560577603	1
ante1_AAAGTCCAGGGCGAGA-1	-5.1681218091491	-15.1811067896292	9
ante1_AAAGTCCAGGTTATAG-1	7.5372757967469	4.00020648666171	4
ante1_AAAGTCCAGTCACGAG-1	-6.08585881629021	-14.4084350901053	9
ante1_AAAGTCCCACCAACAT-1	11.4370675142762	-3.66447089485379	0
ante1_AAAGTCCCAGAAATTG-1	-5.91753291525872	-1.84385107330533	1
ante1_AAAGTCCCAGGATCTT-1	-4.27486466803582	-3.31317256263944	1
ante1_AAAGTCCGTCGGAAAC-1	-9.38349103369744	5.68715645499972	2
ante1_AAAGTCCGTTGGGCCT-1	-12.1087632123473	-6.36094210914823	7
ante1_AAAGTCCTCTCTATAC-1	-12.6456570569518	-5.82449219993802	7
ante1_AAAGTGAAGCATAGGC-1	2.55753613076179	-4.78592894844266	15
ante1_AAAGTGAAGTTGTAGA-1	-4.60068940558464	-3.05509374908658	1
ante1_AAAGTGACACGGCTAC-1	-6.37968205847771	0.718036936004439	1
ante1_AAAGTGACACTCCTGT-1	-8.85207127966912	4.74838186927585	2
ante1_AAAGTGACAGCAAGAC-1	-2.54008268752129	-1.24951062969418	14
ante1_AAAGTGAGTACAAAGT-1	1.52761817536323	-11.7429191904471	10
ante1_AAAGTGAGTCCGTACG-1	10.1706490572449	-3.02827046684476	0
ante1_AAAGTGATCATGCTAG-1	-10.7382225934509	-7.01868699363919	7
ante1_AAAGTGATCCCGAAAT-1	-9.02781247534783	6.49137140937594	2
ante1_AAAGTGATCTGGGCAC-1	-6.29745196738274	-0.814511282961091	1
ante1_AAATGGAAGAGGTCAC-1	11.5821929033753	-0.977980001489839	0
ante1_AAATGGACACGACGTC-1	7.78693962655037	3.49224020667819	4
ante1_AAATGGACAGAGATTA-1	-5.73124312796624	-2.9268979864523	1
ante1_AAATGGAGTACGAGTG-1	7.61164188942878	0.913450316865722	3
ante1_AAATGGAGTAGCGCTC-1	-0.521906668329548	12.2793739003733	12
ante1_AAATGGAGTGAAAGTT-1	10.5524125154969	-0.425746365110597	0
ante1_AAATGGATCATGAGTC-1	-9.17043160834343	5.99124170966891	2
ante1_AAATGGATCGGCTGTG-1	-1.31171965041191	12.3070342702463	12
ante1_AACAAAGAGGAAAGTG-1	9.49876928887336	-2.74484728149625	0
ante1_AACAAAGAGGCATCGA-1	-0.755367988729786	5.51880146690158	13
ante1_AACAAAGCAAACTCGT-1	-8.54478787817986	8.34182907768039	5
ante1_AACAAAGCAAGGGTCA-1	-5.89652966895134	-15.1839134531424	9
ante1_AACAAAGCACTCGATA-1	-0.648133331919025	5.31784464545993	13
ante1_AACAAAGCAGCGAGTA-1	4.99585295281379	10.74660088249	6
ante1_AACAAAGCATAGACTC-1	-5.14195441641838	-3.31311152748319	1
ante1_AACAAAGGTTTGAACC-1	2.61010861954658	-4.45234988502713	15
ante1_AACAACCAGAGCATAT-1	-4.17860412039788	-1.89060900978299	1
ante1_AACAACCAGCCATCCG-1	-3.62230491080315	-0.421274586240968	1
ante1_AACAACCAGCTGGCCT-1	-5.7748317662719	-14.2770778971121	9
ante1_AACAACCAGGACAGTC-1	-5.78944157996209	-15.3531639414236	9
ante1_AACAACCGTCCGTTTC-1	11.8381009157655	-2.41291616729947	0
ante1_AACAACCGTGCCGGTT-1	-7.76620959677727	5.76012446113376	2
ante1_AACAACCGTGCTTCAA-1	10.4023165758607	-3.15499566368314	0
ante1_AACAACCGTTAGAAGT-1	-5.82443522849114	-0.0649053292677012	1
ante1_AACAACCTCGCAGAGA-1	2.44638920388191	0.114354388196746	3
ante1_AACAAGACAGAACTTC-1	-6.78654670157463	16.2259891194895	11
ante1_AACAAGACAGGACGAT-1	-6.60708951392205	0.55271567531375	1
ante1_AACAAGACATGGGTTT-1	-5.3129234258178	-2.92035816482755	1
ante1_AACAAGACATTCTCCG-1	-0.792244786405872	12.2467181844309	12
ante1_AACAAGAGTATACAGA-1	-6.00140284934075	-2.50756834320279	1
ante1_AACAAGATCCAAGAGG-1	-6.0779004041198	-1.69755910209866	1
ante1_AACAAGATCCAAGCCG-1	-8.5390295926574	5.07995487876681	2
ante1_AACACACAGACGCAGT-1	10.8975443895814	-3.07134626678677	0
ante1_AACACACAGTAGGATT-1	-4.167319769049	0.409030893225947	1
ante1_AACACACAGTCGCCAC-1	2.10502243599861	-11.6922361689016	10
ante1_AACACACAGTTCATCG-1	-2.44801592268975	-11.0597469644949	8
ante1_AACACACCACAGTGAG-1	11.1288075502869	-2.16206978134366	0
ante1_AACACACCACGACAAG-1	-5.46458577551873	-0.40878026060315	1
ante1_AACACACCACGGGCTT-1	-8.05908822455437	8.0924198789194	5
ante1_AACACACCACGTCTCT-1	-6.17900847830803	-14.6255762415335	9
ante1_AACACACGTAGGTAGC-1	-12.3057589475158	-6.7276747064993	7
ante1_AACACACGTATGCGTT-1	9.18025541863411	-1.79634021095487	0
ante1_AACACACGTCCGGCAT-1	7.09092236123054	1.72573496528415	4
ante1_AACACACTCAAGTCTG-1	9.8444161470887	-1.96734402946683	0
ante1_AACACACTCCATGATG-1	-5.67396783270867	-0.15526954702588	1
ante1_AACACACTCCTCTGCA-1	-4.50679301657708	-3.1921350794241	1
ante1_AACACACTCTACCAGA-1	2.10034585556953	-4.95545028022977	15
ante1_AACACACTCTAGGCAT-1	11.6547732408997	-2.48793052009793	0
ante1_AACACACTCTGTAAGC-1	8.30863905510872	3.24765922256259	4
ante1_AACACACTCTTGATTC-1	10.7334456499573	-1.59270082287045	0
ante1_AACAGGGAGATACATG-1	-3.57507037558586	-0.333959026853761	1
ante1_AACAGGGAGATGTTCC-1	-6.91367482581169	15.2841842336252	11
ante1_AACAGGGAGCTGAAGC-1	-12.4516224805358	-5.1896469431326	7
ante1_AACAGGGAGGCACTCC-1	-0.760097736502003	10.9249208135202	12
ante1_AACAGGGCAAAGGATT-1	1.82625783047645	-4.00593922905179	15
ante1_AACAGGGGTTATTCTC-1	2.07616460881202	-11.9269525843069	10
ante1_AACCAACAGCCTGACC-1	2.24295306763618	-4.66800139717313	15
ante1_AACCAACCAAGGTCGA-1	-6.38693379797966	1.30955691762714	1
ante1_AACCAACCAGTCGCAC-1	2.15172708592384	-0.47751258186551	3
ante1_AACCAACGTCCCTAAA-1	-7.21861028113396	16.6143291158274	11
ante1_AACCAACTCACTGTTT-1	-8.01031922736199	4.40743233390597	2
ante1_AACCAACTCTCCATAT-1	11.5943875368592	-0.469141645948609	0
ante1_AACCACAAGAGGCGTT-1	-12.3203349057677	-4.84969018272611	7
ante1_AACCACAAGTGGATAT-1	-2.09817218222649	-11.2684948282644	8
ante1_AACCACAAGTGGCCTC-1	3.02276135048835	0.506319404919425	3
ante1_AACCACACAAATTGCC-1	-12.5548167172912	-5.48298142723294	7
ante1_AACCACACAAGAGTTA-1	9.99457121453254	-2.76157949737759	0
ante1_AACCACACAATCGCCG-1	9.59873152337043	0.459055924196521	0
ante1_AACCACACACAAGCTT-1	-8.33383798041375	4.10179735847262	2
ante1_AACCACAGTAGGACTG-1	-12.2536253873351	-4.82736800483914	7
ante1_AACCACAGTGAGCTCC-1	4.6094923075196	9.83038212486056	6
ante1_AACCACAGTGGGTTGA-1	7.48309040627449	2.85084535308627	4
ante1_AACCACAGTTCGGTTA-1	-6.90724563040764	16.3260171575144	11
ante1_AACCACAGTTGGCTAT-1	11.2393889482972	-0.173120482485017	0
ante1_AACCACATCACGGGCT-1	5.58737421593635	0.503445537169257	3
ante1_AACCACATCACTCTTA-1	0.165124523444165	5.6712715787485	13
ante1_AACCACATCGTGACTA-1	1.53156459889381	-11.4745418863699	10
ante1_AACCATGAGAATAACC-1	7.07151651940315	0.700132475574294	3
ante1_AACCATGAGGCCCAAA-1	-6.14662503638298	0.879330651243011	1
ante1_AACCATGCAAACCACT-1	3.68798828682869	9.7864329976633	6
ante1_AACCATGCAGTAACAA-1	1.93539977631538	-0.453034205953797	3
ante1_AACCATGCATAACAGA-1	9.57654047570198	-3.27037618927213	0
ante1_AACCATGGTAGGGTAC-1	-8.56505727210076	3.70951391883639	2
ante1_AACCATGGTCACTACA-1	2.56897688469856	-11.5654461222097	10
ante1_AACCATGGTGGCGCTT-1	-6.61350249686272	-0.82817028335782	1
ante1_AACCATGGTGTAAATG-1	-9.03303193488152	5.34301306434421	2
ante1_AACCATGTCTCAACCC-1	11.4050450380799	-2.3437909918234	0
ante1_AACCATGTCTCCTGTG-1	-3.61534308829338	-10.6078874903128	8
ante1_AACCCAAAGCATTGAA-1	4.58219528756111	10.0423562688425	6
ante1_AACCCAAAGCCGTAAG-1	6.0617947634217	0.620769457299987	3
ante1_AACCCAAAGCTCATAC-1	6.96157646737068	0.647662804801742	3
ante1_AACCCAAAGTTCATCG-1	1.80618453583686	0.418702216227332	2
ante1_AACCCAACAACGACTT-1	-12.0556244794372	-5.06672547630521	7
ante1_AACCCAACATTCAGCA-1	9.8276171740052	-2.8821735220358	0
ante1_AACCCAAGTAACTGCT-1	-2.75463175215752	-11.2022430735037	8
ante1_AACCCAAGTGATACAA-1	6.53208065590828	2.23461832233218	4
ante1_AACCCAATCAAGTCTG-1	-4.60620307364495	-2.7072148161337	1
ante1_AACCCAATCTTCACAT-1	4.79044247231453	0.621211544950286	3
ante1_AACCCAATCTTCTGGC-1	4.30151892266243	9.96011330314426	6
ante1_AACCTGAAGCAGCGAT-1	-11.8228173200134	-5.56217025093289	7
ante1_AACCTGAAGTAGAGTT-1	7.47451305947273	2.89283444114474	4
ante1_AACCTGAAGTCTGTAC-1	7.51324511132209	2.52697183318881	4
ante1_AACCTGACAAATCAAG-1	-7.60843228735955	9.45709683128146	5
ante1_AACCTGACAAGTGGGT-1	-4.29855489172966	0.204681755383292	1
ante1_AACCTGAGTACCCAGC-1	6.96960354409187	3.05649282165317	4
ante1_AACCTGATCAACTTTC-1	10.9105210360047	-1.95018981270047	0
ante1_AACCTGATCACTCGAA-1	-3.31588911452324	-0.682445986787995	14
ante1_AACCTTTAGCATCCCG-1	-8.26253079810173	3.29690863319186	2
ante1_AACCTTTAGGGATCGT-1	10.532969003534	0.377804984212646	0
ante1_AACCTTTCAACCGACC-1	10.2360043581483	-3.25925873092862	0
ante1_AACCTTTCAACGTATC-1	-6.25482177176506	-15.0659572916433	9
ante1_AACCTTTCACAATCTG-1	4.7542381342408	11.0489299459055	6
ante1_AACCTTTCACAGTATC-1	9.92663145623176	-0.0454472141668406	0
ante1_AACCTTTGTGAGTTTC-1	-5.84517287650139	-2.06046984962674	1
ante1_AACCTTTTCTCTCGCA-1	-4.6511688176635	-1.77693460754605	1
ante1_AACCTTTTCTGGGCAC-1	9.02584696373909	1.24902244039325	3
ante1_AACGAAAAGAAACTGT-1	-6.05423497595818	-2.63584230713101	1
ante1_AACGAAAAGTCTTCGA-1	-2.53308367171318	-1.49814973644467	14
ante1_AACGAAACACTCCACT-1	8.18288565239875	3.01861216254977	4
ante1_AACGAAACAGCGACCT-1	10.1569247301575	-0.968737228433808	0
ante1_AACGAAACAGTCAGAG-1	10.0658173616883	-1.35026143364163	0
ante1_AACGAAAGTGGTTTGT-1	7.82140207848518	3.55468060203342	4
ante1_AACGAAATCAACTTTC-1	-3.99693107047112	-0.702017648737153	1
ante1_AACGAAATCACGTAGT-1	8.76675463280647	-2.58012150100919	0
ante1_AACGAAATCCTAAACG-1	6.86774254403083	0.592547686178962	3
ante1_AACGAAATCTAACGCA-1	4.45755196175544	0.75338752694873	3
ante1_AACGAAATCTCTGGTC-1	-3.11105393805535	-10.7863704996512	8
ante1_AACGGGAAGGATTCCT-1	1.64290750584571	-11.0055382090017	10
ante1_AACGGGACAAATCGTC-1	-3.11948513426812	-10.9044172602102	8
ante1_AACGGGACAGCCATTA-1	-5.36783694663079	-1.77210543922635	1
ante1_AACGGGAGTAGGTACG-1	10.3380446489808	-1.5981535749838	0
ante1_AACGGGAGTGTTGATC-1	2.52321363053291	-11.2989933329031	10
ante1_AACGGGATCTTAGCCC-1	-3.41047024168999	-11.2879650431082	8
ante1_AACGTCAAGCTAAGTA-1	10.2317442949769	-3.13734172157498	0
ante1_AACGTCACACCGGCTA-1	-3.78084444441826	-0.000428183595856668	1
ante1_AACGTCAGTACTCGCG-1	4.66646671853035	1.70724751182345	3
ante1_AACGTCAGTGCGGCTT-1	-0.938185924673389	10.8808477086618	12
ante1_AACGTCATCATTGCGA-1	-5.28277015128167	-1.43349085621091	1
ante1_AACGTCATCCCATTCG-1	-8.19456719794304	4.29538656898288	2
ante1_AACGTCATCCGCCTAT-1	-12.3422636929992	-5.1737310724661	7
ante1_AACGTCATCGTTCCCA-1	-5.0664257947448	-15.3196537332937	9
ante1_AACTTCTAGACCAAGC-1	4.14830327591865	11.2979724568918	6
ante1_AACTTCTAGCACGTCC-1	-5.23026608862908	-1.54054795078488	1
ante1_AACTTCTAGCTATCCA-1	-7.62830161490471	15.2574813527658	11
ante1_AACTTCTCAATGTGGG-1	10.5576510485169	-2.66979811958524	0
ante1_AACTTCTGTCTGTCCT-1	-0.83374004998238	10.8019111318186	12
ante1_AACTTCTGTCTTACAG-1	-0.222852164888691	5.41268994041232	13
ante1_AAGAACAAGATCGCTT-1	-4.96210097708733	-1.26158116630765	1
ante1_AAGAACACACCCAAGC-1	-4.31997107901604	1.1734934610918	1
ante1_AAGAACACATCCTCAC-1	4.63364220223396	1.82279993720798	3
ante1_AAGAACATCATGCCGG-1	-7.79160022177727	16.0569694203928	11
ante1_AAGACAAAGCACCCAC-1	7.0297541674134	1.03870679565219	3
ante1_AAGACAAAGCAGCAGT-1	11.3302578981873	-1.74875281624051	0
ante1_AAGACAAAGCCTTTCC-1	-4.77799128928215	-0.991000755350312	1
ante1_AAGACAAAGGCGATAC-1	10.2769627626893	-1.46025596431943	0
ante1_AAGACAACAACGGCTC-1	7.30178309044807	3.4507830304697	4
ante1_AAGACAACACAATGAA-1	-7.90922021307976	15.8860118550852	11
ante1_AAGACAACACACCTGG-1	-3.36493276991875	-0.0621538000509348	1
ante1_AAGACAACAGGTGACA-1	-4.71994971671135	-2.74825928978177	1
ante1_AAGACAAGTAGGTGCA-1	9.75391531548469	1.39971210189609	3
ante1_AAGACAATCCACGGAC-1	-5.86448668875725	0.49322998650817	1
ante1_AAGACAATCCGTGCGA-1	12.2353339251038	-2.01688288025113	0
ante1_AAGACAATCTGACAGT-1	11.3643918093201	0.0476477307870779	0
ante1_AAGACAATCTGCTTAT-1	-5.58849572577507	-2.44941089920255	1
ante1_AAGACAATCTGGTTGA-1	4.94903135857551	0.565867335875312	3
ante1_AAGACTCAGCCAAGTG-1	9.6071524675843	-3.79593966774197	0
ante1_AAGACTCCACAGTCCG-1	11.7560238893983	-0.533322258512696	0
ante1_AAGACTCCACTTGTCC-1	-5.27875327506096	-3.51739619545194	1
ante1_AAGACTCCAGCTAACT-1	4.87761116585701	10.3580873174265	6
ante1_AAGACTCGTACCGTGC-1	-8.11253499426873	8.29185988136081	5
ante1_AAGACTCTCGCCGAAC-1	9.8649764116761	0.611389116723815	0
ante1_AAGATAGAGCATCTTG-1	-4.47442483344109	-3.32994006447049	1
ante1_AAGATAGCAGAGAATT-1	-9.44221257605584	6.2471730870798	2
ante1_AAGATAGGTATTGCCA-1	11.343292718744	-3.19330309204312	0
ante1_AAGATAGGTCCTGTCT-1	-4.3267812673095	-3.21895883850308	1
ante1_AAGCATCCAAGAGTGC-1	-5.86069774069817	-14.6405346231863	9
ante1_AAGCATCCATAACTCG-1	-8.8571391049865	6.04032971092013	2
ante1_AAGCATCGTGTTAAAG-1	0.340757613992382	5.28213860221652	13
ante1_AAGCCATAGTAAGCAT-1	-4.86625718512566	-2.22871731094571	1
ante1_AAGCCATCAACAAGAT-1	6.04544830880134	1.88806368537692	4
ante1_AAGCCATCACTGTGAT-1	-5.96358155646355	-0.598606093446931	1
ante1_AAGCCATCAGAGGCAT-1	-5.72223853507073	-1.77518032364102	1
ante1_AAGCCATCATGGGTTT-1	-0.0215580705645788	5.18650509544162	4
ante1_AAGCCATGTATCTCGA-1	9.41279745659797	-0.329465611498078	0
ante1_AAGCCATTCAGACTGT-1	-8.09846448340447	8.19970537849216	5
ante1_AAGCCATTCCGAAATC-1	10.3683180864808	-2.75942967704984	0
ante1_AAGCGAGAGAACTCCT-1	10.4028096254823	0.655764804561416	0
ante1_AAGCGAGAGCCAAGTG-1	7.64782524666755	3.37942744918613	4
ante1_AAGCGAGAGGCAATGC-1	8.19037867150276	1.20036621518878	3
ante1_AAGCGAGCAGAGTAAT-1	-10.2619833890441	-6.76068471245023	7
ante1_AAGCGAGGTCATCCCT-1	2.29992724022834	-4.87329600624295	15
ante1_AAGCGTTAGAATGTTG-1	9.32020521721809	-0.119519575159272	0
ante1_AAGCGTTAGTCGTTAC-1	9.33304834923713	-3.68252871803494	0
ante1_AAGCGTTCACGCTTAA-1	5.25761032662361	0.830085234124938	3
ante1_AAGCGTTCATCCCACT-1	10.6166567858216	0.861971215684691	0
ante1_AAGCGTTTCCTTACCG-1	8.85285044274299	-0.978072746317109	0
ante1_AAGCGTTTCTTGAACG-1	-8.67242383399041	6.19801212974338	2
ante1_AAGGAATCAACGTAAA-1	-9.79864739813836	-6.7367455797598	7
ante1_AAGGAATCACAGCTGC-1	-12.1585106793884	-6.43834994606229	7
ante1_AAGGAATGTAACGTTC-1	-8.34737729468377	7.19854094215182	5
ante1_AAGGAATGTCTACAGT-1	-3.97522544302971	-3.22553585342618	1
ante1_AAGGAATTCCATACTT-1	7.45849896035164	0.798259751279632	3
ante1_AAGGTAAAGGCAATGC-1	-7.23530005850823	1.53013910480289	2
ante1_AAGGTAAAGTCCCTAA-1	-5.12640714087517	-1.86871527008267	1
ante1_AAGGTAACAAGAAACT-1	2.08305275998085	-4.80420850090238	15
ante1_AAGGTAACACTGCACG-1	10.4209752138612	-2.06783030800076	0
ante1_AAGGTAATCAGCTGTA-1	-9.4382634107116	5.8999264401987	2
ante1_AAGGTAATCTCAACCC-1	10.9506650026795	-2.53904436401578	0
ante1_AAGTACCAGAGTACCG-1	5.09153128228157	9.95711209007053	6
ante1_AAGTACCAGTATCTGC-1	8.81623316369026	1.0138310951784	3
ante1_AAGTACCCATCTAGAC-1	3.83732748589485	0.891457573850432	3
ante1_AAGTACCGTTTGATCG-1	-3.3363609258178	-10.6378328638479	8
ante1_AAGTACCTCCAACCGG-1	-5.69803761878044	-15.9753181772635	9
ante1_AAGTACCTCCGTTGGG-1	-7.42023753562004	2.4903223676279	2
ante1_AAGTACCTCGGTAAGG-1	11.5178237017152	-1.07053850464078	0
ante1_AAGTACCTCGTCGACG-1	2.3294539507386	-4.63247655204984	15
ante1_AAGTACCTCGTTCGCT-1	-3.27375339903862	0.66285117097644	1
ante1_AAGTACCTCTGGGCAC-1	-7.80112170615227	15.3915002507761	11
ante1_AAGTCGTCATCGCTCT-1	2.71449709496467	-11.4881622629568	10
ante1_AAGTCGTTCCTTTGAT-1	-7.63853072562249	7.97179772086886	5
ante1_AAGTCGTTCGTCCATC-1	2.70319939217537	-11.5145647364065	10
ante1_AAGTCGTTCTACAGGT-1	10.1309180315491	-0.894394023935517	0
ante1_AAGTCGTTCTGAACGT-1	-3.39945125021965	-0.7605138855383	1
ante1_AAGTGAACAAGTGCTT-1	-0.666718238973926	12.2978227300241	12
ante1_AAGTGAACAGAGAAAG-1	10.1112179811951	-4.1578972177908	0
ante1_AAGTGAACAGCGTAGA-1	4.53352594933479	10.2668931645945	6
ante1_AAGTGAACAGTCTTCC-1	-5.38887595572502	-14.8921291666433	9
ante1_AAGTGAAGTAGCTAAA-1	-1.72544812598259	-10.5674850778982	8
ante1_AAGTGAAGTCCCTGAG-1	-3.53859447875054	-10.5299274759695	8
ante1_AAGTGAAGTCGTGGTC-1	9.09598112664192	-2.39907310775967	0
ante1_AAGTGAATCACAATGC-1	-12.3827052060607	-6.06350539497586	7
ante1_AAGTGAATCCTTTAGT-1	-3.2016329709533	-10.3489897089407	8
ante1_AAGTGAATCTCTAGGA-1	-9.05927514472039	5.0078423184946	2
ante1_AAGTTCGAGTTGAAGT-1	-8.84433030524285	6.82706858344821	2
ante1_AAGTTCGCAAGCGCTC-1	2.754231220102	-11.2605516748831	10
ante1_AAGTTCGCAATGCAGG-1	11.9144196566102	-1.22914253048154	0
ante1_AAGTTCGTCAACTTTC-1	-8.9244580213073	6.59411789603976	2
ante1_AATAGAGCAACCCTAA-1	-5.34770535864861	-1.26209412388059	1
ante1_AATAGAGTCTACTATC-1	-4.95955562033684	-3.21924970916959	1
ante1_AATCACGGTGCATTAC-1	6.23684835991829	1.75644172855167	4
ante1_AATCACGTCACTGATG-1	-5.40821074881585	-14.3126051264212	9
ante1_AATCACGTCGCAGTTA-1	-4.62579106726677	-3.47041939071866	1
ante1_AATCGACCAAGGTCGA-1	-7.47256373801262	16.0598161382273	11
ante1_AATCGACCAATTGCCA-1	8.39174223504036	-2.68396948150845	0
ante1_AATCGACCAATTGCTG-1	3.83313322625129	10.1660201711252	6
ante1_AATCGACGTAGATCCT-1	-9.12755250372918	6.10976387687472	2
ante1_AATCGACGTTCTCGTC-1	-2.58920239844353	-1.42268584541531	14
ante1_AATCGACTCCAGCTCT-1	7.84517384133308	3.5869951409891	4
ante1_AATCGACTCCGAGTGC-1	-7.732261175299	4.46078468986301	2
ante1_AATCGACTCGCACGGT-1	2.18405914864509	-11.4124929743216	10
ante1_AATCGTGAGACATAAC-1	-1.05167793669732	10.8984840077951	12
ante1_AATCGTGAGTACAGAT-1	-6.89806079306633	16.0664289159372	11
ante1_AATCGTGAGTCCCGGT-1	12.2433533724305	-2.16156576446744	0
ante1_AATCGTGCAATACGAA-1	-2.95923804678948	-1.32603560260983	14
ante1_AATCGTGCATCAACCA-1	4.74723053536384	10.208343283613	6
ante1_AATCGTGGTAACCCTA-1	-4.71473931708367	-0.70940111450406	1
ante1_AATCGTGGTACCCACG-1	12.257412439203	-2.63216422371121	0
ante1_AATCGTGGTCCAGCGT-1	-0.844937080526661	12.395578162153	12
ante1_AATCGTGGTGATTCTG-1	-1.93843101897271	-10.9370157556936	8
ante1_AATCGTGTCATGGGAG-1	11.7272019442078	-3.07936976722928	0
ante1_AATCGTGTCTAACGGT-1	8.08043194375007	3.08994533248691	4
ante1_AATGAAGAGAGCAGAA-1	-5.26278685965569	-2.89898751548978	1
ante1_AATGAAGCACCTGAAT-1	11.1518101747987	-3.10748408607694	0
ante1_AATGAAGGTCCTTGTC-1	-4.39594697394402	0.406628617425242	1
ante1_AATGAAGGTCTCACGG-1	-7.36937379279168	15.3491027516916	11
ante1_AATGAAGGTTTACCTT-1	-7.69164561667473	16.0718276662424	11
ante1_AATGACCAGAGGTTAT-1	-7.96388577857048	15.752647177656	11
ante1_AATGACCAGGTCTACT-1	11.3610911425111	0.0851812524392996	0
ante1_AATGACCCAGTATTCG-1	2.07569921574562	-4.62342522911282	15
ante1_AATGCCAGTATCTCTT-1	-5.50291394629509	-1.9210967855856	1
ante1_AATGCCAGTCATACCA-1	-0.455283695841144	4.80996205039767	13
ante1_AATGCCAGTCGATTTG-1	-8.73658322730095	6.64011599250583	2
ante1_AATGCCATCCATGATG-1	-0.703937167311024	5.5459373159006	13
ante1_AATGCCATCTCATGCC-1	2.4725785311219	-11.8069879846975	10
ante1_AATGCCATCTGGGAGA-1	-5.61612796225579	-1.95122550300809	1
ante1_AATGGAAAGAAGTCTA-1	-1.92369794287712	-11.1972200708792	8
ante1_AATGGAATCAACGAGG-1	-0.291274989033054	6.07119299598483	13
ante1_AATGGCTAGGAAGTCC-1	9.41910315117805	-2.96719454101773	0
ante1_AATGGCTCACCTCTGT-1	-6.53028869071038	1.25519986577777	1
ante1_AATGGCTCACTATGTG-1	3.44357562622993	10.1598603887155	6
ante1_AATGGCTCAGGATCTT-1	4.29022551140754	0.907206253488341	3
ante1_AATGGCTGTCCAAAGG-1	1.79720259270637	-11.8611595468924	10
ante1_AATGGCTGTCCATCTC-1	-5.73231887259514	0.284704947252551	1
ante1_AATGGCTGTTGTGGAG-1	11.4798884447572	-1.78022692970487	0
ante1_AATTCCTAGCACTAAA-1	-8.59854268469841	3.65614439674167	2
ante1_AATTCCTAGGTTGACG-1	-5.73448180594475	-3.43780062965604	1
ante1_AATTCCTAGTAGTCAA-1	-4.66933631339104	-1.3637306528494	14
ante1_AATTCCTCACACCTGG-1	11.745745187616	-2.0234031515524	0
ante1_AATTCCTCAGGGTCTC-1	9.10243368706672	0.196365357716361	0
ante1_AATTCCTCATGCCGCA-1	8.67202330193489	1.38749422260074	3
ante1_AATTCCTGTAGCTAAA-1	-5.21241521277459	-1.71974156669827	1
ante1_AATTCCTGTGGTAACG-1	2.57130528054206	-11.7779838877127	10
ante1_AATTCCTTCGTTCTCG-1	-7.46007537283928	2.75588871665744	2
ante1_AATTTCCAGAAGCTCG-1	-4.75942944922478	0.391673650000969	1
ante1_AATTTCCAGCACCTGC-1	-7.93580006995232	9.02006222434787	5
ante1_AATTTCCAGGATCACG-1	-4.15682506003411	0.0147717160776052	1
ante1_AATTTCCCAATACAGA-1	4.13183069786995	9.78721405692844	6
ante1_AATTTCCCACCTCTAC-1	-8.82752656378777	6.82519222923068	2
ante1_AATTTCCGTAGTTCCA-1	-9.01787042059929	6.7139609021738	2
ante1_AATTTCCGTCATAAAG-1	8.97410345635383	0.890473918397704	0
ante1_AATTTCCGTTTCGTAG-1	-6.18679999747307	-1.30743442348691	1
ante1_AATTTCCTCGTAGGAG-1	9.3776192720887	-3.50908015541287	0
ante1_ACAAAGAAGACTCTAC-1	11.1840586718079	-2.38954184822293	0
ante1_ACAAAGAAGAGCTGCA-1	-0.233103329325031	5.61789251991061	13
ante1_ACAAAGAAGATACCAA-1	7.72121906838386	0.838722483594695	3
ante1_ACAAAGACACAATGCT-1	11.2011246737	-2.30563209823819	0
ante1_ACAAAGACACAGTCCG-1	7.99171972832649	2.53607083984164	4
ante1_ACAAAGACATAACAGA-1	-2.05630492606194	-10.7718355493948	8
ante1_ACAAAGAGTCTACACA-1	-4.86529635825188	-2.65444062523099	1
ante1_ACAAAGATCGCTTGAA-1	9.48722982964485	-1.85158084205838	0
ante1_ACAAAGATCTATTCGT-1	-7.78885411658318	2.7130789918497	2
ante1_ACAACCAAGCTCGACC-1	-8.00083588995964	15.9879882497385	11
ante1_ACAACCACAACCAATC-1	-12.0337891522887	-5.56905148796292	7
ante1_ACAACCACAACGTAAA-1	-6.01404666342766	-3.26828740410062	1
ante1_ACAACCACAAGCTGTT-1	9.08364916405647	0.447132067163268	4
ante1_ACAACCACAATTCTTC-1	-7.44027518668206	9.60474850364474	5
ante1_ACAACCATCGCAATGT-1	-8.80614709296257	4.9645483655527	2
ante1_ACAACCATCTAGATCG-1	-1.18104457297356	12.0347945851877	12
ante1_ACAAGCTAGACGGTCA-1	-4.42080878653557	-3.22925971321317	1
ante1_ACAAGCTAGGCGTTGA-1	-7.77283000388176	15.2758805913523	11
ante1_ACAAGCTCACATAGCT-1	-6.49456452765496	-1.21755932144376	1
ante1_ACAAGCTCATGAGATA-1	7.63962269387214	1.06188149877338	4
ante1_ACAAGCTGTACTCGTA-1	9.62472200951545	-4.07918332390042	0
ante1_ACAAGCTGTCTTCAAG-1	-8.68537187018425	7.73337294288425	2
ante1_ACAAGCTGTGTCTTAG-1	-5.29211234488518	-14.8705980616018	9
ante1_ACAAGCTTCACACCCT-1	-5.62996673026116	-2.88158009819241	1
ante1_ACAAGCTTCTCCCAAC-1	-6.47252368369133	-0.383937521497926	1
ante1_ACACAGTAGTTTGTCG-1	-0.97710239329369	12.4652269048288	12
ante1_ACACAGTCAAGCTACT-1	-4.86800670065911	-15.4209234552786	9
ante1_ACACAGTCATCCGAAT-1	7.21365500054329	2.97121788688449	4
ante1_ACACAGTTCCCGTTCA-1	-7.74883984961541	9.65996910758762	5
ante1_ACACAGTTCCCTCTAG-1	10.1951394136903	-3.60524438194486	0
ante1_ACACAGTTCGACCAAT-1	10.39230776391	-3.5157229738638	0
ante1_ACACAGTTCGCGGACT-1	-4.61994885840447	-2.44321678451749	1
ante1_ACACAGTTCTACGCAA-1	2.13872159085243	-0.139033360998353	3
ante1_ACACAGTTCTCTATGT-1	7.41400433144539	2.40453244872836	4
ante1_ACACCAAAGCATTGTC-1	2.00440073571174	-11.8534262018606	10
ante1_ACACCAAAGCCGGATA-1	3.19445729813545	0.973981098611632	3
ante1_ACACCAAAGCGATCGA-1	-8.00468682684929	2.65764261909274	2
ante1_ACACCAAAGTAACAGT-1	-5.58248280921013	-2.81628297142239	1
ante1_ACACCAAGTCCACGCA-1	-7.77940511145623	8.63756062217502	5
ante1_ACACCAAGTCCAGCGT-1	8.84425688347786	-2.81474231056424	0
ante1_ACACCAATCAGCTCTC-1	-8.63048886694939	4.78571345039157	2
ante1_ACACCAATCCATCCGT-1	-7.18671607413323	15.8172433538034	11
ante1_ACACCAATCTGTCGTC-1	-8.05034303107293	5.48458744712619	2
ante1_ACACGCGCATGTTCAG-1	-6.74035691657097	-14.8482324915335	9
ante1_ACACGCGGTAGTCGTT-1	-8.20135545172722	9.45268418021945	5
ante1_ACACGCGTCACCTCGT-1	3.64718938431709	1.10995115466861	3
ante1_ACACGCGTCCATTTGT-1	-5.00370692648919	-0.718717439691743	1
ante1_ACACGCGTCGTTCAGA-1	6.39942265114753	0.487661348064223	3
ante1_ACACGCGTCTATTCGT-1	2.96046686730354	-11.6041529016897	10
ante1_ACACGCGTCTCGGTAA-1	-6.4427800122741	0.216410876591483	2
ante1_ACACTGAAGATGACCG-1	7.78563786110847	0.977272765119353	3
ante1_ACACTGAAGTGGAATT-1	-5.31300734915764	-15.2759210901663	9
ante1_ACACTGACACGCGCTA-1	-1.36204289832146	12.1263263387278	12
ante1_ACACTGACAGACACCC-1	-2.48936843314202	-1.64170740417691	14
ante1_ACACTGAGTCACGTGC-1	-2.48359012045891	-1.65125916771146	14
ante1_ACACTGATCGTAACCA-1	11.5011239107606	-2.55868862442227	0
ante1_ACACTGATCGTAGGAG-1	4.12824774346321	1.42628266044406	3
ante1_ACAGAAAAGAATCGCG-1	1.83663940987556	-11.6328308420584	10
ante1_ACAGAAAAGTGTACCT-1	-4.07388781943352	0.578800068576613	1
ante1_ACAGAAACAACGATTC-1	11.1706891115662	-0.743507249872407	0
ante1_ACAGAAAGTATACGGG-1	4.11266589722602	1.45048953719882	3
ante1_ACAGAAAGTATGACAA-1	-4.43066691794426	-2.24375413231107	1
ante1_ACAGAAAGTATGCGGA-1	-5.18150567450554	-2.04253910354825	1
ante1_ACAGCCGAGATGCTTC-1	2.14873409829109	-11.5884868936941	10
ante1_ACAGCCGAGTAATCCC-1	-11.4776596967223	-5.98675750068875	7
ante1_ACAGCCGCAAATACGA-1	-7.20933532156975	16.3455674810007	11
ante1_ACAGCCGCAAGATGGC-1	-11.2731308881286	-6.26569197944852	1
ante1_ACAGCCGCAAGCACAG-1	-6.29607486166985	-0.36853699259015	1
ante1_ACAGCCGCAGACGCTC-1	-7.93698930182488	7.21194292732028	2
ante1_ACAGCCGGTCGTTCAA-1	6.63076019844978	1.5498857659891	4
ante1_ACAGCCGGTGCACGCT-1	5.9254331644532	1.06671907134799	3
ante1_ACAGCCGGTGTATTCG-1	-2.82972311415703	-10.8785002069876	8
ante1_ACAGCCGGTTCAAACC-1	8.70104456505745	-0.574869556944093	0
ante1_ACAGCCGTCCAAGCCG-1	-4.06466864981682	0.598902047951499	1
ante1_ACAGGGAAGTTGGGAC-1	10.5306553896424	0.522194759328643	0
ante1_ACAGGGACAAGCGATG-1	-7.97944974341423	8.17051912971286	5
ante1_ACAGGGAGTATATGGA-1	-11.9592766705993	-4.89820025734158	7
ante1_ACAGGGAGTCTAACGT-1	-1.60779988207848	12.1870725316599	12
ante1_ACAGGGATCAGTAGGG-1	4.93908596596687	10.994720236738	6
ante1_ACAGGGATCGATGGAG-1	-6.77925395407708	15.7913968724802	11
ante1_ACATCCCAGTTTAGGA-1	-5.41594743170769	-0.782623990099153	1
ante1_ACATCCCCAGATCCAT-1	-5.79190539755852	-1.69285510353299	1
ante1_ACATCCCGTATTTCGG-1	-5.63505744376213	-1.37324426941129	1
ante1_ACATCCCGTCCTTAAG-1	9.38483954033821	-3.56920407585355	0
ante1_ACATCCCGTTTGTTGG-1	8.18942976555793	0.854278372009078	3
ante1_ACATCCCTCACTGTTT-1	-4.44188689627678	-2.08551286033841	1
ante1_ACATCGAAGCCAGAGT-1	7.74690199456184	2.68348337837009	4
ante1_ACATCGACATAATCGC-1	-8.22746991553337	2.85506965347079	2
ante1_ACATCGACATCGAACT-1	-5.39578580298455	-2.26059792808743	1
ante1_ACATCGACATGGTACT-1	-8.03281926550896	3.21527077384738	2
ante1_ACATCGAGTGCAATGG-1	-12.6242976132873	-6.75156234077664	7
ante1_ACATCGAGTTAGCTAC-1	-7.92013406195671	9.54480625816135	5
ante1_ACATGCAAGACTTGTC-1	-5.17088841834099	-1.58325074485989	1
ante1_ACATGCAAGCTTCATG-1	-5.05014562048943	-3.21727560333463	1
ante1_ACATGCAAGGTAGTAT-1	-5.01541852393181	0.252228402872363	1
ante1_ACATGCACACCCTCTA-1	11.5995717104432	-2.94079993538113	0
ante1_ACATGCACATAGGAGC-1	10.3733820971009	-1.8563368158743	0
ante1_ACATGCAGTAACACGG-1	-9.0657629910949	5.50490738578586	2
ante1_ACATGCAGTAGGTACG-1	-6.95517205634148	2.71065594383029	2
ante1_ACATGCAGTCACTTAG-1	-7.98730706610711	3.97881509490756	2
ante1_ACATGCAGTCATCCCT-1	-7.28291558661492	16.6586673421457	11
ante1_ACATGCAGTCGTTATG-1	-12.057586187506	-4.61133836082669	7
ante1_ACATGCAGTGGACCTC-1	3.56765032372444	0.973542229612151	3
ante1_ACATGCATCGCGGTAC-1	-2.05097674765618	-10.7893764810965	8
ante1_ACATTTCAGACGCCAA-1	-0.538243407392811	6.01512982078342	13
ante1_ACATTTCCAGAGACTG-1	-7.82493495383294	15.9246804875925	11
ante1_ACATTTCGTAGGAGGG-1	5.65561628899543	1.7524632377222	3
ante1_ACATTTCGTATGTCTG-1	11.5827651079652	-0.542421265165528	0
ante1_ACATTTCGTTCAGCTA-1	-6.60535954871209	-0.915522678415498	1
ante1_ACATTTCGTTTGTGGT-1	10.2827773149964	-2.98086570076199	0
ante1_ACATTTCTCGCAACAT-1	7.72169495186775	0.987645463426391	3
ante1_ACATTTCTCTAGAACC-1	-2.86890696921379	-10.2886802988455	8
ante1_ACCAAACAGAAGGTAG-1	8.13501167855232	0.942997829397002	3
ante1_ACCAAACAGAATCGCG-1	9.70700216851204	-3.90600322059842	0
ante1_ACCAAACAGACTGGGT-1	-8.2407889310363	8.22358252235202	5
ante1_ACCAAACAGGCGATAC-1	-9.04106950202019	5.13557364173678	2
ante1_ACCAAACAGTATGTAG-1	-5.45096921362908	-0.336948557417115	1
ante1_ACCAAACCAAATTGCC-1	-5.91010665335686	-1.53820954136105	1
ante1_ACCAAACCAATTGCCA-1	10.1959595736024	-2.39552853874417	0
ante1_ACCAAACCAGAGATTA-1	-0.631897324705433	10.998403326948	12
ante1_ACCAAACGTCCCTGTT-1	-12.1232771817687	-5.00379918388577	7
ante1_ACCAAACTCGCAGAGA-1	10.8595957811829	0.514547095973769	0
ante1_ACCAAACTCGTGGGTC-1	1.95974648556678	-0.457850618879518	3
ante1_ACCAAACTCGTTCTGC-1	-4.60956286826165	-2.60933445266934	1
ante1_ACCAACAAGCATGTTC-1	-4.21292638220818	-1.01540373138638	1
ante1_ACCAACACACCGTGCA-1	8.23432493767707	1.25597609706668	3
ante1_ACCAACACAGAGTCAG-1	-11.4995055142883	-7.34453986458035	7
ante1_ACCAACAGTCGCATGC-1	-10.2493281308654	-6.78893159202786	7
ante1_ACCAACAGTTCACGAT-1	3.73397255501716	0.713185594756881	3
ante1_ACCAACATCCGAGAAG-1	-8.10119294562371	7.80840088554172	2
ante1_ACCAACATCGATCCAA-1	5.04477596840828	10.2180078191355	6
ante1_ACCACAAGTATTGCCA-1	-9.0958561841491	6.67503859229831	2
ante1_ACCACAAGTCTGTAAC-1	6.9573140200135	0.625930951316634	3
ante1_ACCACAATCCGAGTGC-1	2.66268158516853	-11.6074306803152	10
ante1_ACCACAATCTACGGTA-1	-5.80447577872307	-15.7866871195242	9
ante1_ACCACAATCTTGTTAC-1	9.2650704439637	-2.53574035934659	0
ante1_ACCATTTAGACTCAAA-1	7.79243755898445	2.27789904304294	4
ante1_ACCATTTAGCATCTTG-1	-5.97457456030877	-14.6660702066824	9
ante1_ACCATTTAGGAAGTGA-1	4.00941086373298	1.52127565570621	3
ante1_ACCATTTAGGGAGAAT-1	-2.67295956053765	-1.44315133861752	14
ante1_ACCATTTAGTGCTCAT-1	-4.8313240949157	-3.12686489395352	1
ante1_ACCATTTCAACCACGC-1	-5.86508654990227	-14.220271332781	9
ante1_ACCATTTCAGATCATC-1	-4.94740008749993	-15.6210462885305	9
ante1_ACCATTTCAGCTCTGG-1	-6.17531918921502	0.894087271173278	1
ante1_ACCCAAAAGCTCTATG-1	-6.32345437445671	-1.81340692810269	1
ante1_ACCCAAAAGCTGGCTC-1	-5.36229657568962	-3.30869315437528	1
ante1_ACCCAAAAGTGAATAC-1	-5.31754540839226	-3.47048567108365	1
ante1_ACCCAAACACTGAGGA-1	9.4836697634217	-3.83772013954373	0
ante1_ACCCAAACATGTAACC-1	-5.69799327292473	-15.7731926279471	9
ante1_ACCCAAAGTGAGGCAT-1	-8.91740559973748	8.18738629050998	2
ante1_ACCCAAATCGTCAGAT-1	-1.72551261820824	-1.52156148723813	14
ante1_ACCCAAATCTTCGACC-1	11.4009146746156	-1.17214201263638	0
ante1_ACCCTCAAGACTACGG-1	-4.24368571677239	-0.142256005327424	1
ante1_ACCCTCACACTGCACG-1	-7.85319756903679	4.30094625182895	2
ante1_ACCCTCAGTATACGGG-1	-4.34264039435418	1.27318056054858	1
ante1_ACCCTCAGTTGGGAAC-1	7.05976725182502	2.29033734031467	4
ante1_ACCCTCATCCCAACTC-1	-5.9576144162658	-15.6793110208914	9
ante1_ACCCTCATCGGATACT-1	2.8366081770417	-11.9773866968557	10
ante1_ACCCTCATCTATCCAT-1	-5.43105744757683	-3.39451597503873	1
ante1_ACCCTTGCAGCGTACC-1	11.2394843157288	-2.31323455147	0
ante1_ACCCTTGCAGTTTCGA-1	9.45984030327766	-1.72781680397244	0
ante1_ACCCTTGGTTAAGTCC-1	-4.13519000449211	-3.17233274749967	1
ante1_ACCCTTGGTTGACTAC-1	-3.76178669371636	0.929588989694396	1
ante1_ACCCTTGTCGAGTACT-1	-6.79205560126336	1.05267651506213	1
ante1_ACCCTTGTCGCATAGT-1	4.63546228966682	10.1792667073801	6
ante1_ACCCTTGTCGCCGAGT-1	9.59463835320442	-2.24382994941922	0
ante1_ACCGTTCGTATCCCTC-1	-5.57253264822991	0.0863526327207479	1
ante1_ACCGTTCGTGGGAGAG-1	9.33688402733772	0.929613367994109	0
ante1_ACCGTTCTCACACCGG-1	7.72034502587288	3.97561194129733	4
ante1_ACCGTTCTCCTTCAGC-1	12.2754311617371	-1.13301800064298	0
ante1_ACCGTTCTCTTCTGGC-1	-7.25508689322502	16.7975795430735	11
ante1_ACCTACCCAACACAGG-1	-5.52647256293328	-3.65827534965726	1
ante1_ACCTACCGTCTTCGAA-1	-5.85028886237175	-15.3202907877371	9
ante1_ACCTACCGTGGAATGC-1	1.9130059536454	-0.26637063793393	3
ante1_ACCTACCGTTTCGATG-1	-4.03695582785637	0.00333024688510036	1
ante1_ACCTGAACAGCGATTT-1	9.96352625451057	0.601372541268149	0
ante1_ACCTGAAGTCGCATCG-1	9.26368761620491	0.0836688143804464	0
ante1_ACCTGAAGTGCGTGCT-1	4.67460966668098	0.88906867929248	3
ante1_ACCTGAATCTGAGGCC-1	-6.39501189627678	-0.632165177385529	1
ante1_ACCTGTCAGCGCCTTG-1	8.8703360613343	-1.21065698436948	0
ante1_ACCTGTCAGTCTCGTA-1	-5.41343593039544	-15.5241815882132	9
ante1_ACCTGTCCACTCCACT-1	-3.75529550948174	-0.961560233156403	1
ante1_ACCTGTCCACTGGAAG-1	2.60799861512153	-4.34103225044461	15
ante1_ACCTGTCCAGCGTACC-1	9.85216093621223	0.0755177599981222	0
ante1_ACCTGTCCATGGATCT-1	-5.55473470129998	-14.3897106485769	9
ante1_ACCTGTCGTGTTGACT-1	-3.46391653456719	-0.653844936411103	14
ante1_ACCTGTCTCCGATGCG-1	3.80660725197761	9.83962990470676	6
ante1_ACCTGTCTCGGTGAAG-1	-6.25439309515984	-0.419825478117188	1
ante1_ACCTGTCTCGTCTCAC-1	-8.16893529334099	6.98017574973849	5
ante1_ACGATCAAGCCTCAAT-1	10.9905591066834	-0.80596409610959	0
ante1_ACGATCACACAGCCTG-1	-8.51049470343621	3.93320752807407	2
ante1_ACGATCACAGATACCT-1	-8.15694569983513	6.97003390022067	5
ante1_ACGATCAGTAGCCCTG-1	-4.78315019049675	0.0251969856813345	1
ante1_ACGATCAGTTCGGCTG-1	5.61943865380256	1.07790590949802	3
ante1_ACGATGTAGGATCACG-1	-3.54517363944085	-10.5027525263235	8
ante1_ACGATGTAGTACCCTA-1	-1.31059801020653	10.9849059743479	12
ante1_ACGATGTCAATCAAGA-1	-5.51112746634514	-15.2675382929251	9
ante1_ACGATGTGTCGGTAAG-1	6.62695265374153	1.05901660152225	3
ante1_ACGATGTTCATGTCAG-1	10.0600466783997	0.489472688515464	0
ante1_ACGATGTTCGCGGACT-1	11.6304431017396	-3.26996134094449	0
ante1_ACGCACGAGAGATTCA-1	-7.2869749013427	16.0490253133371	11
ante1_ACGCACGAGGGACACT-1	-4.22580336966545	0.0141762656762991	1
ante1_ACGCACGAGTTTCGAC-1	-8.38792943396599	5.2598216695383	2
ante1_ACGCACGCACCGAATT-1	10.8567376192567	-3.93290541938992	0
ante1_ACGCACGGTCAGACGA-1	-1.0846542064193	11.7134683293894	12
ante1_ACGGAAGGTGGAAGTC-1	10.9182171877381	-0.345549626867494	0
ante1_ACGGAAGTCTAGGCCG-1	-4.1637363378051	0.0278651280000601	1
ante1_ACGGAAGTCTGCATGA-1	8.48077536187141	-2.145256741564	4
ante1_ACGGGTCAGCCAACCC-1	10.2979474123475	-0.475930853407105	0
ante1_ACGGGTCCACTGAGGA-1	-7.6659245435241	15.240135924299	11
ante1_ACGGGTCCAGGGCTTC-1	-8.82156800665886	7.77403904624728	5
ante1_ACGGGTCCATCGGTTA-1	9.11267519555061	0.207736687143126	0
ante1_ACGGGTCGTGCAACGA-1	2.12509441933601	-4.53425429634305	15
ante1_ACGGGTCGTGCACAAG-1	10.3237824495789	-3.65190194420072	0
ante1_ACGGGTCGTTGTAGCT-1	8.03768301568	-2.42113922409268	0
ante1_ACGGGTCTCTGTGCTC-1	-0.53621488251717	11.9017379445627	12
ante1_ACGGTCGAGAAATCCA-1	6.88922453484504	3.93620921798495	4
ante1_ACGGTCGAGCCTCATA-1	-2.28696059622795	-10.1452743845388	8
ante1_ACGGTCGAGGACAACC-1	4.46176720223396	10.2448690099314	6
ante1_ACGGTCGCAGTGTGGA-1	9.73261213860481	-3.27609465889188	0
ante1_ACGGTCGGTACGTGTT-1	1.62199330887764	-11.351712449114	10
ante1_ACGGTCGGTGGATGAC-1	-6.71858977713616	0.0228449863984976	1
ante1_ACGGTCGGTGGTCTGC-1	-2.59779691138298	-1.15393219761105	1
ante1_ACGGTCGTCTGCATAG-1	-4.69728135504753	-3.65517447761746	1
ante1_ACGGTTACAACTGGTT-1	-4.39641808905632	-3.03398083023282	1
ante1_ACGGTTACATCTCATT-1	-6.12061309256585	-1.08055530361386	1
ante1_ACGGTTATCGATTGGT-1	-10.290234083319	-6.90334103874417	7
ante1_ACGTAACAGTATAACG-1	9.9791703279969	-2.53613398842069	0
ante1_ACGTAACCACGTTCGG-1	9.59746599755256	1.30605615802554	0
ante1_ACGTAACTCTCAGAAC-1	3.38546014389961	0.970663802106658	3
ante1_ACGTAACTCTCGCAGG-1	-5.06042050757439	-15.4893581705496	9
ante1_ACGTAACTCTTCGCTG-1	-11.6462769452575	-6.73653386406156	7
ante1_ACGTAACTCTTTCCAA-1	-4.12351941504509	-3.00348900131436	1
ante1_ACGTACAAGCACTGGA-1	-7.3892869893554	15.9885480565622	11
ante1_ACGTACAAGCGATTCT-1	-4.56935071387322	-1.3030947285101	1
ante1_ACGTACAAGCTCGGCT-1	-10.6343312207702	-6.45644830040189	7
ante1_ACGTACAAGTAGTCAA-1	11.3457121904847	-2.07992242149564	0
ante1_ACGTACAAGTATGAAC-1	4.77221394143074	10.0960281056955	6
ante1_ACGTACACACGTACTA-1	-8.68706559577019	6.33224322028903	2
ante1_ACGTACATCATGCCGG-1	11.4255337770936	-1.51351247600766	0
ante1_ACGTACATCGTTATCT-1	-9.06789445319207	7.78951241203097	5
ante1_ACGTAGTAGGGATCTG-1	9.9743285234925	0.35062171459643	0
ante1_ACGTAGTCAAACCATC-1	6.52411985955207	0.680527017791549	3
ante1_ACGTAGTCAACGATCT-1	-6.70869445242913	-0.928662641565522	1
ante1_ACGTAGTGTACACGCC-1	6.79491425118415	1.05848993488101	4
ante1_ACGTAGTTCTGCGAGC-1	-5.1464891377929	-3.29635761551114	1
ante1_ACGTCCTAGCGGGTTA-1	-4.10704183020623	0.969710425813476	1
ante1_ACGTCCTAGTCCCGAC-1	-8.18081807532341	8.45018459983615	5
ante1_ACGTCCTCAGGAATCG-1	10.0556092318055	0.936024026353637	0
ante1_ACGTCCTGTGGCATCC-1	9.0558714922425	1.1117811364725	3
ante1_ACGTCCTGTTGACTGT-1	4.80576372704475	10.0586736363962	6
ante1_ACGTCCTTCTGCACCT-1	-4.76786136069329	-2.56605647377225	1
ante1_ACGTTCCAGAGGACTC-1	-5.98500060477288	0.540126652796546	1
ante1_ACGTTCCCACGTTCGG-1	9.68325090966194	-1.61624251178952	0
ante1_ACGTTCCCAGAGTGTG-1	9.09865332207649	0.252961875279227	0
ante1_ACGTTCCTCTGTCGCT-1	-7.85953568854363	16.2101581258371	11
ante1_ACGTTCCTCTTACCAT-1	-8.80244397559197	7.15693403907565	2
ante1_ACGTTCCTCTTGGATG-1	-5.49678277411492	0.107987628658095	1
ante1_ACTACGAAGAAGCTCG-1	-5.77831983008416	-0.958097918550691	1
ante1_ACTACGAAGCTCACTA-1	-3.04805683531792	-10.9764358835623	8
ante1_ACTACGAAGGCCGCTT-1	9.86981344780891	-0.137322528879365	0
ante1_ACTACGACACTTCAAG-1	4.61010599694221	10.1377341909006	6
ante1_ACTACGACAGGCCCTA-1	-6.15654992499382	0.745021687228957	1
ante1_ACTACGACAGTGGGTA-1	-6.06280993857415	-0.67042074970456	1
ante1_ACTACGACAGTTGTCA-1	-7.15653895773919	15.9256055516794	11
ante1_ACTACGAGTTCCGTTC-1	11.753017907953	-3.11467359832974	0
ante1_ACTACGAGTTCTTGTT-1	-4.394126409674	0.962508515794555	1
ante1_ACTACGATCGCTAATG-1	-7.55589198508294	9.7301414174631	5
ante1_ACTACGATCTGCATGA-1	9.96322966179817	-0.406010492365083	0
ante1_ACTATCTAGCCTCAGC-1	3.09620237908332	0.856618241746703	3
ante1_ACTATCTAGTCACTCA-1	10.9815793093201	0.453109518964568	0
ante1_ACTATCTCACTAGTAC-1	4.52565098366706	1.59616364665774	3
ante1_ACTATCTCATGAGTAA-1	-8.10887479224236	3.13983751960544	2
ante1_ACTATCTGTATTTCTC-1	-4.6315007153991	1.27983154483585	1
ante1_ACTATCTGTCCTCATC-1	8.09282494149177	2.26847817130832	4
ante1_ACTATCTGTTTCGGCG-1	-8.33332490363152	8.72342182822971	5
ante1_ACTATGGCAGGAACCA-1	-12.8469195310119	-6.46026967338773	7
ante1_ACTATGGCATAGGTAA-1	7.69228220543831	3.05325390525607	4
ante1_ACTATGGGTCGGAAAC-1	6.51810885033577	1.53264857955722	4
ante1_ACTATGGGTGGGTCAA-1	-7.11909818091423	15.9426448506906	11
ante1_ACTATTCAGCGCACAA-1	-6.49404811301262	-14.9049618082449	9
ante1_ACTATTCAGCTCACTA-1	-5.9238009397033	-0.648183806459626	1
ante1_ACTATTCCAGACGATG-1	-0.705052549028705	12.4742887181833	12
ante1_ACTATTCTCGAGAAAT-1	-7.15587376990349	1.78637267776279	2
ante1_ACTCCCACACTTGAGT-1	10.0150666292664	-0.536509497682771	0
ante1_ACTCCCAGTCCGGTGT-1	-11.6808810178283	-5.72754452995511	7
ante1_ACTCCCAGTCTGTGGC-1	-8.91474961676628	5.59114767738132	2
ante1_ACTCCCATCAGAATAG-1	2.20668650231331	-4.69824336342069	15
ante1_ACTCCCATCCATCGTC-1	12.2097544725892	-1.48326741031857	0
ante1_ACTCCCATCTTCCGTG-1	12.260640626764	-1.71028803161832	0
ante1_ACTCTCGAGGTGTGAC-1	2.71111441216438	-4.48745272926541	15
ante1_ACTCTCGCATACTTTC-1	-5.81610726752312	-14.2392980890677	9
ante1_ACTCTCGGTTATTCTC-1	12.1854491289613	-2.50142358116361	0
ante1_ACTCTCGTCATACGAC-1	1.64729571900337	-11.2815210657522	10
ante1_ACTCTCGTCATCCTGC-1	-2.19072055258782	-10.5691063242361	8
ante1_ACTCTCGTCGCCTATC-1	-4.07628535666497	0.691041873176375	1
ante1_ACTCTCGTCTCATTTG-1	-7.60676478781731	15.3056543035105	11
ante1_ACTGATGAGCAATAGT-1	11.4783082064149	-2.35103462509366	0
ante1_ACTGATGAGTCTACCA-1	10.6349167879578	-2.23736403755399	0
ante1_ACTGATGAGTTCTCTT-1	-8.7804093305114	5.05626036353854	2
ante1_ACTGATGCAAGTGACG-1	4.66323805413215	10.5919654531076	6
ante1_ACTGATGCACTAACGT-1	-7.52905415930779	16.662297026594	11
ante1_ACTGATGCATGATAGA-1	-7.09300803580315	15.2277438802317	11
ante1_ACTGATGGTCACTTCC-1	-12.2296366635802	-5.14848683647366	7
ante1_ACTGATGTCAGGGTAG-1	-6.20232438483269	-14.6784336405203	9
ante1_ACTGATGTCTGCGATA-1	-7.06482695975335	15.4126327199533	11
ante1_ACTGCAAAGCAATTAG-1	7.94612837395637	-2.41173933319302	0
ante1_ACTGCAACAGGAGGAG-1	8.85142279229133	0.418448650617877	0
ante1_ACTGCAACATAATGAG-1	10.1838994081971	-3.95126508049222	0
ante1_ACTGCAACATCCGGCA-1	-10.1429285947326	-6.74575494102689	7
ante1_ACTGCAAGTTGCCAAT-1	-12.0879111234191	-6.72096513084622	7
ante1_ACTGCAATCTTGGAAC-1	9.97128058037727	-3.25810645393582	0
ante1_ACTGTCCAGTACAACA-1	-3.06076335349114	-0.833491428415498	1
ante1_ACTGTCCCACAACGTT-1	-4.37020301260979	-1.68474648765775	1
ante1_ACTGTCCCAGACCAAG-1	-4.91485070624382	0.733798222024718	1
ante1_ACTGTCCTCACACCGG-1	11.5215115602967	-0.385296626608094	0
ante1_ACTGTCCTCGTTATCT-1	-8.63948392310173	4.18919040389804	2
ante1_ACTGTCCTCTAGCCTC-1	10.9511027391907	-1.96308968834134	0
ante1_ACTGTGAAGCCATGCC-1	-4.72439908423455	-3.83587048820706	1
ante1_ACTGTGAAGGGAGGGT-1	-3.49146675505669	-10.5958969431326	8
ante1_ACTGTGAAGGTAAGAG-1	10.5643649157044	-2.73862670234891	0
ante1_ACTGTGAAGTGCGCTC-1	10.2402510698792	1.1497119826868	0
ante1_ACTGTGAGTCACTACA-1	5.27070284447639	0.630867914636413	3
ante1_ACTGTGAGTTAAGGGC-1	-8.30725240149529	8.83946587272433	5
ante1_ACTGTGAGTTCTCCCA-1	-7.09197282233269	16.5404842061594	11
ante1_ACTGTGAGTTGCGTAT-1	8.91303587517707	1.31556309886722	3
ante1_ACTTAGGAGCACTGGA-1	-0.935846442365955	12.3696153325632	12
ante1_ACTTAGGCAGCTGAAG-1	-3.4822885934356	-10.6365711527273	8
ante1_ACTTAGGGTTGCCGCA-1	12.146494394159	-2.08330486587735	0
ante1_ACTTATCAGTCGCTAT-1	-4.66164254584343	-2.94353411964627	1
ante1_ACTTATCCACCCTTAC-1	-8.45617246069939	5.36750675864963	2
ante1_ACTTATCTCCTGGGAC-1	10.1199936922547	-1.81273172668668	0
ante1_ACTTATCTCGGTAAGG-1	-2.04607963004143	-10.6312858896658	8
ante1_ACTTCCGAGGTGCTGA-1	9.61918402276008	-1.92251680664273	0
ante1_ACTTCCGCATTGCTGA-1	-6.69051026740105	-14.7508556681082	9
ante1_ACTTCCGGTACAAAGT-1	-5.4391646329406	-2.97222851089688	1
ante1_ACTTCCGGTGAATGAT-1	-6.1676540318969	-15.2187092142508	9
ante1_ACTTCCGGTTTCGCTC-1	2.45124769768684	-4.49338506035062	15
ante1_ACTTCCGTCACCATGA-1	8.51373053154914	-3.15507458023282	0
ante1_ACTTCCGTCATTCCTA-1	10.049027925348	-1.42271076015683	0
ante1_ACTTCCGTCGTCAGAT-1	-0.849171036863636	3.70483948417453	14
ante1_ACTTCGCAGAGGTCGT-1	-9.69016408362419	-6.75396369270535	7
ante1_ACTTCGCAGGTCGTGA-1	-8.97119092383416	6.97861410804538	2
ante1_ACTTCGCCAGAATCGG-1	10.8920092638489	0.0575816793039236	0
ante1_ACTTCGCCAGGTTACT-1	-4.14123486914666	-2.81070111564847	1
ante1_ACTTCGCCATTACTCT-1	-0.078544477010082	6.29356791206149	13
ante1_ACTTCGCTCAGCCTCT-1	-6.24077557959587	-1.46121631435605	1
ante1_ACTTCGCTCGGTGAAG-1	-7.6001663152221	2.90838505454806	2
ante1_ACTTCGCTCTGCCTCA-1	-8.16601800360711	3.60507680602817	2
ante1_ACTTTCACATATTCGG-1	-5.80181121268303	-3.3975601034567	1
ante1_ACTTTCAGTGTTCATG-1	-2.21944426932366	-11.3414757090017	8
ante1_ACTTTCAGTTGCTTGA-1	-5.44995116629631	-1.50342975429746	1
ante1_ACTTTCATCTACGGGC-1	-3.90833997168572	0.736834035594741	1
ante1_ACTTTGTAGACCATAA-1	2.93651080689399	0.371792416253386	3
ante1_ACTTTGTAGGGTTTCT-1	5.12939596734016	0.439972364683429	3
ante1_ACTTTGTCAAGCACCC-1	-4.08151864447625	0.990991370160857	1
ante1_ACTTTGTCAGGTGAGT-1	10.4533782061097	-1.45137010387631	0
ante1_ACTTTGTCATCCGGCA-1	3.32613897881477	10.3696868581369	6
ante1_ACTTTGTGTTCTCGTC-1	11.8362755831239	-0.86446748546811	0
ante1_AGAAATGAGCCGGATA-1	-0.823799008512806	10.8182580632761	12
ante1_AGAAATGCACCAATTG-1	8.17654371819465	3.02834822364596	4
ante1_AGAAATGGTAGGTAGC-1	2.26534462532966	-11.1425068216726	10
ante1_AGAAATGGTCATGCAT-1	10.9173188265321	-3.12612436584683	0
ante1_AGAAATGGTTAAGCAA-1	10.7688355501649	0.492963717658797	0
ante1_AGAAATGTCCTGGGAC-1	3.82182550988166	9.84940220542697	6
ante1_AGAACAAAGAGAGTGA-1	10.433043008661	-0.785902603189668	0
ante1_AGAACAAAGGTTATAG-1	-12.0683073941711	-4.62013886741849	7
ante1_AGAACAACAGCAAGAC-1	1.9292104300019	-0.359478695909699	3
ante1_AGAACAACATCGAGCC-1	-2.52948998847039	-11.377838357012	8
ante1_AGAACAACATCGCTCT-1	1.52310109696357	-11.9988500910208	10
ante1_AGAACAACATTGACCA-1	-1.8845581952575	-10.4240591364309	4
ante1_AGAACAATCGTTCATT-1	-12.9036612454894	-6.79029057792874	7
ante1_AGAACCTAGCACACCC-1	-5.52514123358757	-2.76591656975003	1
ante1_AGAACCTAGTACAGCG-1	11.2012267168519	-3.01511405281278	0
ante1_AGAACCTCAATTCTCT-1	10.547240739679	-4.05781005195828	0
ante1_AGAACCTCAGACGATG-1	-5.37282895484002	-1.91674302391263	1
ante1_AGAACCTGTGAGTGAC-1	-8.6580309812072	5.18143774696139	2
ante1_AGAACCTTCCCAGTGG-1	-7.74330806174309	15.509802596052	11
ante1_AGAACCTTCTTCGTGC-1	2.84679174981086	-11.9707939463064	10
ante1_AGAAGCGAGGGTCACA-1	-0.266939247036289	5.85844494529513	13
ante1_AGAAGCGCAGGAGGTT-1	10.371628290033	-2.7877070742056	0
ante1_AGAAGCGCAGTAACCT-1	6.77973461708992	1.24590952821521	3
ante1_AGAAGCGGTAGTGGCA-1	7.74579001030891	3.38857104011325	4
ante1_AGAAGCGGTGGTATGG-1	-8.37003278174431	9.12746121116428	5
ante1_AGAAGCGGTTGCTCAA-1	-4.23519801535637	-0.594766779463014	1
ante1_AGAAGCGTCACGAACT-1	-7.36739015021355	15.2158382100656	11
ante1_AGAAGCGTCCGATAGT-1	-7.83668231406243	7.71545006461886	2
ante1_AGAAGCGTCCTAAACG-1	-5.32527827658684	-15.0615141230032	9
ante1_AGAAGCGTCGCCGAAC-1	-11.9222273770812	-4.62633679680081	7
ante1_AGAAGCGTCTTCTGGC-1	1.47754812798469	-12.0177318888113	10
ante1_AGAAGTACAAGCGAGT-1	3.79218507370918	1.7099725169733	3
ante1_AGAAGTACACCGGTCA-1	-1.22965061106713	10.97680451103	12
ante1_AGAAGTACAGGAGGTT-1	-6.02921151557	-1.94101641945096	1
ante1_AGAAGTACATAATCGC-1	11.6886229570863	-1.03802500538083	0
ante1_AGAAGTAGTACTAGCT-1	11.7083001192567	-0.335877223531922	0
ante1_AGAAGTAGTAGGTACG-1	6.44081640801399	0.665560827930251	3
ante1_AGAAGTAGTCAGTCTA-1	-0.255374634647678	5.6394603414133	13
ante1_AGAAGTAGTCTTTCTA-1	4.12194824776619	1.14974267907886	3
ante1_AGAAGTAGTGACTCGC-1	-8.13180970587761	9.49196411796359	5
ante1_AGAAGTAGTGATAGAT-1	6.48921919426887	2.00931896396426	4
ante1_AGAAGTAGTTCGTACA-1	-2.89090775885613	-11.2453768091604	8
ante1_AGAAGTAGTTTCTTAC-1	-6.15884017386467	-1.25445066265317	1
ante1_AGAAGTATCATGCTAG-1	-3.77877926268608	-0.419747932474336	1
ante1_AGAAGTATCCAACACA-1	9.35071421227424	-3.19776795677396	0
ante1_AGACAAAAGACTACGG-1	-4.14076852240593	0.311543153007308	1
ante1_AGACAAAAGAGTCTTC-1	3.5876166876313	1.18800671525745	3
ante1_AGACAAAAGCACCGAA-1	4.67376900277107	11.0376079244211	6
ante1_AGACAAAAGCCATTCA-1	-8.78118562140496	5.81076456733493	2
ante1_AGACAAACAACATCGT-1	5.16592312416999	10.1853654546335	6
ante1_AGACAAACAACGAGGT-1	-8.29660653510125	4.50979592033176	2
ante1_AGACAAACAATGAAAC-1	11.2293677385804	-2.39134834579678	0
ante1_AGACAAACACAAATCC-1	1.46212316117256	-11.9657881098196	10
ante1_AGACAAACAGTGCCTG-1	2.73577213845222	-0.0812755661413279	3
ante1_AGACAAAGTAGTCTGT-1	8.30345011315315	1.21115411945132	3
ante1_AGACAAAGTCATCGCG-1	9.15762377343147	0.649007127960006	0
ante1_AGACAAAGTGCTCCGA-1	0.281812673425366	5.55243517585544	13
ante1_AGACAAAGTTCTCTCG-1	-0.328770512724232	5.69541098304538	13
ante1_AGACAAAGTTGCCGAC-1	9.55963755211799	-0.673051460306367	0
ante1_AGACAAATCACCTTGC-1	-4.88634395041497	-0.00948206953259373	1
ante1_AGACAAATCCAGCTCT-1	9.30668306908577	-1.69911168388577	0
ante1_AGACAAATCTTCGCTG-1	-12.5219407025817	-6.39681647590848	7
ante1_AGACACTAGAAAGTCT-1	-0.800332063818287	11.3001411122873	12
ante1_AGACACTAGACTCTTG-1	-4.1817879621032	0.140209303577224	1
ante1_AGACACTAGGTACAGC-1	1.86953878960579	-11.1394731836722	10
ante1_AGACACTCATAGGAGC-1	4.92139864525764	11.1063373250559	6
ante1_AGACACTGTAAGAACT-1	5.06927824578254	1.48539139457492	3
ante1_AGACACTGTAAGGAGA-1	-6.50113725104363	-1.5349826651022	1
ante1_AGACACTGTGACTCTA-1	8.30425406060188	1.18179197736529	3
ante1_AGACACTGTTGCTGAT-1	3.21940947136848	10.0716979665354	6
ante1_AGACACTTCAACGTGT-1	-9.01781129279168	6.88722445197848	5
ante1_AGACACTTCTCCGAAA-1	-7.55937432684929	2.61956526466159	2
ante1_AGACAGGCAAGTGGCA-1	11.9454579409119	-1.53077004722806	0
ante1_AGACAGGCAGACGGAT-1	10.7579474504945	-0.367452366869172	0
ante1_AGACAGGCAGCGAGTA-1	1.77418339810341	-11.1822235422537	10
ante1_AGACAGGGTACGAGCA-1	9.60223532280891	-2.84028361610623	0
ante1_AGACAGGGTCAACATC-1	10.0295844133851	-2.00513575844022	0
ante1_AGACAGGTCAACACCA-1	-4.12251948752434	1.20365400739459	1
ante1_AGACAGGTCACTACGA-1	7.97129774651497	1.01640273757724	3
ante1_AGACAGGTCCAAGCAT-1	10.2706265505311	-3.22221062950345	0
ante1_AGACCATAGAGTTGTA-1	5.18416882119148	10.4967458409861	6
ante1_AGACCATAGCCTGCCA-1	-4.19276666083367	-0.0573757129118052	1
ante1_AGACCATAGTGGATAT-1	7.49798822960823	3.19675876327304	4
ante1_AGACCATCAAACACCT-1	-8.68091725745232	4.90487934776095	2
ante1_AGACCATGTACAGAGC-1	-4.2051033917907	-0.133272750894746	1
ante1_AGACCATGTCCGTTTC-1	-8.46012257971794	4.40310503669528	2
ante1_AGACCATTCGCTGACG-1	7.63114548287361	3.44897629447726	4
ante1_AGACCATTCTATTGTC-1	-6.46031712927849	0.631099448879043	1
ante1_AGACCCGAGAGAAGGT-1	-5.53293322958977	-2.58239339164945	1
ante1_AGACCCGAGAGGATGA-1	10.8152480181214	-0.678035719911775	0
ante1_AGACCCGAGCAGGCTA-1	10.0136866625306	-3.21898291877957	0
ante1_AGACCCGAGCCTCTTC-1	3.8537139948365	1.01786656804828	3
ante1_AGACCCGAGCGTTAGG-1	-7.24039601721794	2.13706649966983	2
ante1_AGACCCGAGGAAACGA-1	1.97744680008857	-0.17566977314206	3
ante1_AGACCCGCAGCGCGTT-1	11.9283423479554	-2.42237160972806	0
ante1_AGACCCGGTGTCCGTG-1	6.52741242012947	2.26120831199435	4
ante1_AGACCCGTCCCTCTTT-1	10.5747275408265	-2.77465985588284	0
ante1_AGACTCAAGGGCAATC-1	-0.371079737329792	6.01323105521945	13
ante1_AGACTCAAGTTGGGAC-1	0.381438335394551	5.92116619773654	13
ante1_AGACTCACAAATTAGG-1	-4.81504821219475	-0.813144548456391	14
ante1_AGACTCACAAGTGTCT-1	12.1729588564393	-1.97784159950467	0
ante1_AGACTCACAATTGCCA-1	7.74077082238166	3.08253313728122	4
ante1_AGACTCACAGGCACAA-1	-6.12442111411126	-1.38428710273953	1
ante1_AGACTCACATCTCCCA-1	-6.33473300375969	0.541697965343276	1
ante1_AGACTCATCTCAATCT-1	-9.45859670081169	5.21642042823581	2
ante1_AGAGAATAGGTAGACC-1	-7.44679736533196	15.4312274617746	11
ante1_AGAGAATCAAACACGG-1	-6.10524320044548	-14.733473046343	9
ante1_AGAGAATCACAGACGA-1	11.4133076723573	-0.731260045091828	0
ante1_AGAGAATCACATTCGA-1	2.10311532578437	-0.525828643362245	3
ante1_AGAGAATCATAAGCGG-1	5.06135607323616	10.8310372991159	6
ante1_AGAGAATCATTGCTTT-1	-11.473264211798	-5.98463986686917	7
ante1_AGAGAATGTAGGATAT-1	-8.47762059607537	6.76580216117648	2
ante1_AGAGAATGTATCAAGA-1	-7.04931497015984	2.54003812499789	2
ante1_AGAGAATGTGCATGAG-1	4.37176514229744	10.6873815221384	6
ante1_AGAGAATGTTAAGGGC-1	-3.13295602240593	-0.769149764101228	1
ante1_AGAGAATTCGTTGTTT-1	-0.323644066238712	11.3245246572092	12
ante1_AGAGAGCGTTCTCTAT-1	2.80438113770454	0.144876049239913	3
ante1_AGAGAGCTCGGTAGAG-1	-1.44176291861565	-10.3891508417532	8
ante1_AGAGCAGCAGTCCCGA-1	-5.83813809790642	-0.0628508167669382	1
ante1_AGAGCAGTCAGCTCTC-1	-8.48647164740593	4.71818567939548	2
ante1_AGAGCCCAGCCAAGCA-1	-10.7940058652404	-6.6567027407095	7
ante1_AGAGCCCAGCGAGAAA-1	4.34466696343391	0.575794474561492	3
ante1_AGAGCCCGTGCAGTGA-1	9.28839827141731	0.792008743961135	0
ante1_AGAGCCCGTGTTAAAG-1	-2.43102263846428	-1.59558378032895	14
ante1_AGAGCCCTCCATTGCC-1	2.78024054131477	-11.7026159601614	10
ante1_AGATAGAAGCTGACTT-1	-7.06952475943596	1.61440529056338	2
ante1_AGATAGAAGCTTCATG-1	-5.20222234168084	-0.849377854387483	1
ante1_AGATAGAAGGTGGGTT-1	10.2886529024598	-3.31518362335416	0
ante1_AGATAGACAATTCTCT-1	10.2557539995667	-1.90976093582364	0
ante1_AGATAGACACTAACGT-1	-7.79902409949334	6.70579315849093	2
ante1_AGATAGAGTGATTCTG-1	-8.737463468695	3.61360098548678	2
ante1_AGATAGATCGTCTACC-1	-1.93296574988396	-10.7621786432669	8
ante1_AGATAGATCGTCTCAC-1	9.32787371239631	-2.84102533630582	0
ante1_AGATAGATCTAGTTCT-1	-2.6183113996032	-1.49212716392728	14
ante1_AGATCCAAGAAACACT-1	-4.83260631003411	-0.976719720880708	1
ante1_AGATCCAAGCAACCAG-1	9.68451834282844	-1.76681969932767	0
ante1_AGATCCAAGCTATCTG-1	-8.57597970404656	7.34417654701022	5
ante1_AGATCCAAGGGTTAGC-1	-0.669535810137104	12.3735273046091	12
ante1_AGATCCACAAATTAGG-1	-4.05988692679436	-1.92148040107938	1
ante1_AGATCCACAACTGCTA-1	-4.19740962424309	0.538185165603438	1
ante1_AGATCCACAATCGCAT-1	-2.59657167830498	-1.47811613849851	14
ante1_AGATCCACACAGCGCT-1	-4.25439166464836	-2.82267545036527	1
ante1_AGATCCACAGCGGTCT-1	-5.86485289969475	-1.994142754595	1
ante1_AGATCCAGTACAAGTA-1	4.95923376641243	1.43925918765811	3
ante1_AGATCCAGTATCCTTT-1	-8.85435819067986	4.13994909950046	2
ante1_AGATCCATCACAAGGG-1	-4.9369091931823	-3.6117820578024	1
ante1_AGATCCATCCACAGGC-1	6.89011478981941	2.65672280021457	4
ante1_AGATCGTCAGGATTCT-1	-4.62612485327752	-3.54312966636868	1
ante1_AGATCGTCAGGCTTGC-1	-5.53690957465203	-3.0527639227316	1
ante1_AGATCGTCATTGCAAC-1	4.14750147423713	10.3064897222116	6
ante1_AGATCGTGTCGTATTG-1	-5.90097617545159	-15.7786133127615	9
ante1_AGATCGTGTTGTTGCA-1	-7.28362702765496	16.4869582814768	11
ante1_AGATCGTTCACAGTGT-1	-8.25744103827507	3.72719313331393	2
ante1_AGATGAAAGTCAACAA-1	7.44865418038337	2.9063470525339	4
ante1_AGATGAACAATGGGTG-1	-4.0440607015136	-2.61978481582852	1
ante1_AGATGAAGTATGAGAT-1	-0.13530265727074	5.87225176521091	13
ante1_AGATGAATCAAATAGG-1	4.12589598259895	10.0509202642038	6
ante1_AGATGAATCGGCCAAC-1	-7.205245966101	15.530949370344	11
ante1_AGATGCTAGACATGCG-1	11.3875060137269	-3.65483401588651	0
ante1_AGATGCTCACCAATTG-1	-4.0065679494384	-0.899551375429353	1
ante1_AGATGCTCAGACAAGC-1	-5.07764529624016	-1.19155107311459	1
ante1_AGATGCTGTCTACATG-1	-6.13847112097771	-14.2949459391043	9
ante1_AGATGCTGTCTTGAGT-1	-11.36869954505	-6.27616952232572	7
ante1_AGATGCTGTGTCTAAC-1	-9.04383897223503	7.48586346336154	5
ante1_AGATGCTTCCCTCGTA-1	9.45478678307502	-1.79335830978604	0
ante1_AGATGCTTCGCACGAC-1	11.5086112078187	-3.16176842025967	0
ante1_AGATGCTTCGTACCTC-1	1.38383925518959	-12.0070574121878	10
ante1_AGATGCTTCTGTCGTC-1	10.5984807070252	-2.81540273002835	0
ante1_AGCATCAAGACCAAGC-1	-8.46571683325798	4.91845776267795	2
ante1_AGCATCAAGCAACAGC-1	-1.05614721217186	11.3730752629831	12
ante1_AGCATCAAGTATCTGC-1	10.3721365984437	-3.20993350319119	0
ante1_AGCATCAAGTCGCGAA-1	11.0233111437318	-4.04282067589017	0
ante1_AGCATCACAATTGGTC-1	-0.979207510137867	10.8396537465647	12
ante1_AGCATCACACCAACAT-1	11.585438257074	-0.790714366953095	0
ante1_AGCATCAGTACGGTTT-1	-4.73714684882195	-0.365678771059236	1
ante1_AGCATCAGTCCAAGAG-1	4.6937437113282	10.2940538091257	6
ante1_AGCATCAGTCTCGCGA-1	-8.41455792822869	8.22099234290866	5
ante1_AGCATCAGTGGCGTAA-1	2.6796679552552	0.320357614536563	3
ante1_AGCATCAGTGGCTAGA-1	-8.40236997046502	6.51089598365573	2
ante1_AGCATCATCACACCCT-1	-4.34974717536003	-0.121958656828126	1
ante1_AGCATCATCGTCAACA-1	-7.92185925879509	2.67519189544467	2
ante1_AGCATCATCTCCGAGG-1	-8.89325951972039	7.72147776313571	2
ante1_AGCCAATAGCGCATCC-1	2.51334620079963	-4.21815942100736	15
ante1_AGCCAATAGCTCGACC-1	-3.08066343703301	-10.843131287615	8
ante1_AGCCAATAGGAACTAT-1	-8.9010901395324	6.07904173560885	2
ante1_AGCCAATCACGCGTCA-1	3.45878792366951	10.3974616689279	6
ante1_AGCCAATGTAGAGTTA-1	-7.39100598731072	2.5799801511362	2
ante1_AGCCAATTCGTAACCA-1	-7.50869368948967	2.21790947147159	2
ante1_AGCCAATTCGTGTGGC-1	10.4020409639832	-0.564060731451234	0
ante1_AGCCACGAGGCTGGAT-1	9.83598471245735	-1.46653221420499	0
ante1_AGCCACGAGTAGTGCG-1	9.33145571312873	-2.34962771705838	0
ante1_AGCCACGCAACGGCCT-1	11.5761084612366	0.124971256931106	0
ante1_AGCCACGCATCTTAGG-1	7.45229912362068	3.94125200935153	4
ante1_AGCCACGGTAATCAAG-1	-8.9295096341613	6.67583443351535	2
ante1_AGCCACGGTGGCTTGC-1	-8.17974805274041	4.35956265159396	2
ante1_AGCCACGGTTTCGATG-1	6.39180136284797	1.35189248748569	3
ante1_AGCCACGTCATTTCCA-1	7.06540537438362	3.15291477866916	4
ante1_AGCCAGCCAATAGTGA-1	-2.69679831900627	-10.2018806772635	8
ante1_AGCCAGCGTGGCTTAT-1	-0.937549704695057	12.357136504133	12
ante1_AGCCAGCTCCTGGCTT-1	-3.11076831259758	-10.5778133707449	8
ante1_AGCCAGCTCTCTGGTC-1	5.28146124443977	0.495511950333396	3
ante1_AGCGATTAGACCAAAT-1	-4.32929276862175	-0.168021543543061	1
ante1_AGCGATTAGCCGGATA-1	1.41589010319679	-11.4647810297415	10
ante1_AGCGATTAGGATAATC-1	-4.26920985617669	0.274688222785274	1
ante1_AGCGATTAGGTTGAGC-1	-0.808271283293079	11.0277106923654	12
ante1_AGCGATTAGTGTTCAC-1	-2.99879168906243	-10.6393930750296	8
ante1_AGCGATTCAAATGCTC-1	-4.9597420636657	-14.9440920191214	9
ante1_AGCGATTCAGATCCAT-1	7.6462149675843	2.43128897376803	4
ante1_AGCGATTCATCAGCGC-1	11.0953450258729	-2.96168587974759	0
ante1_AGCGATTGTCTGTAAC-1	10.7828860338685	-2.05327366165372	0
ante1_AGCGATTGTGGAATGC-1	2.51575327477424	-11.8503897028372	10
ante1_AGCGATTGTTGGACCC-1	-8.79521893897087	5.69312359519748	2
ante1_AGCGATTTCCGTGGGT-1	11.5781159456727	-1.6509883242056	0
ante1_AGCGATTTCGCTATTT-1	6.67643166146248	0.589410142381469	3
ante1_AGCGCCAAGTCACGAG-1	4.80498266777961	1.3196047110155	3
ante1_AGCGCCACAAAGTATG-1	-1.90180634894402	-1.230106933634	14
ante1_AGCGCCACAACTCGAT-1	-2.37905024924309	-11.0211613016531	8
ante1_AGCGCCAGTACAGTTC-1	12.2349467333314	-1.39062128833981	0
ante1_AGCGCCAGTATGAGAT-1	9.43541288933723	-2.78582213691922	0
ante1_AGCGCCAGTGGAACAC-1	9.56408072075813	-0.976954682390412	0
ante1_AGCGCCATCGTTGCCT-1	8.38722181878059	0.929837064225951	3
ante1_AGCGCCATCTTTCCAA-1	10.6045603807923	-0.582191570322236	0
ante1_AGCGCTGAGTAGTCTC-1	10.7165494020936	-1.32567463688107	0
ante1_AGCGCTGCAAGTCCAT-1	3.65913224778144	1.21605016418246	3
ante1_AGCGCTGCAGCGACAA-1	-6.88367080130608	16.0166051549509	11
ante1_AGCGCTGGTTGCATCA-1	-12.0459303800109	-4.5789725618765	7
ante1_AGCGCTGTCCGCAAAT-1	-6.41908168234856	-0.368412955324372	1
ante1_AGCGCTGTCGGTGCAC-1	-7.5439386312011	15.2125442189768	11
ante1_AGCGTATAGAAGGGAT-1	-7.87605142035515	9.37019802757053	5
ante1_AGCGTATAGCCTCACG-1	-8.81073998847039	5.40511299796847	2
ante1_AGCGTATCAAGTCGTT-1	-8.29897927680046	7.88836552329806	5
ante1_AGCGTATCACGTCGGT-1	4.28889227471321	1.77371741958408	3
ante1_AGCGTATCATTGACCA-1	-9.11092614569695	7.61283137031344	5
ante1_AGCGTATGTTGTCATG-1	10.1803517397401	-0.1168451147482	0
ante1_AGCGTATTCAAGCCGC-1	2.71883845887153	-4.59094212822171	15
ante1_AGCGTCGCAAGACGAC-1	-7.80887889304192	7.607823626478	2
ante1_AGCGTCGGTTCCTTGC-1	10.6721425112244	-0.486405654470643	0
ante1_AGCTACAAGAACGTGC-1	11.9165558870789	-2.33131645492764	0
ante1_AGCTACAAGTAAACTG-1	-0.740887457514118	3.93846179672031	14
ante1_AGCTACAAGTGATAAC-1	-8.49625729956658	4.9010980290964	2
ante1_AGCTACACAAGACCTT-1	11.9872498568055	-1.90916107467862	0
ante1_AGCTACACAATTCTCT-1	2.60336471161811	-11.2660686808035	10
ante1_AGCTACAGTAGACAAT-1	0.307404598211933	5.97660853095798	13
ante1_AGCTACAGTTCCGCAG-1	-6.03238248267205	-2.69741557411405	1
ante1_AGCTCAAAGCTGCCAC-1	3.79278016648262	1.49560238548068	3
ante1_AGCTCAAAGGCGATAC-1	2.6317102964875	-11.565000756304	10
ante1_AGCTCAAAGGTTACCT-1	8.35233259758918	-2.18501494697781	0
ante1_AGCTCAACAAGCTCTA-1	10.5562787111756	-0.979965789835175	0
ante1_AGCTCAACACTCTAGA-1	-6.65727471747429	0.846116618593017	1
ante1_AGCTCAACAGGCTATT-1	-4.98999690451653	-3.56430385879727	1
ante1_AGCTCAACAGTCACGC-1	11.7508692797181	-1.68487070373746	0
ante1_AGCTCAAGTATGGGAC-1	-4.42847299017937	0.131373064000884	1
ante1_AGCTCAATCGCCCAGA-1	4.0694372709748	0.306745411236564	3
ante1_AGCTCAATCTTCTCAA-1	-11.5388722363952	-6.84207032493802	7
ante1_AGCTTCCAGAATTGCA-1	-5.09412621893914	-1.72519133857938	1
ante1_AGCTTCCGTCTACAAC-1	-6.69607972540886	-14.9023382502005	9
ante1_AGCTTCCTCTCTCTAA-1	-5.10283564963372	-1.69894359878751	1
ante1_AGCTTCCTCTTCCGTG-1	11.9381585176942	-1.51874671749326	0
ante1_AGCTTCCTCTTTCTAG-1	11.0223107393739	-3.41277478508206	0
ante1_AGGAAATAGAGTATAC-1	-4.18607377448113	-2.96771882347318	1
ante1_AGGAAATAGGATTCAA-1	6.47673178276985	0.766760037620345	3
ante1_AGGAAATAGTGCCGAA-1	4.31197262368171	10.376969115217	6
ante1_AGGAAATAGTTAGTAG-1	-2.0098650399688	-10.2472688990042	8
ante1_AGGAAATCAAATAAGC-1	10.9157376345155	0.0300060374334249	0
ante1_AGGAAATGTGTAGCAG-1	6.88843536934822	1.36835904546527	3
ante1_AGGAAATTCCCTCATG-1	10.9893994387147	-1.96848223976346	0
ante1_AGGAAATTCTGCTGAA-1	-5.48607682623894	-0.661444647829255	1
ante1_AGGAATAAGGCTGGAT-1	-4.13218736090691	0.767845587213317	1
ante1_AGGAATAAGGTTATAG-1	9.40622854790657	-3.20405171684476	0
ante1_AGGAATAAGTACCATC-1	-6.38783406653435	0.0739758176401052	1
ante1_AGGAATACAACGAGGT-1	-4.45303439536126	-3.66145394615384	1
ante1_AGGAATACAGAACTTC-1	-5.29708671011956	-3.10746334366055	1
ante1_AGGAATACAGTTAGGG-1	-2.38328670897515	-1.55325113109799	14
ante1_AGGAATACATACTGAC-1	-0.906399840498279	12.0062844914987	12
ante1_AGGAATAGTCAACGCC-1	10.1858725603577	-4.08938620857449	0
ante1_AGGAATAGTCACCGCA-1	2.9819562490937	-11.9058315592215	10
ante1_AGGAATAGTGTATCCA-1	-2.78464435973198	-1.87895439438077	14
ante1_AGGAATATCCCGAATA-1	11.8771281298157	-0.732938511888703	0
ante1_AGGAATATCCTACAAG-1	-5.19146298804314	-3.89546416572781	1
ante1_AGGAATATCGGCTTGG-1	-2.73218678870232	-11.2655269937918	8
ante1_AGGACGAGTAGGAAAG-1	-5.12982463278801	-0.597592397253236	1
ante1_AGGACGAGTATGATCC-1	10.1128583010194	-3.0359718637869	0
ante1_AGGACGAGTTAGTTCG-1	9.11970854363411	-2.18936775497647	0
ante1_AGGACGAGTTCTCCTG-1	-8.9868884030822	5.36158539481906	2
ante1_AGGACTTAGAGTGACC-1	10.1257329042908	0.606818006713668	0
ante1_AGGACTTCAAGCACAG-1	11.3310942705628	-1.55295608810635	0
ante1_AGGACTTCAATGACCT-1	4.56089974007576	10.339335219343	6
ante1_AGGACTTCACAAGTTC-1	11.1643500383851	-0.507405682127198	0
ante1_AGGACTTCATATACCG-1	-5.77430819907219	-3.0831229525015	1
ante1_AGGACTTGTTGTGCCG-1	3.6050510462281	10.746260420759	6
ante1_AGGACTTTCAAGGTGG-1	4.71172857842414	1.00784517951755	3
ante1_AGGACTTTCACTGGTA-1	-5.78562354483635	0.474722215314189	1
ante1_AGGACTTTCCCTTGTG-1	-3.16499399580986	-1.21759925655576	14
ante1_AGGACTTTCGGCTATA-1	11.221089845514	-2.44447682670804	0
ante1_AGGAGGTAGACATCAA-1	-2.89420985617669	-10.8418037729666	8
ante1_AGGAGGTAGCCTTTCC-1	-7.50228976645501	16.0904348058298	11
ante1_AGGAGGTAGGTCATTC-1	7.05455494484871	2.69138433166293	4
ante1_AGGAGGTCATCAGTCA-1	-5.7796130124572	-1.9574532347128	1
ante1_AGGAGGTGTATGGTAA-1	-9.01194428839714	7.66544892020968	5
ante1_AGGAGGTGTTGAAGTA-1	2.72205854020088	-4.46115372947904	15
ante1_AGGAGGTTCGCCGAAC-1	-0.439302796507191	5.82083775230197	13
ante1_AGGATAAAGAGTGTTA-1	-4.68658255972893	-0.11256091169568	1
ante1_AGGATAAAGCACCAGA-1	-2.71804093756707	-1.76339243225308	14
ante1_AGGATAAAGGGATGTC-1	-2.97847151198418	-11.0231935816214	8
ante1_AGGATAAAGTCTGGTT-1	-7.97939252295525	7.11611677833346	5
ante1_AGGATAACACCCTTGT-1	-9.11525582709343	5.41753985114841	2
ante1_AGGATAACAGCAGTAG-1	8.85320425591438	-2.73757193855496	0
ante1_AGGATAACAGGTGACA-1	11.4762749727723	-0.024357600729188	0
ante1_AGGATAACATTAGGCT-1	-6.53945254721672	-1.54073582462521	1
ante1_AGGATAAGTCATTCCC-1	-6.44854211249382	-0.741380079309663	1
ante1_AGGATAAGTCTGATAC-1	-0.922444218778919	12.3015992803171	12
ante1_AGGATAAGTGGTCTCG-1	11.6577534731385	-2.31541226677152	0
ante1_AGGATAAGTGGTCTGC-1	10.0769696291444	-2.63563631347867	0
ante1_AGGATAATCGACATTG-1	-10.8869366590026	-6.68706916145535	7
ante1_AGGATCTCAAACACGG-1	-8.55498456397087	7.68412949271945	5
ante1_AGGATCTCAGGTTCCG-1	11.3707165773865	-2.52255152038785	0
ante1_AGGATCTGTTCAGTAC-1	-7.64147662558586	3.00760485358981	2
ante1_AGGATCTTCTCCGCAT-1	10.8016800936219	-1.90032194427701	0
ante1_AGGATCTTCTCCTGAC-1	-4.86771106162102	-2.78205703071805	1
ante1_AGGCATTCATTGAGGG-1	-1.88045429625542	-10.7400009470388	8
ante1_AGGCATTGTGACAACG-1	12.2598977144715	-1.19707868866177	0
ante1_AGGCATTGTTAGTTCG-1	-8.28849553504021	4.54793574043063	2
ante1_AGGCATTGTTGCCTAA-1	9.82829523644416	0.18232451506404	0
ante1_AGGCATTTCGCAATGT-1	-8.88960599341423	4.82065130897311	2
ante1_AGGCATTTCGTCGATA-1	8.03070879540413	2.49996091552524	4
ante1_AGGCCACAGGTCACAG-1	-5.55949353613884	-0.648146374742707	1
ante1_AGGCCACCAAAGCGTG-1	2.02731550297706	-0.500218971292695	3
ante1_AGGCCACCACGTGTGC-1	-5.03883742728264	-15.616252167742	9
ante1_AGGCCACGTGGGACAT-1	-7.70941972174675	9.81389786430148	5
ante1_AGGCTGCAGCTTAAGA-1	1.42685545048683	-11.4745380716726	10
ante1_AGGCTGCAGGCCACCT-1	-5.19428300299675	-3.34745047859403	1
ante1_AGGCTGCAGTAAAGCT-1	-7.96961926856072	15.6331470174387	11
ante1_AGGCTGCAGTGCTAGG-1	11.858314996576	-0.823206646959504	0
ante1_AGGCTGCCAGTGACCC-1	-12.0126709882262	-4.86284230522366	7
ante1_AGGCTGCGTCAAATCC-1	-7.95497178473503	4.25649429984836	2
ante1_AGGCTGCGTCTTCTAT-1	2.03779399952858	-0.490421219389161	3
ante1_AGGCTGCTCCCTCATG-1	-6.53499173560173	1.69036854930667	2
ante1_AGGCTGCTCGCTGACG-1	-12.2491993848327	-5.62059424690457	7
ante1_AGGCTGCTCTAACGGT-1	-4.65870952048333	-2.89122007660123	1
ante1_AGGGAGTAGCTAGTTC-1	-6.86720179953606	1.78010644145755	2
ante1_AGGGAGTCATGATCTG-1	-5.4809708539489	-14.6454641657278	9
ante1_AGGGAGTGTCACATTG-1	-1.01841020026238	11.2698075933054	12
ante1_AGGGAGTGTCACGCTG-1	-3.12403654494316	-10.735483391802	8
ante1_AGGGAGTGTGAATATG-1	1.82830203137367	-4.01398299507352	15
ante1_AGGGAGTGTGATAGAT-1	2.52127719483345	-12.2180178003714	10
ante1_AGGGAGTGTTAAGAAC-1	-3.31045650877983	-10.9695103006765	8
ante1_AGGGAGTTCCTCCACA-1	6.19256496987312	0.61692266293315	3
ante1_AGGGAGTTCTGAGAAA-1	-6.56270265021355	-1.80849884323331	1
ante1_AGGGCCTAGCGGTAAC-1	2.00875711998909	-11.8778450327322	10
ante1_AGGGCCTGTCCTGTCT-1	-4.22587775626213	-2.87871812156888	1
ante1_AGGGCCTGTTAGGAGC-1	-6.12892817893059	0.625790433366576	1
ante1_AGGGCCTGTTGGAGGT-1	11.0179848726746	-0.410618348638734	0
ante1_AGGGCCTTCACGATAC-1	2.40361691079109	-11.9018509226248	10
ante1_AGGGCCTTCGAAGCAG-1	-5.44399594702752	0.381232785400728	1
ante1_AGGGCCTTCGCCCAGA-1	-7.84830235877068	16.4769694966867	11
ante1_AGGGCCTTCGTGAGAG-1	-2.11441325583489	-10.6318008737967	8
ante1_AGGGCTCAGATGCTAA-1	-8.24950837531121	4.70138146110324	2
ante1_AGGGCTCAGCTAAATG-1	11.1552367266175	-0.744085295717439	0
ante1_AGGGCTCAGGGCGAGA-1	10.5823903139588	-1.0180548267767	0
ante1_AGGGCTCAGTCTAGCT-1	2.37533140740364	0.462671385486403	3
ante1_AGGGCTCCAACGACTT-1	-7.89134263434441	3.73574210830478	2
ante1_AGGGCTCGTGAATTAG-1	9.98790312371223	-2.44674847892972	0
ante1_AGGGCTCTCAAGTCTG-1	-12.6761050168517	-6.27243159584256	7
ante1_AGGGCTCTCATTGTTC-1	10.4985613878724	-1.70591328911038	0
ante1_AGGGTCCAGAAGATCT-1	-12.6933093015197	-6.81625197700711	7
ante1_AGGGTCCAGATGACCG-1	-5.50549601950676	-3.17114232353421	1
ante1_AGGGTCCAGCCAAGGT-1	-6.61740540900261	-14.9052431421682	9
ante1_AGGGTCCAGGTGATAT-1	-3.43895625510247	-10.717326386492	8
ante1_AGGGTCCCAAATTAGG-1	-4.96926545538933	-1.80894134811612	1
ante1_AGGGTCCCACTTGTGA-1	3.92587137780159	9.94172074027805	6
ante1_AGGGTCCCAGCCATTA-1	10.3841481264588	-2.18539903930875	0
ante1_AGGGTCCGTGTCTTAG-1	-5.40485810675652	-0.027076973240098	1
ante1_AGGGTCCGTTGTCCCT-1	10.6167330797669	-3.01189420990201	0
ante1_AGGGTCCGTTGTGGAG-1	-0.872053975248646	12.3743436498239	12
ante1_AGGGTCCTCCATCTCG-1	-0.698923522615742	4.1636359853342	14
ante1_AGGGTGAAGGTGCCTC-1	11.3812289293763	-0.763154848139008	0
ante1_AGGGTGAAGTTCATCG-1	-3.43565344252617	0.410479554314891	1
ante1_AGGGTGACATCACCAA-1	1.96750987133949	-11.3271190958426	10
ante1_AGGGTGAGTCCTGTTC-1	-7.79748534598381	2.78391505904941	2
ante1_AGGGTGAGTCTTACAG-1	4.95645094475715	10.073728339155	6
ante1_AGGGTGATCGTGGCTG-1	-1.0671102944854	12.413701788862	12
ante1_AGGGTGATCTATTCGT-1	-8.84781217017205	6.71844603248385	2
ante1_AGGGTGATCTTTCGAT-1	11.592219835138	-0.813938601534089	0
ante1_AGGGTTTAGCCTGGAA-1	-6.78942107596428	16.4707572621897	11
ante1_AGGGTTTAGTCCGCGT-1	-8.41841458716423	5.11577917762546	2
ante1_AGGGTTTCACACAGAG-1	11.9281086977479	-1.597698314707	0
ante1_AGGGTTTGTCATCGCG-1	4.35352087578743	0.978447095830718	3
ante1_AGGGTTTGTCCCAAAT-1	7.95038414559333	2.05384995170383	4
ante1_AGGGTTTGTGGTACAG-1	6.62137175164192	2.61105539031772	4
ante1_AGGGTTTGTTAGTTCG-1	5.04570913872688	0.390430071730891	3
ante1_AGGGTTTTCAGACCGC-1	-8.65031480231316	3.46421839423923	2
ante1_AGGGTTTTCTCAAAGC-1	-2.20704149642022	-10.8078081446097	8
ante1_AGGTAGGAGAGGATCC-1	2.96621609291999	0.60842217632083	3
ante1_AGGTAGGAGCTGAGCA-1	-7.94125508704216	15.9516437215403	11
ante1_AGGTAGGAGTAGCAAT-1	-5.70627355017693	-15.5242578821585	9
ante1_AGGTAGGCAATATCCG-1	10.3092494066712	-0.129072709600648	0
ante1_AGGTAGGCAATCTAGC-1	-4.48110722937615	-3.59532616905423	1
ante1_AGGTAGGCACCAAAGG-1	11.8838839586732	-1.4000699358389	0
ante1_AGGTAGGCAGCGTATT-1	-7.20232915320427	16.2323119802072	11
ante1_AGGTAGGGTTGCCTAA-1	-9.05948876776726	7.27027537055759	5
ante1_AGGTAGGTCAAACCCA-1	-8.06084107794793	5.05416180320529	2
ante1_AGGTAGGTCGATAACC-1	-6.24856185355217	0.889773504216949	1
ante1_AGGTAGGTCGATTTCT-1	-5.61255502142937	-1.71966312698575	1
ante1_AGGTAGGTCGTCCTCA-1	7.56818390450447	0.779297725637237	3
ante1_AGGTAGGTCTCTATAC-1	-8.65039300360711	5.4250352544382	2
ante1_AGGTCATAGGTAGTAT-1	-2.20346640982659	-1.40560565761777	14
ante1_AGGTCATAGTATAGGT-1	-4.57156609931023	-0.628327115099153	1
ante1_AGGTCATAGTCCTGTA-1	4.32116127572029	1.19345666595248	3
ante1_AGGTCATCACTAGGTT-1	3.00002909264534	0.203770534475127	3
ante1_AGGTCATCAGCTGCCA-1	-5.65312623419793	-3.18561552337857	1
ante1_AGGTCATCAGGCATGA-1	-6.18679952063591	-0.703087552110871	1
ante1_AGGTCATCAGGTGAGT-1	-0.856552833700489	12.3264997167185	12
ante1_AGGTCATGTCTCGGGT-1	9.25423193535774	-2.15412066749783	0
ante1_AGGTCATGTTGTATGC-1	4.05688906273811	11.1900956792429	6
ante1_AGGTCATTCCCTTGGT-1	-10.1980910245422	-6.75122474006864	7
ante1_AGGTCATTCTAGGCAT-1	-6.57474851050408	-0.362401767294129	1
ante1_AGGTCATTCTGCATGA-1	-7.63966178336174	9.36093498893527	5
ante1_AGGTCATTCTGCGTCT-1	10.0926957186219	-2.34740446380826	0
ante1_AGGTCATTCTGGTCAA-1	-5.38859366812737	-2.56922148040982	1
ante1_AGGTCTAGTTATCTTC-1	3.24458957276313	10.0926854772165	6
ante1_AGGTCTAGTTTACCAG-1	0.101203134274174	5.74606014915256	13
ante1_AGGTCTATCCAGGACC-1	-5.32476138510735	-14.9270870523855	9
ante1_AGGTGTTAGATTGACA-1	-0.584160918379139	5.73696924873141	13
ante1_AGGTGTTAGCTAAACA-1	-3.00503944792778	-2.12464879326077	14
ante1_AGGTGTTAGGGATCAC-1	9.77934885582893	-3.92404101661893	0
ante1_AGGTGTTAGGTGCTGA-1	-2.71528839507134	-1.43750236801358	14
ante1_AGGTGTTAGTTGGCGA-1	4.42010403237312	10.0382669133737	6
ante1_AGGTGTTCAGATCCTA-1	10.9065995272156	-2.83488581947537	0
ante1_AGGTGTTCATTCACCC-1	-8.31267785468132	7.53897263236789	5
ante1_AGGTGTTGTGAATGTA-1	-5.40156268515618	-0.398336573164186	1
ante1_AGGTGTTGTGAGTTGG-1	11.7983470018861	-3.02279613785001	0
ante1_AGGTGTTTCGACATCA-1	-8.04189919867546	3.82276322074679	2
ante1_AGGTGTTTCTACCCAC-1	2.4546399172303	-4.33316062263699	15
ante1_AGGTTACAGAATACAC-1	-1.0283101741317	10.8837211293772	12
ante1_AGGTTACAGGACAGTC-1	-7.43677424826653	9.25450016685275	5
ante1_AGGTTACAGGTCCTGC-1	-5.83693694510491	-13.0076496439383	11
ante1_AGGTTACCAGTCGCAC-1	-11.5226798001769	-5.98845027260037	7
ante1_AGGTTACTCGACCACG-1	-6.5883550588134	-0.0856293576166239	1
ante1_AGGTTGTAGAGGACTC-1	-8.60713529028923	7.72757651038913	5
ante1_AGGTTGTAGATCCTAC-1	11.068390374994	-3.27039454750272	0
ante1_AGGTTGTAGCGGTATG-1	11.1675810869691	0.276140929539481	0
ante1_AGGTTGTAGCTCCACG-1	1.96754181942909	-0.124235137026032	3
ante1_AGGTTGTAGGGAGATA-1	10.6807322557923	-1.35407064727994	0
ante1_AGGTTGTCAAATCAAG-1	-5.49018811621697	-15.5449306803152	9
ante1_AGGTTGTGTGTACGCC-1	-7.85471581854851	16.1298654241159	11
ante1_AGGTTGTGTTAAACCC-1	9.41432715020149	-0.643208368341645	0
ante1_AGTAACCAGCGGGTAT-1	8.8226647432801	-3.55330704025479	0
ante1_AGTAACCCAATTAGGA-1	-3.47639822402031	-10.7136137323782	8
ante1_AGTAACCCACCTTCCA-1	-9.22512196936638	5.53441168494968	2
ante1_AGTAACCGTATGGAGC-1	-0.972675556326221	12.5199020070627	12
ante1_AGTAACCGTCTACAGT-1	-2.35595368781121	-1.5947139101431	14
ante1_AGTAACCGTCTTACAG-1	12.1965680178162	-1.1683450775549	0
ante1_AGTAACCTCAGTCTTT-1	10.1288037355897	-2.94863842300626	0
ante1_AGTAACCTCATCGACA-1	-4.88638448157341	-3.96879409126492	1
ante1_AGTAACCTCCGATCTC-1	10.7412581499573	-2.55466388038846	0
ante1_AGTAACCTCGACGACC-1	-0.784379476690601	11.541330115278	12
ante1_AGTACCAAGCTCGTGC-1	-8.91122960486443	4.91062046714572	2
ante1_AGTACCAGTAGCTGTT-1	-8.10220860877068	6.34091974921969	2
ante1_AGTACCAGTTCAAACC-1	-2.36981343665154	-10.0678617792532	8
ante1_AGTACCATCAAAGAAC-1	2.65865564904182	-0.0628928976461496	3
ante1_AGTACCATCGAGTCCG-1	9.46420145592659	-0.139003141443452	0
ante1_AGTACCATCTCTTAAC-1	3.68247390351265	0.826890991409102	3
ante1_AGTACTGAGACGAAGA-1	3.39763737282722	0.484876760621348	3
ante1_AGTACTGAGACTTAAG-1	2.61646724305122	-4.33556531242581	15
ante1_AGTACTGGTCCGGTCA-1	9.56785441002815	0.547489689071456	0
ante1_AGTACTGGTGGGATTG-1	-5.10747861304314	-0.927932127039155	1
ante1_AGTACTGGTTAAGGAT-1	-11.4180102292541	-6.33979104332181	7
ante1_AGTACTGGTTTGAACC-1	-7.75750159659417	9.00570656486301	5
ante1_AGTACTGTCTAGTTCT-1	-4.93194150366814	-2.37052629760953	1
ante1_AGTAGCTAGACAAGCC-1	-12.7640089932922	-6.91206048301907	7
ante1_AGTAGCTAGACATCCT-1	-5.72430705466301	-14.4593698816702	9
ante1_AGTAGCTAGAGTGACC-1	-0.875979060316395	3.67468525596408	14
ante1_AGTAGCTCACACGGTC-1	8.01083422265022	3.4545009297922	4
ante1_AGTAGCTCATCAACCA-1	10.1403889711854	-3.30212949089261	0
ante1_AGTAGCTGTATCAGCT-1	-6.73185586371453	-0.548572166483125	1
ante1_AGTAGCTGTGCCTACG-1	-3.52487921156914	-11.0192730265066	8
ante1_AGTAGCTTCACTGTCC-1	8.40834284386604	1.25108058877734	3
ante1_AGTAGCTTCCCTTCCC-1	1.63053191266029	-11.194998009722	10
ante1_AGTAGCTTCGAGCCTG-1	-12.2565331403259	-4.83447383217069	7
ante1_AGTAGCTTCGCTAGCG-1	10.7448010500428	-4.0739710169241	0
ante1_AGTAGCTTCGGCCTTT-1	-2.29613947310479	-11.1979210215017	8
ante1_AGTAGCTTCGTTGTAG-1	-5.22546338477166	-2.45604251198026	1
ante1_AGTAGTCAGACATATG-1	-6.11809300818474	0.0661726159646902	1
ante1_AGTAGTCAGCCTGTCG-1	4.93860722146003	0.725958750922957	3
ante1_AGTAGTCAGCTGAGTG-1	-11.5212569180969	-5.94548629097196	7
ante1_AGTAGTCCATTACGGT-1	-8.83187817969353	5.82486130424289	2
ante1_AGTAGTCTCCCTCTTT-1	2.72827601990669	-11.4797451334402	10
ante1_AGTAGTCTCCTATGGA-1	2.06938744149177	-0.110874189655503	3
ante1_AGTCAACAGAGCAGAA-1	3.80591345391243	11.1449620885446	6
ante1_AGTCAACCAACGAGGT-1	-5.39352797904045	-1.68275640777799	1
ante1_AGTCAACCAGATAAAC-1	-7.42090558447869	16.3958671254709	11
ante1_AGTCAACCAGCACAAG-1	10.8571963366029	1.00199557967929	0
ante1_AGTCAACCATTGTACG-1	-0.921702021742176	3.58921696372775	14
ante1_AGTCAACGTAGCGTAG-1	-1.6232364121917	-10.290004952471	8
ante1_AGTCAACTCCAACTAG-1	10.0585560854432	-1.22176192573758	0
ante1_AGTCAACTCCTTCGAC-1	-5.2609591428283	-15.4158966379568	9
ante1_AGTCACAAGGGCAGTT-1	11.8562359865662	-1.89531992248746	0
ante1_AGTCACACACTACCCT-1	3.41028976998298	10.2305467290476	6
ante1_AGTCACAGTGCACGCT-1	3.00838614068	10.2276961965158	6
ante1_AGTCACAGTGCGAGTA-1	3.66658497414558	0.340309166689197	3
ante1_AGTCATGAGGGTACAC-1	6.25659752449958	1.43909265228061	4
ante1_AGTCATGCAACCGTAT-1	5.91047525963752	1.29481853671817	3
ante1_AGTCATGCACACCGCA-1	9.41243601403206	-0.992788298647126	0
ante1_AGTCATGCAGAGCGTA-1	-9.11640309729607	8.04820229240207	5
ante1_AGTCATGTCAAAGGAT-1	-4.96648978629143	-1.8073227243826	1
ante1_AGTCATGTCCGAAGGA-1	-3.74382113852532	0.438025326807776	1
ante1_AGTCTCCAGAGGGTAA-1	8.4387593325135	0.999597446401397	3
ante1_AGTCTCCAGATTGACA-1	-4.85992526450188	-0.751471384088715	1
ante1_AGTCTCCAGCCGCTTG-1	10.5028767641541	-2.31830356888028	0
ante1_AGTCTCCAGTAAATGC-1	-8.44349049963982	8.553145186384	5
ante1_AGTCTCCCATCATTTC-1	12.2427496965882	-1.20625673107358	0
ante1_AGTCTCCGTAGGCAAC-1	-11.9654440824035	-4.75513099006864	7
ante1_AGTCTCCGTATCCCTC-1	11.0578427370545	-2.45179889969083	0
ante1_AGTCTCCGTCTCTCCA-1	-3.2364332620147	-9.82618068031522	8
ante1_AGTCTCCTCGTTAGTG-1	2.64873600563972	-11.9608690576956	10
ante1_AGTGACTCAAATAAGC-1	-6.11264800467522	0.6492741567686	1
ante1_AGTGACTGTCCGTTTC-1	-5.98541163840325	-15.2624876337454	9
ante1_AGTGACTGTTCCCAAA-1	-8.65115117468865	4.82443882652072	2
ante1_AGTGATCAGTGCAGGT-1	-5.41375541129143	-0.435650094072541	1
ante1_AGTGATCCAAGCTGTT-1	8.09327173790901	1.69413603969363	4
ante1_AGTGATCCACTTTATC-1	-5.44582461752922	-0.780509217302522	1
ante1_AGTGATCGTACACGCC-1	3.98539734444587	0.64844738074092	3
ante1_AGTGATCGTCGGCACT-1	3.66681719384163	10.9548909825876	6
ante1_AGTGATCGTTATCCAG-1	3.63621783814399	10.5631625814035	6
ante1_AGTGATCTCTCGAGTA-1	-5.91569661536248	-14.4674322443411	9
ante1_AGTGCCGAGGTTACAA-1	6.10682917199104	1.18579156823901	3
ante1_AGTGCCGAGTGCGACA-1	-0.667570764208149	4.81475569434909	13
ante1_AGTGCCGCAGGAATCG-1	-6.43694018759758	-2.11665819458218	1
ante1_AGTGCCGCAGTGCCTG-1	-8.82427167334587	6.25547625251559	2
ante1_AGTGCCGGTCATGACT-1	-7.68452977576287	15.5105149907663	11
ante1_AGTGCCGTCAGACAAA-1	10.1971745546815	-2.47103975586148	0
ante1_AGTGCCGTCCCTCTAG-1	3.32416010460823	0.147331835110465	4
ante1_AGTGCCGTCGCCGAGT-1	-3.95270823874504	0.427779534240046	1
ante1_AGTGTTGCAGCACACC-1	-5.49316691794426	-14.6030666666433	9
ante1_AGTGTTGCAGTTGGTT-1	11.4796118792054	-2.89231370262357	0
ante1_AGTGTTGGTCCGACGT-1	9.26575804314582	-0.943588955919465	4
ante1_AGTGTTGGTCCTGAAT-1	-9.08589791693718	6.50955607124118	2
ante1_AGTGTTGGTGCGACAA-1	11.9371800478455	-1.32182703785153	0
ante1_AGTGTTGTCCAAGCCG-1	3.3195912893769	1.07615859933642	3
ante1_AGTGTTGTCCGTATGA-1	-5.23954724707634	-0.0551269786760416	1
ante1_AGTTAGCAGACTTCCA-1	-12.749969000006	-6.39085219673367	7
ante1_AGTTAGCAGCCATTGT-1	3.56950283608406	9.87383343406467	6
ante1_AGTTAGCCAGCGCTTG-1	-1.6724330131057	-10.6413891153738	8
ante1_AGTTAGCCATCGGATT-1	4.55136728844612	1.74553646274356	3
ante1_AGTTAGCCATGAGAAT-1	12.0526728685853	-2.80237410835477	0
ante1_AGTTAGCGTATCGCTA-1	-4.79131364264519	-3.66621039680692	1
ante1_AGTTAGCGTGCATCTA-1	11.2579617556092	-2.96986482910367	0
ante1_AGTTAGCGTGTTGAGG-1	1.53043163380592	-12.1343996363089	10
ante1_AGTTAGCTCGTACACA-1	-8.17552899756462	9.05376507468967	5
ante1_AGTTAGCTCTCGAACA-1	-5.92643975653679	-1.12445495895596	1
ante1_AGTTCCCAGACGCATG-1	10.8166489656922	-3.40788315109464	0
ante1_AGTTCCCAGCCTGAGA-1	2.13652539811103	-4.55808757118436	15
ante1_AGTTCCCAGGAGCTGT-1	-5.1304979268554	-2.38802860550137	1
ante1_AGTTCCCAGGCCTTCG-1	8.67182016930549	-2.95549677185269	0
ante1_AGTTCCCAGGGCCAAT-1	0.305284148072888	5.77754952140597	13
ante1_AGTTCCCCACTTCAGA-1	-5.48777341284783	-0.292987390081605	1
ante1_AGTTCCCCAGTGTATC-1	8.14769316277473	-2.59325836471768	0
ante1_AGTTCCCCATGCCGGT-1	-7.23120784201653	15.6289498967722	11
ante1_AGTTCCCGTAGCTTAC-1	-5.97313498892815	-1.37713681034299	1
ante1_AGTTCCCGTCCACTTC-1	-6.51856231131585	-1.27121887973996	1
ante1_AGTTCCCTCACTCTTA-1	-4.58275174536736	-1.12792454532834	1
ante1_AGTTCCCTCCACCTCA-1	-5.74307345786126	0.601430223663131	1
ante1_AGTTCGAAGCGTCTCG-1	-0.991179460668873	10.9854209584787	12
ante1_AGTTCGACATCGTGCG-1	11.2654471453187	-1.06276152900906	0
ante1_AGTTCGAGTCATTGCA-1	-5.19946526923211	-2.30023001007291	1
ante1_AGTTCGATCAGGTGTT-1	-12.0160746518615	-4.69597647957059	7
ante1_AGTTCGATCCAACTAG-1	9.83016634545295	-2.18198893837186	0
ante1_ATACCGAAGAGTTCGG-1	-5.80486916937859	-2.99244283012601	1
ante1_ATACCGAAGCTTGTGT-1	3.26745176873176	0.399726647292057	4
ante1_ATACCGACAAGCTGCC-1	4.89952040276497	1.4154795569971	3
ante1_ATACCGACATATTCGG-1	9.61440897545784	-1.86794184021207	0
ante1_ATACCGAGTCGCAACC-1	-8.13246488013298	4.51101280875949	2
ante1_ATACCGATCTAACGCA-1	-0.752138191843342	12.1435992879465	12
ante1_ATACCGATCTATTTCG-1	9.84578085503547	-2.78778169922086	0
ante1_ATACCGATCTTCTAAC-1	2.09377623162239	-4.73691390327664	15
ante1_ATACCTTAGAGATCGC-1	4.80778599343269	10.9011800450876	6
ante1_ATACCTTAGCCTGAAG-1	-8.06562089362175	4.29619719215182	2
ante1_ATACCTTAGCCTGACC-1	-9.22633122839959	5.42360569663791	2
ante1_ATACCTTCACTATGTG-1	10.647205835199	-3.33016274742337	0
ante1_ATACCTTCACTTCAGA-1	11.6008019503114	-2.87435601524564	0
ante1_ATACCTTCATCCTGTC-1	-0.0892838034871328	5.98689581580905	13
ante1_ATACCTTGTATGGTAA-1	11.3160634096619	0.559142114002982	0
ante1_ATACCTTTCGGCACTG-1	-3.83707236685784	0.482218505223075	1
ante1_ATACCTTTCTATCGCC-1	10.6133112963197	-4.13172601036282	0
ante1_ATACCTTTCTCACGAA-1	-7.62691163458855	9.59167362876681	5
ante1_ATACTTCAGAATTCAG-1	-8.71414708533318	7.26813961692599	2
ante1_ATACTTCAGCCGAACA-1	-5.62879132666619	-2.90156696609708	1
ante1_ATACTTCGTAGACTGG-1	-7.50953769125969	2.72518612571506	2
ante1_ATACTTCGTCTTGGTA-1	-4.50318002142937	1.36015690990237	1
ante1_ATACTTCGTTCTGAGT-1	-4.75938987174065	-3.84918425850125	1
ante1_ATACTTCTCACACGAT-1	2.50465417466133	0.238501490433494	3
ante1_ATACTTCTCCAACCGG-1	-5.24094628729851	-1.50359092525693	1
ante1_ATACTTCTCGAGTGGA-1	9.14819098076789	-3.02935312561246	0
ante1_ATACTTCTCTAGCATG-1	-4.55596446433098	-1.70664833358975	1
ante1_ATAGACCAGAACTTCC-1	-5.57802771964104	-0.716634495775422	1
ante1_ATAGACCAGCAGATAT-1	-6.58774899878533	-1.77348945907803	1
ante1_ATAGACCAGCGTGTTT-1	-5.9177589360717	-14.503474457781	9
ante1_ATAGACCCACCGGAAA-1	-3.4420738164428	0.0636484486654196	1
ante1_ATAGACCCATCATTTC-1	-4.06169986166985	0.679457680661956	1
ante1_ATAGACCCATTGGCAT-1	3.91174817643135	0.915648357351104	3
ante1_ATAGACCTCAAGCTTG-1	1.68574464879005	-11.81740592293	10
ante1_ATAGACCTCCACTGGG-1	-8.01511907019646	15.3250434560373	11
ante1_ATAGACCTCCGTTGAA-1	-4.43845223822625	-0.373302562753877	1
ante1_ATAGAGACAAGCCATT-1	-5.34195994772942	-2.64687751106473	1
ante1_ATAGAGACAGTCCCGA-1	1.23367167077034	-11.6097214060232	10
ante1_ATAGAGACATTGACAC-1	3.47458625397651	0.980084137399474	3
ante1_ATAGAGAGTAGGAGTC-1	-0.581453615808796	4.97544409461764	13
ante1_ATAGAGAGTGAAGCGT-1	-4.95642995276482	-0.479381902734956	1
ante1_ATAGAGATCGCACGGT-1	11.2837452944276	-2.13004730514737	0
ante1_ATAGAGATCGTTCCCA-1	-7.50285720267327	15.4603316945627	11
ante1_ATAGAGATCTTTGCTA-1	-1.22596239485772	10.9542901677683	12
ante1_ATAGGCTAGCGAGAAA-1	0.304007610296894	5.94746758170871	13
ante1_ATAGGCTAGTTTCGAC-1	4.21424913964241	10.6619508428171	6
ante1_ATAGGCTAGTTTGCTG-1	-5.39179038443596	-3.11130617431851	1
ante1_ATAGGCTCAAGTGTCT-1	-5.25059890189202	-3.7860128717825	1
ante1_ATAGGCTCAGCGAACA-1	-3.70481228270562	0.356735278260687	1
ante1_ATAGGCTGTGCATGTT-1	-8.7225594464782	5.94869543739108	2
ante1_ATAGGCTGTTGAATCC-1	-11.6622767392638	-6.57035134605618	7
ante1_ATAGGCTGTTTGGGTT-1	2.91982746682136	0.293826640923301	3
ante1_ATATCCTAGAAAGTCT-1	7.78504467568367	1.0121832055643	3
ante1_ATATCCTAGCGATGAC-1	-6.16542052664788	-14.8653757410452	9
ante1_ATATCCTAGTGCCAGA-1	-7.20901965537102	2.09865297504214	2
ante1_ATATCCTCAAGCGGAT-1	-4.95724486746819	-0.328224165956697	1
ante1_ATATCCTCACACGTGC-1	11.1864409502503	-2.25744937233182	0
ante1_ATATCCTCATCCTTCG-1	-8.57780217566521	4.04602314658908	2
ante1_ATATCCTGTCGCACAC-1	-5.98282288947136	-0.1913519339964	1
ante1_ATATCCTGTGACATCT-1	8.85738325676887	1.09469004102496	3
ante1_ATATCCTGTTGGTAGG-1	-3.73356222548516	-0.275507910768708	1
ante1_ATCACAGAGAAATTGC-1	-5.99251365103752	0.261279874820987	1
ante1_ATCACAGAGCACCGTC-1	9.07023287377327	-3.28244851402493	0
ante1_ATCACAGAGCGATGGT-1	8.98681593499153	-0.537545009176454	0
ante1_ATCACAGCAATCTGCA-1	6.01195240578621	2.64423610397128	4
ante1_ATCACAGGTTACCCTC-1	2.87601280770271	0.420090508986989	3
ante1_ATCACAGTCACCTGGG-1	-8.48576688208611	3.87453056998996	2
ante1_ATCACGAAGACCAGCA-1	-5.08696984686882	-1.22217343620511	1
ante1_ATCACGAAGAGTTGAT-1	9.67479467949836	-3.01080463699551	0
ante1_ATCACGAAGTGCAACG-1	8.35672140679329	-2.2763283090994	0
ante1_ATCACGAAGTTGTCAC-1	-7.92812108435662	2.53461195655612	2
ante1_ATCACGACATCAGCTA-1	-5.08431147971184	-1.62350188068601	1
ante1_ATCACGACATGGAACG-1	-6.91593789496453	16.4543960256174	11
ante1_ATCACGAGTATTGCCA-1	7.63489485344856	0.888544218023101	3
ante1_ATCACGAGTGGGTCAA-1	-1.93435692229302	-10.7398702936575	8
ante1_ATCACGATCTCCAAGA-1	-4.51299571433098	-1.37201045326444	1
ante1_ATCACTTAGAGAGGGC-1	6.77655697426765	0.688974396665374	3
ante1_ATCACTTAGGCATCGA-1	-3.64112758078606	-1.61560414604398	1
ante1_ATCACTTAGTATTAGG-1	-2.85933994689019	-11.5040485697195	8
ante1_ATCACTTAGTGGATAT-1	10.8524470385072	-1.43432281784268	0
ante1_ATCACTTCAATTGTGC-1	-2.20068978705437	-1.43667541317197	14
ante1_ATCACTTTCAAATAGG-1	4.00521779618232	10.1544521016672	6
ante1_ATCACTTTCCATTGCC-1	3.80143809876411	0.316655253399888	3
ante1_ATCACTTTCGTGCGAC-1	-5.21558379569085	0.346488655884543	1
ante1_ATCAGGTAGCGCCTAC-1	11.1100735720155	0.64026804395465	0
ante1_ATCAGGTAGCGTTCAT-1	3.97267819008796	0.779457972724715	3
ante1_ATCAGGTAGGAGTATT-1	-4.35565804877312	0.334539288063327	1
ante1_ATCAGGTAGTTTGCTG-1	-2.30460643210442	-11.0600502329275	8
ante1_ATCAGGTCAGTGCGCT-1	2.28361344895332	-11.5270330744192	10
ante1_ATCAGGTTCATAGGCT-1	9.62484312615364	-1.83305738739224	0
ante1_ATCAGGTTCGCAGATT-1	7.20885134301155	2.29794623084811	4
ante1_ATCAGGTTCGCTTGCT-1	4.83642960152595	9.95576550193576	6
ante1_ATCATTCAGAGATCGC-1	8.1830163057801	-0.938397272150239	4
ante1_ATCATTCAGGCTTTCA-1	9.79425001702278	-4.10534213356229	0
ante1_ATCATTCCACAATGCT-1	-5.54900121130974	-0.813918574373445	1
ante1_ATCATTCCATCTTAGG-1	7.81450129113166	3.10153438277988	4
ante1_ATCATTCCATTCGATG-1	-5.54463195242913	-0.199361010114869	1
ante1_ATCATTCGTTGTGCAT-1	11.7193274553773	-1.39785621933194	0
ante1_ATCCACCAGGAACGCT-1	-4.85454224982293	-3.51252959541531	1
ante1_ATCCACCTCCATTGTT-1	9.3079695757386	-2.5176133947775	0
ante1_ATCCATTAGAGAGGTA-1	-10.9873852674011	-6.3837592440054	7
ante1_ATCCATTAGGCCCACT-1	5.75622940621345	1.46317114063052	3
ante1_ATCCATTAGGGTACAC-1	-6.11475037970574	0.238970578987876	1
ante1_ATCCATTCATGGCCAC-1	3.89518619141548	0.687078492124358	3
ante1_ATCCATTTCAAGAAAC-1	-8.49727391638787	7.41486050315646	5
ante1_ATCCATTTCTGCTAGA-1	-2.61591767706902	-1.7472014265463	14
ante1_ATCCCTGCAGACAAGC-1	8.75400972924202	0.600337938745299	4
ante1_ATCCCTGGTAGGTAGC-1	-11.3536124173644	-6.11812089256497	7
ante1_ATCCCTGGTTGAGAGC-1	5.60068083367317	0.563923896630088	3
ante1_ATCCCTGTCATCGCTC-1	10.3131794985291	-4.16436885170194	0
ante1_ATCCGTCAGCGCCTTG-1	-3.40117501654656	-10.5542309122488	8
ante1_ATCCGTCCAGGTTACT-1	10.0818800981995	0.600166992624084	0
ante1_ATCCGTCTCGTAACTG-1	-8.89633035101921	7.94333769508151	5
ante1_ATCCGTCTCTTTGCAT-1	9.35360861382454	-0.633407815019807	0
ante1_ATCCTATAGTAAACGT-1	4.74443150124519	9.95979954429416	6
ante1_ATCCTATCAGCCGTTG-1	10.063601022577	-2.88622544578763	0
ante1_ATCCTATGTTCCTAGA-1	-5.27492951788933	-3.09813736252042	1
ante1_ATCCTATTCATATGGC-1	-5.04402970709832	-15.5867979364798	9
ante1_ATCGATGAGGCACCAA-1	-3.35845064559014	-11.2106869059012	8
ante1_ATCGATGCATAACGGG-1	-4.87245892920525	-2.22238014511319	1
ante1_ATCGATGGTACGCGTC-1	-1.19001197257073	11.0844972295359	12
ante1_ATCGATGGTTGCCGAC-1	-6.03368234076531	-0.940749509851655	1
ante1_ATCGATGTCCGATAGT-1	9.12873793206184	-2.16246650985928	0
ante1_ATCGATGTCTCTAGGA-1	3.8726770933625	9.89590050407199	6
ante1_ATCGATGTCTGACAGT-1	-4.77749013342888	-3.1101472216055	1
ante1_ATCGCCTAGAGCATTA-1	-4.61399745383294	-3.78604958824368	1
ante1_ATCGCCTAGAGGCGGA-1	-5.74494075217278	-3.1385269003317	1
ante1_ATCGCCTAGCTACTGT-1	11.0985093172547	-0.731130226175507	0
ante1_ATCGCCTAGGAAAGAC-1	-6.22754144110711	-15.1914532022879	9
ante1_ATCGCCTAGGTCCAGA-1	4.66360235772102	1.47298337646274	3
ante1_ATCGCCTAGTCACACT-1	-5.11882113852532	-3.19495199493619	1
ante1_ATCGCCTCACTGTCCT-1	-2.49462985434563	-10.5818750696585	8
ante1_ATCGCCTCAGGCGATA-1	11.5792536791322	0.475779273886958	0
ante1_ATCGCCTCATCTGTTT-1	-5.05224656500847	-0.511435850183686	1
ante1_ATCGCCTGTACCCGAC-1	7.4451971109864	3.36119033523349	4
ante1_ATCGGATAGCATGTTC-1	-4.96680879035027	-1.7040409880087	1
ante1_ATCGGATGTCTTGCGG-1	2.02339196763008	-4.67939637474271	15
ante1_ATCGGATGTGCCTACG-1	-8.27917146124871	3.82392479606418	2
ante1_ATCGGATTCTTCGGTC-1	-8.1148123685363	6.20401074119357	2
ante1_ATCGGCGAGAGCAAGA-1	-2.13799690642388	-10.8197948770926	8
ante1_ATCGGCGAGGGCCCTT-1	-5.9444136563781	-15.2641126947805	9
ante1_ATCGGCGAGGTAGCAC-1	11.2379555757996	-0.631934388200959	0
ante1_ATCGGCGCAAATGGTA-1	10.716077333307	0.405231447298804	0
ante1_ATCGGCGCAAGCTACT-1	-8.70670842566521	8.01282335944919	5
ante1_ATCGGCGCAATGCTCA-1	2.5045757349488	-4.50614379219266	15
ante1_ATCGGCGCACGGCTAC-1	4.95472384057014	1.13501651712207	3
ante1_ATCGGCGGTGTTATCG-1	9.91137552819221	-2.97721908859464	0
ante1_ATCGGCGTCACCTCTG-1	-5.83108949103386	-15.4712173777029	9
ante1_ATCGGCGTCTATCGCC-1	-3.82478618063958	-0.105836047451219	1
ante1_ATCGTAGAGAACTGAT-1	-10.0432352963927	-6.84018777183743	7
ante1_ATCGTAGAGAAGGATG-1	10.0640873964783	-2.93000481895657	0
ante1_ATCGTAGAGACTCTTG-1	0.66873205265968	5.06318451591281	13
ante1_ATCGTAGAGCTGGCCT-1	-5.72447680869133	-0.79582677654477	1
ante1_ATCGTAGCAACACAAA-1	-5.063400262976	-2.42186902336331	1
ante1_ATCGTAGCACGACAGA-1	-5.54649352469475	-2.94095824531766	1
ante1_ATCGTAGCAGTAGTGG-1	11.3236880358216	-0.918435676614961	0
ante1_ATCGTAGCAGTGACCC-1	-4.35929679312737	-3.43550775818082	1
ante1_ATCGTAGGTATCATGC-1	-5.60832023062737	-15.6525013285086	9
ante1_ATCGTAGGTATCGATC-1	-0.772838586950611	12.0881765050486	12
ante1_ATCGTAGTCATTGTTC-1	11.0700984056947	0.358147248965481	0
ante1_ATCGTAGTCGCCGTGA-1	-12.6685023252013	-6.56017564110013	7
ante1_ATCGTCCAGCTAGAAT-1	9.87258101067512	-2.33916447929593	0
ante1_ATCGTCCAGTAATTGG-1	-5.41123485007317	-14.6029646234915	9
ante1_ATCGTCCCAACGTATC-1	4.42294073662727	1.33178974815158	3
ante1_ATCGTCCCAGTGGTGA-1	-4.82914113440544	-0.382045372049531	1
ante1_ATCGTCCGTCTACATG-1	-12.1939396802428	-4.82257483772489	7
ante1_ATCGTCCTCCGCAGTG-1	-4.88061236777336	-3.21819923691007	1
ante1_ATCGTGAAGGGTATAT-1	7.82859421334236	3.34657551475314	4
ante1_ATCGTGAAGTCGGCCT-1	10.0201849993226	-3.31431649498197	0
ante1_ATCGTGACAAACGTGG-1	7.79105091652839	3.56578947730807	4
ante1_ATCGTGAGTCTCTCCA-1	4.87514639458625	10.0918643636301	6
ante1_ATCGTGAGTTATGGTC-1	-6.89295625128777	15.799124495466	11
ante1_ATCGTGATCAAATGCC-1	4.92951346001594	10.4920518560007	6
ante1_ATCGTGATCTTGCAAG-1	-3.90651559271843	0.676761583764831	1
ante1_ATCTCTAAGACCAAAT-1	-5.76322268881829	-1.649575932543	1
ante1_ATCTCTAAGAGAAGGT-1	1.62936044297187	-11.806793435137	10
ante1_ATCTCTACAATTAGGA-1	-6.63263940253289	-1.32130335144254	1
ante1_ATCTCTAGTAACAAGT-1	4.38590670189827	10.8158843679026	6
ante1_ATCTCTAGTACTAGCT-1	-5.20943116583855	-2.90186641983243	1
ante1_ATCTCTATCCGGCAAC-1	5.06221867165535	10.588618056257	6
ante1_ATCTCTATCGGAAACG-1	1.4729207809922	-11.7007639246389	10
ante1_ATCTTCAAGAAGGATG-1	-1.77401589789421	-10.9087669687674	8
ante1_ATCTTCAAGACTAAGT-1	11.1373505648133	-0.0730008917257395	0
ante1_ATCTTCAAGCACCAGA-1	-11.6861376706603	-5.95032904915067	7
ante1_ATCTTCAAGTGCACTT-1	9.82398367485969	1.05305041499881	0
ante1_ATCTTCACAGACCAAG-1	11.1429371889588	-2.80491445831509	0
ante1_ATCTTCACATGCGGTC-1	-4.40272569098503	-1.71054480842801	1
ante1_ATCTTCAGTAATTGGA-1	-5.09315680899651	-2.07988999656888	1
ante1_ATCTTCAGTATCCTCC-1	-7.98495053687127	9.63951756187228	5
ante1_ATCTTCAGTTCACCGG-1	10.0471873339173	-2.19096062950345	0
ante1_ATCTTCATCATTGTGG-1	-5.18840217032463	-2.78382085136624	1
ante1_ATCTTCATCGGCTTGG-1	-4.76667308249504	-3.53595493606778	1
ante1_ATCTTCATCGTTCTCG-1	7.90145874581306	3.56757380195407	4
ante1_ATGAAAGAGGATGGCT-1	-8.15025281348259	3.86923171706943	2
ante1_ATGAAAGAGGTCGTGA-1	-6.7898635808471	1.13891632982043	1
ante1_ATGAAAGCATCGCTGG-1	9.26640368065803	-1.52927718929501	0
ante1_ATGAAAGGTCTGTGAT-1	4.1214404161927	10.1585996312693	6
ante1_ATGAAAGGTGAGACGT-1	10.8432316835877	-3.74169944099637	0
ante1_ATGAAAGTCTAGCAAC-1	-6.51568126120598	-0.568285627882203	1
ante1_ATGACCAAGGACAGTC-1	7.15640736184089	1.90017391868381	4
ante1_ATGACCACAATTGCTG-1	-8.75965451636345	3.73965598769931	2
ante1_ATGACCACACCAGCTG-1	11.6721568163392	-2.15647409729215	0
ante1_ATGACCACACTCCGAG-1	-8.11986779608757	6.48498799033908	2
ante1_ATGAGGGAGGTTGAGC-1	-8.36120652594597	3.83980061240939	2
ante1_ATGAGGGCACAATGCT-1	-7.98949574866326	9.1430413884714	5
ante1_ATGAGGGCACCCTAGG-1	-3.84570049681694	0.346703377892056	1
ante1_ATGAGGGCACTGTTCC-1	-5.34587859549553	-1.57944093517514	1
ante1_ATGAGGGCACTTGAGT-1	-12.9215006772521	-6.77590583137723	7
ante1_ATGAGGGCAGAGCTAG-1	-5.50316810050042	-3.20230577759	1
ante1_ATGAGGGGTCCTCATC-1	2.23068523964851	-11.93552802376	10
ante1_ATGAGGGGTTAAGGGC-1	11.309860711908	0.0420337779119406	0
ante1_ATGAGGGTCAATCCGA-1	3.3585226591584	0.88498719163684	3
ante1_ATGAGTCAGGCTTAAA-1	-0.70301860013039	5.56084181495456	13
ante1_ATGAGTCCAAGATGTA-1	5.89625311455696	0.788942710836211	3
ante1_ATGAGTCCAGCGACCT-1	4.46113491616218	10.4548785848215	6
ante1_ATGAGTCCAGCTACAT-1	-10.6195321027282	-6.74726174644681	7
ante1_ATGAGTCGTAGCCCTG-1	3.36828494629829	0.530557112176696	3
ante1_ATGAGTCGTCCAGCAC-1	6.21601677498787	1.71618165202884	4
ante1_ATGAGTCGTGGATACG-1	9.27700090966194	-0.467019541780671	0
ante1_ATGAGTCGTGGCCACT-1	-8.82015275397332	4.38889147468356	2
ante1_ATGAGTCTCCTGTACC-1	-7.96799325385125	16.0543391866281	11
ante1_ATGATCGAGCACGTCC-1	-4.29571389594109	-2.03472517303677	1
ante1_ATGATCGAGCTCACTA-1	11.6841197069642	-1.32303772739621	0
ante1_ATGATCGAGGTACAGC-1	10.2889733370301	-2.90837620071622	0
ante1_ATGATCGCACCGTGAC-1	-6.60394286551506	-0.412669344465455	1
ante1_ATGATCGCAGCCGTCA-1	-9.20552968421013	5.42376496024875	2
ante1_ATGATCGCAGCTGTAT-1	10.338316446161	-3.26589511207791	0
ante1_ATGATCGCATCTCATT-1	-5.1662416402343	-1.76928757003995	1
ante1_ATGATCGGTGTTTGCA-1	-7.4259343091491	16.1353557271555	11
ante1_ATGATCGTCCGATCTC-1	12.2897992189881	-1.50396488479825	0
ante1_ATGATCGTCCGGTTCT-1	10.8819069918153	-3.48747204117032	0
ante1_ATGATCGTCGAGTTGT-1	8.99910879693	-2.60296796135159	0
ante1_ATGCATGAGCAAGTGC-1	-3.20302390494377	-10.7945577936575	8
ante1_ATGCATGAGCGCCTAC-1	-3.43129634299309	-10.341572983782	8
ante1_ATGCATGAGCGTACAG-1	-0.665360087538074	5.31654288001803	13
ante1_ATGCATGAGTGGTGAC-1	10.3500933702943	-2.62304280571195	0
ante1_ATGCATGCAGCACCCA-1	-0.283102208757709	5.99952007957248	13
ante1_ATGCATGGTAGCGTTT-1	-7.04210662283928	16.7692020101145	11
ante1_ATGCATGTCACTGATG-1	9.97562170586555	-2.78422258667203	0
ante1_ATGCATGTCGCGGTAC-1	-5.96937655844719	-2.24989078811856	1
ante1_ATGCCTCAGACTAGAT-1	-3.82807945647271	0.528660432775298	1
ante1_ATGCCTCCAAGAATAC-1	10.5866866167542	-0.142986460249146	0
ante1_ATGCCTCCACTGTCGG-1	3.78904724678962	9.91745354362277	6
ante1_ATGCCTCGTGAACCGA-1	11.8519759233948	-0.50930778555127	0
ante1_ATGCCTCGTTATCTGG-1	1.34235418400734	-11.8342897730276	10
ante1_ATGCCTCTCACATCAG-1	-4.81279611029656	-2.50192688278409	1
ante1_ATGCGATGTCACGACC-1	5.95129299721687	2.65158654876498	4
ante1_ATGCGATTCCGTAATG-1	-6.01066445746453	0.398415741850415	1
ante1_ATGCGATTCTCGGCTT-1	-5.50297927298577	-2.46096847824307	1
ante1_ATGGAGGAGCTCCCTT-1	-4.82771205344231	-3.16651962570401	1
ante1_ATGGAGGAGGAAACGA-1	-5.86665343680413	-3.49118612579556	1
ante1_ATGGAGGCAACAGCCC-1	11.5041794832703	0.212242664177695	0
ante1_ATGGAGGCAGCACGAA-1	11.8655324038026	-1.8865041571066	0
ante1_ATGGAGGGTAATGTGA-1	-7.65723609366448	3.44050671287326	2
ante1_ATGGAGGGTCTGTGGC-1	11.2287249620911	-0.16313634685727	0
ante1_ATGGAGGGTGTTGACT-1	-4.25722503104241	1.24375410505084	1
ante1_ATGGAGGGTTTGACAC-1	-5.31217288413079	-2.32480166725369	1
ante1_ATGGAGGGTTTGGAGG-1	3.88011050782173	10.7670266789987	6
ante1_ATGGAGGTCTCTGAGA-1	-12.9597372952941	-6.52538560203763	7
ante1_ATGGAGGTCTGGCCTT-1	5.14696407875984	10.4155557317331	6
ante1_ATGGATCAGAATTTGG-1	11.5442738588807	-1.67440508178922	0
ante1_ATGGATCAGATGTAGT-1	5.14761210045784	10.7741849584177	6
ante1_ATGGATCAGCATGCAG-1	10.7635827120301	-1.94226549438687	0
ante1_ATGGATCCACACTTAG-1	-1.02199363150627	12.487097517927	12
ante1_ATGGATCCATGACACT-1	8.3232750948426	2.69896771140842	4
ante1_ATGGATCGTGTTAGCT-1	-12.1055188123229	-6.45504973701688	7
ante1_ATGGATCGTTATCTTC-1	4.33051920495002	1.61220504470615	3
ante1_ATGGATCGTTGCTCCT-1	4.56145096383064	10.9701135320261	6
ante1_ATGGATCTCTACGCGG-1	-5.43495463767083	-1.86894486717435	1
ante1_ATGGATCTCTCGTGGG-1	-6.14394187369377	-0.877867682497224	1
ante1_ATGGGAGAGACTCGAG-1	-2.62268161215813	-11.4464247064993	8
ante1_ATGGGAGAGCAGCGAT-1	-2.82502507605584	-1.77072499565335	14
ante1_ATGGGAGCACAACGCC-1	-1.47740089335472	12.1106717748239	12
ante1_ATGGGAGCATGAAGCG-1	-3.77866362967522	0.419460215945521	1
ante1_ATGGGAGGTCGACTGC-1	9.26985598168342	-0.128760798494538	0
ante1_ATGGGAGGTTAGGAGC-1	9.53998613915413	-0.472574635069093	0
ante1_ATGGGAGTCACCCTGT-1	-9.03406190314324	5.25333668418674	2
ante1_ATGGGTTAGAGAGGTA-1	-4.44625663199456	-1.98313663772794	1
ante1_ATGGGTTAGCGAACTG-1	-2.74317240157158	-11.5099584894583	8
ante1_ATGGGTTAGGTCGAGT-1	-4.95953273215325	-2.13532541565152	1
ante1_ATGGGTTAGTGCACAG-1	-8.44090604224236	4.83700443931369	2
ante1_ATGGGTTCAGCGGATA-1	5.9395933207032	1.40457929797916	3
ante1_ATGGGTTCATAGAGGC-1	11.1681017931458	-1.28927980236264	0
ante1_ATGGGTTGTAACCAGG-1	-8.05070828833611	7.98637510963229	2
ante1_ATGGGTTGTTCACCGG-1	10.8610844667908	-1.65559552482816	0
ante1_ATGGGTTTCCCGAATA-1	4.26990032753914	9.82253910728244	6
ante1_ATGGGTTTCTCGCGTT-1	-2.47745799460442	-1.32809148601743	14
ante1_ATGGTTGCAGCCCAGT-1	3.96837163529365	10.1004502935007	6
ante1_ATGGTTGCATACCATG-1	2.69691587052314	-10.5776407556936	10
ante1_ATGGTTGGTCTGTGTA-1	-12.395030492926	-6.84339545540067	7
ante1_ATGGTTGGTGATGTAA-1	11.0265479143616	-0.654931886713227	0
ante1_ATGGTTGGTGCCTATA-1	-4.05042600073845	1.00816090532092	1
ante1_ATGTCCCAGTATGGCG-1	-8.09986352362664	7.13476778693942	5
ante1_ATGTCCCCAACTCCAA-1	10.3488221224305	-3.05923317245694	0
ante1_ATGTCCCGTAGCTTAC-1	-7.80382394232781	7.3759482068613	5
ante1_ATGTCCCGTAGGTAGC-1	5.66617298684089	0.950939492662231	3
ante1_ATGTCCCGTGTTCGTA-1	-7.21528243460686	1.87378956504611	2
ante1_ATGTCCCTCACAAGAA-1	5.7617778833863	0.988756911237517	3
ante1_ATGTCCCTCGGTTAGT-1	-5.03773402609856	-3.62170289329739	1
ante1_ATGTCTTAGCACTGGA-1	5.87373781762092	1.13584764428882	3
ante1_ATGTCTTAGTGCAGGT-1	-6.92178821005852	16.6965663594797	11
ante1_ATGTCTTCACCTCGTT-1	11.8814749773499	-1.08277533821317	0
ante1_ATGTCTTCAGACCCGT-1	-7.10632705130608	15.5030324620798	11
ante1_ATGTCTTCATAATGCC-1	-7.60113095679314	9.61044766135959	5
ante1_ATGTCTTTCCCAGGAC-1	-7.61442088522942	16.0842597646311	11
ante1_ATGTCTTTCGCAGTGC-1	-5.29930781760247	-0.913763268511018	1
ante1_ATGTCTTTCTGGACCG-1	-7.84522914328606	9.81748177238254	5
ante1_ATTACCTAGGTGATCG-1	-4.51737117209465	-2.05443166069241	1
ante1_ATTACCTAGTGGTTCT-1	-6.61327123084099	-1.00572286419125	1
ante1_ATTACCTAGTTGGCGA-1	-2.36480450072319	-10.7060091333792	8
ante1_ATTACCTCATGTCTAG-1	-0.823494965219806	12.3136480016306	12
ante1_ATTACCTGTCCCGTGA-1	0.110257612532068	6.1930606526926	13
ante1_ATTACCTGTTAGAGTA-1	-12.3878436032775	-5.53719161323758	7
ante1_ATTACCTTCCGTTTCG-1	-3.45261597075493	0.939456777055541	1
ante1_ATTACCTTCTCGCTTG-1	1.7266992386338	-11.4968883829519	10
ante1_ATTACCTTCTTCACAT-1	-8.20642136969597	5.30816628165988	2
ante1_ATTACTCCATAGGTAA-1	10.2086424883363	-0.140977604906281	0
ante1_ATTACTCGTATAGGGC-1	10.6138901766297	-1.03393421940061	0
ante1_ATTACTCGTGTTGACT-1	-6.68120765128167	1.04408748575	1
ante1_ATTACTCTCGTGAGAG-1	6.06608295998542	1.28676577039508	3
ante1_ATTATCCAGAATCGTA-1	10.2322344835755	1.21382136770038	0
ante1_ATTATCCAGCCGATCC-1	-8.50106667914421	7.16741110511569	5
ante1_ATTATCCAGCCGCTTG-1	-5.89927291312249	-15.6210176783011	9
ante1_ATTATCCAGCTAATGA-1	10.6126742418763	-1.80807827285977	0
ante1_ATTATCCGTCGAACAG-1	-3.48018955626519	-0.428782327692231	14
ante1_ATTCACTAGACATAGT-1	-8.18689298071892	7.67870451637057	5
ante1_ATTCACTAGACATGCG-1	-4.55064773001702	-0.964660509149751	1
ante1_ATTCACTAGCGTGAAC-1	-4.79194497504265	-1.887279971163	1
ante1_ATTCACTAGGTTCCAT-1	7.69718027672737	3.10523416229037	4
ante1_ATTCACTAGTACGTCT-1	-8.92119645514519	7.49264504142551	5
ante1_ATTCACTAGTTGCTGT-1	10.7925028856751	-2.72083352379056	0
ante1_ATTCACTCACACCGAC-1	-3.5753266755584	-1.53995440773221	1
ante1_ATTCACTGTTCACGAT-1	11.6818270739075	-3.29444335273953	0
ante1_ATTCACTTCCCAATAG-1	-5.69196891226799	-2.23675869278165	1
ante1_ATTCAGGAGACGCCAA-1	10.9880890902039	-0.567715211431703	0
ante1_ATTCAGGAGATGGTAT-1	10.9145913179871	-0.352448268453797	0
ante1_ATTCAGGAGGAAGTCC-1	-10.4127974454406	-6.8903362589285	7
ante1_ATTCAGGCAGGCGAAT-1	-5.55082559027703	-15.7245037393972	9
ante1_ATTCAGGGTCATCACA-1	5.78421450219123	0.937778429467956	3
ante1_ATTCAGGGTTAAGCAA-1	-5.21466159262688	-3.52919171623441	1
ante1_ATTCAGGGTTGGGCCT-1	-8.03283166327507	9.88466335960178	5
ante1_ATTCAGGTCTATACTC-1	-7.13321828284294	16.3706014318064	11
ante1_ATTCATCAGGTCATCT-1	-7.1173496190551	16.4900558156565	11
ante1_ATTCATCAGTCTGGTT-1	-4.99918174185784	-3.63232873253079	1
ante1_ATTCATCCACCTCAGG-1	-9.10857343115837	6.37181212135104	2
ante1_ATTCATCCAGTTTCGA-1	12.0021224077698	-1.71432493499967	0
ante1_ATTCATCGTGACAACG-1	-8.3746590558532	7.73570849128512	2
ante1_ATTCATCTCAGTCTTT-1	5.54096079430549	1.19467421003131	3
ante1_ATTCATCTCCGAAGGA-1	-7.5478653851989	2.03058935828952	2
ante1_ATTCATCTCCTGTACC-1	6.07698202691047	0.898980574090758	4
ante1_ATTCCATAGTCATCGT-1	11.3052573259827	-0.673962696115693	0
ante1_ATTCCATCAACACGAG-1	-9.23657369055779	6.77468277641086	5
ante1_ATTCCATGTCAACGCC-1	-9.06757211127312	5.38521172233371	2
ante1_ATTCCATGTTACGATC-1	10.2474846895692	-0.819709404031953	0
ante1_ATTCCATGTTCGAAGG-1	12.1842017229554	-2.00179885200711	0
ante1_ATTCCATGTTGCCATA-1	-4.51973723807366	1.08127172418384	1
ante1_ATTCCATTCAAATGAG-1	-6.6853222791198	16.5878322286203	11
ante1_ATTCCATTCAGACATC-1	-7.53416108527214	15.7709090871408	11
ante1_ATTCCATTCCCGATCT-1	10.9063277300355	0.546034218151847	0
ante1_ATTCCATTCGATGCTA-1	-7.85842084326775	8.95079113670139	5
ante1_ATTCCCGAGCGTATAA-1	3.52466130814521	10.7343528432444	6
ante1_ATTCCCGCAGCCTTCT-1	-8.33272027411492	3.41081144042758	2
ante1_ATTCCCGCATGCCGAC-1	-6.18063020148308	-0.101908458988389	1
ante1_ATTCCCGTCAGGGTAG-1	10.7757268007752	-0.53048984579297	0
ante1_ATTCCTAAGAAACCAT-1	10.3829951342103	-2.29693840316983	0
ante1_ATTCCTAAGCGTCGAA-1	2.85711336693733	-0.211718364278993	3
ante1_ATTCCTAAGGACGCTA-1	1.71917188725441	-11.749043686907	10
ante1_ATTCCTACAGCGCTTG-1	-5.85605334677727	-14.2853357630179	9
ante1_ATTCCTAGTATCACCA-1	7.53520298562019	3.0123634500101	4
ante1_ATTCCTAGTCGAACAG-1	-4.55750798621209	-3.23609326652738	1
ante1_ATTCGTTAGCATCAGG-1	-12.4474415723327	-5.39212153724881	7
ante1_ATTCGTTCAACGATTC-1	5.24719667992561	0.595147134144584	3
ante1_ATTCGTTCATCAGCTA-1	-4.02682637610466	0.555337534625808	1
ante1_ATTCGTTGTACAGTAA-1	10.8339371737	-2.84592579178067	0
ante1_ATTCGTTGTCGGTAAG-1	-6.14008855261834	-2.36889742187711	1
ante1_ATTCTACAGGCATCGA-1	10.5342526491639	-3.58823226265164	0
ante1_ATTCTACCAAGGTACG-1	11.9999995287415	-2.29797385505887	0
ante1_ATTCTACGTAACATCC-1	7.44130659661262	2.9194941682413	4
ante1_ATTCTACGTACTTCCC-1	-5.08590030112297	0.252456837673465	1
ante1_ATTCTACGTACTTGTG-1	2.56239510140388	-4.4515139894888	15
ante1_ATTCTACGTATCGTGT-1	-5.06180333533318	-2.5207393007681	1
ante1_ATTCTACGTCGCATCG-1	4.72830248436897	0.67769782372264	3
ante1_ATTCTACGTGTTAACC-1	-8.30951547064812	8.11543490119723	5
ante1_ATTCTACTCCGCACGA-1	-4.87081908621819	-1.36210189632626	1
ante1_ATTCTACTCGGTTGTA-1	-4.66258334555657	-3.35972975067349	1
ante1_ATTCTACTCGTAACAC-1	-2.79926323332817	-1.39710639290067	14
ante1_ATTCTTGAGGCTAACG-1	5.51277018151252	0.750802801330367	3
ante1_ATTCTTGCAAGAAACT-1	8.94566965661018	1.45137657352237	3
ante1_ATTCTTGCACACCGCA-1	1.39406157097786	-11.7973797159597	10
ante1_ATTCTTGCACCACTGG-1	4.01050091347664	10.7172877950266	6
ante1_ATTCTTGCATGGAGAC-1	-5.48305415549309	-14.2657482462332	9
ante1_ATTCTTGGTCGATTTG-1	11.6136956270692	-3.0972385244772	0
ante1_ATTCTTGTCGCAATGT-1	-3.3633544389251	-11.3247616129324	8
ante1_ATTGGGTAGGCGCTCT-1	7.54723406395881	2.8231327695444	4
ante1_ATTGGGTCAAGCCCAC-1	-6.34974431433709	-0.600586159746369	1
ante1_ATTGGGTCACCACTGG-1	7.33543968758552	2.74493791290073	4
ante1_ATTGGGTCACGTCATA-1	11.0491042192933	-1.98326776794644	0
ante1_ATTGGGTGTAGGACCA-1	-4.9924135152343	-15.1714727716848	9
ante1_ATTGGGTGTGATAGAT-1	-8.90481519141228	5.02896858878879	2
ante1_ATTGGGTGTGCTCTCT-1	-4.00995301642449	0.496965603311339	1
ante1_ATTGGGTTCAGAACCT-1	10.2582459505555	-1.03006218246671	0
ante1_ATTGGGTTCAGCTCTC-1	-2.7061107102874	-11.1934120493338	8
ante1_ATTGGGTTCAGGTGTT-1	-7.85637044348748	3.20414902396945	2
ante1_ATTGGGTTCTCTATAC-1	9.17251730523079	-0.782780631105622	0
ante1_ATTGTTCAGAACGCGT-1	-1.88429331221611	-10.2155620890066	8
ante1_ATTGTTCAGGCCTTCG-1	2.27318788132637	-4.78962014488431	15
ante1_ATTGTTCCACCCATAA-1	-2.6129460278991	-1.54077337555142	14
ante1_ATTTACCAGACTGGGT-1	-6.43212937750847	0.863394485194961	1
ante1_ATTTACCAGTGCAGCA-1	7.6214256342408	2.23292006679324	4
ante1_ATTTACCAGTTACTCG-1	9.97333193383186	0.524221823890487	0
ante1_ATTTACCCAAGAGTGC-1	11.4162983950135	-1.27131305507871	0
ante1_ATTTACCCACTTGAGT-1	-12.3110909406188	-5.25100920967313	7
ante1_ATTTACCGTGGGTCAA-1	-12.2550253812316	-5.41558335594388	7
ante1_ATTTACCTCAGACCGC-1	10.6126027163026	-2.93964932731839	0
ante1_ATTTACCTCGACACCG-1	2.28241634926765	-4.63805602363797	15
ante1_ATTTACCTCTCGCCTA-1	-2.00352167525322	-11.0406038599417	8
ante1_ATTTCACAGATAACAC-1	10.4573254641053	-3.97462724022122	0
ante1_ATTTCACAGCTGACAG-1	-8.2955632153991	3.46364523597507	2
ante1_ATTTCACAGGTGCAGT-1	-7.54405593314202	15.9463937444284	11
ante1_ATTTCACCAACCGCTG-1	-5.09756040015252	-15.3482315378592	9
ante1_ATTTCACCAACTCATG-1	-1.35977470316918	11.4582355184153	12
ante1_ATTTCACCAGCGTTTA-1	-8.08617257514031	7.50771547981052	5
ante1_ATTTCACGTCTCGGAC-1	-0.055174777293514	6.02922608085422	13
ante1_ATTTCACGTGACCGTC-1	-0.977392667913746	11.7145450276926	12
ante1_ATTTCACGTGGTGATG-1	-5.35434913077385	-0.863996251146516	1
ante1_ATTTCACTCAACCTTT-1	-11.5805497113708	-6.90837548546048	7
ante1_ATTTCACTCTTCGACC-1	-4.80092477240593	-3.5990490751669	1
ante1_ATTTCTGAGATCGCCC-1	10.4720397051331	-2.30775545410367	0
ante1_ATTTCTGAGATGTTGA-1	-6.36601733603508	0.208332063038627	1
ante1_ATTTCTGAGGACTGGT-1	11.5361018236634	0.307042093355933	0
ante1_ATTTCTGCAACTGCCG-1	8.87569380364387	1.41151727863101	3
ante1_ATTTCTGGTAATCAGA-1	-4.67134999671013	-3.6959945993826	1
ante1_ATTTCTGGTATGCTAC-1	-6.65051364340813	-1.074700100939	1
ante1_CAAAGAACAAGAGGTC-1	10.3228859957215	0.275484451432506	0
ante1_CAAAGAACAATTCTCT-1	8.59566832146614	-3.08185265831204	0
ante1_CAAAGAACACCTCTAC-1	-6.29744624533684	-0.958914740602693	1
ante1_CAAAGAACATACAGGG-1	2.85375738701789	-12.0091192560598	10
ante1_CAAAGAAGTCCCTGTT-1	-4.4885654393676	-0.641171916048249	1
ante1_CAAAGAAGTGTGTGTT-1	4.22466326317756	9.79170300193576	6
ante1_CAAAGAATCCTACAAG-1	-5.18050813117058	-3.87388919166776	1
ante1_CAAAGAATCGTCCTCA-1	-6.19104527869255	-1.17019937805386	1
ante1_CAACAACAGCGTGTCC-1	11.7609515245911	-2.68806312851163	0
ante1_CAACAACAGGTCTACT-1	-5.32169198432	-3.22652648262235	1
ante1_CAACAACCACAAGCTT-1	4.12733817658393	0.863488124091903	3
ante1_CAACAACCAGCAATTC-1	-5.35121201911003	0.679146395404616	1
ante1_CAACAACGTACTAACC-1	-6.61373757758171	-1.04595957569333	1
ante1_CAACAACTCGACTCCT-1	9.72580957970588	-2.1120102243826	0
ante1_CAACAACTCGTCTAAG-1	-3.89181517996819	0.92770768829135	1
ante1_CAACAGTAGGTTGGTG-1	10.5216307695863	-3.77101157478543	0
ante1_CAACAGTAGTAAAGCT-1	11.6296744402406	-1.96693585685941	0
ante1_CAACAGTCAACAAGTA-1	7.28523445687263	2.31033207603244	4
ante1_CAACAGTCAGCGTGCT-1	7.51027918419807	2.29294134803561	4
ante1_CAACAGTGTTGATGTC-1	-4.6787419263366	-3.88954947761746	1
ante1_CAACAGTTCCTCACCA-1	-6.02074670233757	-1.52073918155881	1
ante1_CAACCAAAGACTCTAC-1	-6.46374368109734	-1.13531254104825	1
ante1_CAACCAAAGCGCGTTC-1	-5.41542767920525	-3.47139881424161	1
ante1_CAACCAAAGGAAGAAC-1	-4.65697049536736	-1.98657677940579	1
ante1_CAACCAACAGAACTAA-1	9.78155470452278	-3.67994807533475	0
ante1_CAACCAACATGATAGA-1	6.89437389931648	1.47447098918704	3
ante1_CAACCAAGTCGTGCCA-1	9.88155794701545	-3.42537139229031	0
ante1_CAACCAAGTGATTAGA-1	2.30148029885261	-11.1039039926931	10
ante1_CAACCAAGTGTTCCTC-1	10.4464058931824	-0.0311387615606394	0
ante1_CAACCAATCACCCTCA-1	7.57885170540779	3.29333712287692	4
ante1_CAACCAATCACGTAGT-1	-1.43611597456963	12.1817567510202	12
ante1_CAACCTCGTCTTACTT-1	-6.21119403281243	-0.644067032854279	1
ante1_CAACCTCGTGTTACTG-1	8.79884481987922	1.25878019758014	3
ante1_CAACCTCGTTACCTTT-1	-7.99662541785271	4.91216112800387	2
ante1_CAACCTCTCCATCAGA-1	-6.51289176383049	-14.6279327707693	9
ante1_CAACCTCTCGTCACCT-1	9.30604601464241	1.24206079669742	3
ante1_CAACCTCTCTCACTCG-1	2.32026482186287	-11.2327453928396	10
ante1_CAACGATAGATCCAAA-1	-6.28351258673699	-2.39954326919766	1
ante1_CAACGATAGTCGAAGC-1	-8.33999871649773	9.05228401847629	5
ante1_CAACGATAGTTAGTAG-1	-1.09007250704796	10.9730594319895	12
ante1_CAACGATCACCGTCTT-1	-6.05595588126213	-15.7840053873465	9
ante1_CAACGATCATACATCG-1	-8.01940965094597	9.48421169944553	5
ante1_CAACGATGTCAAAGCG-1	11.5359177645203	-0.0443677442476358	0
ante1_CAACGATGTGGATCAG-1	4.52178955635994	10.3394477529123	6
ante1_CAACGGCAGCTGCCAC-1	-5.56158732810051	-2.50471542648526	1
ante1_CAACGGCAGTATGTAG-1	7.33336639962165	2.17442728706149	4
ante1_CAACGGCCACGTGAGA-1	-5.69181537070305	-2.32161162666531	1
ante1_CAACGGCGTATTTCTC-1	-8.37992429175408	5.01199366279391	2
ante1_CAAGACTAGCAGATAT-1	11.3973107393739	-0.305481715719422	0
ante1_CAAGACTAGTAGCAAT-1	12.127472406244	-1.01092170051785	0
ante1_CAAGACTCATGACAAA-1	-12.1517119351867	-5.14220736793729	7
ante1_CAAGACTCATGCCATA-1	8.83828592858284	-0.476714296858033	0
ante1_CAAGACTGTACCTATG-1	-6.82063769736321	15.7358234090403	11
ante1_CAAGACTGTATGTCAC-1	-8.58229207434685	7.87105776496677	2
ante1_CAAGACTGTCTAGATC-1	2.24626279435127	-4.96747420601102	15
ante1_CAAGACTGTCTTAGTG-1	11.3190665300843	0.0543635351255331	0
ante1_CAAGACTTCCGGGACT-1	1.67751813492744	-11.8906318979666	10
ante1_CAAGAGGAGCTCATAC-1	6.61487341484993	1.01285280414371	3
ante1_CAAGAGGCAACAGAGC-1	-7.86084603705437	7.46972872443942	5
ante1_CAAGAGGCACTCTGCT-1	-6.37618970313103	-14.9090616541311	9
ante1_CAAGAGGCAGTCACGC-1	11.4026961382386	-1.67658780388089	0
ante1_CAAGAGGCATTCACAG-1	10.4174780901429	-2.95483563713284	0
ante1_CAAGAGGTCGAGCCTG-1	9.41995382866829	-2.17094085983487	0
ante1_CAAGAGGTCTGTCCGT-1	-9.35137986578972	5.87507607169894	2
ante1_CAAGCTAAGCTTGTTG-1	-4.66301154532463	0.499872715552131	1
ante1_CAAGCTAAGGCCCAAA-1	9.75111628136604	-4.11891244224759	0
ante1_CAAGCTACAACCTAAC-1	3.64184809288948	10.3218982381418	6
ante1_CAAGCTACAAGCCTGC-1	2.69835067353218	-11.3118221598074	10
ante1_CAAGCTAGTACCACGC-1	-5.53325652518303	-0.345663233320436	1
ante1_CAAGCTAGTCTGATAC-1	-8.88381814398796	8.20201946922092	5
ante1_CAAGGGAAGCCTCATA-1	-7.47420596518547	3.12306954093722	2
ante1_CAAGGGAAGGCTGTAG-1	-7.69090127387078	3.01886107154636	2
ante1_CAAGGGAAGGTCTGGA-1	-5.34154748358757	0.316864361394921	1
ante1_CAAGGGACACACTTAG-1	8.15252400002449	-2.71608136467191	0
ante1_CAAGGGACACCTCAGG-1	-4.0714306775573	-2.73954366020413	1
ante1_CAAGGGAGTGGTCTAT-1	5.00338316521614	10.1986024541452	6
ante1_CAAGGGATCACAGTGT-1	-5.4847927037719	0.63574670382289	1
ante1_CAATACGCAATCTCTT-1	-6.09443663992913	0.57957588263301	1
ante1_CAATACGGTTGGTACT-1	-4.91118859686882	-0.941466792146882	1
ante1_CAATACGTCCCATGGG-1	-7.45899724402459	16.0606610936716	11
ante1_CAATCGAAGATACATG-1	-7.63125371375115	15.3028819722727	11
ante1_CAATCGAAGATGCAGC-1	9.4976496752259	-2.79463408760281	0
ante1_CAATCGAAGCTCCCTT-1	1.48308468422859	-11.840991242449	10
ante1_CAATCGAAGGCCTGCT-1	-8.24013566412957	6.37162329383639	2
ante1_CAATCGACACGTATAC-1	1.46403086743324	-11.4361622171805	10
ante1_CAATCGACAGAACTTC-1	-0.999181265020679	12.3773191136911	12
ante1_CAATCGACAGGCTACC-1	-6.64507769980461	-0.282692893068513	1
ante1_CAATCGAGTATGCAAA-1	8.17040396294563	1.05971755214481	3
ante1_CAATCGAGTCAGTCTA-1	1.24781883320778	-11.7015459375784	10
ante1_CAATCGAGTCGTTGGC-1	1.30527878365486	-11.7945339517996	10
ante1_CAATCGATCCACTGAA-1	-8.74689340033562	7.71937252708224	5
ante1_CAATCGATCCGCTAGG-1	9.75898886284797	-2.25055192283841	0
ante1_CAATGACAGAGTCTGG-1	2.13536274991005	-0.162533326666078	3
ante1_CAATGACAGGTCACTT-1	-4.10961579718621	0.534907848913947	1
ante1_CAATGACAGTAGAATC-1	-5.29357671179802	-2.07124517730924	1
ante1_CAATGACAGTAGGGTC-1	10.2064900454041	-2.7534634905264	0
ante1_CAATGACAGTTTGGCT-1	-11.4129176084045	-5.83478234581204	7
ante1_CAATGACCAATTCTTC-1	-5.28330850043328	-15.552829964678	9
ante1_CAATGACGTAAGGCCA-1	-12.2203545514587	-4.78567479423734	7
ante1_CAATGACTCACCTGGG-1	2.49097419342964	-4.32508920006009	15
ante1_CAATGACTCTGAGCAT-1	-10.815983289862	-6.48064492515775	7
ante1_CAATTTCAGCTAATGA-1	-6.50896930136711	0.897966579873839	1
ante1_CAATTTCCACGCAAAG-1	4.66346932015388	10.8838603658274	6
ante1_CAATTTCCAGCAGTAG-1	5.79190779290168	1.45694019027499	3
ante1_CAATTTCGTGCCTGAC-1	4.59357786736457	0.81441669293193	3
ante1_CAATTTCGTTGGGATG-1	-7.98844098486931	8.18668724723605	5
ante1_CAATTTCTCATTGTTC-1	-4.59239148535759	-3.76528857521268	1
ante1_CAATTTCTCCCTCTAG-1	-4.56227063574822	0.285187551160136	1
ante1_CAATTTCTCCTGATAG-1	12.3980431612489	-1.47206722072812	0
ante1_CAATTTCTCGTAGAGG-1	10.8687710817811	-2.02169059089871	0
ante1_CAATTTCTCTACCACC-1	-12.728936666632	-6.49565718940946	7
ante1_CACAACAAGCCTTGAT-1	-4.50972175040276	-3.35474108032437	1
ante1_CACAACAAGTTGTAGA-1	12.1302828844544	-2.07275675110074	0
ante1_CACAACACAAGTGGAC-1	9.65256643853157	-3.52554915718289	0
ante1_CACAACACATAGGTAA-1	-3.41686844267876	-10.7645485239431	8
ante1_CACAACACATCGCTAA-1	-7.57596825995476	8.20444323249606	5
ante1_CACAACACATCGCTCT-1	5.08783245644539	0.776934848506728	4
ante1_CACAACAGTAAGGCCA-1	-7.48849439063103	3.23329259582309	2
ante1_CACAACAGTCACCGCA-1	3.54018688759773	0.590857670982162	3
ante1_CACAACATCGTTGTAG-1	-4.05061053671868	-2.83987091354581	1
ante1_CACACAAAGAGAGAAC-1	10.4595704134461	-0.902305825273713	0
ante1_CACACAAAGGATGTTA-1	7.92307758889167	1.97222580142764	4
ante1_CACACAAAGGCCACTC-1	-3.00861906447441	-0.986479146997651	14
ante1_CACACAACACGCACCA-1	-6.6816806737426	1.15206648536471	2
ante1_CACACAACAGCCTACG-1	-7.10012912192376	16.4296176595285	11
ante1_CACACAACAGGTTTAC-1	-1.94634889998467	-1.42791686825009	14
ante1_CACACAACATATGAAG-1	-4.98209332861931	-0.504985614340028	1
ante1_CACACAAGTAATTGGA-1	7.82158518395393	1.00685371585635	3
ante1_CACACAATCAAGCCCG-1	-4.96360301413567	-15.5713255243704	9
ante1_CACACAATCGTCAACA-1	1.657542472696	-11.4500725107596	10
ante1_CACAGATAGATGAACT-1	7.25963354668586	3.81041886039523	4
ante1_CACAGATAGGAGAATG-1	-7.51600121893914	8.95167042442111	5
ante1_CACAGATCACCCGTAG-1	-4.49226617255242	0.890632824380675	1
ante1_CACAGATCAGAACTTC-1	1.800120597696	-11.4023763971731	10
ante1_CACAGATGTATCGCTA-1	-6.13737248816521	-1.79813288025113	1
ante1_CACAGATGTCACCCTT-1	-11.1415781919006	-7.08798716835233	7
ante1_CACAGATGTCTAGGCC-1	-7.11293029227288	15.7292325658396	11
ante1_CACAGATGTTCTGAGT-1	11.6222052629945	0.0920937521055136	0
ante1_CACAGATGTTTCGGCG-1	11.8936486299989	-1.35573337845059	0
ante1_CACAGATTCATCGACA-1	-3.30188154616387	0.88421507306842	1
ante1_CACAGATTCGCTATTT-1	-6.48835610785515	0.308493362148086	1
ante1_CACAGATTCTCATTAC-1	4.19938803276985	0.409067103047648	3
ante1_CACAGGCAGCGTCAGA-1	-4.05792569556267	-0.890754206697663	1
ante1_CACAGGCCAACATCGT-1	9.88392496666877	-4.0555932360098	0
ante1_CACAGGCCACTGCACG-1	10.595170503473	0.217743278820792	0
ante1_CACAGGCGTATCAAGA-1	-5.30964278616936	0.125689090569297	1
ante1_CACAGGCGTTACCGTA-1	11.5203356798646	-2.99248050026151	0
ante1_CACAGGCTCTATCGGA-1	-4.76876544394524	-2.07507036499234	1
ante1_CACAGGCTCTGAATGC-1	-6.64784621634514	-0.923173292200288	1
ante1_CACATGAAGAGTGACC-1	-7.09807824530632	2.04846026130466	2
ante1_CACATGAAGCGTGCTC-1	-9.05417489447625	6.11955239005832	5
ante1_CACATGAAGTTGTAGA-1	-8.70702504553826	7.59116579719333	5
ante1_CACATGACAGCTCTGG-1	-8.34670876898796	4.85031868644504	2
ante1_CACATGAGTCATAAAG-1	4.33763027749031	0.972171799619475	3
ante1_CACATGATCCTACGGG-1	10.2404103334901	-1.52363513282987	0
ante1_CACATGATCGCGTAGC-1	6.78863192162483	0.749144242484847	3
ante1_CACATGATCGTTCTGC-1	-8.128670210028	8.14578797050265	5
ante1_CACATGATCTCAGTCC-1	-4.12280415930779	0.206399114210883	1
ante1_CACCAAAAGAATCCCT-1	-1.87246107497246	-1.49050710968228	14
ante1_CACCAAAAGAGTTGTA-1	-5.087157243872	-0.449109955351075	1
ante1_CACCAAAAGTTTCGGT-1	8.00262737832039	1.05387385316638	3
ante1_CACCAAACATTCCTCG-1	1.52635229191749	-11.6725838022635	10
ante1_CACCAAAGTATACGGG-1	9.60267019829719	-3.00432894996854	0
ante1_CACCAAAGTATTGCCA-1	-1.39545499720604	-10.4747268991873	8
ante1_CACCAAAGTCACGCTG-1	10.8040623720643	0.578356997449676	0
ante1_CACCAAAGTCCTTTGC-1	7.06178045830696	2.78075553603915	4
ante1_CACCAAAGTGTCTCCT-1	1.97893000206916	-11.5110761957571	10
ante1_CACCAAAGTGTGCCTG-1	-0.229319864893268	5.7308533353403	13
ante1_CACCAAATCCAACTGA-1	-5.65736960806877	-2.57484339050504	1
ante1_CACCAAATCCCTCTAG-1	-8.28620194830925	9.17553307243137	5
ante1_CACCGTTAGCGAATGC-1	-4.75239800848992	-3.92871497444363	1
ante1_CACCGTTAGCGTCGAA-1	-5.91933154501946	0.538521395404616	1
ante1_CACCGTTAGGTGCTGA-1	-8.86620377936394	4.92161490150241	2
ante1_CACCGTTCAACACTAC-1	-8.24924992957146	6.04614855476169	2
ante1_CACCGTTGTTATGTGC-1	-5.5893053952697	-2.39570973686429	1
ante1_CACCGTTTCCTGTTGC-1	-8.59421300330193	5.51978756614474	2
ante1_CACCGTTTCGCTATTT-1	10.344718461847	-3.29319618515225	0
ante1_CACGAATCAAGTCGTT-1	11.5600981768128	-2.69650409988614	0
ante1_CACGAATCAGGAATAT-1	-2.94087004103691	-11.4682876902029	8
ante1_CACGAATCATGGGCAA-1	-5.02706622519524	-3.91564677528592	1
ante1_CACGAATCATTGCTGA-1	10.3490967806336	0.710341171701232	0
ante1_CACGAATTCGTGGCGT-1	-8.12664365210564	5.48163868613986	2
ante1_CACGAATTCTCCATAT-1	-8.00429391303093	3.91526295371799	2
ante1_CACGGGTAGAAGAACG-1	11.4713673647401	-0.74752937130185	0
ante1_CACGGGTAGACGCCCT-1	-7.42963551917107	2.76777555175571	2
ante1_CACGGGTAGTTGCGCC-1	-8.9315905515197	7.91676451392917	5
ante1_CACGGGTCAAACTGCT-1	9.64978647789924	-0.741976483385285	0
ante1_CACGGGTCATTCATCT-1	2.15311074814766	-0.26597933344098	3
ante1_CACGGGTTCCCGAACG-1	-8.78212308325798	8.07602907844333	2
ante1_CACGGGTTCCTTTAGT-1	-4.17274283804924	-3.51662443451138	1
ante1_CACGGGTTCTCGTCGT-1	2.1290555056092	-0.290631576101502	3
ante1_CACGTGGAGCATTGTC-1	2.47331142983406	-4.4179937677786	15
ante1_CACGTGGAGGTCGAGT-1	-6.44822883048088	-0.971008642236909	1
ante1_CACGTGGAGTATGGCG-1	7.85296583733528	1.04713256784228	3
ante1_CACGTGGCATGATAGA-1	6.98402166924446	0.702965067107955	3
ante1_CACGTGGGTAAGTCAA-1	-7.28399419226677	2.08520783611087	2
ante1_CACGTGGGTCAAAGTA-1	8.98725271782844	1.07631345220355	3
ante1_CACGTGGGTGAGTGAC-1	-3.0175497476104	-11.2119676905081	8
ante1_CACGTGGTCAAGTAAG-1	10.0174460466859	0.476281301458159	0
ante1_CACGTGGTCAGTGATC-1	0.289124106979061	5.43261458106784	13
ante1_CACGTGGTCCGCTGTT-1	11.0539460237977	-3.11534546188565	0
ante1_CACGTGGTCTCCCAAC-1	8.83493280968635	-2.51523779205533	0
ante1_CACGTGGTCTTGGCTC-1	-7.10460948386223	2.35232426353244	2
ante1_CACGTTCAGAACCGCA-1	12.3440709169862	-1.13938759140225	0
ante1_CACGTTCAGGAATCGC-1	-4.85923766531975	0.106793926437179	1
ante1_CACGTTCAGGGCAGAG-1	-7.5045509282592	15.6267850560739	11
ante1_CACGTTCCAGACCTAT-1	-4.1165819112304	0.989013330419341	1
ante1_CACGTTCCAGCAGTCC-1	11.4853348787781	-2.86289261154385	0
ante1_CACGTTCGTCACCGCA-1	-8.98264932074578	5.69456364341525	2
ante1_CACGTTCGTTAAACCC-1	-3.43461965956719	0.745210514743606	1
ante1_CACGTTCTCAAGAAAC-1	-4.65349292197258	-0.299941285173615	1
ante1_CACTAAGGTCTGCGCA-1	-4.75598811545403	-3.18371675781461	1
ante1_CACTAAGTCATTACGG-1	6.44742870888679	0.791739241559783	3
ante1_CACTAAGTCCAGGACC-1	-5.68845939078362	-1.0926182108328	1
ante1_CACTAAGTCTCCGCAT-1	8.77622175774543	1.24386258550433	3
ante1_CACTAAGTCTCTCGAC-1	3.55216169915168	0.817921505649367	3
ante1_CACTGAAAGCTACTAC-1	-4.67756270804436	-3.65875981620999	1
ante1_CACTGAAAGTAGGCCA-1	-2.6780505124572	-11.4055673914358	8
ante1_CACTGAAAGTGCCCGT-1	1.94175696930854	-0.599303348581513	3
ante1_CACTGAACAAAGCTAA-1	-5.28508042731316	-2.63524268440457	1
ante1_CACTGAACAGTGCGCT-1	10.0511155184266	-2.74863146118375	0
ante1_CACTGAAGTAACGCGA-1	7.89718437752693	3.3338852090433	4
ante1_CACTGAAGTACGTACT-1	8.11737871727913	2.70555950828342	4
ante1_CACTGAAGTGCGAGTA-1	4.20466137490242	10.8795898122385	6
ante1_CACTGAAGTGTGAGCA-1	-7.32411336340935	15.3371055287912	11
ante1_CACTGAAGTTTCCATT-1	-0.556447321558307	5.57556750007419	13
ante1_CACTGAATCACAATGC-1	-2.43168448843987	-11.4375850992605	8
ante1_CACTGAATCGGACGTC-1	-8.87955521979363	5.7125861806467	2
ante1_CACTGAATCGTGGGAA-1	-8.70151185431511	4.73955465980319	2
ante1_CACTGGGAGGCACGAT-1	1.61572969517677	-11.8377516107962	10
ante1_CACTGGGAGGTTGTTC-1	-1.42001413741143	11.9321754140451	12
ante1_CACTGGGAGTGCCTCG-1	8.13005161843269	-0.929767711679658	4
ante1_CACTGGGCATACAGGG-1	7.91693354210823	2.14474548526553	4
ante1_CACTGGGGTATCGTTG-1	-2.28031396307976	-11.0093986826346	8
ante1_CACTGGGGTCCTATAG-1	7.71862650475471	2.7484646005228	4
ante1_CACTGGGTCAAAGCCT-1	-4.38995503821404	-2.48556850723477	1
ante1_CACTGGGTCATTGGTG-1	-0.767997616911243	11.2883041066721	12
ante1_CACTGGGTCCAACTAG-1	-8.50980805792839	4.34225775428561	2
ante1_CACTGTCAGGTCCTGC-1	11.1444468554017	-3.39490292839261	0
ante1_CACTGTCAGTATGAAC-1	12.0512642916199	-2.29516695312711	0
ante1_CACTGTCCACTTTATC-1	-7.33504771628411	2.01771237083224	2
ante1_CACTGTCGTATCCCAA-1	9.88663817009895	0.0833376509740744	0
ante1_CACTGTCTCAGGCGAA-1	-9.36424397864373	6.0155213040903	2
ante1_CACTGTCTCTTCTGGC-1	-12.4517722074035	-6.95292685798856	7
ante1_CACTTCGAGGGCATGT-1	5.97603226265876	1.16746313997058	3
ante1_CACTTCGAGTTTCGAC-1	-6.64694737830193	-14.9469730692312	9
ante1_CACTTCGCACTTGAGT-1	9.15382624230354	-3.27835415176602	0
ante1_CACTTCGCAGAAACCG-1	-0.183246100330662	11.6391828221872	12
ante1_CACTTCGGTCAACCAT-1	2.14730275235145	-4.58179734520169	15
ante1_CACTTCGTCAAGCCGC-1	-0.832202965402912	12.2866647405222	12
ante1_CACTTCGTCAGTCTTT-1	-11.3677401486877	-7.03314755729886	7
ante1_CACTTCGTCTTTGATC-1	-7.66058635153801	2.45853187270908	2
ante1_CAGAGCCAGATCCTAC-1	-4.52521371283562	1.07304050155429	1
ante1_CAGAGCCAGTTGGAAT-1	11.8827872332093	-0.846703990022859	0
ante1_CAGAGCCCAAGGTTGG-1	-2.9462459031585	-10.8792326288626	8
[truncated: 19,838 more rows]
