# Supplementary material for: A proton-gated channel identified in the centipede antenna
Source: EMBO Rep. 2025 Oct 20;26(24):6083–95. doi: 10.1038/s44319-025-00606-2 (PMC12714832; doi:10.1038/s44319-025-00606-2)
Supplement: Supplementary file 5 — Source data Fig. 1 [file 44319_2025_606_MOESM5_ESM.zip › Figure1B/Figure1B_umap_source_data.csv]

Cell_ID	UMAP_1	UMAP_2	Cluster
ante1_AAACCCAAGGAGCAAA-1	2.26246937895707	3.29967268443686	1
ante1_AAACCCACATAGGTTC-1	-1.49505606507369	2.01816066241843	0
ante1_AAACCCAGTACTAAGA-1	-3.94271388863631	3.79740866160971	0
ante1_AAACGAAAGAGTATAC-1	2.49039801741532	5.14657219386679	1
ante1_AAACGAAGTCTAATCG-1	0.121462074765481	4.0404210898934	0
ante1_AAACGAAGTTTCGCTC-1	1.87449273253373	6.28356798625571	1
ante1_AAAGAACGTAACCCTA-1	3.3495176711171	3.47661741710287	1
ante1_AAAGAACTCACGGGAA-1	1.87709030295304	3.91154297328574	1
ante1_AAAGGATCACAATCTG-1	-1.35411486243316	2.68263538814169	0
ante1_AAAGGGCCAGGCCTGT-1	0.659160939702309	3.64950188136679	0
ante1_AAAGGGCGTGCAGGAT-1	1.11773618842057	3.27136572337729	0
ante1_AAAGGGCTCGAACACT-1	-2.29064467763015	4.19521912074667	0
ante1_AAAGGTACACGTAACT-1	-0.517045954516612	-0.700980284446655	11
ante1_AAAGGTACACGTAGTT-1	-2.24869790886947	5.69067438579184	0
ante1_AAAGGTACAGTCGAGA-1	-3.16313949441024	5.24179562068564	0
ante1_AAAGGTAGTACTAACC-1	-2.58843627785751	5.11384256816489	0
ante1_AAAGGTAGTAGTCACT-1	2.61582478667191	4.12157114482504	1
ante1_AAAGTCCCACCAACAT-1	-2.95220461701461	5.05054243541342	0
ante1_AAAGTGAGTCCGTACG-1	1.97659739638261	5.94205959773642	1
ante1_AAATGGAAGAGGTCAC-1	0.907546726712502	0.31227751708609	0
ante1_AAATGGAGTGAAAGTT-1	-0.772978650680267	6.81950863338095	1
ante1_AACAAAGAGGAAAGTG-1	2.49208959723405	5.47059401012045	1
ante1_AACAACCGTCCGTTTC-1	-1.77425518845626	0.160181841617645	3
ante1_AACAACCGTGCTTCAA-1	0.898456541547097	4.59439571834189	0
ante1_AACACACAGACGCAGT-1	-0.673992799869262	4.20535191035849	0
ante1_AACACACCACAGTGAG-1	-2.84394708489486	5.39697845912558	0
ante1_AACACACGTATGCGTT-1	2.82867607260636	2.09457763171774	1
ante1_AACACACTCAAGTCTG-1	0.269041267880715	5.70434006190878	0
ante1_AACACACTCTAGGCAT-1	-3.65727606629439	4.84463413692099	0
ante1_AACACACTCTTGATTC-1	1.62770589972428	5.74437149501425	1
ante1_AACCAACTCTCCATAT-1	-2.52263513421126	2.49522288776022	0
ante1_AACCACACAAGAGTTA-1	3.06449898863725	3.62381895518881	1
ante1_AACCACACAATCGCCG-1	2.15461119795731	-0.379333415264069	1
ante1_AACCACAGTTGGCTAT-1	-3.03855338906356	4.32607944942099	0
ante1_AACCATGCATAACAGA-1	-4.56685200547286	0.878848752742828	3
ante1_AACCATGTCTCAACCC-1	-1.21854117726394	6.6234403464852	0
ante1_AACCCAACATTCAGCA-1	0.23853835249833	4.88707264400107	0
ante1_AACCTGATCAACTTTC-1	-1.60080483769485	4.12652214503867	0
ante1_AACCTTTAGGGATCGT-1	-7.65805354928085	2.41474207378012	4
ante1_AACCTTTCAACCGACC-1	2.68096479559831	4.36781509852988	1
ante1_AACCTTTCACAGTATC-1	-5.9251405320079	1.34411796069724	1
ante1_AACGAAACAGCGACCT-1	-3.33618298386642	1.74360474086386	3
ante1_AACGAAACAGTCAGAG-1	0.0765397229283225	1.4577794883309	0
ante1_AACGAAATCACGTAGT-1	2.62001690054826	3.60779150462729	1
ante1_AACGGGAGTAGGTACG-1	0.214437512406624	5.74899347758871	0
ante1_AACGTCAAGCTAAGTA-1	0.668431250104226	1.1439276549874	0
ante1_AACTTCTCAATGTGGG-1	-0.648149142316066	1.16751988864523	0
ante1_AAGACAAAGCAGCAGT-1	-2.60866204117843	5.61971958613974	0
ante1_AAGACAAAGGCGATAC-1	0.257963804253853	1.16761883235556	0
ante1_AAGACAATCCGTGCGA-1	-2.02015474652358	4.23003347850424	0
ante1_AAGACAATCTGACAGT-1	-1.79202702855178	-0.230990865463196	3
ante1_AAGACTCAGCCAAGTG-1	0.532305327901162	2.68963774180991	0
ante1_AAGACTCCACAGTCCG-1	-3.79468217705794	0.622142038112701	3
ante1_AAGACTCTCGCCGAAC-1	1.92455634261063	-4.61860195660013	2
ante1_AAGATAGGTATTGCCA-1	-1.22771278237411	5.67787941432578	0
ante1_AAGCCATGTATCTCGA-1	2.73267063284806	2.89962395167929	1
ante1_AAGCCATTCCGAAATC-1	-0.124213399639808	2.63285859561545	0
ante1_AAGCGAGAGAACTCCT-1	-6.56790128563949	2.61386784053427	4
ante1_AAGCGTTAGAATGTTG-1	0.540380565175332	0.15292795634848	0
ante1_AAGCGTTAGTCGTTAC-1	0.172325936803139	5.05811699367148	0
ante1_AAGCGTTCATCCCACT-1	-6.87701335763045	3.33298166728598	4
ante1_AAGCGTTTCCTTACCG-1	4.41234048987321	-2.65785972141641	2
ante1_AAGGTAACACTGCACG-1	-0.878501387587272	5.39269264674765	0
ante1_AAGGTAATCTCAACCC-1	0.0064172425358664	2.33797582126242	0
ante1_AAGTACCTCGGTAAGG-1	0.0265318431942831	3.75656136012656	0
ante1_AAGTCGTTCTACAGGT-1	-1.76534834717818	-0.0433679010810242	3
ante1_AAGTGAACAGAGAAAG-1	-0.132460328093253	2.9827686164437	0
ante1_AAGTGAAGTCGTGGTC-1	2.68834313536576	0.449417314296783	1
ante1_AAGTTCGCAATGCAGG-1	-1.71322766160079	-0.147818544143616	3
ante1_AATCGACCAATTGCCA-1	4.1353972830861	2.7041345450936	1
ante1_AATCGTGAGTCCCGGT-1	-1.03764096116134	5.33824356532675	0
ante1_AATCGTGGTACCCACG-1	-2.41313556050368	5.12004812694174	0
ante1_AATCGTGTCATGGGAG-1	-1.00844845389434	5.96316250300986	0
ante1_AATGAAGCACCTGAAT-1	-1.37125620459624	4.69820888972861	0
ante1_AATGACCAGGTCTACT-1	-3.43439904069015	0.856225213771881	0
ante1_AATGGCTAGGAAGTCC-1	2.57438310767106	4.14083155131918	1
ante1_AATGGCTGTTGTGGAG-1	3.78423198843888	3.88235624766928	1
ante1_AATTCCTCACACCTGG-1	-2.94924560402938	5.21516569591147	0
ante1_AATTCCTCAGGGTCTC-1	2.53454383994035	-4.17566124462503	2
ante1_AATTTCCGTCATAAAG-1	-8.50723520134994	1.67419513202292	4
ante1_AATTTCCTCGTAGGAG-1	2.46451005125932	4.21627338862997	1
ante1_ACAAAGAAGACTCTAC-1	-2.54984453534194	2.87283071017844	0
ante1_ACAAAGACACAATGCT-1	1.26872071410111	2.37208064532858	0
ante1_ACAAAGATCGCTTGAA-1	3.5937655844777	3.79418905711752	1
ante1_ACAAGCTGTACTCGTA-1	0.907215205678261	3.7133103225289	1
ante1_ACACAGTTCCCTCTAG-1	-1.01372254108497	4.13292654491049	0
ante1_ACACAGTTCGACCAAT-1	-2.22845581387588	2.70776756740195	0
ante1_ACACCAAGTCCAGCGT-1	3.4352339186757	2.87213500476462	1
ante1_ACACTGATCGTAACCA-1	2.1532092967122	3.85759838557822	1
ante1_ACAGAAACAACGATTC-1	-1.21667370413848	2.71527632213217	0
ante1_ACAGCCGGTTCAAACC-1	2.26792368079118	0.354538402324738	1
ante1_ACAGGGAAGTTGGGAC-1	-4.46920839165755	0.847094735866608	3
ante1_ACATCCCGTCCTTAAG-1	1.59893688345841	3.39677961803061	1
ante1_ACATGCACACCCTCTA-1	-2.89645233964034	3.41203363872153	0
ante1_ACATGCACATAGGAGC-1	1.13858446265153	5.63284166789633	0
ante1_ACATTTCGTATGTCTG-1	0.202177790650643	1.15232737994772	0
ante1_ACATTTCGTTTGTGGT-1	1.24652859354905	3.20776327586752	1
ante1_ACCAAACAGAATCGCG-1	1.17311069155625	3.21328171229941	1
ante1_ACCAAACCAATTGCCA-1	1.40365513945512	5.59505947566611	1
ante1_ACCAAACTCGCAGAGA-1	-6.58991351937362	2.74109085536581	4
ante1_ACCACAATCTTGTTAC-1	2.14318188811234	4.3523860786019	1
ante1_ACCCAAACACTGAGGA-1	0.610999075421609	3.26504667735678	1
ante1_ACCCAAATCTTCGACC-1	-1.8906972727687	1.97868760562521	0
ante1_ACCCTTGCAGCGTACC-1	-1.20392254208633	3.44561298823935	0
ante1_ACCCTTGCAGTTTCGA-1	13.5676325240224	3.64709909892661	0
ante1_ACCCTTGTCGCCGAGT-1	3.78160032416276	3.65141161418539	1
ante1_ACCGTTCGTGGGAGAG-1	-0.58172409077593	-1.14248931520599	11
ante1_ACCGTTCTCCTTCAGC-1	-4.07187333916732	4.48401602244955	0
ante1_ACCTGAACAGCGATTT-1	-7.6780702195079	2.09571512675864	4
ante1_ACCTGAAGTCGCATCG-1	2.11919244910172	-4.50257293247598	2
ante1_ACCTGTCAGCGCCTTG-1	-2.99749866341659	0.738844713932098	1
ante1_ACCTGTCCAGCGTACC-1	2.09850987578324	0.870816669231476	1
ante1_ACGATCAAGCCTCAAT-1	-5.05280366753646	1.86571987605673	3
ante1_ACGATGTTCATGTCAG-1	0.0935932674496542	-0.590872892373978	11
ante1_ACGATGTTCGCGGACT-1	-0.831951709738456	3.29070051646811	0
ante1_ACGCACGCACCGAATT-1	-1.46181676005431	3.7955857131539	0
ante1_ACGGAAGGTGGAAGTC-1	-1.25528750037261	2.79907854533774	0
ante1_ACGGGTCAGCCAACCC-1	0.118554679402627	3.98609026408774	0
ante1_ACGGGTCCATCGGTTA-1	1.53864988470963	-2.57087782883066	3
ante1_ACGGGTCGTGCACAAG-1	-1.37872848128387	4.53164442515952	0
ante1_ACGGGTCGTTGTAGCT-1	3.47736391211442	2.04271896815878	1
ante1_ACGGTCGCAGTGTGGA-1	1.05470677996568	3.24702127910239	1
ante1_ACGTAACAGTATAACG-1	0.386730162152566	2.5471361491738	0
ante1_ACGTAACCACGTTCGG-1	-6.20910993432113	2.55067761874777	4
ante1_ACGTACAAGTAGTCAA-1	-0.915229143849098	1.08670028186423	0
ante1_ACGTACATCATGCCGG-1	1.52050575400285	5.80017813182455	1
ante1_ACGTAGTAGGGATCTG-1	0.127673355588235	1.55690654254538	0
ante1_ACGTCCTCAGGAATCG-1	1.62549313689164	1.40812834239584	1
ante1_ACGTTCCCACGTTCGG-1	0.447929350384987	6.6453924987374	1
ante1_ACGTTCCCAGAGTGTG-1	-4.83713785027572	0.833027920490326	3
ante1_ACTACGAAGGCCGCTT-1	2.21264657164506	5.71779592967612	1
ante1_ACTACGAGTTCCGTTC-1	-2.15603462075301	1.10251005626303	0
ante1_ACTACGATCTGCATGA-1	2.25668701315812	2.74998720622641	1
ante1_ACTATCTAGTCACTCA-1	-0.852930160513603	-1.0411461165266	11
ante1_ACTCCCACACTTGAGT-1	0.34461745406083	1.30336960292441	0
ante1_ACTCCCATCCATCGTC-1	-4.17962280129501	2.63203056789023	3
ante1_ACTCCCATCTTCCGTG-1	-2.22806170796462	5.14313515163046	0
ante1_ACTCTCGGTTATTCTC-1	-3.30379072045394	5.18724926448447	0
ante1_ACTGATGAGCAATAGT-1	-0.434395777335845	2.50012286639792	0
ante1_ACTGATGAGTCTACCA-1	-2.20143750523635	4.76958855128867	0
ante1_ACTGCAAAGCAATTAG-1	3.70192846442155	2.61619266009909	1
ante1_ACTGCAACAGGAGGAG-1	2.58017548705033	-3.84310857319254	2
ante1_ACTGCAACATAATGAG-1	0.514864293584145	6.02030046916586	0
ante1_ACTGCAATCTTGGAAC-1	-0.297218175879203	4.80097301936728	0
ante1_ACTGTCCTCACACCGG-1	-3.9293855748088	3.39973124003989	0
ante1_ACTGTCCTCTAGCCTC-1	-3.25572887276717	3.27865417934042	0
ante1_ACTGTGAAGGTAAGAG-1	-0.305876108160697	4.29090984798056	0
ante1_ACTGTGAAGTGCGCTC-1	-7.70724788521835	2.95437057948691	4
ante1_ACTTAGGGTTGCCGCA-1	-3.26822677468368	5.13557251430136	0
ante1_ACTTATCTCCTGGGAC-1	1.40704831267289	6.03846033549887	1
ante1_ACTTCCGAGGTGCTGA-1	-0.239432813873969	3.13991602397543	0
ante1_ACTTCCGTCACCATGA-1	2.45093521262101	4.03464659190756	1
ante1_ACTTCCGTCATTCCTA-1	2.29933222914628	3.92262180781943	1
ante1_ACTTCGCCAGAATCGG-1	-2.60797611092635	4.82110603786093	0
ante1_ACTTTGTCAGGTGAGT-1	-2.49281266545364	3.99246748424155	0
ante1_ACTTTGTGTTCTCGTC-1	0.334257511147774	4.94672306514365	0
ante1_AGAAATGGTCATGCAT-1	-0.0136499724299539	3.965981087452	0
ante1_AGAAATGGTTAAGCAA-1	-2.08267811154433	6.30313881373984	0
ante1_AGAACAAAGAGAGTGA-1	-3.75523105477401	2.68855198360068	3
ante1_AGAACCTAGTACAGCG-1	-0.643203651806795	4.10890491939169	0
ante1_AGAACCTCAATTCTCT-1	-1.94265321110793	4.02439650035483	0
ante1_AGAAGCGCAGGAGGTT-1	-2.771006735316	2.79192217326743	0
ante1_AGAAGTACATAATCGC-1	-3.40135851716109	5.50941713786704	0
ante1_AGAAGTAGTACTAGCT-1	-2.2094593367488	0.140630445247711	3
ante1_AGAAGTATCCAACACA-1	0.525069443234719	3.81524761653525	1
ante1_AGACAAACAATGAAAC-1	2.28620585585526	4.72957380748373	1
ante1_AGACAAAGTCATCGCG-1	-7.86420789574691	2.13106068111044	4
ante1_AGACAAAGTTGCCGAC-1	2.24156030798844	6.41986664271933	1
ante1_AGACAAATCCAGCTCT-1	3.32097729826859	3.16968306041342	1
ante1_AGACAGGCAAGTGGCA-1	-3.96200171326705	2.51648553348166	3
ante1_AGACAGGCAGACGGAT-1	-2.23316398476668	5.10242756343466	0
ante1_AGACAGGGTACGAGCA-1	1.55112442160539	3.36230619884116	1
ante1_AGACAGGGTCAACATC-1	2.90225156927995	5.33706720805746	1
ante1_AGACAGGTCCAAGCAT-1	0.2284370937436	4.09065254664999	0
ante1_AGACCCGAGAGGATGA-1	-0.372277917614662	6.98071249461752	1
ante1_AGACCCGAGCAGGCTA-1	2.31904420042924	3.96788366771323	1
ante1_AGACCCGCAGCGCGTT-1	-1.22891774987289	1.91817959285361	0
ante1_AGACCCGTCCCTCTTT-1	-1.22041496848174	4.0654135558663	0
ante1_AGACTCACAAGTGTCT-1	-1.9722367844493	5.9515333983956	0
ante1_AGAGAATCACAGACGA-1	-3.10482350205489	1.26835044360739	3
ante1_AGAGCCCGTGCAGTGA-1	1.42116054678849	0.539947352176727	1
ante1_AGATAGAAGGTGGGTT-1	-0.863489123335563	4.52740009761435	0
ante1_AGATAGACAATTCTCT-1	3.58738407278947	3.02949102855307	1
ante1_AGATAGATCGTCTCAC-1	0.18128588581971	6.8350520942269	1
ante1_AGATCCAAGCAACCAG-1	3.07041796828202	4.13352640605551	1
ante1_AGATGCTAGACATGCG-1	-1.26847836588927	3.897865853077	0
ante1_AGATGCTTCCCTCGTA-1	2.41085347319535	5.07660540080649	1
ante1_AGATGCTTCGCACGAC-1	0.981593100079812	6.12357433772665	1
ante1_AGATGCTTCTGTCGTC-1	-0.180400850525581	2.91437896228415	1
ante1_AGCATCAAGTATCTGC-1	-1.35358724211761	4.28090151286704	0
ante1_AGCATCAAGTCGCGAA-1	-3.52841511582442	4.29147060847861	0
ante1_AGCATCACACCAACAT-1	-4.761316450587	1.49933870769125	3
ante1_AGCCAATTCGTGTGGC-1	2.64180931235246	5.39026030040366	1
ante1_AGCCACGAGGCTGGAT-1	0.626994697102822	0.632215580707611	0
ante1_AGCCACGAGTAGTGCG-1	3.27869781638078	4.13159044719321	1
ante1_AGCCACGCAACGGCCT-1	0.690964547642983	6.45081909633261	1
ante1_AGCGATTCATCAGCGC-1	-4.09221115922042	2.15552576518637	3
ante1_AGCGATTGTCTGTAAC-1	0.0840501465886008	3.43896778560263	0
ante1_AGCGATTTCCGTGGGT-1	-0.272447111359321	4.65531166530234	0
ante1_AGCGCCAGTACAGTTC-1	-3.35948387002059	4.73622330165488	0
ante1_AGCGCCAGTATGAGAT-1	2.40773829604081	2.86935647464377	1
ante1_AGCGCCAGTGGAACAC-1	1.4149862208455	-4.41572324299234	2
ante1_AGCGCCATCTTTCCAA-1	-5.20689025734969	2.44830926395041	1
ante1_AGCGCTGAGTAGTCTC-1	2.2500155844777	5.41891487575156	1
ante1_AGCGTATGTTGTCATG-1	3.7208841719716	3.70657881236655	1
ante1_AGCGTCGGTTCCTTGC-1	-1.33663508509704	2.2999437663613	0
ante1_AGCTACAAGAACGTGC-1	-3.49063506936141	4.04915340877158	0
ante1_AGCTACACAAGACCTT-1	-2.03030088757583	5.60173996425253	0
ante1_AGCTCAAAGGTTACCT-1	3.61237653876237	1.51693018413168	1
ante1_AGCTCAACAAGCTCTA-1	-4.34306374405929	4.20867928004843	0
ante1_AGCTCAACAGTCACGC-1	-1.99317422722884	0.744997820621552	3
ante1_AGCTTCCTCTTCCGTG-1	-4.13362589692184	3.09294184184653	3
ante1_AGCTTCCTCTTTCTAG-1	-1.73990515088149	6.10323866344077	0
ante1_AGGAAATCAAATAAGC-1	0.864080277928628	6.59395607448203	1
ante1_AGGAAATTCCCTCATG-1	-1.35311469649383	1.48402055240256	0
ante1_AGGAATAAGGTTATAG-1	3.02586874152116	4.70668228602988	1
ante1_AGGAATAGTCAACGCC-1	-0.548689483007871	4.06885536647421	0
ante1_AGGAATATCCCGAATA-1	-2.76003089760848	3.94153030849081	0
ante1_AGGACGAGTATGATCC-1	1.5904959120839	6.84811266399008	1
ante1_AGGACGAGTTAGTTCG-1	3.34255298758439	4.41100557780844	1
ante1_AGGACTTAGAGTGACC-1	-6.65809646462508	2.63902433848959	4
ante1_AGGACTTCAAGCACAG-1	-4.99080053185531	3.79370077586752	4
ante1_AGGACTTCACAAGTTC-1	-4.01554241990157	3.97677763438803	0
ante1_AGGACTTTCGGCTATA-1	2.2160333075612	5.07673748469931	1
ante1_AGGATAACAGCAGTAG-1	2.76304182196549	5.27681692576987	1
ante1_AGGATAACAGGTGACA-1	-0.736155616393768	1.03452094531638	0
ante1_AGGATAAGTGGTCTCG-1	-4.66415468072005	1.17485102153403	3
ante1_AGGATAAGTGGTCTGC-1	-0.188206645003044	2.07336123920065	0
ante1_AGGATCTCAGGTTCCG-1	-4.3569819054515	2.67380770183188	3
ante1_AGGATCTTCTCCGCAT-1	2.63944276953629	4.38469370341879	1
ante1_AGGCATTGTGACAACG-1	-2.72203079079696	4.38255365825278	0
ante1_AGGCATTGTTGCCTAA-1	1.61434778357438	0.0116529080925598	1
ante1_AGGCTGCAGTGCTAGG-1	-4.92555776452132	2.45642121768576	3
ante1_AGGGCCTGTTGGAGGT-1	1.45077857161454	5.44752605891806	1
ante1_AGGGCTCAGCTAAATG-1	-0.277126254788123	5.09544571376425	0
ante1_AGGGCTCAGGGCGAGA-1	-4.94366565560409	2.50935443378073	1
ante1_AGGGCTCGTGAATTAG-1	2.01406916762284	2.49969609714133	1
ante1_AGGGCTCTCATTGTTC-1	-0.0702532849223245	5.12581165767294	0
ante1_AGGGTCCCAGCCATTA-1	1.85695156241349	1.90716727710349	1
ante1_AGGGTCCGTTGTCCCT-1	0.918312398442544	4.00293835139853	0
ante1_AGGGTGAAGGTGCCTC-1	-2.04163828705855	0.400604090457977	3
ante1_AGGGTGATCTTTCGAT-1	-2.10206154202529	4.97132833934409	0
ante1_AGGGTTTCACACAGAG-1	-1.44762125824996	1.89961107707602	0
ante1_AGGTAGGCAATATCCG-1	1.39772853041581	6.24703701472861	1
ante1_AGGTAGGCACCAAAGG-1	-4.59831562851974	2.28037126994711	3
ante1_AGGTCATGTCTCGGGT-1	2.95724949026994	4.41338547206503	1
ante1_AGGTCATTCTGCGTCT-1	2.46050342703751	5.99322088695151	1
ante1_AGGTGTTAGGGATCAC-1	-1.70947578763076	3.89717348552329	0
ante1_AGGTGTTCAGATCCTA-1	-2.10588696812698	0.361080369716705	3
ante1_AGGTGTTGTGAGTTGG-1	-1.29014668082305	5.87894209361655	0
ante1_AGGTTGTAGATCCTAC-1	1.21603831435136	4.19288309550864	0
ante1_AGGTTGTAGCGGTATG-1	-0.513221824815952	1.64338072276694	0
ante1_AGGTTGTAGGGAGATA-1	-0.169415237656318	3.84817274547202	0
ante1_AGGTTGTGTTAAACCC-1	3.13276824141435	0.775331339603485	1
ante1_AGTAACCAGCGGGTAT-1	2.05793699408463	4.36223085857016	1
ante1_AGTAACCGTCTTACAG-1	-1.83307722424575	3.33871563411337	0
ante1_AGTAACCTCAGTCTTT-1	2.05288299704484	4.82199915385825	1
ante1_AGTAACCTCCGATCTC-1	0.0625145115940939	6.00426538920981	0
ante1_AGTACCATCGAGTCCG-1	0.250603584298409	0.793731889492096	0
ante1_AGTACTGGTCCGGTCA-1	0.196573940762795	-0.832276486987053	11
ante1_AGTAGCTCATCAACCA-1	0.75638982439927	3.19962843394858	1
ante1_AGTAGCTTCGCTAGCG-1	-0.575028864941083	5.92064913249594	0
ante1_AGTCAACCAGCACAAG-1	-1.06380170797416	5.52683409190756	0
ante1_AGTCAACTCCAACTAG-1	1.89757880354813	1.60876854396445	1
ante1_AGTCACAAGGGCAGTT-1	-0.300563486567222	4.06236322856528	0
ante1_AGTCATGCACACCGCA-1	2.27188762808732	4.04751738048178	1
ante1_AGTCTCCAGCCGCTTG-1	-0.671339964768373	6.89271648860556	1
ante1_AGTCTCCCATCATTTC-1	-2.98657456254073	6.1081701133309	0
ante1_AGTCTCCGTATCCCTC-1	-2.75662842606612	3.0366369102059	0
ante1_AGTGCCGTCAGACAAA-1	1.29662522459916	1.65940698123557	1
ante1_AGTGTTGCAGTTGGTT-1	1.02551886225633	5.32496746516806	0
ante1_AGTGTTGGTGCGACAA-1	-2.75225296830245	5.59117468333823	0
ante1_AGTTAGCCATGAGAAT-1	-3.3174299321086	5.02272470927817	0
ante1_AGTTAGCGTGCATCTA-1	-0.0878954849154581	5.09432991481406	0
ante1_AGTTCCCAGACGCATG-1	1.30549284602097	2.27503045535666	0
ante1_AGTTCCCAGGCCTTCG-1	3.57632764960221	3.24334820247275	1
ante1_AGTTCCCCAGTGTATC-1	3.81422981406144	2.88460262752158	1
ante1_AGTTCGACATCGTGCG-1	-5.56718936776229	3.30459650493246	4
ante1_AGTTCGATCCAACTAG-1	0.236513344296731	6.54923399425131	1
ante1_ATACCGACATATTCGG-1	-2.19156280373641	4.75864037013632	0
ante1_ATACCGATCTATTTCG-1	2.65010985518388	4.66999062038046	1
ante1_ATACCTTCACTATGTG-1	0.337432710179604	4.47614344096762	0
ante1_ATACCTTCACTTCAGA-1	-1.66804221486159	4.29011209941489	0
ante1_ATACCTTGTATGGTAA-1	-7.16156402443954	3.50808151698691	4
ante1_ATACCTTTCTATCGCC-1	-2.5803488812358	4.52966316676718	0
ante1_ATACTTCTCGAGTGGA-1	0.752368060597695	2.96620329356772	1
ante1_ATAGAGATCGCACGGT-1	0.585322586545266	4.47389801478964	0
ante1_ATATCCTCACACGTGC-1	-0.400549145689689	3.02310331798178	0
ante1_ATCACAGAGCACCGTC-1	2.30539688254289	5.51213892436606	1
ante1_ATCACAGAGCGATGGT-1	2.3207090773671	-0.697086014980255	1
ante1_ATCACGAAGAGTTGAT-1	1.44111975813798	5.13963659740073	1
ante1_ATCACGAAGTGCAACG-1	2.28253730917863	1.1013980720101	1
ante1_ATCACTTAGTGGATAT-1	-1.79112830971786	5.17728193736655	0
ante1_ATCAGGTAGCGCCTAC-1	-6.43842998360702	2.54098614192587	4
ante1_ATCAGGTTCATAGGCT-1	1.8892396369069	2.47462614513022	1
ante1_ATCATTCAGGCTTTCA-1	-0.122089566937171	4.21630915141684	0
ante1_ATCATTCGTTGTGCAT-1	-1.83898201798507	3.49289568400961	0
ante1_ATCCACCTCCATTGTT-1	2.35235914374284	4.65749081111533	1
ante1_ATCCCTGTCATCGCTC-1	-1.0268735608966	3.64850195384604	0
ante1_ATCCGTCCAGGTTACT-1	-0.203596772900306	-0.45822755360025	11
ante1_ATCCGTCTCTTTGCAT-1	-6.13113895272323	1.50064857936484	1
ante1_ATCCTATCAGCCGTTG-1	1.28172859335832	1.43838580585104	1
ante1_ATCGATGTCCGATAGT-1	1.87332233572892	3.67271765208823	1
ante1_ATCGCCTAGCTACTGT-1	-1.25380441760131	2.59969051814658	0
ante1_ATCGCCTCAGGCGATA-1	-7.21633401726791	3.54798229671103	4
ante1_ATCGGCGAGGTAGCAC-1	-1.84534636353561	-0.159465470546661	3
ante1_ATCGGCGCAAATGGTA-1	-2.41343417977401	5.17538460231406	0
ante1_ATCGGCGGTGTTATCG-1	2.81128415251664	3.82215555644614	1
ante1_ATCGTAGAGAAGGATG-1	-1.39229223345824	5.12442310786826	0
ante1_ATCGTAGCAGTAGTGG-1	-0.480978952995025	2.42529829478842	0
ante1_ATCGTAGTCATTGTTC-1	-0.811888354173385	-0.956882433229862	11
ante1_ATCGTCCAGCTAGAAT-1	0.663311330327309	0.750097713237823	0
ante1_ATCGTGAAGTCGGCCT-1	1.27771588946275	4.31625851131064	1
ante1_ATCTTCAAGACTAAGT-1	-0.364206092706405	1.49171098209006	0
ante1_ATCTTCAAGTGCACTT-1	-6.5891014656932	2.37066277003867	4
ante1_ATCTTCACAGACCAAG-1	-3.64121809815475	1.53472550845724	3
ante1_ATCTTCAGTTCACCGG-1	0.848041860112466	6.40249021983725	1
ante1_ATGAAAGCATCGCTGG-1	-3.92695060586043	1.65692242122275	1
ante1_ATGAAAGGTGAGACGT-1	-0.100325854769431	5.4069605681954	0
ante1_ATGACCACACCAGCTG-1	-3.68542710160323	3.79514797664267	0
ante1_ATGAGGGGTTAAGGGC-1	-1.06794581030913	6.15772255397421	0
ante1_ATGAGTCGTGGATACG-1	1.40761098051957	-4.44744793438333	2
ante1_ATGATCGAGCTCACTA-1	-2.10108855580398	0.490689120060028	3
ante1_ATGATCGAGGTACAGC-1	1.4598167815297	4.48756082988364	1
ante1_ATGATCGCAGCTGTAT-1	0.0639605202763449	5.85888250804526	0
ante1_ATGATCGTCCGATCTC-1	-3.79606977318832	4.96026953197104	0
ante1_ATGATCGTCCGGTTCT-1	-0.629077079048835	5.63013657069785	0
ante1_ATGATCGTCGAGTTGT-1	3.217922536382	4.35897739863974	1
ante1_ATGCATGAGTGGTGAC-1	-0.580324657535635	3.26087196803671	0
ante1_ATGCATGTCACTGATG-1	0.21364125395707	2.50714071727377	0
ante1_ATGCCTCCAAGAATAC-1	0.902002183446206	0.0728193137703552	0
ante1_ATGCCTCGTGAACCGA-1	-2.89313116883346	4.14995964503867	0
ante1_ATGGAGGCAACAGCCC-1	-2.2038749775798	0.0420807216225281	3
ante1_ATGGAGGCAGCACGAA-1	-0.357086958637916	4.16890247798544	0
ante1_ATGGAGGGTCTGTGGC-1	-1.84306600903579	6.04726417995078	0
ante1_ATGGATCAGAATTTGG-1	-0.722186045995437	2.56813295817954	0
ante1_ATGGATCAGCATGCAG-1	-7.09909740304061	3.52404840922934	4
ante1_ATGGGAGGTCGACTGC-1	1.55388340140275	-4.45360819363016	2
ante1_ATGGGAGGTTAGGAGC-1	0.63449725294999	0.502271256214203	0
ante1_ATGGGTTCATAGAGGC-1	0.441848603734292	5.83974798656088	0
ante1_ATGGGTTGTTCACCGG-1	-0.928158076754295	3.50657042003256	0
ante1_ATGGTTGGTGATGTAA-1	0.140392688760079	0.336585006481232	0
ante1_ATGTCCCCAACTCCAA-1	-0.717799658230029	4.83602579570395	0
ante1_ATGTCTTCACCTCGTT-1	-3.63638916825362	5.37537868953329	0
ante1_ATTACTCCATAGGTAA-1	-0.121358515969001	6.24486120677573	0
ante1_ATTACTCGTATAGGGC-1	0.77330717230729	5.8809300277291	0
ante1_ATTATCCAGAATCGTA-1	-7.22544017647811	3.3668862197457	4
ante1_ATTATCCAGCTAATGA-1	-3.55184450959273	1.45998772121054	3
ante1_ATTCACTAGTTGCTGT-1	1.58204492712907	5.96420010066611	1
ante1_ATTCACTGTTCACGAT-1	-1.22897169207641	1.87044294810873	0
ante1_ATTCAGGAGACGCCAA-1	-0.57467309971758	2.80635770297629	0
ante1_ATTCAGGAGATGGTAT-1	1.77762159491471	4.8856416556893	1
ante1_ATTCATCCAGTTTCGA-1	-4.23592797135421	3.16212471461874	3
ante1_ATTCCATAGTCATCGT-1	-7.35376611565658	3.27945335841757	4
ante1_ATTCCATGTTACGATC-1	-2.15389219140121	6.03429659343344	0
ante1_ATTCCATGTTCGAAGG-1	1.03123339796952	-4.16143957638162	2
ante1_ATTCCATTCCCGATCT-1	-1.57398990010329	4.3148876044808	0
ante1_ATTCCCGTCAGGGTAG-1	-1.88232436989852	4.48303183055502	0
ante1_ATTCCTAAGAAACCAT-1	0.953265635022439	1.66270168758017	1
ante1_ATTCGTTGTACAGTAA-1	2.64538749838761	3.24501760936362	1
ante1_ATTCTACAGGCATCGA-1	-0.226680906763755	6.07537802196127	0
ante1_ATTCTACCAAGGTACG-1	-2.79185691689559	3.83035572505576	0
ante1_ATTCTTGGTCGATTTG-1	-1.60607579564162	5.51156719661337	0
ante1_ATTGGGTCACGTCATA-1	-3.71349397515365	2.53890069461447	1
ante1_ATTGGGTTCAGAACCT-1	-0.955229254713737	2.07041104770285	0
ante1_ATTGGGTTCTCTATAC-1	3.14859971190385	-2.95101205372232	1
ante1_ATTTACCAGTTACTCG-1	-1.35241005038329	2.66488560176474	0
ante1_ATTTACCCAAGAGTGC-1	0.991078225621499	5.84793098903281	0
ante1_ATTTACCTCAGACCGC-1	3.26773151541642	3.45027597880942	1
ante1_ATTTCACAGATAACAC-1	-1.37459519719192	2.79138620830161	0
ante1_ATTTCTGAGATCGCCC-1	-0.195984216681205	4.3598118636666	0
ante1_ATTTCTGAGGACTGGT-1	-4.60556283806869	1.14194925761801	3
ante1_CAAAGAACAAGAGGTC-1	1.78081211234025	1.25902088618857	1
ante1_CAAAGAACAATTCTCT-1	2.21935137892655	3.6394782874642	1
ante1_CAACAACAGCGTGTCC-1	-1.0426528475196	3.82873161769492	0
ante1_CAACAACTCGACTCCT-1	-0.264065297594749	4.32751234508139	0
ante1_CAACAGTAGGTTGGTG-1	-0.981283637037956	2.96050890422446	0
ante1_CAACAGTAGTAAAGCT-1	1.81258162642411	6.25239952540976	1
ante1_CAACCAACAGAACTAA-1	0.758574573048867	3.77146013713461	0
ante1_CAACCAAGTCGTGCCA-1	1.04589256430558	4.75247820354086	0
ante1_CAACCAAGTGTTCCTC-1	2.45549568320207	1.83676036334616	1
ante1_CAACGATGTCAAAGCG-1	-3.14287582253524	4.32807930446249	0
ante1_CAAGACTAGCAGATAT-1	-1.61671319817611	-0.209307053321777	3
ante1_CAAGACTAGTAGCAAT-1	-2.65819421624251	5.83876903987509	0
ante1_CAAGACTCATGCCATA-1	0.149520067223824	5.06888445354086	0
ante1_CAAGACTGTCTTAGTG-1	-7.35513225411483	3.19103582835776	4
ante1_CAAGAGGCAGTCACGC-1	2.19195398474625	4.6065250251351	1
ante1_CAAGAGGCATTCACAG-1	1.73846086646012	5.60925539470297	1
ante1_CAAGAGGTCGAGCCTG-1	3.21552833701066	4.3632446143685	1
ante1_CAAGCTAAGGCCCAAA-1	1.47537407065324	4.74572142100912	0
ante1_CAAGGGACACACTTAG-1	3.6213215270131	2.28465493655783	1
ante1_CAATCGAAGATGCAGC-1	1.64717516089372	5.26195486522299	1
ante1_CAATCGATCCGCTAGG-1	0.990323750027932	4.99843271709067	0
ante1_CAATGACAGTAGGGTC-1	-1.70140221928664	3.84344347453696	0
ante1_CAATTTCTCCTGATAG-1	-3.12252179001876	5.25909145808798	0
ante1_CAATTTCTCGTAGAGG-1	0.778296438702859	5.71563871837241	0
ante1_CACAACAAGTTGTAGA-1	-0.569193130633317	4.18481024242026	0
ante1_CACAACACAAGTGGAC-1	0.456383792409218	4.52109487987143	0
ante1_CACACAAAGAGAGAAC-1	-4.39083615159103	1.8389514300881	3
ante1_CACAGATGTTCTGAGT-1	-3.11835733269759	5.8761087272225	0
ante1_CACAGATGTTTCGGCG-1	0.716755477437295	6.51923712230307	0
ante1_CACAGGCCAACATCGT-1	1.06465562964372	3.85142811275107	1
ante1_CACAGGCCACTGCACG-1	-4.26990643357345	4.04510267711264	0
ante1_CACAGGCGTTACCGTA-1	-1.45242127989837	2.51801641917807	0
ante1_CACATGATCCTACGGG-1	-1.16258755539962	5.51003893352133	0
ante1_CACCAAAGTATACGGG-1	3.16447981978349	3.10984047389609	1
ante1_CACCAAAGTCACGCTG-1	2.28340109969071	6.29055651164633	1
ante1_CACCGTTTCGCTATTT-1	0.958870259770669	3.64418037868124	0
ante1_CACGAATCAAGTCGTT-1	-4.47372189377853	1.52465375400168	3
ante1_CACGAATCATTGCTGA-1	-0.0407340249926675	-0.944444307321487	3
ante1_CACGGGTAGAAGAACG-1	1.2418003954976	-4.0478767540397	2
ante1_CACGGGTCAAACTGCT-1	1.64718803549699	-2.53259078525919	1
ante1_CACGTGGTCAAGTAAG-1	1.90822943831376	0.785477003818573	1
ante1_CACGTGGTCCGCTGTT-1	-2.77983466004439	4.72969778514487	0
ante1_CACGTGGTCTCCCAAC-1	1.13380107069901	5.24959619975668	0
ante1_CACGTTCAGAACCGCA-1	-2.72851649140426	4.22042902446371	0
ante1_CACGTTCCAGCAGTCC-1	-1.87855449532577	4.56505211330038	0
ante1_CACTGAACAGTGCGCT-1	-0.0862620792300333	4.39484747386557	0
ante1_CACTGTCAGGTCCTGC-1	-0.745070996037208	5.13902672267538	0
ante1_CACTGTCAGTATGAAC-1	-0.993257822743141	5.94665726161581	0
ante1_CACTGTCGTATCCCAA-1	0.597161737927712	6.5507331702767	1
ante1_CACTTCGCACTTGAGT-1	2.3784860053151	5.1441078994332	1
ante1_CAGAGCCAGTTGGAAT-1	-2.26022032116958	0.523983917003693	3
ante1_CAGAGCCCACCCGTAG-1	0.968358127126015	2.26255234218222	1
ante1_CAGAGCCGTGGGATTG-1	1.41764983321122	0.9048226687966	1
ante1_CAGAGCCTCTAGGCAT-1	-8.50947633599349	1.51766642070395	4
ante1_CAGATACCAATAGGGC-1	3.16683110381059	2.66917761302573	1
ante1_CAGATACCACTTGACA-1	3.59030899191789	4.14913042522055	1
ante1_CAGATCAAGGGAGATA-1	1.78176793242387	2.53834732509238	1
ante1_CAGATCAAGGTACAGC-1	-1.2511777005107	-0.647387989992081	11
ante1_CAGATTGAGCCGATTT-1	-3.81855526780196	0.551123461490692	3
ante1_CAGATTGAGGACGCTA-1	0.38983377600602	2.15856846309287	0
ante1_CAGATTGCAACACAAA-1	-5.63486877297469	3.28730400539023	4
ante1_CAGATTGGTCTCCCTA-1	-4.06048312996932	2.89674051738364	3
ante1_CAGCAATGTATGGAGC-1	1.32413431788377	5.8926201674996	1
ante1_CAGCACGTCTACTATC-1	-1.20532462214538	2.95522507167441	0
ante1_CAGCAGCCAGGCTTGC-1	-4.25239148949691	1.43888576961142	3
ante1_CAGCCAGGTACGGCAA-1	-0.902647288790428	6.2582960937081	0
ante1_CAGCGTGGTAGGGTAC-1	-1.93340102051803	4.1534639213143	0
ante1_CAGCGTGTCGTGTCAA-1	3.52930292273454	3.05755194163901	1
ante1_CAGGCCAAGAGCTTTC-1	-2.7389821133525	4.33746870494467	0
ante1_CAGGCCAGTGGCCTCA-1	-0.482700096717559	4.21751793361288	0
ante1_CAGGCCATCGTCTACC-1	4.06702407980851	2.38232263064963	1
ante1_CAGGGCTTCACCGGGT-1	0.200006393441476	2.45001896358115	0
ante1_CAGGGCTTCCCGATCT-1	0.560742584714211	3.29998644328696	0
ante1_CAGGTATAGAGAGCGG-1	0.696989861974038	4.09337194896323	0
ante1_CAGTGCGTCCCATAGA-1	-2.62647453164168	1.44427975154501	3
ante1_CAGTTAGCACATTACG-1	-0.113593252649986	0.982743105655731	0
ante1_CAGTTAGCATGGTGGA-1	-0.724531436613284	2.55653413272482	0
ante1_CAGTTAGTCTACGCAA-1	2.42927226210526	4.76712568736655	1
ante1_CAGTTCCCAAGGTCGA-1	-2.37071112011977	2.61881097293478	0
ante1_CAGTTCCTCCCTAGGG-1	-3.1621212086589	4.4079542968331	0
ante1_CATAAGCAGCAGAAAG-1	3.8993075766652	2.73907478786093	1
ante1_CATACTTGTGTCGATT-1	1.78179368163041	3.78156002498251	1
ante1_CATAGACGTCGTATGT-1	-0.100305589190208	-1.03675017525422	11
ante1_CATCAAGAGCATTTCG-1	-3.17723217820235	3.0287457320748	4
ante1_CATCAAGGTGAATTAG-1	1.94717415953568	0.510503134494843	1
ante1_CATCCACAGAGCATAT-1	0.981566277989663	4.10654600597006	0
ante1_CATCCACCAAGTGTCT-1	-1.82176879262038	0.160844406848969	3
ante1_CATCCCATCACAGTGT-1	3.66503271246842	2.1702149722634	1
ante1_CATCCCATCTGGAGAG-1	-2.11157027100631	0.642610034709991	3
ante1_CATCGCTCATAAGCGG-1	-1.84528473233291	6.61973627544028	0
ante1_CATCGCTTCGCTTGCT-1	2.53264292860917	0.26148029304129	1
ante1_CATCGCTTCTGGACTA-1	-1.81039121960708	4.65276201701743	0
ante1_CATCGGGAGTTGTACC-1	-1.81570199345657	-1.54268355035204	1
ante1_CATCGTCCAGGCACTC-1	2.10948952818803	5.23934658504111	1
ante1_CATGAGTCATGACTAC-1	0.633071867474831	5.2220264289437	0
ante1_CATGAGTGTGAGAACC-1	-4.53333893632003	2.6756065700112	1
ante1_CATGCCTCAAGGCCTC-1	0.738974062451638	4.54709108806235	0
ante1_CATGCCTCACGCTTAA-1	-2.4140594324977	3.35740717387778	0
ante1_CATGCCTCAGTTGGTT-1	-5.18942705010482	3.72798307872397	4
ante1_CATGCCTTCTACAGGT-1	-1.9720794281871	5.31607969737631	0
ante1_CATGCGGCATATTCGG-1	0.224067238816537	4.80578669047934	0
ante1_CATGCTCAGCGAAACC-1	-3.32089892243453	2.00305827594382	3
ante1_CATGGATCACATCCCT-1	1.29824861670426	4.25715931392294	1
ante1_CATGGTAAGTCCGCCA-1	-2.16004708623	2.05602248645407	0
ante1_CATTCATTCTCGGTAA-1	0.7186515011876	1.79993113017661	0
ante1_CATTCCGGTTGCTCAA-1	-2.29635420655318	3.79074915385825	0
ante1_CATTGAGGTCCGCAGT-1	-1.54950419282027	2.51280888057333	0
ante1_CATTGAGGTTAGAGAT-1	4.2211168685048	2.18645723796469	1
ante1_CATTGCCAGTCTAGAA-1	0.353905228623665	4.7084480140267	0
ante1_CATTGCCCACTTGTCC-1	4.0136497893422	3.04244907832724	1
ante1_CATTGCCTCCTTCTTC-1	2.28143605376176	4.90112074351889	1
ante1_CATTGTTCACCTGTCT-1	-4.01884427880355	2.06721933818442	3
ante1_CATTGTTTCCTCGCAT-1	-0.429820077768051	2.88435681796652	0
ante1_CATTGTTTCTGGGAGA-1	-0.411513122072898	-0.810208567613541	11
ante1_CCAATGAGTATTTCCT-1	-2.21758857583114	1.18191607928854	0
ante1_CCAATGATCGGATACT-1	1.64649399901322	4.57683046794516	1
ante1_CCACAAACACTCCTGT-1	-1.84283498143264	-1.30889780187029	1
ante1_CCACCATGTACGCTTA-1	2.31020101691178	4.5791083190499	1
ante1_CCACCATTCAGTCACA-1	-0.133200886002265	4.49426802135092	0
ante1_CCACGAGAGGACTGGT-1	1.5995553412526	3.44870050883871	1
ante1_CCACGTTGTGTGTACT-1	0.690023628720559	6.71777780986411	1
ante1_CCACGTTTCGCCTTTG-1	-0.88148671602317	-0.944740423196732	11
ante1_CCACTTGAGGTGATCG-1	-1.09777689193793	4.12696417308432	0
ante1_CCCAACTAGTAGGGTC-1	-4.57315197800704	1.41772850490195	3
ante1_CCCATTGCAATCGTCA-1	3.28342255736283	3.86142548060996	1
ante1_CCCATTGGTGAGCCAA-1	-1.21638170098373	2.0748837802468	0
ante1_CCCGAAGCACGGTCTG-1	-2.43477454995223	4.22325571513754	0
ante1_CCCGGAAGTCATGCAT-1	-2.59823039387771	2.52374442554099	0
ante1_CCCGGAAGTCTAGGTT-1	-3.11732378815719	4.60574062800986	0
ante1_CCCGGAAGTTGATCGT-1	3.219804851064	3.26017435527426	1
ante1_CCCTCAAAGTCGTCTA-1	-6.60944715355941	2.19358356929404	4
ante1_CCCTCAACAGCTGAGA-1	-0.0208899102122415	4.8692203376351	0
ante1_CCCTCTCAGGTGCAGT-1	0.674601642140664	2.51104720569235	0
ante1_CCCTCTCGTTCCATTT-1	-3.82625547265121	4.27321251369101	0
ante1_CCCTGATAGCGGTAGT-1	0.865513292798318	4.32357557750327	0
ante1_CCCTGATGTGGAAATT-1	-0.764391767135345	-1.12249602490085	11
ante1_CCCTTAGCAATGTTGC-1	1.79180821562699	5.90795286632162	1
ante1_CCGAACGAGAGATCGC-1	0.547863093861855	0.947166523700775	0
ante1_CCGAACGAGGGCAACT-1	-1.99470034455367	5.11810263133627	0
ante1_CCGAACGGTTGAGTCT-1	-1.88318219994613	-0.616510548824249	3
ante1_CCGAACGTCACTTTGT-1	-3.47063246583053	1.44003947711569	3
ante1_CCGCAAGGTGATACTC-1	-2.18570962761947	4.09105213618857	0
ante1_CCGCAAGTCGGTCGGT-1	3.51231226111344	2.38221581912619	1
ante1_CCGGACACAATGAGCG-1	-1.17371675585815	5.63329895473105	0
ante1_CCGGACATCTGCTGAA-1	-0.584767526289903	0.972368559604706	0
ante1_CCGGGTAAGCATGCAG-1	-1.81331661557265	4.02843531108481	0
ante1_CCGGGTAGTGCGAACA-1	-1.17928555821487	5.87115486598593	1
ante1_CCGGTAGCACTTGTGA-1	3.54601797247819	2.12959989047629	1
ante1_CCGGTAGTCTCTGCCA-1	1.84442671919755	4.6236000869332	1
ante1_CCGGTGAAGCGAATGC-1	2.02451666975907	3.93333633876425	1
ante1_CCGTAGGTCAGGACAG-1	3.40513643408707	4.26588400340659	1
ante1_CCGTAGGTCCCTCTCC-1	3.66911825323991	2.33712299800497	1
ante1_CCGTGAGGTCTAGGCC-1	-1.26619723652908	6.27826984859091	0
ante1_CCGTGAGGTGTCATTG-1	-0.273762168637	5.68261869884116	0
ante1_CCTAACCCACTTGACA-1	-4.13990631913253	2.18128665423972	3
ante1_CCTAAGATCACTTTGT-1	-1.88047293042251	6.46484669185263	0
ante1_CCTACGTCAGCATGCC-1	-3.77292695855209	5.46414049602133	0
ante1_CCTACGTTCTAGTCAG-1	1.05191036845139	4.98404558635336	1
ante1_CCTATCGCAGATACCT-1	1.87373980666093	0.328562936550201	1
ante1_CCTCAACAGTCCCAGC-1	-3.8385869583995	3.41470917201621	0
ante1_CCTCACATCCAAGCAT-1	-1.56334778880187	6.18910749888998	0
ante1_CCTCAGTAGTGATCGG-1	3.44690546179704	3.9983125541268	1
ante1_CCTCAGTAGTTCTACG-1	-2.5497035107524	2.93421038127524	0
ante1_CCTCAGTCAGTCCCGA-1	-0.0597480258853067	4.46410807109457	0
ante1_CCTCAGTTCAGGGATG-1	3.45948776389054	4.34627922511679	1
ante1_CCTCCAACAAGCGGAT-1	0.00667562867096771	4.01394947505576	0
ante1_CCTCCTCAGAGCCATG-1	1.26808985854081	6.77630098796469	1
ante1_CCTCCTCCAATGAACA-1	-1.53442946290084	2.5795429561196	0
ante1_CCTCCTCCACGCTGCA-1	-4.65894428109237	1.22961457706076	3
ante1_CCTCTAGTCCCGAGGT-1	-0.110907169333183	0.851490936046661	0
ante1_CCTCTCCCACGACCTG-1	-4.54104629372665	1.12549193835837	3
ante1_CCTCTCCGTTACGTAC-1	1.17787763262681	2.55856903529746	1
ante1_CCTCTCCTCGCATTGA-1	-3.41855183457442	5.00711115336996	0
ante1_CCTGTTGTCCCTCGAT-1	0.224527327069558	4.22236927486044	0
ante1_CCTTCAGGTACTGGGA-1	-0.752616154304229	4.10172518230063	0
ante1_CCTTCAGGTCCACTCT-1	-1.17722049569198	6.12513979411704	0
ante1_CCTTGTGAGGTGCCTC-1	-1.75586727475234	4.54815538859946	0
ante1_CCTTTGGCAGAACCGA-1	1.01968690539292	2.56675561404807	0
ante1_CCTTTGGGTGCCTACG-1	0.805530873784341	4.06181915736777	1
ante1_CGAAGGAGTGCCAAGA-1	1.19346865797929	3.19737633205038	0
ante1_CGAAGGAGTGTGCCTG-1	-1.47824308489867	2.70561011767966	0
ante1_CGAAGTTCACCAGACC-1	2.52314099455766	5.23287399745566	1
ante1_CGAATTGAGTCTGCAT-1	0.0347817816822897	5.14475639796835	0
ante1_CGACAGCCAATGTTGC-1	-0.905796738615714	4.61733635402304	0
ante1_CGACAGCCACACCTGG-1	3.2357071318715	-4.39292470478433	2
ante1_CGACAGCCACTTACAG-1	1.06341191912583	3.22598465419394	1
ante1_CGAGAAGAGCGGATCA-1	1.12494274760178	4.58251293635947	0
ante1_CGAGGAAAGCTTTCCC-1	0.440579620847024	2.02805527186972	0
ante1_CGAGGAACACTCCGGA-1	0.156629947671212	-0.598052063220917	11
ante1_CGAGGAAGTTCTTGTT-1	-2.73716154908248	3.1608200881539	0
ante1_CGAGGCTCACAGGATG-1	2.54944333220414	5.03265818095786	1
ante1_CGAGGCTCACCAGCCA-1	-4.19203081940719	1.13812001681906	3
ante1_CGAGTGCCACAAGCCC-1	3.08966955328874	3.49406345821005	1
ante1_CGAGTTAAGACCATAA-1	-1.02408147071906	2.26074131465537	0
ante1_CGAGTTACATACCAGT-1	0.695454803952492	3.14887531734091	1
ante1_CGAGTTACATCAGCTA-1	-1.96701052998611	0.331828913456024	3
ante1_CGATCGGGTTTGGGAG-1	-7.34547344063827	2.94187553859335	1
ante1_CGATGGCCATAGTCAC-1	-1.01878941272803	4.05323751903159	0
ante1_CGATGGCGTAGAGGAA-1	-0.128222616663658	6.15205391383749	0
ante1_CGCAGGTAGCGCCTAC-1	3.09269293929032	4.58531959987265	1
ante1_CGCAGGTCAATGCAAA-1	2.54960259581498	1.6363592956124	1
ante1_CGCAGGTCACCTCAGG-1	2.29361471320084	5.47004564738852	1
ante1_CGCAGGTGTCCCACGA-1	0.157234636792458	0.976957640415253	0
ante1_CGCAGGTTCTCTCTAA-1	1.06564792776994	6.14913757777792	1
ante1_CGCATAAAGACTCTAC-1	2.83161958838395	5.30652006602866	1
ante1_CGCATAAAGATCCAAA-1	0.0827602424710165	5.56860359645468	0
ante1_CGCATAAAGGTCGTAG-1	-0.668076867511951	4.21189554668051	0
ante1_CGCATAACAGCTTCGG-1	3.26167019987992	2.72933419681174	1
ante1_CGCATAAGTCTCAAGT-1	-2.15701309060165	4.6328397605477	0
ante1_CGCATGGGTGAGAACC-1	-3.70744863366195	2.50259455180746	3
ante1_CGCCAGAAGACTCAAA-1	0.368240801343239	4.2128744933663	0
ante1_CGCCAGAGTTATTCCT-1	-2.50645712231704	2.97666367030722	0
ante1_CGCCATTAGGCAGGTT-1	-0.724714281311714	-0.958257273966251	11
ante1_CGCCATTCATGGCCAC-1	-0.286972912302696	6.67567070460898	1
ante1_CGCCATTTCTCCCTAG-1	3.01187452460221	2.98424728847128	1
ante1_CGCGTGATCGTTACCC-1	-2.08773651932784	2.29547246432883	0
ante1_CGGAACCAGGTTTACC-1	-4.77160278176376	0.995258888965668	3
ante1_CGGAACCCAGACTCTA-1	1.92373665953568	-3.99974719547647	2
ante1_CGGAACCGTAGTGTGG-1	0.0421612539379965	1.16982277370078	0
ante1_CGGAACCGTATCAAGA-1	-1.14639023160049	3.95992239451987	0
ante1_CGGAACCGTTTACCTT-1	3.86242851401261	2.78784211612326	1
ante1_CGGAATTCAATGGGTG-1	-2.2923428139598	3.37854298091513	0
ante1_CGGAATTCAGACCTGC-1	-3.60593787049361	5.40676077342612	0
ante1_CGGAATTGTCCAGAAG-1	1.74963363791398	4.0973583076058	1
ante1_CGGACACAGTGGTTCT-1	1.89800962592057	0.43433996177298	1
ante1_CGGACACCACAACATC-1	-4.58508840416976	3.85411985850912	0
ante1_CGGACACCATAATCCG-1	2.79186257506303	1.37044080234152	1
ante1_CGGAGAATCTGACGCG-1	-1.87825480317184	4.24433430171591	0
ante1_CGGCAGTCAATCAGCT-1	-2.04169360016891	5.60421808696371	0
ante1_CGGCAGTCACCAGTTA-1	0.86216637278489	5.85583456493002	0
ante1_CGGCAGTTCGCTCATC-1	-6.36457601403304	2.67481931186301	4
ante1_CGGGACTAGATGCAGC-1	-0.654234795174085	4.50748213267905	0
ante1_CGGGACTGTGAATAAC-1	1.61153039122514	6.76227625346762	1
ante1_CGGGACTTCTCACGAA-1	-6.52200141762801	2.77637656665427	4
ante1_CGGGCATAGGCCTGCT-1	-3.80217281197616	4.61928184962851	0
ante1_CGGGCATCAACATCGT-1	4.28027471686295	2.0578521106301	1
ante1_CGGGCATCACTTTATC-1	0.333296207436837	5.20748384929282	0
ante1_CGGGTCAAGTCACGAG-1	-1.64562872265884	-0.177427687877594	3
ante1_CGGGTCACATACAGGG-1	-0.0454668126017679	5.34107073283774	0
ante1_CGGGTCATCCCAAGTA-1	-0.364420192590438	1.1215191695748	0
ante1_CGGGTCATCTTGGAAC-1	2.01568659926347	3.4018073890267	1
ante1_CGGGTGTAGGAGCAAA-1	1.7807191290944	2.3471198890267	1
ante1_CGGGTGTCATGGCCAC-1	-3.10839525078841	3.83803041911704	0
ante1_CGGGTGTTCCCTCTAG-1	-3.16024938439437	4.68712576366049	0
ante1_CGTAATGCAGAAGTGC-1	-2.02536264275619	4.74232252574545	0
ante1_CGTAATGGTAGGCTGA-1	3.30092653418473	2.37575658298117	1
ante1_CGTAATGTCCACGTCT-1	-1.27600541924544	4.88122423625571	0
ante1_CGTCAAAAGAGCATTA-1	1.11659833575181	-4.09260789417642	2
ante1_CGTCCATCAGTAGAGC-1	1.07597943926743	0.767263016468109	0
ante1_CGTCCATGTGGGACAT-1	0.501628724583901	3.41570147014243	0
ante1_CGTGAATCAACTCATG-1	-0.482667791000091	2.45604451633078	0
ante1_CGTGAATCAATGGCCC-1	1.24593576575211	3.90967043376547	1
ante1_CGTGAATGTTGCCTAA-1	-0.36220722114154	3.31252583003622	0
ante1_CGTGATAGTCCAATCA-1	1.56448134566239	5.54665335155112	1
ante1_CGTGATATCTCCTGCA-1	1.27662858153275	4.57421930766684	1
ante1_CGTGTCTAGCGCAATG-1	-6.79292932366439	3.0522037360726	4
ante1_CGTGTCTCAATGAACA-1	-2.28619340275832	4.86999758220297	0
ante1_CGTTAGATCACTTATC-1	-2.44066944932052	4.91790207362753	0
ante1_CGTTGGGTCTGTCTCG-1	1.01446625376634	5.52804382777792	0
ante1_CTAACCCAGTCAGGGT-1	-0.500139387598716	5.78003462291342	0
ante1_CTAACCCCAAGCGAGT-1	3.71347793723039	3.2820359084664	1
ante1_CTAACCCGTCTTGCGG-1	-0.75879718576976	0.931929549938263	0
ante1_CTAACTTTCGTAGTCA-1	-1.34702554558822	2.21706660724265	0
ante1_CTAAGTGGTCCCACGA-1	0.739872781285561	6.43386848903281	1
ante1_CTAAGTGGTCCTGTTC-1	0.351384727010049	-0.746992954248367	11
ante1_CTACAGACAGTGGTGA-1	2.46586093092851	2.36942704654318	1
ante1_CTACAGAGTACGGCAA-1	0.129156259545602	3.93176849818808	0
ante1_CTACAGATCCGGTAGC-1	-0.744554044953071	2.74827917552573	0
ante1_CTACATTAGAGGGCGA-1	1.85914930487565	-4.60659805797952	2
ante1_CTACATTAGCAAGTGC-1	1.82038125182084	1.58210309482199	1
ante1_CTACATTCAAAGGCGT-1	-4.01855102395126	3.73477276301962	0
ante1_CTACCCACATCGTCCT-1	-1.34542611455032	3.59731014705283	0
ante1_CTACCCAGTGTTAAAG-1	2.62748059416703	3.00545414424521	1
ante1_CTACCTGAGGATACGC-1	-0.0651572666079629	3.99304779506308	0
ante1_CTACCTGGTCGGAAAC-1	-2.35773721551009	6.04374845958334	0
ante1_CTACCTGGTTGGAGGT-1	-0.0387432298571695	4.84969290233237	0
ante1_CTACTATAGCTTCGTA-1	-1.38673487519332	4.81006964183432	0
ante1_CTACTATTCGTTACCC-1	-0.712237710407459	4.79926212764365	0
ante1_CTAGACAGTACGTTCA-1	-1.4168368301303	-0.16200135015863	3
ante1_CTAGGTAGTCGACTTA-1	-2.50009361123153	0.0373571727333679	3
ante1_CTATAGGGTTGGGCCT-1	3.31848415518693	2.58528812862021	1
ante1_CTATCCGTCAGTCACA-1	-4.54377833222457	3.72408541179282	0
ante1_CTATCTAGTAACACGG-1	-3.35377899025985	3.35619362331015	0
ante1_CTCAAGACACTCATAG-1	-0.916452022543632	4.89560564494711	0
ante1_CTCAATTGTGTTACAC-1	1.45287260199479	1.54114039874655	1
ante1_CTCACTGGTTTATGCG-1	-1.01660388921806	5.20916756129843	0
ante1_CTCAGAAGTAGGTAGC-1	-1.05122575377532	3.06957825160605	0
ante1_CTCAGAAGTTGGTGTT-1	1.46980127478532	-3.29294649624246	2
ante1_CTCAGAATCAGTAGGG-1	2.97935661459855	3.20153292155844	1
ante1_CTCAGGGCAGCCATTA-1	-5.19331374978133	1.77422436214072	3
ante1_CTCAGTCCAGGCGATA-1	-7.14324870919295	3.55319984889609	4
ante1_CTCAGTCGTAGTCTTG-1	2.93650159026078	4.91935404277426	1
ante1_CTCAGTCGTTCCTTGC-1	-3.47288623665877	4.4247794959603	0
ante1_CTCATGCAGAAACCCG-1	4.09824642325333	1.5235548827706	1
ante1_CTCATGCGTACGGCAA-1	-0.475038649788581	3.4802952621041	0
ante1_CTCATGCTCAGACCTA-1	-0.610449812649273	-0.96354123317617	11
ante1_CTCATGCTCGCACTCT-1	-0.0660890064150919	-0.829858937496124	11
ante1_CTCATTAAGATGGGCT-1	0.868831841000832	5.89257820582968	0
ante1_CTCATTACAGTATGAA-1	1.80865749503068	1.27385028339011	1
ante1_CTCCATGCAGCCGTTG-1	-4.64310518120834	1.3719800326882	3
ante1_CTCCCAAAGTCTTCGA-1	0.377208200940407	2.9755812499581	1
ante1_CTCCCAAAGTGTGTTC-1	3.92102083350114	-1.98178217672723	1
ante1_CTCCCAACAGTATTCG-1	-0.84678642665454	3.45421465373618	0
ante1_CTCCCAATCTTCCCGA-1	-3.24096766327926	5.69000776744467	0
ante1_CTCCCTCTCGATGCAT-1	-2.52148059224197	-0.476031639808594	3
ante1_CTCCGATGTTCCACGG-1	0.0545806565373312	1.51282437778098	0
ante1_CTCCTCCCACTGGAAG-1	-4.11383810853072	2.5085926864205	3
ante1_CTCCTTTAGGGAGGCA-1	-2.52697828625747	3.77761467433554	0
ante1_CTCCTTTCACCCATAA-1	1.6852544226735	1.29192574954611	1
ante1_CTCGAGGCAATCGAAA-1	2.0555883326619	4.24763878322226	1
ante1_CTCGAGGCAGACAAAT-1	2.93601259375504	5.34366329646689	1
ante1_CTCGAGGTCTGTCGTC-1	-2.53204992627212	6.06086214519125	0
ante1_CTCTCAGCAGAATCGG-1	0.569734541425027	4.37460049129111	0
ante1_CTCTCAGGTGGGATTG-1	-2.38633492802688	0.481174549823822	3
ante1_CTCTCGAGTATGGTAA-1	-3.69503870820113	0.518375596767487	3
ante1_CTCTCGAGTTTCGATG-1	2.83843359137467	5.13330610728842	1
ante1_CTCTGGTTCTAGACAC-1	-0.693406859687053	2.96389063335043	0
ante1_CTGAATGAGCACTGGA-1	2.72543844366959	5.56744154430014	1
ante1_CTGAATGGTAGGCAAC-1	0.591526476392068	5.10774477458579	0
ante1_CTGAGCGAGAGCATAT-1	-0.758843602886878	5.73825510478598	0
ante1_CTGAGCGCAAATTGCC-1	1.13686403418473	6.79825886226279	1
ante1_CTGAGCGCAGATTTCG-1	1.67179950858048	0.0161430451927795	1
ante1_CTGAGGCCACGTACAT-1	-0.471647890558921	3.7685008857308	0
ante1_CTGAGGCGTTGCTCAA-1	-3.90794983719894	3.12536438441855	0
ante1_CTGATCCAGTAGTCTC-1	3.21882757330827	4.54194315410239	1
ante1_CTGATCCAGTGGTGAC-1	3.64058050299577	2.77006538844687	1
ante1_CTGCAGGAGATAGGGA-1	-7.633227022639	1.85242088771445	4
ante1_CTGCAGGAGTCTTCCC-1	-4.53129282807418	1.1141458365975	3
ante1_CTGCAGGTCAACTGGT-1	0.989284245023049	-3.97493449711221	2
ante1_CTGCCATAGCATGCAG-1	1.99261507178239	6.01067455745322	1
ante1_CTGCCTAAGTGTAGTA-1	-2.10099676465102	4.14526184535605	0
ante1_CTGCGAGAGGCTATCT-1	-0.919634731760703	1.21060904002768	0
ante1_CTGCGAGTCGCTATTT-1	2.72724851752213	5.09981068111044	1
ante1_CTGCTCAAGGGTAGCT-1	-1.93518367623397	0.0429995868263855	3
ante1_CTGCTCACAACGACAG-1	-1.31847933148452	3.86643799281699	0
ante1_CTGCTCACACACTGGC-1	3.46386751318864	1.39284976459128	1
ante1_CTGCTCAGTTGGCCGT-1	-0.156825395575248	-0.542240658039032	11
ante1_CTGGACGCAGGCGATA-1	0.325114635476388	1.81277307010275	0
ante1_CTGGACGGTAGAATAC-1	-3.57182994698592	0.753140768772186	3
ante1_CTGGCAGAGAGCAGTC-1	-0.104194315424644	3.21296270824057	0
ante1_CTGGCAGCAGGGCTTC-1	0.153976050862588	-0.179130056137024	11
ante1_CTGGCAGTCCTGTTGC-1	0.932367054471291	3.97287996745688	1
ante1_CTGGTCTAGAGAAGGT-1	-2.42063382481643	5.08773239589316	0
ante1_CTGGTCTCACGTCTCT-1	-1.97305110310622	6.10079773402792	0
ante1_CTGGTCTGTGACGTCC-1	1.24955054903916	6.53905828929526	1
ante1_CTGTATTTCGTCGGGT-1	-0.69805210297414	4.82249983287436	0
ante1_CTGTGAAAGCATGATA-1	3.44177421713761	2.94022520518881	1
ante1_CTGTGAATCCTTATGT-1	-4.06924143647262	1.58189781642538	3
ante1_CTTACCGAGCGGGTTA-1	1.12313994551591	3.4350744102059	1
ante1_CTTAGGAGTTCTTCAT-1	2.31792148734025	-3.95535055660623	2
ante1_CTTAGGATCTTAGTTC-1	-3.25730577324935	5.02913149333579	1
ante1_CTTCAATAGAGAGCGG-1	-3.60843840455123	5.01321848369223	0
ante1_CTTCAATCAACGACAG-1	-7.46793142174789	3.16629990077597	4
ante1_CTTCAATGTCCAATCA-1	-5.21007743691512	3.56350906825644	4
ante1_CTTCCGATCCATTGCC-1	-4.39172449921676	3.7673760268746	0
ante1_CTTCCGATCTGGGATT-1	1.7857650199025	1.54316624141318	1
ante1_CTTCGGTAGGCATTTC-1	-2.32761803483077	5.79735907054526	0
ante1_CTTCGGTCACTAACCA-1	-2.2553966364772	4.63250263667685	0
ante1_CTTCGGTGTCATGGCC-1	-1.36829754923888	3.95818813777548	0
ante1_CTTCGGTGTTCGGCGT-1	0.549540487775124	4.1771570060311	0
ante1_CTTCTAAAGATGCTAA-1	-2.04820814942428	3.54643972850424	0
ante1_CTTCTAATCGAGCCTG-1	-1.9448862395198	4.27642782664877	0
ante1_CTTGAGACAAATGAGT-1	-3.60899296616622	1.36853941417319	3
ante1_CTTGAGACAAGACGAC-1	0.294255820760049	-0.68131253981012	11
ante1_CTTGAGATCCTCTAGC-1	-4.79234901284286	0.740668973690094	3
ante1_CTTTCAACATAGGAGC-1	-0.147779943695747	6.01531132197958	0
ante1_CTTTCAATCATGACAC-1	2.57069667960099	3.1542077872811	1
ante1_CTTTCAATCCGTGTCT-1	-0.919212283840858	5.45111568904501	0
ante1_GAAACCTAGCAACAAT-1	3.68268808508805	4.0819798324166	1
ante1_GAAACCTGTCACTAGT-1	-3.67421737526961	4.6582098815499	0
ante1_GAAACCTGTCACTCAA-1	-1.12563249682494	3.56427343822104	0
ante1_GAAACCTGTGCGCTCA-1	0.219311086186684	1.76045950389487	0
ante1_GAAATGAAGTCACTCA-1	-1.05427652811118	3.98966940379721	0
ante1_GAACACTGTCAGGCAA-1	-1.27745321606704	2.01517017818076	0
ante1_GAACACTTCCAGGACC-1	-0.925228180638038	3.97990854716879	0
ante1_GAACTGTTCCACACCT-1	-1.19949546670028	4.05614098048788	0
ante1_GAAGAATAGTCTCTGA-1	1.05848893309525	5.42329510188681	0
ante1_GAAGCCCGTGGCTCTG-1	0.966264096745766	3.74089153743369	1
ante1_GAAGCGATCACTTTGT-1	1.5568569579213	1.52612193561179	1
ante1_GAAGGACGTATTGGCT-1	2.60021909857682	0.240758142238678	1
ante1_GAAGGGTCATGGTGGA-1	-1.34376165484496	5.52637251353842	0
ante1_GAAGGGTGTATGCGGA-1	-3.60223546837875	4.05667456126791	0
ante1_GAAGGGTTCACAGTGT-1	-1.99523380612441	0.309328040844025	3
ante1_GAAGTAAGTCCTGAAT-1	0.490779606351174	-0.75781080984491	11
ante1_GAATAGACAAGAGCTG-1	0.104057339677132	2.17737205958945	0
ante1_GAATCACAGAGATGCC-1	-3.103357466212	2.76213868594748	0
ante1_GAATCGTAGTCATGCT-1	1.79561647559098	2.86585958934409	1
ante1_GAATCGTCATTGGCAT-1	1.78793963576249	4.9677892539559	1
ante1_GAATCGTTCAGACTGT-1	2.60825308943681	5.54995783305746	1
ante1_GACACGCTCCAGTACA-1	-3.35889044617721	1.35214575267416	3
ante1_GACAGCCCATTCTCCG-1	-4.4312736115367	1.78550942874533	3
ante1_GACAGCCGTTGAGAGC-1	0.636706320294655	3.88722809291464	0
ante1_GACATCATCCCATAAG-1	-0.186049970141136	5.79741486049277	0
ante1_GACCAATCAATGGGTG-1	-3.35141864632674	1.3124998424111	3
ante1_GACCAATGTTCTCGCT-1	2.68943032408646	1.35277374721152	1
ante1_GACCAATTCGCAACAT-1	-0.673501896014892	3.83042391276938	0
ante1_GACCAATTCTAGTACG-1	-2.18382385586806	0.127664050823273	0
ante1_GACCAATTCTCCAATT-1	-1.78940502022811	4.81591232753378	0
ante1_GACCCAGAGACGCTCC-1	0.622135011204995	1.95855625606161	1
ante1_GACCCAGAGGGTTTCT-1	0.353467015275277	5.70851715541464	0
ante1_GACCCAGTCTCTGAGA-1	0.227928368100442	2.75155886149985	1
ante1_GACCCTTAGTCGTCTA-1	2.17678770209245	1.90203054881674	1
ante1_GACCTTCGTACGAGTG-1	-2.23976078843185	3.18753679729086	0
ante1_GACGCTGAGGATGTTA-1	-0.667292325100385	6.92908199763876	0
ante1_GACGCTGGTATAGCTC-1	-4.2420510373027	1.33167656398398	1
ante1_GACGCTGGTATGAAGT-1	2.96348795081071	3.99149187541586	1
ante1_GACGCTGGTATTAAGG-1	0.161860672482766	2.64731343722922	0
ante1_GACGTTAAGTCCGCGT-1	0.435469833859719	5.25224169231039	0
ante1_GACGTTAGTAGTCACT-1	2.27172264243058	-4.55315414928812	2
ante1_GACTATGGTCTACGAT-1	-2.32316056107589	0.278108320003571	3
ante1_GACTGATAGGCTGTAG-1	1.99651083136491	3.65019329524619	1
ante1_GACTTCCAGCTAATGA-1	-7.56065955971786	3.1473399016915	4
ante1_GACTTCCAGGCATCAG-1	-0.459452050080978	1.85913165546042	0
ante1_GACTTCCGTCTTTCTA-1	-0.318972947350227	3.0517965171395	0
ante1_GAGACCCAGCGTCTGC-1	1.68464001799516	4.41715439296347	1
ante1_GAGACTTCAGGCTCTG-1	2.82493576193742	1.11903842425925	1
ante1_GAGACTTGTTTCTATC-1	2.44135173941544	4.62957914805991	1
ante1_GAGAGGTTCGAGCCAC-1	-5.20365777825423	2.28047378993613	3
ante1_GAGAGGTTCTGGTCAA-1	-3.09700551842757	4.49708231425864	0
ante1_GAGCCTGCAGTTGTTG-1	3.2630234637349	1.41873320079428	1
ante1_GAGCCTGTCACTACGA-1	-0.98791730617591	4.51705940700156	0
ante1_GAGGGATCACGTCGGT-1	-0.570892276516639	5.86695869899374	0
ante1_GAGGGATTCAAAGACA-1	-6.76113477562972	2.70509322620017	4
ante1_GAGGGTAAGGTAAGAG-1	-5.29414668892928	1.52674802280051	3
ante1_GAGGGTACAATGTCAC-1	-4.51448789452621	1.26039417720419	3
ante1_GAGTCATCATAGGTAA-1	1.83540710593156	-4.61890951656717	2
ante1_GAGTCTAAGAATCGCG-1	2.60305747176103	3.45000275111777	1
ante1_GAGTCTAGTCCTCCTA-1	-0.627714982530557	5.17206152415854	0
ante1_GAGTGAGGTCTATGAC-1	1.42658456946305	4.68486126399619	1
ante1_GAGTGTTAGAAACACT-1	-2.67359557961532	5.95805510020834	0
ante1_GAGTGTTGTACGTGTT-1	0.38964280272416	0.809989890819611	0
ante1_GAGTTACTCACTGTTT-1	-1.66181507920333	6.60790976024252	0
ante1_GAGTTTGCACGGTCTG-1	-3.0948592743785	3.03317888713461	0
ante1_GAGTTTGCATCTGGGC-1	-3.81772628640243	2.47576840854269	3
ante1_GATAGAAAGGCCGCTT-1	-0.631619325181924	1.70374878383261	0
ante1_GATAGAACACAAAGCG-1	-4.44756761406966	3.64767559505087	0
ante1_GATAGAATCTTTGATC-1	-5.57137742852279	3.46403320766074	4
ante1_GATAGCTAGCCTCATA-1	2.10413631583146	2.80788429713828	1
ante1_GATAGCTTCAGCCCAG-1	-1.42999914502212	3.74488266444785	0
ante1_GATCACATCTGGGCGT-1	4.4615486540883	1.30131920314413	1
ante1_GATCAGTAGGCTAACG-1	-0.621392832411908	2.88195618129355	0
ante1_GATCAGTCACTTACAG-1	-2.9177581391246	3.82811315990073	0
ante1_GATCATGAGACCTGGA-1	4.8935063757985	-3.15452281498331	1
ante1_GATCATGTCCCAGTGG-1	-0.101755114546501	-0.295684614414154	11
ante1_GATCCCTAGCACTCTA-1	-3.09564128731795	5.63256653285605	0
ante1_GATCCCTTCTATACTC-1	-0.163207533112251	2.22461446261984	0
ante1_GATCGTAAGTTGCCCG-1	2.3781619944661	0.993685564762177	1
ante1_GATGACTTCTCATTAC-1	0.339071361073769	4.48290928340537	0
ante1_GATGAGGCACGAGAAC-1	0.984777299413003	5.22580536342246	0
ante1_GATGATCCAATTGCGT-1	-2.56177976941177	5.70499666667563	0
ante1_GATGCTAGTGGTTTAC-1	-1.87852135514327	4.80368097758871	0
ante1_GATGCTATCAATCCAG-1	1.58229645873002	0.080277881389679	1
ante1_GATGCTATCCAGCTCT-1	-1.19260636185714	3.85964401698691	0
ante1_GATGGAGAGCGCTGAA-1	-1.06053126071998	3.20429476237875	0
ante1_GATGTTGAGGGCAGGA-1	-1.55193039988586	3.85238417125327	0
ante1_GATGTTGTCCTCACCA-1	-1.73148170327254	-0.560285964244781	11
ante1_GATTCGAAGGTTGGTG-1	2.78288849974564	-0.408193924659668	1
ante1_GATTCGAGTTGTCATG-1	1.59092125082902	4.60574348903281	1
ante1_GATTCGATCTTCGCTG-1	-2.7584380230815	3.72452839351279	0
ante1_GATTCTTGTGCCTACG-1	-8.51312223290511	1.52182634807211	4
ante1_GATTTCTAGCGCTGCT-1	2.02529868269853	5.89716824031454	1
ante1_GATTTCTTCTTCCTAA-1	-0.496043699136459	6.93642767406088	0
ante1_GCAACATAGGGCGAAG-1	-4.8251043877513	1.25007995105368	3
ante1_GCAACATGTCGAGATG-1	2.19974574232987	3.956797203785	1
ante1_GCAACCGAGTCCGCGT-1	1.50580343390397	6.56080015636069	1
ante1_GCAACCGTCATTCTTG-1	0.275162366875924	4.32839735484702	0
ante1_GCACATAAGCGCATCC-1	2.79340013647965	0.762959918743195	1
ante1_GCACATAGTCCTCATC-1	2.28806647444657	-3.57483045124429	2
ante1_GCACGGTAGCGAGAAA-1	-4.45848885392257	1.06909497714621	1
ante1_GCACGGTCACGTTCGG-1	-1.81759217595168	2.59957369304282	0
ante1_GCACGGTCATCTCATT-1	-3.30163255547591	5.77467878795248	0
ante1_GCACGGTGTTTGGCTA-1	2.75952324057511	4.43848141170126	1
ante1_GCACGGTTCTACTCAT-1	2.007158366689	1.32890900111777	1
ante1_GCACGTGCAGTTCCAA-1	-2.18338731144973	4.17153080440146	0
ante1_GCACGTGGTATTGCCA-1	1.54662689352921	3.27332266307455	1
ante1_GCACGTGTCTTAGCCC-1	-2.51297131394454	3.98596724010092	0
ante1_GCACTAAAGCATGGGT-1	-1.19673642729827	5.21579273677451	0
ante1_GCACTAAAGGACGGAG-1	1.45800599242143	-4.40497914814371	2
ante1_GCACTAACAAGCGCAA-1	0.631234971532143	4.35310085750204	0
ante1_GCACTAACAATCTCGA-1	-2.42143181180068	4.00774486995322	0
ante1_GCAGCCACATGATCTG-1	-0.931404443731986	5.56907137370688	0
ante1_GCAGCTGAGTCTACCA-1	-0.377326028695785	1.1740208480416	0
ante1_GCAGCTGCAGGCACTC-1	2.40530475760392	3.18229540324789	1
ante1_GCATCGGGTTCCCAAA-1	-3.23516956185409	3.14832075572592	0
ante1_GCATCTCAGTGCGCTC-1	-3.54088703011581	0.643063506847443	3
ante1_GCATCTCCACGACGAA-1	3.61147913123063	2.60352190471274	1
ante1_GCATTAGTCTGGCTGG-1	-1.05015573119231	4.00060518718344	0
ante1_GCCAGGTAGTAGGTTA-1	-2.7715441307933	1.90324171519858	0
ante1_GCCAGTGAGGTTACCT-1	-3.58421197747298	2.10926469302756	3
ante1_GCCATGGCAGCTCATA-1	-3.26252022599288	3.53027590251547	0
ante1_GCCATGGGTATGGTAA-1	-1.44350323294707	4.71474083400351	0
ante1_GCCATTCCAGCCGTCA-1	-1.38735583638259	2.29756291843039	0
ante1_GCCATTCTCCCATAAG-1	-2.57236996506759	4.62455566859824	0
ante1_GCCCGAAAGCCTGTCG-1	0.707044569501198	1.3821130607186	0
ante1_GCCGATGGTGACTCGC-1	1.54987343932084	5.8635059211312	1
ante1_GCCGATGGTTGCAACT-1	2.93415674353532	5.10174139476401	1
ante1_GCCGATGTCGTTCTCG-1	-1.75449672555038	5.67121942973715	0
ante1_GCCGTGAGTGGACCTC-1	2.65469249869279	4.30929430461508	1
ante1_GCCTGTTAGCTGAGCA-1	-1.32605609511443	3.36162527537924	0
ante1_GCCTGTTCACTGCATA-1	-0.650317846140348	5.27670677638632	0
ante1_GCGATCGAGTGTAGAT-1	-0.867926689139091	3.4390560004769	0
ante1_GCGATCGGTTAGAGTA-1	-1.21207764958449	6.70522650218588	0
ante1_GCGATCGTCACAGAGG-1	-1.01674396013328	6.43079813457114	0
ante1_GCGGAAAAGGAAGTCC-1	-3.1852654538066	5.76846941447836	0
ante1_GCGGAAAGTAGCACAG-1	0.0453942694752585	1.65406259036642	0
ante1_GCGGATCCAGAGCTAG-1	-3.64944544648238	5.284433922535	0
ante1_GCGTGCAGTGCATGAG-1	0.389689055928506	-0.838924029106079	11
ante1_GCGTGCATCTACCCAC-1	-3.09385147904464	3.27221640086752	0
ante1_GCGTTTCCAACACACT-1	1.9712983050435	5.07913406825644	1
ante1_GCTACAATCACTGTTT-1	-4.25197664116927	3.18725498653037	0
ante1_GCTACCTTCTATCGGA-1	-1.25842806910583	3.65187653041464	0
ante1_GCTCAAATCATAAGGA-1	-2.62815681313583	2.17139085269553	0
ante1_GCTGAATCATCGATAC-1	-0.125166001072608	5.31433447337729	0
ante1_GCTGAATGTCTGCGCA-1	1.80081423903397	3.63751753306967	1
ante1_GCTGAATTCCTACTGC-1	1.60373410368852	5.85367353892905	1
ante1_GCTTCACCAAGTATCC-1	0.736082998761452	5.61941488719565	0
ante1_GCTTGGGCAGTTAGAA-1	-1.32975021218368	6.32920559383017	0
ante1_GCTTGGGTCCTCTCTT-1	-3.40423241471358	4.07116039729697	0
ante1_GCTTTCGTCTACGGGC-1	0.240690020570077	3.66096027827841	0
ante1_GGAACCCCAGTTGTCA-1	1.24685522700242	1.59133990741354	1
ante1_GGAACCCCATCCGAAT-1	-0.501191074302875	6.04249962306601	0
ante1_GGAACCCTCGTAGTGT-1	-1.0850172362239	-0.618951418632446	11
ante1_GGAAGTGAGCAGCGAT-1	0.278508512028969	6.00095804668051	0
ante1_GGAAGTGGTCACAATC-1	1.6619504370778	3.76094540095908	1
ante1_GGAAGTGTCTTTACAC-1	3.80355629111222	3.12842281795126	1
ante1_GGAAGTGTCTTTCAGT-1	-0.657006183913432	0.18787725902182	0
ante1_GGAATCTAGCGGTAGT-1	-1.51596471880981	5.39872749782187	0
ante1_GGAATCTGTGAGCGAT-1	-3.03042999123641	5.48733147121054	0
ante1_GGAATGGAGTCGAAGC-1	1.81260093832902	3.34767588115317	1
ante1_GGAATGGGTCTCACAA-1	2.0532542147725	4.63563211894614	1
ante1_GGAATGGTCGCGGACT-1	-2.12132814740249	3.47149332500082	0
ante1_GGAGAACTCATGAGTC-1	1.11756166602067	6.39980228877646	1
ante1_GGAGATGTCTACTCAT-1	-2.78209558343001	3.20816000438315	0
ante1_GGAGCAATCTTTCTAG-1	3.23566540862016	2.98018034434897	1
ante1_GGATCTATCGTGGGAA-1	-0.0953719339282144	6.2999335143624	0
ante1_GGATGTTCAAGCGAGT-1	2.93976577902726	-4.18579880260843	2
ante1_GGCAGTCAGATGACAT-1	0.222285596379555	4.52385958171469	0
ante1_GGCGTCAAGGCGAACT-1	1.9820085444539	5.72109898067099	1
ante1_GGCTGTGAGGTCTTTG-1	-0.592399100115978	4.69030245280844	0
ante1_GGCTTGGCAACTGGTT-1	-2.10313645218917	1.73053868747336	0
ante1_GGCTTGGTCCACACAA-1	1.21106049204759	3.58293779826743	1
ante1_GGCTTTCAGTTTCGAC-1	-2.04167941426345	2.7551644656716	0
ante1_GGCTTTCCAAGCGGAT-1	0.303802398690499	2.24501284099204	0
ante1_GGCTTTCGTCTAGATC-1	0.841505733975686	4.62393959498984	0
ante1_GGCTTTCTCCTGTACC-1	0.684542743214883	5.54690845943076	0
ante1_GGGACCTAGCACTCGC-1	-2.66863504265853	0.192352614170135	3
ante1_GGGACCTCATATCGGT-1	1.58624419356278	3.67835243678671	1
ante1_GGGACTCAGATGAATC-1	-1.72975734089919	2.49266751742941	0
ante1_GGGACTCGTCTTGAGT-1	-2.46173289631911	4.05716474986655	0
ante1_GGGAGATCAAGTAGTA-1	-0.423888119211875	6.12166031337363	0
ante1_GGGAGATTCTGAGAGG-1	-7.08987584923812	3.43035658336264	4
ante1_GGGAGTACACTGTGAT-1	0.409249035367287	5.17644556499106	0
ante1_GGGAGTATCTAGACCA-1	2.13095459128312	5.12628277278525	1
ante1_GGGATCCAGCCTTTCC-1	-6.00813833092757	1.43117626643759	1
ante1_GGGATGATCCGATAGT-1	-3.10346761559554	0.634181222683014	3
ante1_GGGATGATCTATCCAT-1	0.412673322209633	4.97743710017783	0
ante1_GGGCCATAGTGTCATC-1	4.09783348227433	3.18022402263266	1
ante1_GGGCGTTAGGGTTAAT-1	1.59974512244157	3.40535934901816	1
ante1_GGGCGTTCACCATTCC-1	-6.4912010750682	2.34861691928488	4
ante1_GGGCGTTTCGTAACCA-1	4.02445778037003	2.56434877849204	1
ante1_GGGCTACGTGATACTC-1	-0.96952587579795	5.83624514079672	0
ante1_GGGCTACTCTCAGAAC-1	-3.25388255929061	1.59319575763327	3
ante1_GGGCTACTCTTGGCTC-1	-2.781345041743	3.11450155711752	0
ante1_GGGTAGAGTTCCATTT-1	2.01909479285172	4.40593870616537	1
ante1_GGGTATTCAGGTTACT-1	-3.86110678528854	3.50601109004599	0
ante1_GGGTCACGTCAGGAGT-1	-0.0989736041934122	2.23661764598471	0
ante1_GGGTCTGTCTACCAGA-1	2.43409380103043	3.21720226741415	1
ante1_GGGTCTGTCTGTCGTC-1	-0.705333734205448	5.41038235164267	0
ante1_GGGTTATAGATCACCT-1	2.76327737952165	3.24951370692831	1
ante1_GGGTTATCACATAGCT-1	0.0384736933796774	2.42965730167014	0
ante1_GGGTTTAGTTGGGACA-1	2.22967180396012	-0.479819813007294	1
ante1_GGTAACTGTCGCTTGG-1	-2.93463435982772	3.9616332862435	0
ante1_GGTAATCCAGCGCTTG-1	-3.84215870713302	1.73739608264548	3
ante1_GGTAGAGAGGAAAGGT-1	0.478174296864785	0.397024593120636	0
ante1_GGTAGAGGTGAGCCAA-1	2.29531129980973	1.85564716792685	1
ante1_GGTCACGTCCTACAAG-1	-3.46442523812362	5.77139194942099	0
ante1_GGTCTGGCAAGAGTAT-1	1.09409448290757	4.71404417491537	0
ante1_GGTGATTAGGATGTTA-1	-0.851846637478553	-1.05766842440683	11
ante1_GGTGATTCAAGGGCAT-1	1.418197719106	5.17061384654623	1
ante1_GGTGGCTAGGGTAATT-1	1.6208971419423	3.6213970992623	1
ante1_GGTGGCTCACCAGGTC-1	2.88348206664018	4.16030462718588	1
ante1_GGTGTCGAGCACCGAA-1	-6.73291269158431	1.67671974635703	4
ante1_GGTGTCGAGGAAGTCC-1	2.89053496504716	3.66767128444296	1
ante1_GGTGTTAAGTTACGAA-1	-1.78023806428023	-0.200127878421722	3
ante1_GGTGTTACAACGTATC-1	0.0621134319394003	2.23498137927634	0
ante1_GGTGTTACAATGCAAA-1	0.143308965215005	-0.792411604160248	11
ante1_GGTGTTAGTGCGTCGT-1	2.79368647719315	5.33059652782065	1
ante1_GGTGTTAGTGGTCTAT-1	-3.9561919293315	0.77599092460257	3
ante1_GGTTAACAGTGGAATT-1	-1.61784675931045	6.72270353770834	0
ante1_GGTTAACTCGAGTACT-1	0.209807840832986	6.3575278136788	0
ante1_GGTTGTACACAAAGTA-1	-0.163765998831474	3.94424875712973	0
ante1_GGTTGTACACAGCCTG-1	-3.31998625611373	3.56396444774252	0
ante1_GGTTGTATCGTGGGTC-1	1.61514195586137	5.55317409968954	1
ante1_GTAACACAGTCAGAGC-1	0.190502969273842	6.78801401591879	1
ante1_GTAACACGTAACGTTC-1	1.35422500754289	6.15810402370078	1
ante1_GTAACCACAGGTATGG-1	-2.45254114483901	0.591732940441193	3
ante1_GTAAGTCAGACAACAT-1	-1.47037509297439	1.87165435290915	0
ante1_GTAAGTCCAGAGATTA-1	0.514358250150002	5.43977793193442	0
ante1_GTAATCGGTCGCTTAA-1	-1.56251070117065	3.87111576533896	0
ante1_GTAATCGTCCCTTCCC-1	-0.288255663862907	3.59992559886557	0
ante1_GTAATGCGTTCCACAA-1	2.39619001532487	2.07441266513449	1
ante1_GTACAACGTCGCTCGA-1	0.469762293347634	3.3731528136788	1
ante1_GTACAACTCAGCCCAG-1	-4.29540458535262	3.89398535228354	0
ante1_GTACAGTGTTGATCGT-1	1.32929488802842	2.94416435695273	1
ante1_GTACAGTGTTTCCCAC-1	2.14360651160172	6.45941027141196	1
ante1_GTACAGTTCAGGAAGC-1	-0.55993890603491	-0.937775620454727	11
ante1_GTAGAAACACTCTCGT-1	-0.747633295407974	2.79707463718039	0
ante1_GTAGAAATCGCGGTAC-1	2.45512637282304	0.785632333522858	1
ante1_GTAGAGGAGCGTCAGA-1	-1.5711588582904	1.78364571071249	0
ante1_GTAGAGGAGCTTTCTT-1	1.19607636118821	4.57136019206625	1
ante1_GTAGAGGAGTCTGGTT-1	-1.89609256600448	1.76595529056174	0
ante1_GTAGAGGAGTTTCTTC-1	-3.65286365365096	2.27965553737265	3
ante1_GTAGAGGCAAGCGGAT-1	1.83137592459611	5.66917522883994	1
ante1_GTAGAGGGTTACGGAG-1	0.359866587170876	4.90700062251669	0
ante1_GTAGATCGTAGCTTGT-1	2.15754326964311	3.37894543147665	1
ante1_GTAGCTACAAGACAAT-1	2.26620229865006	3.27684458232504	1
ante1_GTAGCTAGTAGCTGTT-1	1.06728300238541	2.29832538104636	0
ante1_GTAGGAGAGTCACTCA-1	0.412307588109292	5.08699568248373	0
ante1_GTAGGTTCACCTGCGA-1	-1.96780732487746	0.159820279842438	3
ante1_GTAGTACAGAGTCGAC-1	-1.84753945683547	1.77897151446921	0
ante1_GTAGTACTCTAGACAC-1	0.737017003545083	3.71467884517294	1
ante1_GTATTGGAGCGATTCT-1	0.0946134605496298	0.718703946834625	0
ante1_GTATTGGTCAGCGTCG-1	0.147361306199349	4.32494314647299	0
ante1_GTATTGGTCGTGGCGT-1	1.65018734122208	2.03358252978903	1
ante1_GTCAAACGTGCTGTCG-1	-0.0517389497668375	1.18955882526022	0
ante1_GTCAAGTAGGAGTATT-1	1.56741627837113	5.51629742122275	1
ante1_GTCACGGAGCCAGACA-1	1.6009984889119	1.35911639667136	1
ante1_GTCACGGAGCCTCAAT-1	0.375522104749001	3.74263151622397	0
ante1_GTCACTCAGAGGTTAT-1	-2.82272902344772	4.10882528758627	0
ante1_GTCACTCAGTATAGGT-1	2.23232158804826	4.28727444148642	1
ante1_GTCACTCTCCGTTGGG-1	2.39946755553178	4.56584127879721	1
ante1_GTCACTCTCGAACTCA-1	-7.02539029931136	1.95785053706747	4
ante1_GTCAGCGCATTAGGAA-1	0.638253299245156	5.72725018001181	0
ante1_GTCATCCAGCTAGAGC-1	1.93060216093949	4.00489672160727	1
ante1_GTCATCCAGTAAGACT-1	-6.67011609887191	0.169993481403412	4
ante1_GTCATGACAATACAGA-1	-0.401235314360343	-1.07907628380674	11
ante1_GTCATGACAGTCGGTC-1	-0.36544282948085	0.325849017864288	0
ante1_GTCATTTTCCTGTAGA-1	3.56718572760514	2.49007066226584	1
ante1_GTCCACTGTTTGGCTA-1	-0.732753837755405	4.27915056682211	0
ante1_GTCCACTTCGACGCGT-1	-0.00932696675368438	5.48619802928549	0
ante1_GTCCACTTCGCTTTAT-1	0.508879987248696	3.04623516536337	1
ante1_GTCCCATCACTCCGGA-1	-7.23716274117538	3.08278902507407	4
ante1_GTCCCATGTCCTATAG-1	-4.03177157258102	2.07216247058493	3
ante1_GTCCTCAAGAGCGACT-1	-0.482976751676284	6.07304151988608	0
ante1_GTCGAATAGTAACGTA-1	2.05383953238419	5.22180422282797	1
ante1_GTCGAATCAAAGTATG-1	0.072300819405831	-0.0778497841300354	0
ante1_GTCGCGAAGATAGCAT-1	2.29790386343888	3.35278042293173	1
ante1_GTCGCGATCCATACTT-1	-0.416621582856857	6.56198318935019	0
ante1_GTCGTAAAGCACTAGG-1	-2.45289781903335	-0.313954332107483	3
ante1_GTCGTAAGTCCAGAAG-1	0.609463898190774	3.85712011790854	0
ante1_GTCGTAAGTGAATGAT-1	-1.08123800372192	5.98746307826621	0
ante1_GTCGTTCAGAACTTCC-1	-0.312825383892738	4.6930728766976	0
ante1_GTCGTTCAGAAGCGAA-1	-0.454575659981452	-0.905391478175102	11
ante1_GTCGTTCCAAATAGCA-1	1.8216536917775	6.00232370830161	1
ante1_GTCTACCGTATCAAGA-1	0.284842399606026	5.46852787471396	0
ante1_GTCTAGACACCTTCGT-1	-2.9049657902629	3.6584254119454	0
ante1_GTCTCACAGCTCAGAG-1	-6.67194619988509	2.56300815082175	4
ante1_GTCTGTCCAAGCTACT-1	0.806060282239236	0.652077517276825	0
ante1_GTCTTTAAGACTCCGC-1	-0.977299006930076	4.79469068980795	0
ante1_GTCTTTAAGATGCTTC-1	-3.85295835351058	1.58769734836203	3
ante1_GTCTTTAAGTATTCCG-1	-3.6913165173442	4.1706381652413	0
ante1_GTCTTTATCCACTGGG-1	2.93422326231889	3.13309153056723	1
ante1_GTGACGCGTGTCCATA-1	0.476687995442666	5.36063297725302	0
ante1_GTGAGGACACGACGAA-1	1.1405687012761	-0.16718534492868	11
ante1_GTGAGGATCCTACGGG-1	1.76935824538163	5.08610542750937	1
ante1_GTGAGTTCAAAGAACT-1	-2.56819847439834	4.98215492702109	0
ante1_GTGAGTTGTTCTAAGC-1	-2.03541138981887	-0.0349871303977356	3
ante1_GTGATGTGTATGAAAC-1	3.21514615202836	0.842332682376923	1
ante1_GTGATGTGTTAAGGGC-1	1.80712708617143	3.30504997706992	1
ante1_GTGCACGCAGTCGAGA-1	1.85097893858842	0.121241769558014	1
ante1_GTGCACGGTCCGGACT-1	1.47414454604081	5.49076946712119	1
ante1_GTGCAGCAGCGCCATC-1	-3.75258794640609	0.73555370307547	3
ante1_GTGCAGCCACGCGTGT-1	2.0327258982747	5.44503696895224	1
ante1_GTGCAGCCATGACTGT-1	-3.92511025284835	3.34223755336386	0
ante1_GTGCAGCTCTTCCGTG-1	-1.73561766957351	-0.168559708827911	3
ante1_GTGCGTGCAGTCTACA-1	1.73599490309647	6.23028810954672	1
ante1_GTGCTGGAGACTGAGC-1	1.17196854735307	4.34821995235068	0
ante1_GTGCTGGTCAATCCGA-1	-2.13085726117202	2.19064672923666	0
ante1_GTGGAAGCATTCTCCG-1	-2.9186171612651	4.37892635799033	0
ante1_GTGGAGAAGGTTGACG-1	2.28671249533585	4.58881147838217	1
ante1_GTGGAGACACGGAAGT-1	-1.95632639741012	3.37664421535117	0
ante1_GTGGCGTCATGACTCA-1	3.02049860144547	2.5942598197518	1
ante1_GTGGCGTCATGTGACT-1	-1.7713672242076	6.52047642207724	0
ante1_GTGGGAAGTAGAAACT-1	2.58200940276078	3.48159559703452	1
ante1_GTGGGAATCGGCTTGG-1	-1.02082911347457	3.93125351405722	0
ante1_GTGTAACAGCACTCTA-1	0.690473882207192	5.62072475886923	0
ante1_GTGTGATCACGAAGAC-1	-2.56185880517074	1.8108023021279	0
ante1_GTGTGATGTACCGGAA-1	0.0822937765210043	4.19660624003989	0
ante1_GTGTGGCCATCAGCTA-1	-1.51965722655364	1.24732955432516	0
ante1_GTGTTAGCACAATGAA-1	-2.26931968545028	5.09818562007529	0
ante1_GTGTTCCAGGCAGCTA-1	-0.189376147738181	0.957083544498505	0
ante1_GTGTTCCCAAGAGTGC-1	-0.242379190674507	6.78742845988852	1
ante1_GTGTTCCTCAATCCAG-1	-2.74607148980209	2.36170800662619	0
ante1_GTTACCCAGGCGTCCT-1	-0.558468153974496	3.86280783153159	0
ante1_GTTACCCCAATTTCTC-1	-0.385622727027618	5.49208553767783	0
ante1_GTTACCCCAGAGGGTT-1	-0.570400769165241	5.65593059993369	0
ante1_GTTACCCTCACTAGCA-1	-0.0375986418635477	-0.408939519161163	11
ante1_GTTACGAAGTGCACAG-1	-1.14499339675017	3.79505451655966	0
ante1_GTTACGACACCAGGTC-1	-1.21897593354293	5.18563755488974	0
ante1_GTTACGAGTATCCTCC-1	1.90903791571549	1.12896188235861	1
ante1_GTTAGACGTCTTGTCC-1	-0.601952516748093	-1.0840347196998	11
ante1_GTTAGTGCAACCACAT-1	2.33359965468339	3.4965773437081	1
ante1_GTTAGTGCAGAACATA-1	-2.84236565445968	2.83423908687216	0
ante1_GTTAGTGCAGACATCT-1	-1.82547107552596	4.40683134532553	0
ante1_GTTAGTGCATATGCGT-1	0.943898049840249	5.42661484218222	0
ante1_GTTATGGAGCGTCTCG-1	-0.556478852680408	4.48464163280112	0
ante1_GTTATGGGTTTAGAGA-1	-1.15212407921859	5.97929533458334	0
ante1_GTTATGGTCGCCGTGA-1	2.25988086844376	4.5796490523873	1
ante1_GTTCATTAGGAATTAC-1	-2.07882490967818	4.97332151866537	0
ante1_GTTCATTCATAGGTTC-1	-3.79281154488631	5.12831839061362	0
ante1_GTTCGCTCATAGAAAC-1	1.21312925005845	6.36679562068564	1
ante1_GTTCGCTGTAGCTGTT-1	-1.32607183074065	3.53014429545981	0
ante1_GTTCGCTTCGGTTCAA-1	2.31127390051774	2.38923128581625	1
ante1_GTTCGCTTCGTTGTAG-1	-1.59640363072463	4.76071413493735	0
ante1_GTTCTATAGCGATGCA-1	-2.18850651597091	5.48502262569052	0
ante1_GTTGAACAGAGAGTGA-1	-4.89710489129134	1.63249667621237	3
ante1_GTTGAACCACACCAGC-1	3.50502285147599	4.13016279674155	1
ante1_GTTGCGGAGATACTGA-1	-2.3877595982463	6.15896709895712	0
ante1_GTTGCGGGTTGACGGA-1	0.705397097119607	5.48810442424399	0
ante1_GTTGCTCCAGGCTTGC-1	-0.633410249179684	1.34810312724692	0
ante1_GTTGTAGAGCAGTACG-1	0.951253382214821	3.49218901134116	0
ante1_GTTGTAGCATACACCA-1	-0.856903003802978	4.07103069758994	0
ante1_GTTGTAGGTAGCTCGC-1	-1.07544216727325	1.54530652499777	0
ante1_GTTGTCCAGGTGAGAA-1	-1.49177780961105	5.36967333293539	0
ante1_GTTGTCCGTGCAGGAT-1	1.29525884772233	3.75680216289145	1
ante1_GTTGTGAAGGCGTCCT-1	1.1342837491124	3.14806183314902	1
ante1_GTTGTGACAGATGCGA-1	-3.44730106209823	2.05563291049582	3
ante1_GTTTACTGTCCGCAGT-1	0.184702841290749	3.9500308845101	0
ante1_TAACACGAGGTTCCAT-1	0.0598755755513083	1.46243365741354	0
ante1_TAACACGGTTGCCATA-1	-2.91512266015121	2.55602320170981	0
ante1_TAACCAGAGAACCGCA-1	0.335613636025704	5.18500765300375	0
ante1_TAACCAGAGCACCCAC-1	-2.67994752739974	4.72553308940512	0
ante1_TAACCAGGTCGTTGCG-1	2.48276743079118	-4.62901202701944	2
ante1_TAACGACAGCAAGTGC-1	-0.41119036292144	-1.0842142712416	11
ante1_TAACGACGTCAACATC-1	-3.60937682007857	4.46518095470053	0
ante1_TAACTTCGTATGAAGT-1	3.76226791525773	2.1186955783425	1
ante1_TAACTTCTCGAGTCTA-1	-6.40810170983382	2.64449842906577	4
ante1_TAAGCACCACCTCGTT-1	1.060172287473	2.99321659541708	1
ante1_TAAGCACTCGCGCTGA-1	-0.474140184274398	1.00356992221457	0
ante1_TAATCTCGTCGGTGAA-1	-1.38102290247985	6.0945154044686	0
ante1_TAATCTCTCCGCCTAT-1	-3.89625135277816	3.8960028502999	0
ante1_TAATTCCTCCTCGATC-1	-0.453690471401893	1.15926321483237	0
ante1_TAATTCCTCTAGGCCG-1	0.189805177697457	5.83569582439047	0
ante1_TACAACGAGGTTACCT-1	2.26167973662309	5.67471655345541	1
ante1_TACAACGCACGGGTAA-1	0.519874660023965	3.55729206538779	1
ante1_TACAGGTAGCCTATTG-1	-3.51056924676009	4.17605122066122	0
ante1_TACAGGTGTGGTTTGT-1	-3.07719293450423	3.7300453994332	0
ante1_TACATTCAGACTCAAA-1	2.44961485052995	1.23720129466635	1
ante1_TACATTCGTAACGATA-1	3.26185831213883	3.8364096496163	1
ante1_TACCCACAGCGTGAAC-1	-1.80748859261581	2.80804904437643	0
ante1_TACCCGTAGCAATAGT-1	-0.0301508626849283	-0.509651460880219	11
ante1_TACCCGTAGTCAGAGC-1	-4.91666761254378	2.33036669231039	1
ante1_TACCCGTAGTCTGGTT-1	2.50612196112565	3.55081900096518	1
ante1_TACCCGTGTCTCAAGT-1	1.65586051131181	2.31460674739462	0
ante1_TACCGGGGTTCCAGGC-1	-0.0518805704028238	2.39337953067404	0
ante1_TACCTCGGTTAAGCAA-1	-2.37546888207503	0.247891387706818	3
ante1_TACCTGCGTTGTTTGG-1	0.123650697716988	4.1385827872811	0
ante1_TACGCTCAGGATGCGT-1	-1.29981121634551	2.97311552501303	0
ante1_TACGCTCGTCTACGTA-1	-1.59716102694579	5.21955879664999	0
ante1_TACGGGCAGAAGGATG-1	2.3467591681569	2.81335338092429	1
ante1_TACGGTAAGTACTGGG-1	-0.999074520817481	4.82486494517905	0
ante1_TACGGTACACGTACTA-1	0.163694707402505	6.00045546031577	0
ante1_TACGGTAGTCTGTAGT-1	-1.42356154536315	5.58264978862387	0
ante1_TACGTCCGTAGATCGG-1	-0.327906640520774	6.05018385387045	0
ante1_TACGTCCGTATCCTCC-1	-4.55621424531051	1.19562324023825	3
ante1_TACGTCCGTATGGAGC-1	-1.20642617558547	3.55073030925375	0
ante1_TACTTACTCTCCTGAC-1	-3.13374987458297	5.05623873210532	0
ante1_TACTTCACATTCTCCG-1	1.53078993941239	6.60282238460165	1
ante1_TAGACCATCCCAGCGA-1	2.50821861411027	-4.57423035168069	2
ante1_TAGACTGAGCTCACTA-1	0.640143243321694	1.94287808871848	0
ante1_TAGACTGCACGGCGTT-1	1.61416825438432	5.15827663875204	1
ante1_TAGACTGGTACCGTCG-1	0.516908852109231	0.755465826755585	0
ante1_TAGACTGGTTGGTAGG-1	-1.46846547936507	6.52163227534872	0
ante1_TAGAGTCAGCAGGCAT-1	-1.03724977587768	3.38196381068808	0
ante1_TAGAGTCGTAGTCACT-1	3.86166223669938	3.62577494121176	1
ante1_TAGATCGTCGACTCCT-1	-3.61386767243453	1.06886275745016	3
ante1_TAGGAGGGTTCTCTAT-1	1.05488046790055	4.74679859614951	0
ante1_TAGGGTTGTATTAAGG-1	-0.220128150931083	3.97034080958945	0
ante1_TAGGGTTTCCTCTCTT-1	-2.94221964692184	3.10373028255087	1
ante1_TAGGTTGCACTTCCTG-1	-4.01985278939315	2.02029593921286	3
ante1_TAGTGCACAATCAAGA-1	-0.889375062933647	1.143480381733	0
ante1_TAGTGCATCTCGTGAA-1	0.496304122456826	3.26998432612997	1
ante1_TATACCTCAAATCGGG-1	-9.16569152688094	2.67909081912619	4
ante1_TATACCTTCCTGTTGC-1	-3.03883257721969	5.8425770614205	0
ante1_TATATCCGTAACGCGA-1	-0.340896578779899	3.93034752345663	0
ante1_TATATCCGTAGGCAGT-1	-0.0564630350978006	3.26618584132773	0
ante1_TATCCTAAGGTTAAAC-1	-0.737723754993163	4.47140415645224	0
ante1_TATCCTAAGGTTCCAT-1	3.42669185782365	1.29393847919089	1
ante1_TATCCTAAGTCCGTCG-1	-4.45753994797774	2.25984009242636	3
ante1_TATCCTAGTCTACAGT-1	-2.62895980691024	4.05816420055014	0
ante1_TATCGCCAGGAGGGTG-1	1.43081530714921	5.38529547191245	1
ante1_TATCGCCGTCCGACGT-1	2.76028951788834	5.47996147609335	1
ante1_TATCGCCTCCAAACCA-1	-2.45252278660842	5.95159443355185	0
ante1_TATCTGTAGATAACGT-1	1.79288229132584	1.41423519588095	1
ante1_TATCTTGCAGCTAACT-1	-1.35065344189712	3.45302303767783	0
ante1_TATCTTGCATACAGGG-1	-2.33433905457564	0.646823248630585	3
ante1_TATGTTCCAGCGGTTC-1	-1.61854592179366	2.53468616939169	0
ante1_TATGTTCCAGTCGGAA-1	1.83740362311295	1.343107542759	1
ante1_TATGTTCTCAAGCGTT-1	1.82582911635331	5.08702620006186	1
ante1_TATGTTCTCATGAGGG-1	-3.5166019520671	1.64946802592856	3
ante1_TATTCCACAAAGCACG-1	2.08179864073686	-4.29441586994546	2
ante1_TATTGCTAGTGTACAA-1	-2.3633443436534	2.20393522716147	0
ante1_TATTGCTGTAACACCT-1	-0.620367876528286	-0.900981211298882	11
ante1_TATTGGGAGCTCGTGC-1	3.15124282027177	2.98742111659628	1
ante1_TATTGGGTCTAGTTCT-1	-2.54605022286483	4.08204802013022	0
ante1_TATTTCGGTCTGCATA-1	-2.51195541237899	4.4556370589791	0
ante1_TCAAGACAGACTACGG-1	-2.53493264531203	2.45129235721213	0
ante1_TCAAGACGTTGCCGAC-1	-6.63492647027084	2.61402924991232	4
ante1_TCAAGCACATCGGCCA-1	4.32700237418107	1.24301942325217	1
ante1_TCAAGTGTCGTGCATA-1	-5.93315139626571	1.53948935008627	1
ante1_TCAATCTCAAGGTCGA-1	1.56034192229203	2.41708668208701	1
ante1_TCAATTCAGTTCCAGT-1	-1.90302553986617	3.57879742122275	0
ante1_TCACAAGAGCAGGCAT-1	0.790869800099648	4.99659117198569	1
ante1_TCACAAGCACTGTCGG-1	-3.48996249054977	4.16622122264487	0
ante1_TCACAAGGTATATGGA-1	-4.48890415047713	1.78999742007834	3
ante1_TCACAAGGTGTTAAAG-1	0.352916268357552	1.56829722858054	0
ante1_TCACAAGGTGTTTACG-1	1.92655429030351	3.80527122951132	1
ante1_TCACAAGTCCTGGTCT-1	-3.42274418686935	5.63057096934897	0
ante1_TCACACCCATGACCCG-1	3.43746408606461	3.9854255530892	1
ante1_TCACATTAGATGCTAA-1	-0.123090150109016	0.00916608310324096	0
ante1_TCACATTGTCGTCATA-1	2.07580432082108	4.92735346294028	1
ante1_TCACGCTAGCTCGACC-1	-2.02904716347762	5.12644346690756	0
ante1_TCACGGGAGGAGGTTC-1	0.388421622762002	6.62495144343954	1
ante1_TCACGGGCATTGAAGA-1	3.65006384039811	3.70960100627524	1
ante1_TCACTATTCAAGCCAT-1	-1.30538234328338	4.20274456477744	0
ante1_TCACTATTCGAAGAAT-1	-5.52628007744857	3.34801300502402	4
ante1_TCACTATTCTAAGGAA-1	3.29910978461198	3.94220407939536	1
ante1_TCACTATTCTTACGTT-1	-3.72993579720565	3.33009060359579	0
ante1_TCACTCGAGTCTCGTA-1	-1.37891170596191	4.88633688426596	0
ante1_TCACTCGCAGACAAAT-1	-2.73834219788619	2.8044980380593	0
ante1_TCACTCGGTTCTCACC-1	4.15863308096818	2.74110444522482	1
ante1_TCACTCGTCATGCAGT-1	3.68984684134415	2.65078361964804	1
ante1_TCACTCGTCGCGGTAC-1	-0.0468553028018106	-0.287927844757019	11
ante1_TCAGCAATCGCCGATG-1	-1.62697342251845	5.54349812007529	0
ante1_TCAGCCTCACTGGCCA-1	-2.32429889058181	2.50955518222433	0
ante1_TCAGCCTGTTGCCATA-1	-0.936630787602149	1.920096239811	0
ante1_TCAGGGCTCATGCCAA-1	-5.98058620308944	1.20973523593527	1
ante1_TCAGGGCTCGATAACC-1	1.76071199561051	4.41634376979453	1
ante1_TCAGTCCGTTGTAGCT-1	2.73528632307938	5.19753035045248	1
ante1_TCAGTGAAGCGCTGCT-1	-2.35275092934676	5.7550731513558	0
ante1_TCAGTGAAGTCTCCTC-1	-1.79894593571731	3.32202394939047	0
ante1_TCATACTGTACGACAG-1	0.991074887761391	6.98956926799399	1
ante1_TCATACTTCGGATTAC-1	-1.89474776600906	6.56731327510458	0
ante1_TCATATCCACCATAAC-1	-1.18015548800536	1.85946711040121	0
ante1_TCATATCTCAGCTGAT-1	-6.98162570809432	3.32619675136191	4
ante1_TCATCCGAGATCCAAA-1	-2.53509643887588	4.02344759441	0
ante1_TCATCCGTCCTCGATC-1	-0.42401923452922	3.12514980769736	0
ante1_TCATGAGTCAGTGCGC-1	-1.63251832341262	3.13561829066855	0
ante1_TCATGAGTCTCTGCCA-1	3.8326252379506	2.2657469127236	1
ante1_TCATGCCAGGCATGCA-1	-0.379548417678558	0.895469984775604	0
ante1_TCATGCCAGTTGAAGT-1	0.978856174001015	2.53376921153647	0
ante1_TCATGGAAGTAAAGCT-1	0.678196755894936	3.64737375712973	0
ante1_TCATGGAGTGGAAGTC-1	1.9231329836934	3.09714086986166	1
ante1_TCATGTTGTAATGATG-1	-0.00376942967482696	6.45953854060751	0
ante1_TCATTACAGTCGTTAC-1	4.4010919013112	-2.04918447994608	2
ante1_TCATTGTGTACGATCT-1	-6.51290813302108	2.67383035159689	4
ante1_TCATTGTGTGTCCGTG-1	-1.23193702315398	5.40200193858725	0
ante1_TCATTGTTCCTATGGA-1	-0.869188608875953	4.00077875590903	0
ante1_TCATTTGCAGCGAACA-1	-3.30323878144332	1.51781972385031	3
ante1_TCATTTGTCGGAATTC-1	-4.67438855980941	0.795744261509003	1
ante1_TCCACCAAGCAATTAG-1	-0.244238736382209	5.34161480403525	0
ante1_TCCACCACATGAGTAA-1	-3.69165244912215	2.25787409282309	3
ante1_TCCACCAGTGGCCTCA-1	-2.53633502339431	3.64504250026328	0
ante1_TCCAGAACAGGTAGTG-1	-0.946778239956581	4.84100254512412	0
ante1_TCCATCGAGCTATCTG-1	0.542784658917702	5.28645571208579	0
ante1_TCCCACAAGCAGTCTT-1	-2.96479979371139	1.60789426303488	3
ante1_TCCCACATCGTACACA-1	-1.9654692730815	2.41226299739462	0
ante1_TCCCATGAGTCATGAA-1	0.0261092462628256	-0.713826843732773	11
ante1_TCCCATGCACCTGATA-1	1.15582939768723	2.62973769641501	1
ante1_TCCGAAAAGGGTGGGA-1	1.90541037703446	4.11388214564902	1
ante1_TCCGAAAGTACCGTCG-1	2.3767143168538	4.70058592296225	1
ante1_TCCGAAAGTGGACTGA-1	0.112993148812569	0.779682597881378	0
ante1_TCCGAAATCGCAATGT-1	-1.2017831525714	1.93371661639792	0
ante1_TCCGATCAGCGGGTAT-1	2.03609856749467	0.468279561763824	1
ante1_TCCGATCCATCTCCCA-1	-2.54343477105209	6.00872238612753	0
ante1_TCCGATCGTATTTCGG-1	3.76498922491959	2.01795919871909	1
ante1_TCCGGGACACTCCTTG-1	-0.441345187178336	2.78132327533347	0
ante1_TCCGGGAGTAGACTGG-1	-1.96986833428451	3.74671228862387	0
ante1_TCCGTGTCAGAATTCC-1	-1.68619159077712	3.42327984309775	0
ante1_TCCGTGTCATTGAGGG-1	1.81038436079911	3.23581226802451	1
ante1_TCCGTGTTCCCAGGCA-1	3.71677097464494	1.7485886428414	1
ante1_TCCTCCCAGCAGAAAG-1	-4.27844611023971	2.79497297740561	3
ante1_TCCTCCCAGTGATAAC-1	-0.181721421232902	0.454144081836761	0
ante1_TCCTCGATCTACCCAC-1	-5.8617106995494	1.5394605014382	1
ante1_TCCTCTTTCGAACCAT-1	-1.45077440356322	2.49170764422995	0
ante1_TCCTGCAAGCTTCGTA-1	1.69671448851518	6.629808506733	1
ante1_TCCTGCATCGCAGTCG-1	-2.15258577679702	1.74689062572104	0
ante1_TCCTTTCAGAAGCCTG-1	-1.07267278646537	-0.288879134887634	3
ante1_TCCTTTCGTGAATTAG-1	-6.10049358223983	2.72423537707907	4
ante1_TCGAACAAGACTCTTG-1	0.168318656930245	2.74835260844809	1
ante1_TCGAACAGTCCGACGT-1	-4.30078855370589	2.1956146571694	3
ante1_TCGAACAGTGTGTTTG-1	-0.623376595130645	6.00699003673178	0
ante1_TCGAACATCGCTATTT-1	-4.48108569001266	1.5023785445748	3
ante1_TCGAAGTCAGGGAATC-1	-1.8662489972026	3.27700050807578	0
ante1_TCGAAGTTCAGGTGTT-1	-1.75592354153701	2.99113806224448	0
ante1_TCGAAGTTCCAAGCCG-1	1.3620761313527	3.05328854060751	1
ante1_TCGACGGGTAGTCTGT-1	-3.6090034565837	1.3281682345925	3
ante1_TCGATTTAGTGATTCC-1	-2.5571497998149	2.62818678355795	0
ante1_TCGATTTCATTACTCT-1	1.04083987856797	1.9732037398873	1
ante1_TCGCTCAAGGTAGGCT-1	-1.02992621277877	4.52244862056357	0
ante1_TCGCTCATCTTTGATC-1	-3.34842005585738	1.74580033755881	3
ante1_TCGCTTGGTGCAACGA-1	3.08416113043717	0.895654043918671	1
ante1_TCGGGACAGGACTATA-1	1.89892396117143	-4.71187726520914	2
ante1_TCGGGACTCCCAGCGA-1	-0.418008121004783	4.94886215663535	0
ante1_TCGGGCACAATCGCAT-1	-4.76519552086898	1.24085625148398	3
ante1_TCGGGCACACAAGCAG-1	-5.12374940728255	2.04079254603964	3
ante1_TCGGGTGTCATAGACC-1	-0.935749383917533	2.65104111171347	0
ante1_TCGTAGAAGTATTAGG-1	-4.15610495423385	0.826184949642242	3
ante1_TCGTAGAGTGTGCCTG-1	-0.586744793033682	4.68899115062338	0
ante1_TCGTCCACATGGACAG-1	-0.536688158562862	1.59856017566306	0
ante1_TCGTCCATCTTAGCCC-1	-0.0619082174212564	-0.829627567166267	11
ante1_TCGTGGGAGCGTGAGT-1	-0.135370137444221	5.11560829616171	0
ante1_TCTACATCAATTCGTG-1	0.680366007336892	2.22712048030478	1
ante1_TCTACCGAGCAATTCC-1	1.28063949728898	-4.1800629284324	2
ante1_TCTACCGGTCTCTCTG-1	-1.55701872920104	2.3071094367562	0
ante1_TCTATACGTTAAGCAA-1	-0.501490148058616	-0.894537442559181	11
ante1_TCTATCAAGACGCATG-1	2.89460763121537	4.83557756877524	1
ante1_TCTCACGCAAGCTCTA-1	-2.73567739342757	4.68933828807455	0
ante1_TCTCACGTCTCCACTG-1	-2.12862923955032	4.75327452159506	0
ante1_TCTCAGCCAAATTGCC-1	-1.55012098168441	3.69088753200156	0
ante1_TCTCAGCCACGACAGA-1	0.763843027600564	3.40739735103232	1
ante1_TCTCTGGCAACGACAG-1	-2.81458035325118	1.61204250789267	3
ante1_TCTCTGGCAGAGTTGG-1	-2.91717902039596	3.90862806773764	0
ante1_TCTGCCATCTAGTGAC-1	-1.24069890593597	5.32602270579916	0
ante1_TCTGGCTAGCCGTTGC-1	3.32263907576493	3.44174869990927	1
ante1_TCTGGCTCACTCTGCT-1	-0.475386472693168	1.49671848750693	0
ante1_TCTGGCTGTCTCACAA-1	-2.0699581227214	5.01668556666953	0
ante1_TCTGGCTTCGCACGAC-1	0.584238616475381	1.08390172458273	0
ante1_TCTGTCGCAGTGGCTC-1	-4.75836006020614	0.95691498256308	3
ante1_TCTTAGTAGCACACCC-1	1.86561187888078	3.72094067073447	1
ante1_TCTTAGTCAACGGGTA-1	0.0978263893216025	3.84478386378867	0
ante1_TCTTAGTCACTTTATC-1	-2.03677132939407	2.79858144260031	0
ante1_TCTTAGTGTAGGTAGC-1	1.47585329199723	2.94286116099936	1
ante1_TCTTAGTGTTCGGTTA-1	-2.19119504307815	1.75790866351706	0
ante1_TCTTAGTTCGCCACTT-1	-0.578925196355664	1.19192822909933	0
ante1_TCTTCCTCACAAGGTG-1	-1.29742059325286	1.89182837939841	0
ante1_TCTTTGAAGGTCCAGA-1	-4.5091442189128	1.41183169818503	3
ante1_TCTTTGAGTACAGAAT-1	2.20124396468095	4.45460232234579	1
ante1_TCTTTGAGTAGAATGT-1	-1.49556508874007	3.64014872050864	0
ante1_TCTTTGATCCAGTGTA-1	-7.17054048394271	3.44454678035361	4
ante1_TGAACGTCATAGGAGC-1	1.90807375098161	3.94703014827353	1
ante1_TGAACGTGTGTTACTG-1	2.08573707724503	3.13995607829672	1
ante1_TGAATGCAGTTTAGGA-1	0.0968802847950827	-0.561954953903137	11
ante1_TGAATGCTCACGATAC-1	-3.30066386078902	5.39571197963339	1
ante1_TGAATGCTCCTTCAGC-1	-3.39344802712508	4.80164965129477	0
ante1_TGACAGTTCTATTCGT-1	-0.972919734469138	3.45620258784872	0
ante1_TGACCCTGTATGGTTC-1	0.0215602793782126	5.22258575893027	0
ante1_TGACCCTTCGCTGTCT-1	1.77637323523454	4.13033350444418	1
ante1_TGACGCGCACGAGAAC-1	-3.34684935425826	2.53328689075095	3
ante1_TGACTCCGTGGTACAG-1	2.77823838377885	1.91762455440146	1
ante1_TGAGACTAGTTAGTAG-1	-3.11961713646957	3.98583467937094	0
ante1_TGAGACTCACCGAATT-1	0.466134397038735	5.88185413814169	0
ante1_TGAGCATGTGATGTAA-1	1.65071972990922	5.39897068477255	1
ante1_TGAGCATTCGCCACTT-1	3.67177375937394	2.96482332683188	1
ante1_TGAGCGCAGGAACATT-1	1.94646987105302	4.27114733195883	1
ante1_TGAGCGCCACATGTTG-1	-2.79362073754378	4.03438957667929	0
ante1_TGAGCGCGTCTGTCAA-1	-2.11853936528274	1.07790907359702	0
ante1_TGAGGAGAGGAGCTGT-1	-4.04112234925338	2.69463571048361	3
ante1_TGAGGAGCAATGCAAA-1	-0.0698766431719888	1.90951093173605	0
ante1_TGAGGAGCATCATCCC-1	-1.08549893116065	5.0259700629769	0
ante1_TGAGGGAAGATGCTGG-1	2.12142118597916	-4.47974292301553	2
ante1_TGAGGGAAGCTCACTA-1	4.0509189047902	1.54452236629111	1
ante1_TGAGGGAAGTGTAGTA-1	-2.3535342535884	4.53190430141074	0
ante1_TGAGGGAGTCGCAGTC-1	-3.64451518868514	5.46261223292929	0
ante1_TGAGGTTGTCGCTTGG-1	-2.9994277081401	5.56027372813803	0
ante1_TGAGGTTGTGGAATGC-1	-2.49641409730025	4.90149219966513	0
ante1_TGAGTCAAGTGTTGTC-1	-1.05386746143409	4.35499866939169	0
ante1_TGAGTCATCCCTTCCC-1	1.90225085402421	4.70219763255698	1
ante1_TGAGTCATCGGCCAAC-1	-6.66488853310653	2.92869337535483	4
ante1_TGAGTCATCTATTTCG-1	-2.69642964219161	0.492651185756744	3
ante1_TGATCAGAGATTTGCC-1	0.480451790341653	3.97055633998496	0
ante1_TGATCAGCACGACCTG-1	-5.11157623147079	2.39748557544333	1
ante1_TGATCTTAGTAGGGTC-1	2.63905700827531	3.24752338862997	1
ante1_TGATTCTAGGTAAGAG-1	1.9926491656392	0.873231730228485	1
ante1_TGATTTCAGTTGTAGA-1	-3.03420558785506	0.337837300067963	3
ante1_TGATTTCCAACAGCTT-1	1.89020141745499	0.714713892704071	1
ante1_TGCACGGAGATGAATC-1	-0.118385078659736	4.45618065333945	0
ante1_TGCACGGCAAGAATGT-1	-2.49301007603713	6.21599968410117	0
ante1_TGCACGGCAGGTGACA-1	-1.14816794013091	2.06897338367087	0
ante1_TGCACGGGTGATTCAC-1	-1.31460544680663	2.36941393352133	0
ante1_TGCAGATAGATTGGGC-1	-2.29960611676284	0.160028061634125	3
ante1_TGCAGATAGGCGTCCT-1	-1.30474135493346	2.34035404658896	0
ante1_TGCAGATGTGGTCCCA-1	-0.216921450844489	-0.990119085842548	11
ante1_TGCAGATTCGAGAACG-1	0.245488730916299	6.16275223231894	0
ante1_TGCAGTAAGTCGAAGC-1	3.35459622527055	2.48800023532492	1
ante1_TGCAGTACACCCTAGG-1	-3.27656641816207	3.8578096244393	0
ante1_TGCAGTATCCTGTAAG-1	-1.71485153054305	4.16730411983115	0
ante1_TGCATCCGTCGCTTAA-1	4.06289753104142	3.52270706630331	1
ante1_TGCATCCTCGACCAAT-1	-1.63188258027145	4.7228842589913	0
ante1_TGCATGACAGATCACT-1	-4.68484655236312	0.91778334117514	3
ante1_TGCGACGGTACTGACT-1	-0.356979968300544	5.90952023006064	0
ante1_TGCGATAAGCGATGCA-1	-0.114661844721519	2.36706050372702	0
ante1_TGCTCCAAGGATGAGA-1	-0.12626341198989	5.84184273219687	0
ante1_TGCTCGTCATCGAAGG-1	-2.75674215172835	5.73487194514853	0
ante1_TGCTCGTGTGGATCGA-1	1.58957585478715	-4.50420109295267	0
ante1_TGCTCGTGTTCCGCTT-1	2.03882631445817	4.36474903560263	1
ante1_TGCTTCGTCGCTATTT-1	4.35886510992936	1.33720859027487	1
ante1_TGCTTCGTCTTACGGA-1	-3.02446547364303	4.60675104594809	0
ante1_TGCTTGCAGAGAGGGC-1	-1.15389153575011	4.95906742549521	0
ante1_TGGAACTAGCTACGTT-1	-1.35547277545043	4.54943283534628	0
ante1_TGGAACTTCTGGACCG-1	2.44901379729203	4.09083708263022	1
ante1_TGGAGAGCAAGCCATT-1	-0.781511234393798	4.66697653270346	0
ante1_TGGAGGACAGTCGCTG-1	-1.71225980137893	5.46903999782187	0
ante1_TGGAGGATCGCTAAAC-1	0.492591825970925	5.26161869502646	0
ante1_TGGATCACACAGAAGC-1	2.21361455107621	2.90396650767905	1
ante1_TGGATCACAGTGGCTC-1	3.8799680152028	2.50771578288657	1
ante1_TGGATGTAGTAAGAGG-1	1.53155597830705	3.91789921260458	1
ante1_TGGATGTCACCCAAGC-1	-0.512275213649951	6.11961420512778	0
ante1_TGGGATTCACCATATG-1	1.11321863318375	-4.16065112614053	2
ante1_TGGGATTTCAGAGTGG-1	0.46104582930497	-0.734206446641861	11
ante1_TGGGCGTCAGAGACTG-1	2.55381926680497	3.71117266154868	1
ante1_TGGGCGTGTTGCAACT-1	-1.03673586463042	5.14803036189658	0
ante1_TGGGCGTTCGCGAAGA-1	2.90624269629411	3.64586170650107	1
ante1_TGGGCGTTCTGGCCTT-1	-2.64339819764205	4.57478960490805	0
ante1_TGGGCTGGTTAAGAAC-1	2.09546860838822	3.93075331187827	1
ante1_TGGGTTAAGCCATGCC-1	-2.24070158814498	6.19368990398032	0
ante1_TGGGTTATCGCATTAG-1	-2.36882892464706	3.09804352260214	0
ante1_TGGTTAGGTCAAAGTA-1	-1.31444761370727	6.56610735393149	0
ante1_TGTAAGCGTGACAACG-1	-7.76907506798812	2.77962692714316	4
ante1_TGTACAGCAGAGTCAG-1	1.64504608298234	3.57816990352255	1
ante1_TGTACAGCATCGGCCA-1	0.306736020097054	3.04251059032065	1
ante1_TGTACAGTCACTTGGA-1	-1.28384915207931	5.96456774211508	0
ante1_TGTAGACGTTGCAAGG-1	-3.69630494927474	1.60363038516623	3
ante1_TGTAGACTCTGGGTCG-1	-0.743780078640663	3.5201950881539	0
ante1_TGTCAGAAGGTTGCCC-1	1.53515347624711	5.09640892482382	1
ante1_TGTCAGATCCTGTTAT-1	3.51981338644914	3.41241367793662	1
ante1_TGTCCCAAGGTTACAA-1	1.92574056769303	4.99480255580527	1
ante1_TGTCCTGGTTAAGGAT-1	0.0483612694828879	5.37116964793784	0
ante1_TGTGAGTAGAGTAACT-1	-0.677041711559974	4.28250606990439	0
ante1_TGTGAGTAGGACTAAT-1	1.3357568659871	4.11971195674521	1
ante1_TGTGAGTGTCTGGTTA-1	-1.75836912011214	6.41008480525595	0
ante1_TGTGCGGTCTGAGGTT-1	-1.35974261378356	-0.0724897172393189	3
ante1_TGTGGCGCACTGTCGG-1	-2.37795129632064	5.9494696471749	0
ante1_TGTGGCGGTAGCGATG-1	-2.28185418461867	-0.608991154664932	3
ante1_TGTGGCGTCAGCAGAG-1	3.71570762778214	3.11687382197958	1
ante1_TGTTCATCAAGGCTTT-1	-2.16739550446578	0.429647407299103	3
ante1_TGTTCTAGTGAATTGA-1	1.78017291212968	4.50366028285605	1
ante1_TGTTCTATCCATCAGA-1	2.53054842139176	2.79030950999838	1
ante1_TGTTGAGCATCCTAAG-1	1.41326412344865	6.58003672099692	1
ante1_TGTTGAGGTCACATTG-1	-0.0154471716792215	3.0806370589791	0
ante1_TGTTGGAAGTGTTGAA-1	0.146202949532784	4.04756792522055	0
ante1_TGTTGGACAATGGGTG-1	0.148154226788796	3.86278637385947	0
ante1_TGTTTGTAGGGAACAA-1	3.59077390814713	3.01298387981039	1
ante1_TGTTTGTCAACTAGAA-1	-1.237603934756	4.91451605296713	0
ante1_TGTTTGTTCTTTGATC-1	1.48501047278336	-4.31034866833108	2
ante1_TTAATCCAGTCCCTAA-1	-3.12579599236556	5.50860079265219	0
ante1_TTACAGGGTGCGTCGT-1	0.513011542805947	5.26543959117514	0
ante1_TTACCATAGCTGGAGT-1	-2.83692708825179	3.15504129863364	0
ante1_TTACCATCAGTAGTTC-1	-4.92423501824447	2.20520027614218	3
ante1_TTACCATGTGATAGTA-1	-4.06570759629317	2.86138471103293	3
ante1_TTACCGCTCCCTCTAG-1	0.780853001126565	5.09381683803183	0
ante1_TTACGCCCAGTTCACA-1	-1.8294943890483	6.0091882560311	0
ante1_TTACGTTAGGGAGGTG-1	3.42978986884049	3.4399834487496	1
ante1_TTACGTTAGTATAGAC-1	-4.58574596261092	1.62138064838034	3
ante1_TTACGTTCATTGAGGG-1	-4.67740550850936	1.25963648295981	1
ante1_TTACGTTGTTTCACTT-1	-1.21026119803496	4.14287765956503	0
ante1_TTACGTTTCGAACGCC-1	2.16174062872819	6.43762453532797	1
ante1_TTAGGCAAGGAACTAT-1	-0.805331649532997	4.43162878490073	0
ante1_TTAGGCACAAACGGCA-1	-0.671824062517368	5.04081495738608	0
ante1_TTAGGGTCATAGAAAC-1	-1.29925403212615	3.02037056422812	0
ante1_TTCAATCAGGAGGTTC-1	-2.82539263581344	4.01581152415854	0
ante1_TTCAATCAGTAGCTCT-1	-4.63441482400008	0.655873021846832	3
ante1_TTCAATCCACCTGATA-1	-1.30826750611373	5.29641207194907	0
ante1_TTCAATCGTTCTCTCG-1	0.0738428511708151	0.524580678707184	0
ante1_TTCAATCTCTCCGATC-1	-2.62801352356979	2.59885200000388	0
ante1_TTCACCGAGATGCGAC-1	-0.725974345854007	1.46174319720847	0
ante1_TTCACCGTCATGAGGG-1	2.10172828818253	2.92684515452963	1
ante1_TTCACGCAGATGGTCG-1	0.417685357579507	5.35777386165244	0
ante1_TTCACGCAGCCTGGAA-1	0.453731504926003	3.83494766688925	1
ante1_TTCACGCCAAATGAGT-1	1.57415184164933	6.18131741023642	1
ante1_TTCATGTAGGAGAATG-1	-0.970000388375007	0.35416360831839	0
ante1_TTCCAATAGTTGCGCC-1	-5.28388515328475	2.11193641162497	3
ante1_TTCCGGTAGAGTCTTC-1	3.39143356467179	4.08340557551962	1
ante1_TTCCGGTAGATTGAGT-1	3.20197304869584	4.58698519206625	1
ante1_TTCCGGTAGTCAATCC-1	-6.24736467217513	2.67696841693503	4
ante1_TTCCGGTCAGGCACTC-1	13.3965481200307	3.71656616664511	0
ante1_TTCCGGTGTACTTCCC-1	-4.80002370690414	0.725655755764069	3
ante1_TTCCTAACAATGAAAC-1	-2.87235346650191	5.59880169368369	0
ante1_TTCGATTAGCCTGACC-1	-0.254691096296989	0.0137568328438415	0
ante1_TTCGATTAGCGAGTCA-1	-4.32383313988753	0.49598010516745	1
ante1_TTCGATTTCGAGCACC-1	-2.9685484490306	2.70799239612204	0
ante1_TTCGCTGAGCGACTGA-1	0.403126803883828	6.81630667186362	1
ante1_TTCGCTGCACGACAAG-1	-1.97268358086654	6.47812469935996	0
ante1_TTCGCTGGTTGCAACT-1	-0.484905625036441	2.30015810466391	0
ante1_TTCGCTGTCCATTCGC-1	-2.54359129284927	-0.0395999338569031	3
ante1_TTCGGTCGTTTCACAG-1	-1.54289689873763	2.59964045024496	0
ante1_TTCTAACGTTAGGAGC-1	1.92787417555741	5.86788757777792	1
ante1_TTCTAGTAGCACTGGA-1	2.18092927123002	5.17857988811118	1
ante1_TTCTAGTAGCATGGGT-1	-3.18189636086532	3.33708151317221	0
ante1_TTCTAGTAGTATGGCG-1	-0.271652343025886	4.44687946773154	0
ante1_TTCTAGTCAATTTCTC-1	0.0693993845074545	3.49422701335532	0
ante1_TTCTAGTGTGTGCCTG-1	-2.65239611481734	4.34579905009848	0
ante1_TTCTCTCCAGATGCGA-1	3.10166844511918	2.70690115428549	1
ante1_TTCTTCCAGTCACGCC-1	-1.4632999620349	1.68461879230124	0
ante1_TTCTTCCGTAACATCC-1	-1.23147067641326	3.54420479274374	0
ante1_TTCTTGAAGGAACTAT-1	-1.16989764784881	2.12726529574973	0
ante1_TTCTTGATCTGTCGCT-1	-1.49578479146072	5.17934902644736	0
ante1_TTGAACGCAGTTTCAG-1	-4.24130454873153	1.83273776507956	1
ante1_TTGAACGCATCTAACG-1	-0.426206009736739	4.53001173472983	0
ante1_TTGAACGTCTTAAGGC-1	-2.20219627236434	0.178511581188263	3
ante1_TTGACCCAGTCTGTAC-1	-0.236701490631782	2.7597916934548	0
ante1_TTGACCCGTAGCCCTG-1	-1.66865828846999	-0.0784710433425293	3
ante1_TTGAGTGCAACGTATC-1	3.84936508322648	3.38043745494467	1
ante1_TTGAGTGCAAGCGCAA-1	-1.33583292578765	6.29099424815756	0
ante1_TTGCATTCATCCTATT-1	0.425466863164223	3.62218006587607	1
ante1_TTGCATTGTCCATAGT-1	2.70935854102067	5.19114788508994	1
ante1_TTGCCTGCACAACGTT-1	1.88704952383927	6.55444534755331	1
ante1_TTGCGTCAGCCGTTGC-1	-2.73961749886581	4.03041609263998	0
ante1_TTGCTGCTCGATAACC-1	2.8857782759755	2.10422667003256	1
ante1_TTGGATGGTGAGGAAA-1	-2.07574239586898	5.55824192500693	0
ante1_TTGGGATAGTCGAGGT-1	2.6959532179921	3.27837809062582	1
ante1_TTGGGATCAACCACAT-1	1.83704766417436	3.02613647914511	1
ante1_TTGGGATTCAGCCTTC-1	-0.0108338913828958	4.08501156306845	0
ante1_TTGGGTATCGTACCTC-1	1.87296589995316	4.70404966807944	1
ante1_TTGGGTATCTGGAAGG-1	-0.446246044984542	5.13993366695029	0
ante1_TTGGTTTCATGACCCG-1	0.54073926592759	4.42140873408896	0
ante1_TTGGTTTTCTAGTGTG-1	0.954746572026528	6.2207942817269	1
ante1_TTGTGGAAGGTCATCT-1	0.28413161421708	4.95838173366171	0
ante1_TTGTGGAGTGGACCAA-1	2.69489106322221	4.6861787650643	1
ante1_TTGTGGATCAGATGCT-1	2.37462505484513	5.27779587245566	1
ante1_TTGTGTTTCTGGAAGG-1	-3.1017316899211	4.01509960628134	0
ante1_TTGTTCAAGGGCAGTT-1	0.921530930051125	3.29805716014487	1
ante1_TTGTTCACAGCTCTGG-1	-1.36827239607879	2.73709543681723	0
ante1_TTGTTCATCACTTCTA-1	-2.08746972893783	4.56521948314291	0
ante1_TTGTTCATCGTAGGAG-1	-1.20678982352325	4.31171425319296	0
ante1_TTGTTGTCAGTCAGTT-1	-2.11684206341811	0.344693383937897	3
ante1_TTGTTTGAGCGCCCAT-1	-1.14809879874297	5.44662769771201	0
ante1_TTTACCAGTTTGCCGG-1	1.43554028654984	6.92121132350546	1
ante1_TTTACGTCACTGCTTC-1	-3.24305406426498	5.47128447032553	0
ante1_TTTAGTCAGAAGGCTC-1	1.59244593764237	4.80158861613852	1
ante1_TTTAGTCAGATACAGT-1	-1.50599763011047	5.3087750289498	0
ante1_TTTAGTCAGGTAGACC-1	-6.5430957398326	2.84481438136679	4
ante1_TTTAGTCTCGCTACAA-1	5.33377870703629	-2.35459748768228	1
ante1_TTTCACAAGCTACAAA-1	-3.23867216919967	0.515335163837494	3
ante1_TTTCACAAGGACGCTA-1	-2.2872455439479	0.195239505535187	3
ante1_TTTCACACACACAGAG-1	-1.3953205070407	3.28467567897421	0
ante1_TTTCACATCTGCACCT-1	-3.50015130852767	3.14571293330771	0
ante1_TTTCAGTTCAACTCTT-1	2.83134254599503	2.36543186641318	1
ante1_TTTCATGAGATGTTAG-1	0.542310086736001	3.68642672038657	0
ante1_TTTCATGAGTTCCTGA-1	-1.26734784459182	5.45207222438437	0
ante1_TTTCATGTCGCTTGAA-1	-6.21929517602035	2.58751281238181	4
ante1_TTTCATGTCTTAAGGC-1	-0.437485622516357	6.95693739390952	1
ante1_TTTCGATAGCACCGTC-1	-2.84079709862777	5.30513962245566	0
ante1_TTTCGATAGCTACAAA-1	-1.53918192004272	2.30398090816122	0
ante1_TTTCGATCATTAGGCT-1	-2.22565296505996	3.40179928279501	0
ante1_TTTCGATGTCGGCTAC-1	-0.588454993715965	4.81502207255942	0
ante1_TTTCGATTCGCTATTT-1	-1.45598808144637	5.0492797706185	0
ante1_TTTCGATTCGTCCTTG-1	1.93068727637223	4.54078348613364	1
ante1_TTTGACTAGCGACATG-1	-0.760870175710403	4.78109415507895	0
ante1_TTTGACTCATTGAGGG-1	1.57812866354874	1.67861445880515	1
ante1_TTTGATCAGCCTAGGA-1	-0.859957488527976	0.907035074001373	0
ante1_TTTGATCAGGGACAGG-1	0.104539004811562	2.3444183681069	0
ante1_TTTGATCCACATATGC-1	-1.638029964915	4.06922729945761	0
ante1_TTTGATCGTCTCCTGT-1	-2.77886763428756	4.63172682262045	0
ante1_TTTGGTTAGAGGGCGA-1	3.89469226981095	2.34575732684714	1
ante1_TTTGGTTAGCCATCCG-1	2.16130336905412	4.24062307811362	1
ante1_TTTGTTGAGTCTCTGA-1	-1.12302133654662	2.61973579860312	0
ante1_TTTGTTGGTGATGTAA-1	0.131099788197793	4.87353332973105	0
ante2_AAACCCAAGGAGCAAA-1	2.38497671271256	3.24814566112143	1
ante2_AAACCCACATAGGTTC-1	-1.18576279496261	2.18139441943747	0
ante2_AAACCCAGTACTAAGA-1	-4.26207128380843	3.92724665141684	0
ante2_AAACGAAAGAGTATAC-1	2.21001490736894	5.29128941035849	1
ante2_AAACGAAGTCTAATCG-1	0.628341285237588	3.80819471812827	0
ante2_AAACGAAGTTTCGCTC-1	2.23868259573869	5.88752230144125	1
ante2_AAAGAACGTAACCCTA-1	3.38657983923844	3.35904797053915	1
ante2_AAAGAACTCACGGGAA-1	1.80788549567155	4.10693319774252	1
ante2_AAAGGATCACAATCTG-1	-1.34911969517776	2.55097540355307	0
ante2_AAAGGGCCAGGCCTGT-1	1.17287787581376	4.21377523875815	0
ante2_AAAGGGCGTGCAGGAT-1	1.28668746138505	3.4170661780892	0
ante2_AAAGGGCTCGAACACT-1	-2.19096747254439	3.84691532588583	0
ante2_AAAGGTACACGTAACT-1	-0.189116748324119	-0.562448957199036	11
ante2_AAAGGTACACGTAGTT-1	-3.12541142319747	5.4300227973519	0
ante2_AAAGGTACAGTCGAGA-1	-3.17710605477401	5.33372553325278	0
ante2_AAAGGTAGTACTAACC-1	-2.42370978211471	5.19844253993613	0
ante2_AAAGGTAGTAGTCACT-1	2.04929169798783	4.87765654063803	1
ante2_AAAGTCCCACCAACAT-1	-2.96727887009689	5.31118925548178	0
ante2_AAAGTGAGTACTAAGA-1	-3.49795094346114	3.76358898616415	0
ante2_AAATGGAAGAGGTCAC-1	0.79457399035386	0.336600026851715	0
ante2_AAATGGAGTGAAAGTT-1	-0.708311038366042	6.80562838054282	1
ante2_AACAAAGAGGAAAGTG-1	2.47654756689957	5.27829273677451	1
ante2_AACAACCGTCCGTTTC-1	-1.66866055344649	0.1352092835961	3
ante2_AACAACCGTGCTTCAA-1	1.36869045878342	4.48042925334555	1
ante2_AACACACAGACGCAGT-1	-0.962171437493049	3.88499554133994	0
ante2_AACACACCACAGTGAG-1	-2.57967213009902	5.56599386668784	0
ante2_AACACACGTATGCGTT-1	3.11957248831681	2.98729523158652	1
ante2_AACACACTCAAGTCTG-1	0.913286057957925	5.63932808375937	0
ante2_AACACACTCTAGGCAT-1	-3.403335484019	5.08565290904623	0
ante2_AACACACTCTTGATTC-1	2.21962508345536	5.76138456798178	1
ante2_AACAGGGAGCTCTTCC-1	1.78400239134721	-4.07485238575357	2
ante2_AACCAACTCTCCATAT-1	-2.81511822556564	2.54950769878012	0
ante2_AACCACACAAGAGTTA-1	3.118242351064	3.44931848979575	1
ante2_AACCACACAATCGCCG-1	2.10178884650163	-0.416121103996216	1
ante2_AACCACAGTTGGCTAT-1	-2.37266651009627	4.65757378078085	0
ante2_AACCATGCATAACAGA-1	-4.59327760552474	0.870269140964569	3
ante2_AACCATGTCTCAACCC-1	-1.29484155987807	6.65740831828696	0
ante2_AACCCAACATTCAGCA-1	0.521923510083474	4.84007891154868	0
ante2_AACCTGATCAACTTTC-1	-1.89844873761245	3.93738563991171	0
ante2_AACCTTTAGGGATCGT-1	-7.46680084084579	2.51194270587546	4
ante2_AACCTTTCAACCGACC-1	2.91716393614701	4.76569756007773	1
ante2_AACCTTTCACAGTATC-1	-5.61873927926131	1.72947200275046	1
ante2_AACGAAACAGCGACCT-1	-3.4480783066661	1.83312042689902	3
ante2_AACGAAACAGTCAGAG-1	0.0578627266972433	1.64614947772604	0
ante2_AACGAAATCACGTAGT-1	2.66353568221024	3.544359287983	1
ante2_AACGGGAGTAGGTACG-1	0.589480010518349	5.59333713985068	0
ante2_AACGTCAAGCTAAGTA-1	1.05169448042802	0.997688851123871	0
ante2_AACTTCTCAATGTGGG-1	-0.560908442637407	1.02741154170615	0
ante2_AAGAACAAGACCGCCT-1	-1.63085642670699	2.42181881404501	0
ante2_AAGACAAAGCAGCAGT-1	-2.57847824906417	5.75646074748618	0
ante2_AAGACAAAGGCGATAC-1	0.456687418469704	1.00562747455222	0
ante2_AAGACAATCCGTGCGA-1	-1.59463200186797	4.00750168300253	0
ante2_AAGACAATCTGACAGT-1	-1.82628956650802	-0.337578633064209	3
ante2_AAGACTCAGCCAAGTG-1	0.696314898976601	2.68146975970847	0
ante2_AAGACTCCACAGTCCG-1	-3.83724943017074	0.651475867992462	3
ante2_AAGACTCTCGCCGAAC-1	1.91363295699052	-4.64548961185831	2
ante2_AAGATAGGTATTGCCA-1	-1.41704127406188	5.76909693217856	0
ante2_AAGCCATGTATCTCGA-1	3.71924909735612	2.42586573100668	1
ante2_AAGCCATTCCGAAATC-1	-0.0177646002680887	2.62642630076987	0
ante2_AAGCGAGAGAACTCCT-1	-6.58758846139022	2.45186336970908	4
ante2_AAGCGTTAGTCGTTAC-1	0.155711976537026	4.62793930507285	0
ante2_AAGCGTTCATCCCACT-1	-6.78522077416488	3.25709351039511	4
ante2_AAGCGTTTCCTTACCG-1	5.04864534521989	-2.66967610382455	1
ante2_AAGGTAACACTGCACG-1	-1.10160008286544	5.69347294307333	0
ante2_AAGGTAATCTCAACCC-1	0.339281288632668	2.25339039302451	0
ante2_AAGTACCTCGGTAAGG-1	0.403262821683205	3.16918524242026	0
ante2_AAGTCGTTCTACAGGT-1	-1.65041247223922	0.00415059066397094	3
ante2_AAGTGAACAGAGAAAG-1	0.432896939763344	2.8029464099465	0
ante2_AAGTGAAGTCGTGGTC-1	2.60957583571366	0.418601712947906	1
ante2_AAGTTCGCAATGCAGG-1	-1.62441769455978	-0.166674652332245	3
ante2_AATCGACCAATTGCCA-1	4.22289356375626	2.76779826617819	1
ante2_AATCGTGAGTCCCGGT-1	-1.15180471753188	5.27494343257529	0
ante2_AATCGTGGTACCCACG-1	-2.69967141961166	5.2074714515267	0
ante2_AATCGTGTCATGGGAG-1	-0.703452403000079	5.61771019435507	0
ante2_AATGAAGCACCTGAAT-1	-1.3160261831195	4.63279398418051	0
ante2_AATGACCAGGTCTACT-1	-3.35774746750899	0.951415619617523	0
ante2_AATGGCTAGGAAGTCC-1	2.39032038832597	4.04012497401816	1
ante2_AATTCCTCACACCTGG-1	-2.93829003190108	5.23906334376913	0
ante2_AATTCCTCAGGGTCTC-1	2.63500103140763	-4.04949656986612	2
ante2_AATTTCCTCGTAGGAG-1	2.51038846159867	4.14690693355185	1
ante2_ACAAAGAAGACTCTAC-1	-2.45641926144668	3.10205706096274	0
ante2_ACAAAGACACAATGCT-1	1.31903299475602	2.44722016788107	0
ante2_ACAAAGATCGCTTGAA-1	3.56936678076676	3.48356064296347	1
ante2_ACAAGCTGTACTCGTA-1	1.10378154898576	4.17913301921469	1
ante2_ACACAGTTCCCTCTAG-1	-0.588582223555528	4.39648874736411	0
ante2_ACACAGTTCGACCAAT-1	-2.12961533879348	2.58457811809164	0
ante2_ACACCAAGTCCAGCGT-1	3.57310661459855	3.09793480373007	1
ante2_ACACTGATCGTAACCA-1	2.32868537093095	3.98666771388632	1
ante2_ACAGAAACAACGATTC-1	-1.45425322865554	2.72772224879843	0
ante2_ACAGCCGGTTCAAACC-1	2.35357627058915	0.427404722934784	1
ante2_ACAGGGAAGTTGGGAC-1	-4.4227618298442	0.869663557773651	3
ante2_ACATCCCGTCCTTAAG-1	1.77936443472794	3.28032215571982	1
ante2_ACATCGAGTTACCTTT-1	-2.3832931837947	4.95178040004355	0
ante2_ACATGCACACCCTCTA-1	-2.83349481438705	3.72781141734702	0
ante2_ACATGCACATAGGAGC-1	1.28520080233506	5.92759426570517	1
ante2_ACATTTCGTATGTCTG-1	0.250975159653939	1.34682281947714	0
ante2_ACATTTCGTTTGTGGT-1	1.54953297758988	3.45438679195029	1
ante2_ACCAAACAGAATCGCG-1	1.12701722765855	3.1439276549874	1
ante2_ACCAAACCAATTGCCA-1	1.49392756606034	5.21094473338705	1
ante2_ACCAAACTCGCAGAGA-1	-6.58944526528426	2.84157212710959	4
ante2_ACCACAATCTTGTTAC-1	1.6088543810933	4.04845341182333	1
ante2_ACCCAAACACTGAGGA-1	0.815275875577248	3.38054474330527	1
ante2_ACCCAAATCTTCGACC-1	0.262516943463601	1.80653317905051	0
ante2_ACCCTTGCAGCGTACC-1	-1.14486357783385	3.48001106715781	0
ante2_ACCCTTGCAGTTTCGA-1	13.589028207311	3.63527592158896	0
ante2_ACCCTTGTCGCCGAGT-1	3.64371379996232	3.97969444728476	1
ante2_ACCGTTCGTGGGAGAG-1	-0.623048397055351	-1.13843236231226	11
ante2_ACCGTTCTCCTTCAGC-1	-3.9534117302806	4.75866564250571	0
ante2_ACCTGAACAGCGATTT-1	-6.70435586785384	2.16604145503622	4
ante2_ACCTGAAGTCGCATCG-1	2.1735528388112	-4.5135270740928	2
ante2_ACCTGTCCAGCGTACC-1	2.06877741003922	0.741021475559296	1
ante2_ACGATCAAGCCTCAAT-1	-5.10098377083846	1.80827887988669	3
ante2_ACGATGTAGACTTCAC-1	1.54408487463883	-4.23129574322122	2
ante2_ACGATGTTCATGTCAG-1	0.161028532037057	-0.702053734296738	11
ante2_ACGATGTTCGCGGACT-1	-0.839194612851821	3.36396511531454	0
ante2_ACGCACGCACCGAATT-1	-1.42038932656356	3.79851826167685	0
ante2_ACGGAAGGTGGAAGTC-1	-0.922382654896461	3.33837469554526	0
ante2_ACGGGTCAGCCAACCC-1	0.823139754781045	4.7146678779183	0
ante2_ACGGGTCCATCGGTTA-1	1.43834075117997	-2.51958850883859	3
ante2_ACGGGTCGTGCACAAG-1	-1.17528775548049	5.02664621806723	0
ante2_ACGGGTCGTTGTAGCT-1	3.52938732291154	2.26231845355612	1
ante2_ACGGTCGCAGTGTGGA-1	1.14392754221848	3.21073301768881	1
ante2_ACGTAACAGTATAACG-1	0.569362966069497	2.07741721606833	0
ante2_ACGTAACCACGTTCGG-1	-6.33887592171737	2.47095044589621	4
ante2_ACGTACAAGTAGTCAA-1	-1.0116692206771	1.31498678660971	0
ante2_ACGTACATCATGCCGG-1	1.26960035944871	5.62945993877036	1
ante2_ACGTAGTAGGGATCTG-1	0.237878409871377	1.3450344417153	0
ante2_ACGTCCTCAGGAATCG-1	1.87048014784745	1.36351760364157	1
ante2_ACGTTCCCACGTTCGG-1	-0.311286838999473	6.59939344859702	1
ante2_ACGTTCCCAGAGTGTG-1	-4.75389114235946	0.849731168514313	3
ante2_ACTACGAGTTCCGTTC-1	-2.26099005555221	1.14432724452597	3
ante2_ACTATCTAGTCACTCA-1	-0.821457820287429	-1.04852247292622	11
ante2_ACTCCCACACTTGAGT-1	0.263030139455117	1.39450200534445	0
ante2_ACTCCCATCCATCGTC-1	-4.17339483117171	2.70213945842368	3
ante2_ACTCCCATCTTCCGTG-1	-1.19963416670867	5.62543066478354	0
ante2_ACTCTCGGTTATTCTC-1	-3.29977670525619	4.95227631068808	0
ante2_ACTGATGAGCAATAGT-1	-0.222405555000984	2.57835229373557	0
ante2_ACTGATGAGTCTACCA-1	-2.37091496800491	4.62666328883749	0
ante2_ACTGCAAAGCAATTAG-1	3.63231548453263	2.59717448688132	1
ante2_ACTGCAACAGGAGGAG-1	3.49117073203019	-2.16711167358774	1
ante2_ACTGCAACATAATGAG-1	0.932087985524453	5.94589050746542	0
ante2_ACTGCAATCGAGCTGC-1	-2.02661255215713	0.598137459522308	3
ante2_ACTGCAATCGATCCAA-1	-1.46140644167968	3.97997435069662	0
ante2_ACTGCAATCTTGGAAC-1	-0.4492061606557	4.80062778926474	0
ante2_ACTGTCCTCACACCGG-1	-3.68657079552718	3.5487161490975	0
ante2_ACTGTCCTCTAGCCTC-1	-3.24905100678512	3.12312563396079	0
ante2_ACTGTGAAGGTAAGAG-1	-0.270061316242896	4.33609589076621	0
ante2_ACTGTGAAGTGCGCTC-1	-7.881930979243	2.85733302569968	4
ante2_ACTTAGGGTTGCCGCA-1	-3.36759582375594	4.85609253383261	0
ante2_ACTTATCTCCTGGGAC-1	1.05123671675614	6.35689314342123	1
ante2_ACTTCCGAGGTGCTGA-1	0.425612656125344	3.07297428584677	1
ante2_ACTTCCGCATAGGTTC-1	-2.54447546814986	3.90723522639853	0
ante2_ACTTCCGTCACCATGA-1	2.69145545149735	3.66033705211264	1
ante2_ACTTCCGTCATTCCTA-1	3.31192096854142	3.16025217509848	1
ante2_ACTTCGCCAGAATCGG-1	-2.78517165993758	4.62018640971762	0
ante2_ACTTTGTCAGGTGAGT-1	-2.49201360558578	3.9060479018746	0
ante2_ACTTTGTGTTCTCGTC-1	0.506508914479531	4.85004909968954	0
ante2_AGAAATGGTCATGCAT-1	-0.121039064875327	4.55528696513754	0
ante2_AGAAATGGTTAAGCAA-1	-1.81640842770644	6.38273771739584	0
ante2_AGAACAAAGAGAGTGA-1	-3.97850528573104	2.55023129916769	3
ante2_AGAACCTAGTACAGCG-1	-1.01522752856322	4.24507864451987	0
ante2_AGAACCTCAATTCTCT-1	-1.87248471592971	4.2868433806954	0
ante2_AGAAGCGCAGGAGGTT-1	-2.62435546731063	2.78862126803976	0
ante2_AGAAGTACATAATCGC-1	-2.6070880017192	6.22852714992148	0
ante2_AGAAGTAGTACTAGCT-1	-2.29763582562514	0.352195820575775	3
ante2_AGAAGTATCCAACACA-1	0.452415076741494	3.95304401851279	1
ante2_AGACAAACAATGAAAC-1	2.42489489699296	4.69672735667807	1
ante2_AGACAAAGTTGCCGAC-1	2.4619604029744	6.26642044520956	1
ante2_AGACAAATCCAGCTCT-1	2.88676532889298	2.78825314975363	1
ante2_AGACAGGCAAGTGGCA-1	-3.98129955147811	2.2352555606423	3
ante2_AGACAGGCAGACGGAT-1	-1.23342541073867	6.01609762645346	0
ante2_AGACAGGGTACGAGCA-1	2.17734321738175	3.93540485835654	1
ante2_AGACAGGGTCAACATC-1	2.73368486548356	5.37606104350668	1
ante2_AGACAGGTCCAAGCAT-1	0.196413842686928	3.98430832362753	0
ante2_AGACCCGAGAGGATGA-1	-0.813921185484611	6.94298513866049	0
ante2_AGACCCGAGCAGGCTA-1	2.22419747496537	3.67417629695517	1
ante2_AGACCCGCAGCGCGTT-1	-1.3092449626834	2.03897388911826	0
ante2_AGACCCGTCCCTCTTT-1	-0.427603902569496	4.04647835231406	0
ante2_AGACTCACAAGTGTCT-1	-1.91383269642898	5.50345858073813	0
ante2_AGAGAATCACAGACGA-1	-3.18125406121322	1.40886934733969	3
ante2_AGAGCCCGTGCAGTGA-1	1.23659261847428	0.258845410114349	1
ante2_AGATAGAAGGTGGGTT-1	-1.0679630658538	4.48136576152426	0
ante2_AGATAGACAATTCTCT-1	2.61378821516923	3.51425989604575	1
ante2_AGATAGATCGTCTCAC-1	0.559675542363442	6.8989644858895	1
ante2_AGATCCAAGCAACCAG-1	2.47089203978471	3.26679523921591	1
ante2_AGATCGTAGGTAAGAG-1	-1.34384617423125	1.52201827502829	0
ante2_AGATGCTAGACATGCG-1	-1.15502521609374	4.34024389720541	0
ante2_AGATGCTTCCCTCGTA-1	2.31298836852006	5.32399376369101	1
ante2_AGATGCTTCGCACGAC-1	1.76627406264237	6.11085279918295	1
ante2_AGATGCTTCTGTCGTC-1	0.111521808156289	3.68505581355673	0
ante2_AGCATCAAGTATCTGC-1	-1.34226796244689	4.4165836188851	0
ante2_AGCATCAAGTCGCGAA-1	-3.61615982865401	4.09432610011679	0
ante2_AGCATCACACCAACAT-1	-4.6622592530162	1.52853973842245	3
ante2_AGCCAATTCGTGTGGC-1	3.35287722731522	3.60883339381796	1
ante2_AGCCACGAGGCTGGAT-1	0.739271847256936	0.624611458545746	0
ante2_AGCCACGAGTAGTGCG-1	3.34681924963883	4.0896998260079	1
ante2_AGCCACGCAACGGCCT-1	0.835749117383279	6.32358129954916	1
ante2_AGCCAGCCACCAGGTC-1	-0.365452664247238	1.14900310969931	0
ante2_AGCGATTCATCAGCGC-1	-4.0746800026805	2.09252103305441	3
ante2_AGCGATTGTCTGTAAC-1	0.828567115315713	3.69614132381064	0
ante2_AGCGATTTCCGTGGGT-1	-1.05768734430381	4.96879871821982	0
ante2_AGCGCCAGTATGAGAT-1	2.74756011153153	3.00184162593466	1
ante2_AGCGCCATCGTTGCCT-1	-8.64289584969588	2.48498853183371	4
ante2_AGCGCCATCTTTCCAA-1	0.287680653580941	3.45314463115317	1
ante2_AGCGCTGAGTAGTCTC-1	1.74767049933366	5.32080133891684	1
ante2_AGCGTATGTTGTCATG-1	3.57870659018449	3.39682157970053	1
ante2_AGCGTCGGTTCCTTGC-1	-1.48614648198196	2.48794444537741	0
ante2_AGCTACAAGAACGTGC-1	-3.3649758419902	3.93676956630331	0
ante2_AGCTACACAAGACCTT-1	-1.1694522223384	5.03535707927329	0
ante2_AGCTCAAAGGTTACCT-1	3.73045715475968	1.7984035823403	1
ante2_AGCTCAACAAGCTCTA-1	-5.28556409691878	3.14009912944418	4
ante2_AGCTCAACAGTCACGC-1	-2.08467772816726	0.253379664188446	3
ante2_AGCTTCCTCTTCCGTG-1	-4.01596299027511	3.12143429256064	3
ante2_AGCTTCCTCTTTCTAG-1	-1.87131694172927	6.35792358852011	0
ante2_AGGAAATCAAATAAGC-1	0.370652166852273	6.77558430171591	1
ante2_AGGAAATTCCCTCATG-1	-1.4589922151477	1.43329103923422	0
ante2_AGGAATAAGGTTATAG-1	2.53990825797013	4.84614952540976	1
ante2_AGGAATAGTCAACGCC-1	-0.374239685288154	3.9657140586434	0
ante2_AGGAATATCCCGAATA-1	-2.7562407574565	3.99247320628745	0
ante2_AGGACGAGTATGATCC-1	1.44813760901383	6.89783247447592	1
ante2_AGGACGAGTTAGTTCG-1	3.18896683836869	4.69738968349081	1
ante2_AGGACTTAGAGTGACC-1	-6.56891122674056	2.39766128993613	4
ante2_AGGACTTCAAGCACAG-1	-1.72811261033126	5.85869177318198	0
ante2_AGGACTTCACAAGTTC-1	-3.97771063660689	3.78874214625937	0
ante2_AGGACTTTCGGCTATA-1	2.12607559348039	5.47751911616904	1
ante2_AGGATAACAGCAGTAG-1	2.48705062056474	5.55318220592123	1
ante2_AGGATAACAGGTGACA-1	-0.664182858815872	0.995654186969818	0
ante2_AGGATAAGTGGTCTCG-1	-4.56338253830978	1.28100141025168	3
ante2_AGGATAAGTGGTCTGC-1	-0.363240527263366	2.17651756740195	0
ante2_AGGATCTCAGGTTCCG-1	-4.4485882840068	2.54003389812094	3
ante2_AGGATCTTCTCCGCAT-1	2.34948715353898	4.22438343501669	1
ante2_AGGCATTGTGACAACG-1	-2.31694725369521	4.6921716544686	0
ante2_AGGCATTGTTGCCTAA-1	1.66835030699662	-0.00766543411630249	1
ante2_AGGCATTTCGTCGATA-1	3.45567592764787	-1.54554972910303	2
ante2_AGGCTGCAGTGCTAGG-1	-5.05047860955306	2.36174066997153	3
ante2_AGGGCTCAGCTAAATG-1	0.0669762172787558	5.36220320201498	0
ante2_AGGGCTCAGGGCGAGA-1	1.39694103384904	6.79009874797446	1
ante2_AGGGCTCGTGAATTAG-1	2.28164252425126	1.97906120753867	1
ante2_AGGGCTCTCATTGTTC-1	0.47868236685685	4.71399172282797	0
ante2_AGGGTCCCAGCCATTA-1	1.66085299635819	1.87156566119772	1
ante2_AGGGTCCGTTGTCCCT-1	0.387225178727425	3.21561439967734	0
ante2_AGGGTGAAGGTGCCTC-1	-2.2427730879695	0.318822464710297	3
ante2_AGGGTGATCTTTCGAT-1	-1.78963092183181	5.03005846477133	0
ante2_AGGGTTTCACACAGAG-1	-1.42254170989104	1.9336779925881	0
ante2_AGGTAGGCAATATCCG-1	0.547338453778542	6.35340984798056	1
ante2_AGGTAGGCACCAAAGG-1	-4.57743039940902	2.43128045535666	3
ante2_AGGTCATGTCTCGGGT-1	3.31854995871476	4.36323412395102	1
ante2_AGGTCATTCTGCGTCT-1	2.5420089640706	5.91340263820273	1
ante2_AGGTGTTAGGGATCAC-1	-1.08429199670859	3.92988308406454	0
ante2_AGGTGTTCACTTGACA-1	-1.17594781731673	4.49777039027792	0
ante2_AGGTGTTCAGATCCTA-1	-2.03333273743697	0.306041917568268	3
ante2_AGGTGTTGTGAGTTGG-1	-1.28128847693511	4.25038584209067	0
ante2_AGGTTGTAGATCCTAC-1	1.48085459853104	3.99141176677329	1
ante2_AGGTTGTAGCGGTATG-1	-0.680573040893756	1.54424699283224	0
ante2_AGGTTGTAGGGAGATA-1	-0.669382361969434	3.99623306727988	0
ante2_AGGTTGTGTTAAACCC-1	2.97888454581193	0.897092303997101	1
ante2_AGTAACCAGCGGGTAT-1	1.76329025412492	4.2007747504769	1
ante2_AGTAACCGTCTTACAG-1	-2.05762699460097	3.61339767909628	0
ante2_AGTAACCTCAGTCTTT-1	2.41913971091203	4.90545423961264	1
ante2_AGTAACCTCCGATCTC-1	-0.179491820088111	5.96294935680014	0
ante2_AGTACCATCGAGTCCG-1	0.185120193013466	0.769434413677277	0
ante2_AGTACTGGTCCGGTCA-1	0.249274400719918	-0.796264001363693	11
ante2_AGTAGCTCATCAACCA-1	2.26428994322709	4.04683359599692	1
ante2_AGTAGCTTCGCTAGCG-1	-0.264452459564887	5.98018463588339	0
ante2_AGTCAACCAGCACAAG-1	-0.7216995454342	5.48745354152304	0
ante2_AGTCAACTCCAACTAG-1	1.90181621695451	1.81877644992453	1
ante2_AGTCACAAGGGCAGTT-1	0.700613466748513	4.50932796931845	0
ante2_AGTCATGCACACCGCA-1	2.4246195235341	3.90303190684897	1
ante2_AGTCTCCAGCCGCTTG-1	0.164445249089516	6.87568672633749	1
ante2_AGTCTCCCATCATTTC-1	-2.69167962884017	6.27455671763998	0
ante2_AGTCTCCGTATCCCTC-1	-3.06533256386825	2.82154162860495	0
ante2_AGTGATCCACATTCTT-1	-4.35009637688705	3.80517538524252	0
ante2_AGTGCCGTCAGACAAA-1	1.55008110190324	1.54273112750632	1
ante2_AGTGTTGCAGTTGGTT-1	1.90341648245744	5.08381803966147	1
ante2_AGTGTTGGTGCGACAA-1	-2.62766304825851	5.69839962459189	0
ante2_AGTTAGCCATGAGAAT-1	-2.10944548462936	5.68372305369955	0
ante2_AGTTAGCGTGCATCTA-1	0.317572978982247	5.00174721217734	0
ante2_AGTTCCCAGACGCATG-1	1.118033615598	1.96919902301413	0
ante2_AGTTCCCAGGCCTTCG-1	3.46112522269181	3.06935938335043	1
ante2_AGTTCGACATCGTGCG-1	-5.42834201668807	3.30538614726645	4
ante2_AGTTCGATCCAACTAG-1	0.89507218981675	6.30672272182089	1
ante2_ATACCGACATATTCGG-1	-2.7349263749034	3.82732113338095	0
ante2_ATACCGATCTATTTCG-1	2.84249433661393	4.44443520045859	1
ante2_ATACCTTCACTATGTG-1	-0.554640883854114	4.41598661876303	0
ante2_ATACCTTCACTTCAGA-1	-1.57759353732177	4.1719752166329	0
ante2_ATACCTTGTATGGTAA-1	-7.16364971016952	3.48094185329062	4
ante2_ATACCTTTCTATCGCC-1	-1.58724329089233	4.15735443568808	0
ante2_ATACTTCTCGAGTGGA-1	1.35825976515702	3.29608639217001	1
ante2_ATAGAGACAACCTATG-1	-2.83186021660873	3.61409862971884	0
ante2_ATAGAGATCGCACGGT-1	0.278264073380746	4.30644806361777	0
ante2_ATATCCTCACACGTGC-1	-0.297410251846992	3.15052469707114	0
ante2_ATCACAGAGCACCGTC-1	1.98195919180802	5.38580234981162	1
ante2_ATCACAGAGCGATGGT-1	2.60962375784806	-0.989489586287914	1
ante2_ATCACGAAGAGTTGAT-1	2.28494152213029	5.05621441341025	1
ante2_ATCACGAAGTGCAACG-1	2.4222567954152	1.16909893489462	1
ante2_ATCACTTAGTGGATAT-1	-1.3325296363742	4.90016039348227	0
ante2_ATCAGGTAGCGCCTAC-1	-6.2529255471141	2.73972948527914	4
ante2_ATCAGGTTCATAGGCT-1	1.94038280630998	2.03854068256003	1
ante2_ATCATTCAGGCTTTCA-1	0.265906123170174	4.32044704890829	0
ante2_ATCATTCGTTGTGCAT-1	-1.7008596978099	3.46592577434164	0
ante2_ATCCACCTCCATTGTT-1	1.88634833479813	5.19048412776572	1
ante2_ATCCCTGCAGACAAGC-1	2.63123377943925	-0.307750919097839	1
ante2_ATCCCTGTCATCGCTC-1	-0.898618134012901	3.79369505382162	0
ante2_ATCCGTCCAGGTTACT-1	-0.074338527670585	-0.281346597904144	11
ante2_ATCCGTCTCTTTGCAT-1	-5.9896518311412	1.48788674808127	1
ante2_ATCCTATCAGCCGTTG-1	1.41404399062089	1.40080984569174	1
ante2_ATCGATGTCCGATAGT-1	1.7337654509633	4.03473719096762	1
ante2_ATCGCCTAGCTACTGT-1	-1.157492252341	2.90440162158591	0
ante2_ATCGCCTCAGGCGATA-1	-7.16656843041488	3.53471382594687	4
ante2_ATCGGCGAGGTAGCAC-1	-1.83671096180984	-0.179221191638886	3
ante2_ATCGGCGCAAATGGTA-1	-2.55192104195663	5.38667782283408	0
ante2_ATCGGCGGTGTTATCG-1	2.82320603514603	3.80884273982626	1
ante2_ATCGTAGAGAAGGATG-1	-1.28437677239486	4.55624636149985	0
ante2_ATCGTAGCAGTAGTGG-1	-0.770475464215957	2.18218310809714	0
ante2_ATCGTAGTCATTGTTC-1	-0.93413272713729	-0.909915366405426	3
ante2_ATCGTCCAGCTAGAAT-1	0.577374903210915	1.01669653392416	0
ante2_ATCGTGAAGTCGGCCT-1	1.66598924780778	4.52674206233603	1
ante2_ATCTTCAAGACTAAGT-1	-0.411947043886863	1.66214474177939	0
ante2_ATCTTCACAGACCAAG-1	-3.51258650635787	1.6055427405892	3
ante2_ATCTTCAGTTCACCGG-1	0.730959860333718	6.49393566585165	1
ante2_ATGAAAGCATCGCTGG-1	-3.93071547364303	1.67806371188742	1
ante2_ATGAAAGGTGAGACGT-1	0.0869310774891745	5.58587225413901	0
ante2_ATGACCACACCAGCTG-1	-3.52790895318099	3.65029438472372	0
ante2_ATGAGGGGTTAAGGGC-1	-1.01466715549537	6.21910150981528	0
ante2_ATGAGTCGTGGATACG-1	1.41223057890824	-4.42835608982462	2
ante2_ATGAGTCTCATCCTGC-1	-2.7669567189128	2.91743381953818	0
ante2_ATGATCGAGCTCACTA-1	-2.13842430924483	0.396856150394501	3
ante2_ATGATCGAGGTACAGC-1	1.90774878645829	4.06912239528281	1
ante2_ATGATCGCAGCTGTAT-1	0.0451306977360617	5.91771276927573	0
ante2_ATGATCGTCCGATCTC-1	-3.76265898560592	4.99521835780722	0
ante2_ATGATCGTCCGGTTCT-1	-0.128775717964851	5.62653120494467	0
ante2_ATGATCGTCGAGTTGT-1	3.57520708228043	3.52722795940024	1
ante2_ATGCATGAGTGGTGAC-1	-0.518588410964691	3.53840216136557	0
ante2_ATGCATGTCACTGATG-1	1.603016702184	3.20620640254599	1
ante2_ATGCCTCCAAGAATAC-1	0.944994656094826	-0.0484191563071594	0
ante2_ATGCCTCGTGAACCGA-1	-2.62485519265243	4.29615744090659	0
ante2_ATGGAGGCAACAGCCC-1	-2.14553263997146	-0.038445868724762	3
ante2_ATGGAGGCAGCACGAA-1	-0.018470140448295	4.34202345347983	0
ante2_ATGGAGGGTCTGTGGC-1	-1.63409105156966	6.28360088801962	0
ante2_ATGGATCAGAATTTGG-1	0.0520005502789389	3.71940191722495	0
ante2_ATGGATCAGCATGCAG-1	-6.99419751977035	3.32605894542319	4
ante2_ATGGGAGGTCGACTGC-1	1.68166121626786	-4.53031078838724	2
ante2_ATGGGAGGTTAGGAGC-1	0.018529919633187	0.860851964717926	0
ante2_ATGGGTTCATAGAGGC-1	0.0798604765026938	5.44007309413535	0
ante2_ATGGGTTGTTCACCGG-1	-1.3268938980014	3.5930653426705	0
ante2_ATGGTTGGTGATGTAA-1	0.232281652936257	0.378895244365753	0
ante2_ATGTCCCCAACTCCAA-1	-0.6529704651744	4.87219246364218	0
ante2_ATTACTCCATAGGTAA-1	-0.187374593964301	6.11475952602011	0
ante2_ATTACTCGTATAGGGC-1	1.2679199853032	5.79967125392538	1
ante2_ATTATCCAGAATCGTA-1	-7.14904895638534	3.46969660258871	4
ante2_ATTATCCAGCTAATGA-1	-3.62844148491927	1.31122334933859	3
ante2_ATTCACTAGTTGCTGT-1	1.6951101698964	5.8494072768746	1
ante2_ATTCACTGTTCACGAT-1	-1.44359085177489	1.97383817172629	0
ante2_ATTCAGGAGACGCCAA-1	-0.124573113671028	2.19629796481711	0
ante2_ATTCAGGAGATGGTAT-1	1.79298028136186	4.78889330363852	1
ante2_ATTCATCCAGTTTCGA-1	-3.71189084862777	5.32063349223715	0
ante2_ATTCCATAGTCATCGT-1	-7.46375099038192	3.16798313594443	4
ante2_ATTCCATGTTACGATC-1	-1.61112275933334	6.20090540385825	0
ante2_ATTCCATGTTCGAAGG-1	1.06369480276994	-4.13167611622232	2
ante2_ATTCCATTCCCGATCT-1	-1.79827717160293	4.24727257228476	0
ante2_ATTCCCGTCAGGGTAG-1	-1.99233952378341	5.24630983806235	0
ante2_ATTCCTAAGAAACCAT-1	0.856195656308449	1.28641780353171	0
ante2_ATTCGTTGTACAGTAA-1	2.37332400465897	2.3702083442269	1
ante2_ATTCTACAGGCATCGA-1	0.31823417330674	4.92731054759604	0
ante2_ATTCTACCAAGGTACG-1	-2.84269467209884	3.76203211284262	0
ante2_ATTCTTGGTCGATTTG-1	-1.49529615258285	5.33871277309042	0
ante2_ATTGGGTCACGTCATA-1	-4.2726108155162	2.07370265460593	3
ante2_ATTGGGTTCAGAACCT-1	-1.0187198839099	1.88578899837119	0
ante2_ATTGGGTTCTCTATAC-1	0.597412911900796	6.86241157985312	1
ante2_ATTTACCAGTTACTCG-1	-1.2996967158229	2.84048303104025	0
ante2_ATTTACCCAAGAGTGC-1	1.2686466851323	5.99765213466269	1
ante2_ATTTACCTCAGACCGC-1	3.40781006003312	3.23751648402792	1
ante2_ATTTCACAGATAACAC-1	-1.72257378911086	2.59283956027609	0
ante2_ATTTCTGAGATCGCCC-1	-0.0409941396624673	4.22585495448691	0
ante2_ATTTCTGAGGACTGGT-1	-4.55984631394454	1.06436117625815	3
ante2_CAAAGAACAAGAGGTC-1	1.80213412428788	1.2695151183663	1
ante2_CAAAGAACAATTCTCT-1	2.59184059287003	3.58449371791464	1
ante2_CAACAACAGCGTGTCC-1	-1.01942232464858	4.01189907527548	0
ante2_CAACAACTCGACTCCT-1	0.228095141896523	4.38835009074789	0
ante2_CAACAGTAGGTTGGTG-1	-0.169643493643485	3.01742180324179	0
ante2_CAACAGTAGTAAAGCT-1	1.46715649748734	6.49444540477377	1
ante2_CAACCAACAGAACTAA-1	1.1358673253148	4.4021964881478	0
ante2_CAACCAAGTCGTGCCA-1	-0.0274377188593973	4.90184887385947	0
ante2_CAACCAAGTGTTCCTC-1	2.55674943114213	2.56796606517416	1
ante2_CAACGATGTCAAAGCG-1	-3.10787216042586	4.52167042232138	0
ante2_CAAGACTAGCAGATAT-1	-1.61825040196487	-0.0961951401175842	3
ante2_CAAGACTAGTAGCAAT-1	-2.78997269486495	5.78243788219077	0
ante2_CAAGACTCATGCCATA-1	-0.481759595027648	4.61353357768637	0
ante2_CAAGACTGTCTTAGTG-1	-7.44849077080795	3.16521271205527	4
ante2_CAAGAGGCAGTCACGC-1	2.48378309393815	5.02166994548422	1
ante2_CAAGAGGCATTCACAG-1	1.82566460753373	5.38350208736044	1
ante2_CAAGCTAAGGCCCAAA-1	1.84570416594437	4.76440199351889	1
ante2_CAATCGAAGATGCAGC-1	2.45678767348222	5.43193396068198	1
ante2_CAATCGATCCGCTAGG-1	0.988746372708596	5.03403337932211	0
ante2_CAATGACAGTAGGGTC-1	-1.73254958008834	3.66312702632529	0
ante2_CAATTTCTCCTGATAG-1	-3.064618977061	5.35865410304648	0
ante2_CAATTTCTCGTAGAGG-1	-0.196595164290153	4.95477303004843	0
ante2_CACAACAAGTTGTAGA-1	-0.403477417579376	4.47028406596762	0
ante2_CACAACACAAGTGGAC-1	0.171745864400185	4.67222460246664	0
ante2_CACACAAAGAGAGAAC-1	-4.3384272179515	1.77712424731833	3
ante2_CACAGATGTTCTGAGT-1	-3.3457788548381	5.66308315730673	0
ante2_CACAGATGTTTCGGCG-1	1.19021102572373	6.45251949763876	1
ante2_CACAGGCCAACATCGT-1	1.92032012129716	3.83413895106894	1
ante2_CACAGGCCACTGCACG-1	-4.14947763299056	4.04607161021811	0
ante2_CACAGGCGTTACCGTA-1	-1.14491811608382	2.64993961787802	0
ante2_CACATGATCCTACGGG-1	-2.33712116097518	4.79234941936118	0
ante2_CACCAAAGTATACGGG-1	3.38478931570939	3.21460588908774	1
ante2_CACCAAAGTCACGCTG-1	2.29550823355607	6.31455429530722	1
ante2_CACCGTTTCGCTATTT-1	1.477204410085	3.54573639369589	1
ante2_CACGAATCAAGTCGTT-1	-4.21421447609969	2.1215248916207	3
ante2_CACGAATCATTGCTGA-1	-0.00121388053008209	-0.927402020627438	3
ante2_CACGGGTCAAACTGCT-1	1.68287929678849	-2.64857236408609	1
ante2_CACGTGGTCAAGTAAG-1	1.93871363783769	0.734816393619598	1
ante2_CACGTGGTCCGCTGTT-1	-3.2970716080577	4.5597081992684	0
ante2_CACGTGGTCTCCCAAC-1	0.729479757794655	5.00806864238364	0
ante2_CACGTTCCAGCAGTCC-1	-1.67409804677077	4.75933130717856	0
ante2_CACTGAACAGTGCGCT-1	-0.64109245901414	4.14222820735556	0
ante2_CACTGTCAGGTCCTGC-1	-0.943472685566627	5.0609927985726	0
ante2_CACTGTCAGTATGAAC-1	-1.32851097201415	5.8125706527291	0
ante2_CACTGTCGTATCCCAA-1	0.488049594411172	6.39910515285117	1
ante2_CACTTCGCACTTGAGT-1	2.41961106444291	5.04158457255942	1
ante2_CAGAGCCAGTTGGAAT-1	-2.24521330212661	0.437194189792694	3
ante2_CAGAGCCCACCCGTAG-1	1.24118026877335	2.70173438525778	1
ante2_CAGAGCCGTGGGATTG-1	1.34098180914811	0.805175385242523	1
ante2_CAGAGCCTCTAGGCAT-1	-8.49100128029891	1.54233702159506	4
ante2_CAGATACCAATAGGGC-1	4.47545036459855	1.31079038119894	1
ante2_CAGATACCACTTGACA-1	3.25373276854447	4.26716860271079	1
ante2_CAGATCAAGGGAGATA-1	1.68241581107072	2.43758114314658	1
ante2_CAGATCAAGGTACAGC-1	-1.22043612813064	-0.711378344530045	11
ante2_CAGATTGAGCCGATTT-1	-3.86667052125045	0.619936904674591	3
ante2_CAGATTGAGGACGCTA-1	0.924490300664223	1.74926718211752	0
ante2_CAGATTGCAACACAAA-1	-6.77582946633407	3.23086365199667	4
ante2_CAGATTGGTCTCCCTA-1	-5.05994907235213	3.40469320750815	4
ante2_CAGCAATGTATGGAGC-1	1.22328659678391	5.91138275600058	1
ante2_CAGCACGTCTACTATC-1	-1.00409895395347	3.14533337092978	0
ante2_CAGCAGCCAGGCTTGC-1	-4.35343471383163	1.37213881946188	3
ante2_CAGCCAGGTACGGCAA-1	-0.943204673281394	6.29659136272055	0
ante2_CAGCGTGGTAGGGTAC-1	-1.89792254780837	4.12330540156943	0
ante2_CAGGCCAAGAGCTTTC-1	-2.73734465455123	4.33597191310507	0
ante2_CAGGCCAGTGGCCTCA-1	-0.125666829100334	4.74691399074179	0
ante2_CAGGCCATCGTCTACC-1	3.94400200034074	2.96638115382773	1
ante2_CAGGCCATCTAAACGC-1	-3.54505196427413	5.71239574885947	0
ante2_CAGGGCTTCACCGGGT-1	-0.0816437921435464	2.55778559184653	0
ante2_CAGGGCTTCCCGATCT-1	0.352355865487374	3.00027569270712	0
ante2_CAGGTATAGAGAGCGG-1	1.0139088311284	3.95987375712973	1
ante2_CAGTGCGTCCCATAGA-1	-2.41832414483138	1.27663930392844	3
ante2_CAGTTAGCACATTACG-1	0.0434703507511984	0.205384216075958	0
ante2_CAGTTAGCATGGTGGA-1	-0.658171633532726	2.95757683253867	0
ante2_CAGTTAGTCTACGCAA-1	1.73950680876664	4.95565851665121	1
ante2_CAGTTCCCAAGGTCGA-1	-2.51221278523513	2.94552262759787	0
ante2_CAGTTCCTCCCTAGGG-1	-2.77986207818099	4.6586113784371	0
ante2_CATAAGCAGCAGAAAG-1	3.90006479407243	2.44411881900412	1
ante2_CATACCCGTGGCAACA-1	-2.13474574898788	5.45081480479819	0
ante2_CATACTTGTGTCGATT-1	2.18667968893937	3.94251020885092	1
ante2_CATAGACAGTAATACG-1	-0.918326171389305	1.85733421779257	0
ante2_CATAGACGTCGTATGT-1	0.0802340188115012	-0.970411599809109	11
ante2_CATCAAGAGCATTTCG-1	-2.89436760758468	3.24268682933432	0
ante2_CATCAAGGTGAATTAG-1	2.09269866133622	0.692386708026947	1
ante2_CATCCACAGAGCATAT-1	0.982988921651162	3.63708694911581	1
ante2_CATCCACCAAGTGTCT-1	-1.48803183650085	0.110394916301788	3
ante2_CATCCCATCTGGAGAG-1	-2.03630605553695	0.798694333797516	3
ante2_CATCGCTCATAAGCGG-1	-1.67932728146621	6.63679417110068	0
ante2_CATCGCTTCGCTTGCT-1	2.64333829070023	0.231222471958221	1
ante2_CATCGCTTCTGGACTA-1	-1.7267990431697	4.6114774558602	0
ante2_CATCGGGAGTTGTACC-1	-1.83564833020278	-1.598796048397	1
ante2_CATCGTCCAGGCACTC-1	2.29279526854447	5.34586866832358	1
ante2_CATGAGTCATGACTAC-1	0.481541601666726	5.25497635341269	0
ante2_CATGAGTGTGAGAACC-1	-4.62497106408187	2.50002130008322	3
ante2_CATGCCTCAAGGCCTC-1	-0.746971326223098	4.70188196635825	1
[truncated: 6,093 more rows]
