# Supplementary material for: A proton-gated channel identified in the centipede antenna
Source: EMBO Rep. 2025 Oct 20;26(24):6083–95. doi: 10.1038/s44319-025-00606-2 (PMC12714832; doi:10.1038/s44319-025-00606-2)
Supplement: Supplementary file 5 — Source data Fig. 1 [file 44319_2025_606_MOESM5_ESM.zip › Figure1C/Figure1C_featurePlot_blend_source_data.csv]

Cell_ID	UMAP_1	UMAP_2	PDANaC1_expression	BRTNaC1_expression
ante1_AAACCCAAGGAGCAAA-1	3.34606965686492	-4.59879964964006	0	0
ante1_AAACCCACATAGGTTC-1	6.16197284366302	1.59188526494887	0	0
ante1_AAACCCAGTACTAAGA-1	6.3256305089157	0.153902895734577	0	0
ante1_AAACGAAAGAGTATAC-1	3.77259238864593	-3.77425474302384	0	0
ante1_AAACGAAGTCTAATCG-1	4.86920436526946	-3.0601918138704	0	2.46359024969614
ante1_AAACGAAGTTTCGCTC-1	5.16780265475921	-2.7459885515413	0	0
ante1_AAAGAACGTAACCCTA-1	2.39035876895599	-2.02149719373796	4.41172045434441	0
ante1_AAAGAACTCACGGGAA-1	2.9945073952835	-2.40027469770524	0	2.05803927498675
ante1_AAAGGATCACAATCTG-1	1.66347392703704	-4.82306760923478	0	1.35995871109555
ante1_AAAGGGCCAGGCCTGT-1	4.10869725848846	-1.71809620039079	0	2.3997154407563
ante1_AAAGGGCGTGCAGGAT-1	3.04137738849334	-1.11525303499314	0	0
ante1_AAAGGGCTCGAACACT-1	6.462811314122	-0.386047814055414	0	0
ante1_AAAGGTACACGTAACT-1	2.66918452884368	2.93917423112777	0	2.13107349438063
ante1_AAAGGTACACGTAGTT-1	7.3768041958969	-3.18274706976029	0	2.23012745468434
ante1_AAAGGTACAGTCGAGA-1	7.85659869815521	-0.860377732678385	0	0
ante1_AAAGGTAGTACTAACC-1	5.0250614514511	-7.9549455084047	3.12512699353343	1.15571024849843
ante1_AAAGGTAGTAGTCACT-1	6.32458289767913	3.7913957200804	0	2.31574019311609
ante1_AAAGTCCCACCAACAT-1	7.31217893268279	1.79703849180129	0	0
ante1_AAAGTGAGTCCGTACG-1	4.38102944995574	-7.25833887235734	3.65554090455356	0
ante1_AAATGGAAGAGGTCAC-1	2.09774645473174	1.40071326120284	0	1.86355644233966
ante1_AAATGGAGTGAAAGTT-1	7.08239539767913	-2.6507257856569	0	1.71934145980446
ante1_AACAAAGAGGAAAGTG-1	4.49250682498626	-4.4692243971071	0	0
ante1_AACAACCGTCCGTTTC-1	-0.0115182170707767	-5.72124809400651	0	0
ante1_AACAACCGTGCTTCAA-1	4.20003875400237	-1.60322243349168	0	0
ante1_AACACACAGACGCAGT-1	5.4319127431076	-1.43747371809098	0	1.97376248202366
ante1_AACACACCACAGTGAG-1	7.69975265170745	-1.08992272989366	0	2.01010809137879
ante1_AACACACGTATGCGTT-1	6.02259286548309	3.7203143201628	0	0
ante1_AACACACTCAAGTCTG-1	6.75227101947479	3.43689638002303	0	0
ante1_AACACACTCTAGGCAT-1	5.05333837176971	-7.98615259306047	3.12668882824103	0
ante1_AACACACTCTTGATTC-1	4.49621280337981	-7.48092121259782	2.79778855331129	2.16380110062117
ante1_AACCAACTCTCCATAT-1	5.05247052814178	0.542763974503546	0	0
ante1_AACCACACAAGAGTTA-1	2.77068956996612	-1.86398929731462	0	0
ante1_AACCACACAATCGCCG-1	-0.0136754283744877	2.12000637872603	0	0
ante1_AACCACAGTTGGCTAT-1	6.72354873325042	1.18020945413497	0	0
ante1_AACCATGCATAACAGA-1	-1.29280147646256	-1.97570294515702	0	2.16721796495181
ante1_AACCATGTCTCAACCC-1	7.04321035052947	-1.5340949930391	0	1.90618529968292
ante1_AACCCAACATTCAGCA-1	5.09378465320281	-4.27634567396256	0	0
ante1_AACCTGATCAACTTTC-1	5.15702899600677	-1.44902128355119	0	0
ante1_AACCTTTAGGGATCGT-1	-4.35410562847443	-3.48075980321977	0	0
ante1_AACCTTTCAACCGACC-1	2.47834452296905	-1.01258117334458	0	2.07004853471723
ante1_AACCTTTCACAGTATC-1	-0.305416739924628	-2.53419608251664	0	0
ante1_AACGAAACAGCGACCT-1	-0.681605342688787	-4.21359390394303	0	0
ante1_AACGAAACAGTCAGAG-1	3.49496205951385	0.535707619027166	0	0
ante1_AACGAAATCACGTAGT-1	3.16017922069244	-1.53909010068986	0	0
ante1_AACGGGAGTAGGTACG-1	5.99816926623992	1.90381461007979	0	0
ante1_AACGTCAAGCTAAGTA-1	3.15797384883575	0.778394218520193	0	2.16175801784765
ante1_AACTTCTCAATGTGGG-1	2.91840132381133	0.782077606753378	0	2.16414212624539
ante1_AAGACAAAGCAGCAGT-1	7.25402721072845	0.32999223096755	0	0
ante1_AAGACAAAGGCGATAC-1	6.51503213550262	2.80840831621078	0	0
ante1_AAGACAATCCGTGCGA-1	4.95875390674285	-0.595118168755503	0	0
ante1_AAGACAATCTGACAGT-1	-0.464245877607543	-5.87039751188371	0	0
ante1_AAGACTCAGCCAAGTG-1	3.73299869205169	-0.827149871750803	0	0
ante1_AAGACTCCACAGTCCG-1	-1.54923627470322	-4.48905653135392	0	1.18044069562251
ante1_AAGACTCTCGCCGAAC-1	0.10752388145141	4.34547477586654	0	0
ante1_AAGATAGGTATTGCCA-1	6.7374809613388	2.23738413675216	0	1.77691506007952
ante1_AAGCCATGTATCTCGA-1	3.65493234302215	-4.32182926313493	0	0
ante1_AAGCCATTCCGAAATC-1	2.12665184642486	-5.03899234907243	0	1.80479417423424
ante1_AAGCGAGAGAACTCCT-1	-3.05400172565766	-3.82640499250504	0	0
ante1_AAGCGTTAGAATGTTG-1	2.18297442104034	1.46392804010299	0	0
ante1_AAGCGTTAGTCGTTAC-1	5.52773460055999	-4.31383651868913	0	0
ante1_AAGCGTTCATCCCACT-1	-3.60246960018464	-2.9343282617769	0	0
ante1_AAGCGTTTCCTTACCG-1	-1.55909822080918	1.92681437356856	0	2.69416108894154
ante1_AAGGTAACACTGCACG-1	5.71318372394256	1.53373652322677	0	0
ante1_AAGGTAATCTCAACCC-1	1.54824336673431	-5.04894680158708	0	0
ante1_AAGTACCTCGGTAAGG-1	4.80633147861175	-5.1036705412111	0	0
ante1_AAGTCGTTCTACAGGT-1	-0.256683922751624	-5.81222433225724	0	1.95038058291025
ante1_AAGTGAACAGAGAAAG-1	1.73955138827972	-4.7276038564882	0	1.70482991525529
ante1_AAGTGAAGTCGTGGTC-1	0.962282740132135	0.239738639430075	0	0
ante1_AAGTTCGCAATGCAGG-1	-0.329917586787421	-5.70719474927995	0	0
ante1_AATCGACCAATTGCCA-1	0.815397702709954	-1.94650024549577	0	0
ante1_AATCGTGAGTCCCGGT-1	5.79049762393646	-4.49982160703752	0	1.4513894860695
ante1_AATCGTGGTACCCACG-1	5.02959998752288	-7.95397276060197	3.68258372959901	0
ante1_AATCGTGTCATGGGAG-1	5.89767345096282	-1.83644956724259	0	0
ante1_AATGAAGCACCTGAAT-1	5.64605697299651	-1.61969644205186	0	0
ante1_AATGACCAGGTCTACT-1	-1.59697923754044	-3.88818091528031	0	0
ante1_AATGGCTAGGAAGTCC-1	2.7243920197647	-1.90161747114274	0	0
ante1_AATGGCTGTTGTGGAG-1	1.78631814624481	-2.31865948812577	0	0
ante1_AATTCCTCACACCTGG-1	4.34907134677581	-5.61315149442765	0	0
ante1_AATTCCTCAGGGTCTC-1	-1.18249756787606	3.246829804019	0	0
ante1_AATTTCCGTCATAAAG-1	-6.17328850124665	-3.80381077901933	0	3.31595435172927
ante1_AATTTCCTCGTAGGAG-1	3.14204486514739	-4.44168466703507	0	0
ante1_ACAAAGAAGACTCTAC-1	4.89748510028533	-0.149877581759424	0	0
ante1_ACAAAGACACAATGCT-1	2.87504228259734	-0.366098467274637	2.62496545469943	0
ante1_ACAAAGATCGCTTGAA-1	3.34189733173065	-4.18185133115861	0	0
ante1_ACAAGCTGTACTCGTA-1	3.30265959407501	-2.73445815221879	0	0
ante1_ACACAGTTCCCTCTAG-1	4.33141406680755	-2.99935502187821	0	0
ante1_ACACAGTTCGACCAAT-1	1.26297207976989	-5.39202779905412	0	0
ante1_ACACCAAGTCCAGCGT-1	1.82168253566436	-1.60897618906114	0	0
ante1_ACACTGATCGTAACCA-1	4.04644855167083	-3.70843834058854	0	2.06823523928699
ante1_ACAGAAACAACGATTC-1	5.31752856876067	1.30552273614791	0	0
ante1_ACAGCCGGTTCAAACC-1	0.940204941288751	-1.07707792894456	0	0
ante1_ACAGGGAAGTTGGGAC-1	-1.9087844261963	-3.38020176069352	0	0
ante1_ACATCCCGTCCTTAAG-1	3.104901157872	-3.43732685224626	0	1.97723927763111
ante1_ACATGCACACCCTCTA-1	5.69136174823455	0.359868850544958	0	0
ante1_ACATGCACATAGGAGC-1	5.20649751331023	-2.0431703962526	0	0
ante1_ACATTTCGTATGTCTG-1	2.93547614719085	-0.0317091606697751	0	0
ante1_ACATTTCGTTTGTGGT-1	2.54372104312591	-3.1602050699434	0	0
ante1_ACCAAACAGAATCGCG-1	2.17540296222381	-3.32412237302873	0	1.84358453709264
ante1_ACCAAACCAATTGCCA-1	4.70267709399871	-4.13795322553727	0	0
ante1_ACCAAACTCGCAGAGA-1	-3.08567897175141	-3.98378223554704	0	0
ante1_ACCACAATCTTGTTAC-1	3.21364697124175	-2.51481026784989	0	0
ante1_ACCCAAACACTGAGGA-1	1.70116385127715	-2.80472082273576	0	0
ante1_ACCCAAATCTTCGACC-1	1.24741622115783	-5.20337528364274	0	2.38930337767195
ante1_ACCCTTGCAGCGTACC-1	4.95209678317718	-2.32729334013078	0	1.23900662303368
ante1_ACCCTTGCAGTTTCGA-1	2.19014032985381	-3.87760275976274	0	0
ante1_ACCCTTGTCGCCGAGT-1	2.90984471942596	-3.39226335661027	0	0
ante1_ACCGTTCGTGGGAGAG-1	2.70093258525543	3.56562381608871	0	0
ante1_ACCGTTCTCCTTCAGC-1	7.88711627628021	-2.54081434385392	0	1.80309888769423
ante1_ACCTGAACAGCGATTT-1	-4.50443736408539	-3.90943187849137	0	0
ante1_ACCTGAAGTCGCATCG-1	-0.145891643508155	4.40856796129134	0	0
ante1_ACCTGTCAGCGCCTTG-1	0.476158105389398	-4.05772585050675	0	1.65034071177037
ante1_ACCTGTCCAGCGTACC-1	0.924038492695611	-3.01727980749223	0	0
ante1_ACGATCAAGCCTCAAT-1	-1.57409361694642	-2.80310887472245	0	0
ante1_ACGATGTTCATGTCAG-1	2.41145023013763	2.80630045755294	0	1.90813827921168
ante1_ACGATGTTCGCGGACT-1	3.36063655521087	-5.6064953245363	0	1.51233624560626
ante1_ACGCACGCACCGAATT-1	5.07193168307952	-1.29417974130723	0	1.19341392245025
ante1_ACGGAAGGTGGAAGTC-1	4.37846549655608	-0.398197326823206	0	1.77082016495501
ante1_ACGGGTCAGCCAACCC-1	5.18487247134856	1.46232765539077	0	0
ante1_ACGGGTCCATCGGTTA-1	-3.80110660885163	3.86137634141829	0	0
ante1_ACGGGTCGTGCACAAG-1	5.81708987857513	-3.91784948484513	0	0
ante1_ACGGGTCGTTGTAGCT-1	1.15862663890533	-2.66052407400224	0	2.66881159069705
ante1_ACGGTCGCAGTGTGGA-1	4.03086360599212	-3.30324358121964	0	0
ante1_ACGTAACAGTATAACG-1	4.42244657184295	-2.6343159116945	0	0
ante1_ACGTAACCACGTTCGG-1	-3.22632399891205	-4.04445070402238	0	0
ante1_ACGTACAAGTAGTCAA-1	3.37455829288177	1.4094685874739	0	0
ante1_ACGTACATCATGCCGG-1	6.15834697391204	2.96076875551131	0	0
ante1_ACGTAGTAGGGATCTG-1	2.87751396800689	-0.268010590239496	0	0
ante1_ACGTCCTCAGGAATCG-1	0.955038272396844	-3.77366584913346	0	0
ante1_ACGTTCCCACGTTCGG-1	5.80991777087859	-2.38158148901078	0	0
ante1_ACGTTCCCAGAGTGTG-1	-2.13033751343079	-2.66251916067216	0	0
ante1_ACTACGAAGGCCGCTT-1	3.98228820468597	-3.35994738714311	0	0
ante1_ACTACGAGTTCCGTTC-1	-0.205708749039847	-5.36157745496842	0	0
ante1_ACTACGATCTGCATGA-1	0.250768863217157	1.68874102456954	0	0
ante1_ACTATCTAGTCACTCA-1	2.76351865436248	3.53561788423446	0	0
ante1_ACTCCCACACTTGAGT-1	3.06261738444976	0.406350668505697	0	0
ante1_ACTCCCATCCATCGTC-1	-1.04283497427293	-3.25317329542253	0	1.20802466423685
ante1_ACTCCCATCTTCCGTG-1	6.36339744235687	-1.46004242078874	0	0
ante1_ACTCTCGGTTATTCTC-1	7.58386310245208	-0.903953913613291	0	0
ante1_ACTGATGAGCAATAGT-1	1.4887016644638	-5.02224678175065	0	0
ante1_ACTGATGAGTCTACCA-1	5.72280915881805	-0.451218549176188	0	0
ante1_ACTGCAAAGCAATTAG-1	1.61112388278655	-3.08693427221391	0	0
ante1_ACTGCAACAGGAGGAG-1	-0.870913497551162	2.79355173929122	0	0
ante1_ACTGCAACATAATGAG-1	4.50337394382171	-7.51730913297746	3.89751880907929	0
ante1_ACTGCAATCTTGGAAC-1	5.2959640851181	-4.92769140379045	0	0
ante1_ACTGTCCTCACACCGG-1	5.90024551059417	0.372390355900793	0	0
ante1_ACTGTCCTCTAGCCTC-1	6.30914147998504	-0.257253054543467	0	1.49707719415312
ante1_ACTGTGAAGGTAAGAG-1	4.69689210559539	-1.25424284116838	0	0
ante1_ACTGTGAAGTGCGCTC-1	-4.28541652057954	-3.21719330923173	0	1.90084099868064
ante1_ACTTAGGGTTGCCGCA-1	7.37607940341644	-0.823069576188059	0	0
ante1_ACTTATCTCCTGGGAC-1	6.06192144061736	-0.857542578144999	0	0
ante1_ACTTCCGAGGTGCTGA-1	1.83874448444061	-2.07185882703874	0	0
ante1_ACTTCCGTCACCATGA-1	3.01522143985442	-4.22543186323258	0	0
ante1_ACTTCCGTCATTCCTA-1	3.53529008533172	-1.31836933271501	0	0
ante1_ACTTCGCCAGAATCGG-1	7.06624730731658	0.322040509418516	0	0
ante1_ACTTTGTCAGGTGAGT-1	6.95356067325286	1.15585690362838	0	0
ante1_ACTTTGTGTTCTCGTC-1	5.3737057080429	1.70053130014327	0	0
ante1_AGAAATGGTCATGCAT-1	4.55577310229949	-1.83686489240739	0	0
ante1_AGAAATGGTTAAGCAA-1	7.33043750430755	-0.927157226963968	0	0
ante1_AGAACAAAGAGAGTGA-1	-0.574764213903624	-1.98609942571733	0	0
ante1_AGAACCTAGTACAGCG-1	5.50447591449432	-0.903330687447519	0	0
ante1_AGAACCTCAATTCTCT-1	7.16194471027068	3.44668680055526	0	0
ante1_AGAAGCGCAGGAGGTT-1	0.533856355206292	-3.85824460165116	0	0
ante1_AGAAGTACATAATCGC-1	7.60657199527435	-1.88869768755052	0	0
ante1_AGAAGTAGTACTAGCT-1	-1.14461008404084	-5.61466211454484	0	0
ante1_AGAAGTATCCAACACA-1	3.05559190417938	-4.18380302564714	0	0
ante1_AGACAAACAATGAAAC-1	3.17949684764556	-3.05390161649796	0	2.14094900985007
ante1_AGACAAAGTCATCGCG-1	-5.01972786281892	-3.95443624631974	0	0
ante1_AGACAAAGTTGCCGAC-1	0.18423309232406	-3.00164622442338	0	0
ante1_AGACAAATCCAGCTCT-1	1.37621315623931	-3.01877850668046	0	2.24861202924938
ante1_AGACAGGCAAGTGGCA-1	-0.542482040270049	-3.49760574476335	0	0
ante1_AGACAGGCAGACGGAT-1	7.70463451053314	-1.50877756254289	0	0
ante1_AGACAGGGTACGAGCA-1	2.80521877910308	-3.22382444517228	0	0
ante1_AGACAGGGTCAACATC-1	3.95804914142303	-4.09460205213639	0	0
ante1_AGACAGGTCCAAGCAT-1	4.73833020831756	-3.05769700185868	0	1.43095366864225
ante1_AGACCCGAGAGGATGA-1	7.10056956912689	-3.70329326765153	0	0
ante1_AGACCCGAGCAGGCTA-1	2.97400458957366	-3.83095616476151	0	0
ante1_AGACCCGCAGCGCGTT-1	4.08149894382171	0.0338122881808567	0	1.91575500007158
ante1_AGACCCGTCCCTCTTT-1	5.65291627551727	1.3369496427336	0	0
ante1_AGACTCACAAGTGTCT-1	7.8768795361679	-3.61821812765214	0	2.22667752102016
ante1_AGAGAATCACAGACGA-1	0.702699624554437	-4.71760124342057	0	1.35141006662396
ante1_AGAGCCCGTGCAGTGA-1	1.82462533618621	1.07859003169921	0	0
ante1_AGATAGAAGGTGGGTT-1	5.574130379216	-1.89519280569169	0	0
ante1_AGATAGACAATTCTCT-1	2.49873813296966	-1.99409598486039	3.08145210306442	0
ante1_AGATAGATCGTCTCAC-1	6.2899916997116	-3.48220581190202	0	3.41882027267807
ante1_AGATCCAAGCAACCAG-1	2.40446456576995	-2.24497646467301	0	0
ante1_AGATGCTAGACATGCG-1	5.33725293780975	-1.10678130762193	0	1.49842482065082
ante1_AGATGCTTCCCTCGTA-1	4.09871562625579	-4.28339189664933	0	2.08286154764409
ante1_AGATGCTTCGCACGAC-1	5.81231769229583	-2.63042229787919	0	0
ante1_AGATGCTTCTGTCGTC-1	1.83477958347015	-1.09305733816239	0	0
ante1_AGCATCAAGTATCTGC-1	5.80314763690643	-4.24150938169572	0	1.76557996364628
ante1_AGCATCAAGTCGCGAA-1	7.46468146945648	3.00686364992049	0	1.63139447652873
ante1_AGCATCACACCAACAT-1	-1.64781693313904	-2.97564405576798	0	1.19840175927648
ante1_AGCCAATTCGTGTGGC-1	4.21563228274993	-4.39236587659928	0	3.09042220953491
ante1_AGCCACGAGGCTGGAT-1	2.48359807635955	0.935187216834097	0	0
ante1_AGCCACGAGTAGTGCG-1	3.84233077670745	-3.36901587621781	0	0
ante1_AGCCACGCAACGGCCT-1	7.28176387454681	-0.458788041039438	0	1.9441978198698
ante1_AGCGATTCATCAGCGC-1	-0.460961289151389	-3.98382658140275	0	0
ante1_AGCGATTGTCTGTAAC-1	4.94698127414398	-3.32366794721696	0	0
ante1_AGCGATTTCCGTGGGT-1	5.38384994174651	1.77804201467422	0	0
ante1_AGCGCCAGTACAGTTC-1	7.56616767551116	-2.04718441145036	0	1.77868558865789
ante1_AGCGCCAGTATGAGAT-1	1.74610646869354	-4.05730861799333	0	0
ante1_AGCGCCAGTGGAACAC-1	0.333995901600641	4.16285186632064	0	2.095576271189
ante1_AGCGCCATCTTTCCAA-1	-0.0884411105949466	-3.01335734502885	0	0
ante1_AGCGCTGAGTAGTCTC-1	4.27876075412444	-4.3336944021425	0	0
ante1_AGCGTATGTTGTCATG-1	3.11168655063323	-3.67818063871476	0	0
ante1_AGCGTCGGTTCCTTGC-1	3.54564126636199	-0.173619214459391	0	0
ante1_AGCTACAAGAACGTGC-1	6.2908838620346	-0.075157154365511	0	0
ante1_AGCTACACAAGACCTT-1	6.31138452197723	-4.59511798994157	0	2.52131261327373
ante1_AGCTCAAAGGTTACCT-1	1.06483229304962	-1.18593627588365	0	0
ante1_AGCTCAACAAGCTCTA-1	7.77889426852874	-0.680989447995157	0	0
ante1_AGCTCAACAGTCACGC-1	-0.358994133218009	-5.17777914182756	0	0
ante1_AGCTTCCTCTTCCGTG-1	-0.950384683354575	-2.83420056478593	0	0
ante1_AGCTTCCTCTTTCTAG-1	7.50958808566741	-3.8026017584047	0	0
ante1_AGGAAATCAAATAAGC-1	7.08589156772308	-3.53982991354081	0	0
ante1_AGGAAATTCCCTCATG-1	4.14237388278655	1.11408656461623	0	0
ante1_AGGAATAAGGTTATAG-1	2.87039359714202	-2.87221879140946	0	0
ante1_AGGAATAGTCAACGCC-1	4.06009896899871	-1.83525330202195	0	0
ante1_AGGAATATCCCGAATA-1	6.11209043170623	1.02143472059157	0	0
ante1_AGGACGAGTATGATCC-1	6.53398593570403	-3.81441349165055	0	0
ante1_AGGACGAGTTAGTTCG-1	3.49096139575652	-3.19492334501359	0	0
ante1_AGGACTTAGAGTGACC-1	-3.38677660320588	-4.09341329710099	0	3.1204574085611
ante1_AGGACTTCAAGCACAG-1	7.76369651462249	-1.77215296403977	0	1.47667842258816
ante1_AGGACTTCACAAGTTC-1	-0.899487517221648	-3.0004674829683	0	0
ante1_AGGACTTTCGGCTATA-1	4.91572793628387	-4.76176494733903	0	0
ante1_AGGATAACAGCAGTAG-1	4.00538715030364	-4.38653701917741	0	0
ante1_AGGATAACAGGTGACA-1	3.56698497440032	1.45072239263442	0	0
ante1_AGGATAAGTGGTCTCG-1	-1.39658782575913	-2.14487380163285	0	0
ante1_AGGATAAGTGGTCTGC-1	3.94183047916107	-0.0961259938916874	0	0
ante1_AGGATCTCAGGTTCCG-1	-0.922871179326255	-3.23826569692704	0	0
ante1_AGGATCTTCTCCGCAT-1	3.23962863589935	-1.77795738355729	0	0
ante1_AGGCATTGTGACAACG-1	6.63864644672088	0.590499248341589	0	1.424209927866
ante1_AGGCATTGTTGCCTAA-1	1.22692402507476	1.13510685785201	0	0
ante1_AGGCTGCAGTGCTAGG-1	-1.57063112352677	-3.34010619299027	0	0
ante1_AGGGCCTGTTGGAGGT-1	5.59000190402679	1.80340498311904	0	0
ante1_AGGGCTCAGCTAAATG-1	5.60068877841644	1.78679209573653	0	0
ante1_AGGGCTCAGGGCGAGA-1	-0.0308242807228153	-2.88650554792497	0	0
ante1_AGGGCTCGTGAATTAG-1	2.88582285548858	-1.86382943765733	0	0
ante1_AGGGCTCTCATTGTTC-1	5.50599654819183	1.77705841882613	0	1.9607996208036
ante1_AGGGTCCCAGCCATTA-1	0.959125839726251	-3.75540203229997	0	2.27245780891882
ante1_AGGGTCCGTTGTCCCT-1	2.90028413440399	-2.99826258794877	0	0
ante1_AGGGTGAAGGTGCCTC-1	-0.8889778921444	-5.6742271818361	0	1.35438802258633
ante1_AGGGTGATCTTTCGAT-1	6.34421809817962	-0.767875257893534	0	2.71542339121582
ante1_AGGGTTTCACACAGAG-1	1.03893204833679	-5.26990312711808	0	0
ante1_AGGTAGGCAATATCCG-1	7.21079381610565	-1.71106440202806	0	0
ante1_AGGTAGGCACCAAAGG-1	-1.20050821398087	-3.15688127653214	0	0
ante1_AGGTCATGTCTCGGGT-1	3.73549255038909	-1.46178180353257	0	0
ante1_AGGTCATTCTGCGTCT-1	3.6537931790512	-3.74653119222733	0	0
ante1_AGGTGTTAGGGATCAC-1	4.13527806903533	-1.67391413824174	0	0
ante1_AGGTGTTCAGATCCTA-1	-0.721255458338935	-5.68726772443864	0	1.46685009979175
ante1_AGGTGTTGTGAGTTGG-1	5.24093040134124	-1.91249269620988	0	2.22360966339969
ante1_AGGTTGTAGATCCTAC-1	3.9756196370285	-1.41774136201951	0	0
ante1_AGGTTGTAGCGGTATG-1	-0.788523964031417	-5.59096235410783	0	0
ante1_AGGTTGTAGGGAGATA-1	4.09304317142181	-3.58230919019792	0	1.56459081481167
ante1_AGGTTGTGTTAAACCC-1	0.276511274830621	0.525662656859426	0	0
ante1_AGTAACCAGCGGGTAT-1	3.66836627628021	-2.18546718732926	0	2.05923185480196
ante1_AGTAACCGTCTTACAG-1	5.54022630359344	-0.585500303669901	0	0
ante1_AGTAACCTCAGTCTTT-1	3.72622378970794	-3.83206099645707	0	0
ante1_AGTAACCTCCGATCTC-1	4.68727620746307	-7.65144294874284	4.21623711662917	0
ante1_AGTACCATCGAGTCCG-1	2.9572394719284	1.19517784936812	0	0
ante1_AGTACTGGTCCGGTCA-1	2.15249212886504	3.3316002450743	0	0
ante1_AGTAGCTCATCAACCA-1	1.00064500476531	-2.26502246038529	0	0
ante1_AGTAGCTTCGCTAGCG-1	4.74061950351409	-7.68660444395158	4.02939394654246	0
ante1_AGTCAACCAGCACAAG-1	7.67301829959564	-2.93879336492631	0	0
ante1_AGTCAACTCCAACTAG-1	1.12673660422973	-3.80362075941178	0	0
ante1_AGTCACAAGGGCAGTT-1	5.64967616702728	1.46457737310317	0	0
ante1_AGTCATGCACACCGCA-1	3.37392552997283	-1.90081328527543	0	0
ante1_AGTCTCCAGCCGCTTG-1	6.85581811572723	-3.56044191495988	0	1.79551934331524
ante1_AGTCTCCCATCATTTC-1	7.81100352908782	-3.76944345609757	0	1.22439696201942
ante1_AGTCTCCGTATCCCTC-1	5.30516275073699	0.0786792449512767	0	0
ante1_AGTGCCGTCAGACAAA-1	0.641900860325616	-4.14385933057878	0	0
ante1_AGTGTTGCAGTTGGTT-1	4.77699836398773	-4.97842020170304	0	1.96132437873694
ante1_AGTGTTGGTGCGACAA-1	7.60708697940521	-1.42436331884477	1.34992671694902	0
ante1_AGTTAGCCATGAGAAT-1	7.6698597302597	-0.778300289078684	0	2.31711319355696
ante1_AGTTAGCGTGCATCTA-1	5.61505349780731	-3.69111532346818	0	0
ante1_AGTTCCCAGACGCATG-1	1.71367200519256	-0.26398319379899	0	0
ante1_AGTTCCCAGGCCTTCG-1	2.27902492191009	-1.57218402998063	0	3.26533630129078
ante1_AGTTCCCCAGTGTATC-1	1.95128019954376	-2.41400593893144	0	0
ante1_AGTTCGACATCGTGCG-1	-2.23017004822083	-3.90596193449113	0	0
ante1_AGTTCGATCCAACTAG-1	6.27525790836028	-2.04667896406266	0	0
ante1_ATACCGACATATTCGG-1	6.38046344424896	0.178894054130583	0	0
ante1_ATACCGATCTATTTCG-1	3.83902534152679	-4.17180818693254	0	0
ante1_ATACCTTCACTATGTG-1	4.11913045550994	-2.14369291441056	0	1.6236684242468
ante1_ATACCTTCACTTCAGA-1	5.84815152789764	-1.09532422201249	0	0
ante1_ATACCTTGTATGGTAA-1	-3.71916118954011	-2.9533426202974	0	0
ante1_ATACCTTTCTATCGCC-1	7.44611629153899	3.10978322847274	0	1.49064817827631
ante1_ATACTTCTCGAGTGGA-1	1.99850972797088	-4.07520288602922	0	0
ante1_ATAGAGATCGCACGGT-1	3.4681938519638	-2.54018015043351	0	3.13243844578967
ante1_ATATCCTCACACGTGC-1	4.91157611514739	-2.80994481222245	0	0
ante1_ATCACAGAGCACCGTC-1	4.59052928592376	-4.39202589170548	0	1.83823143450616
ante1_ATCACAGAGCGATGGT-1	-0.365612930997092	2.53027659280684	0	0
ante1_ATCACGAAGAGTTGAT-1	4.44026693011932	-4.78394884245011	0	0
ante1_ATCACGAAGTGCAACG-1	0.856395565525811	-3.29990381376359	0	0
ante1_ATCACTTAGTGGATAT-1	6.33907159473113	-0.904053036137552	0	1.57453253026863
ante1_ATCAGGTAGCGCCTAC-1	-3.18595568035432	-4.05674165861222	0	1.41470318139231
ante1_ATCAGGTTCATAGGCT-1	1.35791166927032	-3.60603541509721	0	0
ante1_ATCATTCAGGCTTTCA-1	6.92542060519866	3.37049370630172	0	1.66965677242715
ante1_ATCATTCGTTGTGCAT-1	4.70667680408172	-0.047462720437975	0	0
ante1_ATCCACCTCCATTGTT-1	3.73884233142547	-4.46613306181047	0	0
ante1_ATCCCTGTCATCGCTC-1	3.91759618426971	-1.49779993669602	0	0
ante1_ATCCGTCCAGGTTACT-1	2.62054260875396	2.56588106973556	0	0
ante1_ATCCGTCTCTTTGCAT-1	0.147940062538903	-2.33493537084672	0	0
ante1_ATCCTATCAGCCGTTG-1	0.429006182209771	-4.73898214475724	0	0
ante1_ATCGATGTCCGATAGT-1	3.58165248538665	-1.2495240606508	0	0
ante1_ATCGCCTAGCTACTGT-1	5.02745755817107	0.111289491862922	0	1.60022198957559
ante1_ATCGCCTCAGGCGATA-1	-3.75984708164521	-2.79540437833879	0	2.15027894264002
ante1_ATCGGCGAGGTAGCAC-1	-0.536324910267073	-5.76878780500505	0	0
ante1_ATCGGCGCAAATGGTA-1	7.16618713046722	0.401293095187216	0	1.62464979246266
ante1_ATCGGCGGTGTTATCG-1	2.09030088092498	-2.19936150686357	0	0
ante1_ATCGTAGAGAAGGATG-1	6.9611719479721	2.94354682786849	0	0
ante1_ATCGTAGCAGTAGTGG-1	1.52833970691375	-5.28208202497575	0	1.67035686234729
ante1_ATCGTAGTCATTGTTC-1	2.75995238925628	3.45018893106368	0	2.40565857784032
ante1_ATCGTCCAGCTAGAAT-1	2.03427632953338	0.145256381467848	0	0
ante1_ATCGTGAAGTCGGCCT-1	3.13857825900726	-2.49366730825517	0	0
ante1_ATCTTCAAGACTAAGT-1	3.6118443837326	1.29545336587813	0	0
ante1_ATCTTCAAGTGCACTT-1	-3.26533857677766	-4.25672716276261	0	0
ante1_ATCTTCACAGACCAAG-1	-0.627480599476773	-4.27404636518571	0	0
ante1_ATCTTCAGTTCACCGG-1	5.54755862857513	-2.44028133527848	0	0
ante1_ATGAAAGCATCGCTGG-1	0.347127996937555	-2.3756853975496	0	2.03168215820064
ante1_ATGAAAGGTGAGACGT-1	5.92869695331268	-4.59712070600602	0	0
ante1_ATGACCACACCAGCTG-1	6.0990589490097	0.563057836131124	0	1.44244257182312
ante1_ATGAGGGGTTAAGGGC-1	7.97600253726653	-2.01642316953752	0	0
ante1_ATGAGTCGTGGATACG-1	0.304361545101922	4.23994403703597	0	0
ante1_ATGATCGAGCTCACTA-1	-0.72428344134875	-5.90004295484635	0	2.04621361751363
ante1_ATGATCGAGGTACAGC-1	5.01496060992889	-4.40211624281022	0	3.06053559013863
ante1_ATGATCGCAGCTGTAT-1	4.89191898013763	-7.80144781248185	3.9965932251968	0
ante1_ATGATCGTCCGATCTC-1	7.35937484409026	-1.06239384786698	0	0
ante1_ATGATCGTCCGGTTCT-1	6.97654231692962	2.14825683458236	0	0
ante1_ATGATCGTCGAGTTGT-1	2.10580977107696	-2.99754637853715	0	0
ante1_ATGCATGAGTGGTGAC-1	3.59073957111053	-5.58449358121965	0	0
ante1_ATGCATGTCACTGATG-1	3.65959485675506	-0.680709127350779	0	0
ante1_ATGCCTCCAAGAATAC-1	2.00492032672576	1.49108236654189	0	0
ante1_ATGCCTCGTGAACCGA-1	6.94446357394866	-0.108078245087595	0	0
ante1_ATGGAGGCAACAGCCC-1	3.08506139423065	3.01439004762557	0	0
ante1_ATGGAGGCAGCACGAA-1	5.78700812961273	-5.11059564725968	0	2.87719979535866
ante1_ATGGAGGGTCTGTGGC-1	7.86615928317718	-1.91016978399369	0	1.6435731596723
ante1_ATGGATCAGAATTTGG-1	3.23791440631561	-0.359624002142878	0	1.70152379705483
ante1_ATGGATCAGCATGCAG-1	-3.55833331440278	-2.78249854223344	0	0
ante1_ATGGGAGGTCGACTGC-1	0.154169582382959	4.36927085740951	0	0
ante1_ATGGGAGGTTAGGAGC-1	2.7910321583908	1.26880412919906	0	2.01066810647351
ante1_ATGGGTTCATAGAGGC-1	5.14709123279266	-2.54706830160233	0	0
ante1_ATGGGTTGTTCACCGG-1	4.95204719211273	-1.06499284879777	0	2.86916743946995
ante1_ATGGTTGGTGATGTAA-1	1.91415556575469	1.74172871930984	0	0
ante1_ATGTCCCCAACTCCAA-1	5.24350770618133	-1.90354556219193	0	2.1176669434993
ante1_ATGTCTTCACCTCGTT-1	7.82610496188812	-2.48561638967607	0	1.17453454950401
ante1_ATTACTCCATAGGTAA-1	6.52807077075652	2.59999137742904	0	0
ante1_ATTACTCGTATAGGGC-1	5.76086887027435	-0.519514445229502	0	0
ante1_ATTATCCAGAATCGTA-1	-3.76540819500275	-2.92510980741593	0	0
ante1_ATTATCCAGCTAATGA-1	-0.244220680936057	-4.58616966383073	0	0
ante1_ATTCACTAGTTGCTGT-1	4.30389960910491	-7.31826728956315	3.43932495007774	0
ante1_ATTCACTGTTCACGAT-1	6.58856900836639	2.50584560258773	0	1.40418256408046
ante1_ATTCAGGAGACGCCAA-1	4.8151553502243	-3.1668722070894	0	0
ante1_ATTCAGGAGATGGTAT-1	2.94528206493072	-2.05990857259843	0	0
ante1_ATTCATCCAGTTTCGA-1	7.90426715518646	-2.70751327650163	0	1.10898554617327
ante1_ATTCCATAGTCATCGT-1	-3.80243054722138	-2.89420909063432	0	0
ante1_ATTCCATGTTACGATC-1	7.04066070224456	-1.58237105981919	0	0
ante1_ATTCCATGTTCGAAGG-1	0.6774223675888	3.92754846437362	0	0
ante1_ATTCCATTCCCGATCT-1	6.74912294055633	0.170925419763594	0	0
ante1_ATTCCCGTCAGGGTAG-1	6.67943986560516	0.778492387370138	0	2.35234844919674
ante1_ATTCCTAAGAAACCAT-1	1.34693249370269	-3.87949508802506	0	0
ante1_ATTCGTTGTACAGTAA-1	2.32494028712921	-1.12153441087815	0	2.0456270638864
ante1_ATTCTACAGGCATCGA-1	6.9374435773056	3.55235105379012	0	0
ante1_ATTCTACCAAGGTACG-1	6.33285125400237	0.202368166283636	0	0
ante1_ATTCTTGGTCGATTTG-1	6.88658460284881	-2.33052176611039	0	0
ante1_ATTGGGTCACGTCATA-1	-0.387822575314719	-1.95040911810014	0	0
ante1_ATTGGGTTCAGAACCT-1	3.96018489505462	1.13225906713393	0	0
ante1_ATTGGGTTCTCTATAC-1	-2.58814457748719	3.74472528322127	0	0
ante1_ATTTACCAGTTACTCG-1	5.86525138522796	-4.87770265714738	0	0
ante1_ATTTACCCAAGAGTGC-1	6.38967307712249	-1.45859009401414	0	0
ante1_ATTTACCTCAGACCGC-1	2.2508390774887	-2.62390321867082	0	0
ante1_ATTTCACAGATAACAC-1	2.57079943324737	-4.40554136411759	0	0
ante1_ATTTCTGAGATCGCCC-1	4.65109523441009	-1.07234031335923	0	1.78512374481266
ante1_ATTTCTGAGGACTGGT-1	-1.99396268223115	-3.40587395803544	0	0
ante1_CAAAGAACAAGAGGTC-1	0.707673989788812	-3.50254005567643	0	0
ante1_CAAAGAACAATTCTCT-1	2.62264140750579	-2.60570305959794	0	0
ante1_CAACAACAGCGTGTCC-1	2.62140830661468	-4.95739740507218	0	1.61716244392321
ante1_CAACAACTCGACTCCT-1	5.13328345920257	-4.96575874464128	0	0
ante1_CAACAGTAGGTTGGTG-1	3.49076923038177	0.142203606651096	0	1.62464979246266
ante1_CAACAGTAGTAAAGCT-1	5.81652148868255	-3.01376933233354	0	0
ante1_CAACCAACAGAACTAA-1	3.06843575145416	-1.11202532426927	0	2.39110484380907
ante1_CAACCAAGTCGTGCCA-1	4.73783858920745	-4.16390413419816	0	0
ante1_CAACCAAGTGTTCCTC-1	1.11178227569274	0.495179172591238	0	0
ante1_CAACGATGTCAAAGCG-1	7.48426517154388	-0.584279183312387	0	1.89866576655779
ante1_CAAGACTAGCAGATAT-1	-0.411263234360892	-5.64736837522599	0	0
ante1_CAAGACTAGTAGCAAT-1	7.09722455646209	-1.46411329881761	0	0
ante1_CAAGACTCATGCCATA-1	5.47513087894134	-4.12949556486222	0	0
ante1_CAAGACTGTCTTAGTG-1	-4.10857907627412	-3.11357278005692	0	0
ante1_CAAGAGGCAGTCACGC-1	4.60918124820403	-4.15801900999162	0	2.26701169951506
ante1_CAAGAGGCATTCACAG-1	3.010991417424	-2.20987075941178	0	2.17271569192232
ante1_CAAGAGGTCGAGCCTG-1	6.14957364703826	3.80952220781234	0	0
ante1_CAAGCTAAGGCCCAAA-1	6.60106023456268	3.6396647058287	0	0
ante1_CAAGGGACACACTTAG-1	1.63415511752776	-2.7787820734224	0	0
ante1_CAATCGAAGATGCAGC-1	4.28149303104095	-4.66041797773454	0	0
ante1_CAATCGATCCGCTAGG-1	5.01752933170013	-4.19894260542008	0	0
ante1_CAATGACAGTAGGGTC-1	5.34642728473357	-0.503832105561228	0	0
ante1_CAATTTCTCCTGATAG-1	7.85196193362884	-0.816723529263468	0	1.21182298683557
ante1_CAATTTCTCGTAGAGG-1	4.9822786679428	-1.84922546522233	0	2.8722038877824
ante1_CACAACAAGTTGTAGA-1	5.35318072940521	-1.21752137319657	0	0
ante1_CACAACACAAGTGGAC-1	3.89398177768401	-2.68669551984879	0	1.77001145356941
ante1_CACACAAAGAGAGAAC-1	-1.07132021282502	-2.23137373106095	0	0
ante1_CACAGATGTTCTGAGT-1	7.60408195163421	-3.17569965498063	0	0
ante1_CACAGATGTTTCGGCG-1	6.99207433368377	-1.55743128435227	0	0
ante1_CACAGGCCAACATCGT-1	3.51446708347015	-2.44353741781327	0	1.87095651088925
ante1_CACAGGCCACTGCACG-1	7.66467078830413	-0.399899307652445	0	1.61039860420601
ante1_CACAGGCGTTACCGTA-1	1.20865448619537	-5.12687391416642	0	0
ante1_CACATGATCCTACGGG-1	6.93862327243499	2.27154689653304	0	0
ante1_CACCAAAGTATACGGG-1	2.24936493541412	-1.54848570005509	0	0
ante1_CACCAAAGTCACGCTG-1	1.26503201629333	-2.41291612760636	0	0
ante1_CACCGTTTCGCTATTT-1	3.31576236392669	-2.63339776174638	0	0
ante1_CACGAATCAAGTCGTT-1	-1.18242714498826	-2.89017790929887	0	0
ante1_CACGAATCATTGCTGA-1	2.11368831302337	3.35595327241805	0	0
ante1_CACGGGTAGAAGAACG-1	0.376238667027276	3.88189798219588	0	0
ante1_CACGGGTCAAACTGCT-1	-3.30211964939423	3.19933229310897	0	0
ante1_CACGTGGTCAAGTAAG-1	0.752911650196832	-3.12071007864091	0	0
ante1_CACGTGGTCCGCTGTT-1	7.22398599292449	1.85851972921279	0	1.63487544900621
ante1_CACGTGGTCTCCCAAC-1	4.79150088931731	-4.49725288526628	0	0
ante1_CACGTTCAGAACCGCA-1	6.92424710895232	1.1323427520552	0	0
ante1_CACGTTCCAGCAGTCC-1	4.98868783618621	-7.86166090147111	1.39134050249977	2.30863741420457
ante1_CACTGAACAGTGCGCT-1	4.81406386996917	-0.934958878918619	0	0
ante1_CACTGTCAGGTCCTGC-1	5.69354184772186	-3.91095155851457	0	0
ante1_CACTGTCAGTATGAAC-1	6.95334991122894	-1.66136044637773	0	0
ante1_CACTGTCGTATCCCAA-1	0.675650679127496	3.65018349512008	0	2.09839525760119
ante1_CACTTCGCACTTGAGT-1	3.74725183154754	-2.78951138631913	0	0
ante1_CAGAGCCAGTTGGAAT-1	-0.787355787499625	-5.73327201978776	0	0
ante1_CAGAGCCCACCCGTAG-1	1.59302862788848	-4.28084272520158	0	1.78926383528991
ante1_CAGAGCCGTGGGATTG-1	1.93585904742889	0.908754821852713	0	0
ante1_CAGAGCCTCTAGGCAT-1	-5.62672582958527	-3.94994205610368	0	2.20221790023905
ante1_CAGATACCAATAGGGC-1	5.55504830981902	3.69809513910201	0	0
ante1_CAGATACCACTTGACA-1	1.81099661494903	-1.97630018369767	0	2.97136368253703
ante1_CAGATCAAGGGAGATA-1	1.41032608653716	-4.37617630140397	2.3348933362267	0
ante1_CAGATCAAGGTACAGC-1	3.04684218074493	2.8979495130339	0	0
ante1_CAGATTGAGCCGATTT-1	-1.50820074175187	-4.79254335538957	0	2.85031793020484
ante1_CAGATTGAGGACGCTA-1	1.14819129611663	-4.83091539518449	0	0
ante1_CAGATTGCAACACAAA-1	-1.92246941421815	-4.05308193342301	0	0
ante1_CAGATTGGTCTCCCTA-1	-1.63565079067536	-4.54717725889298	0	0
ante1_CAGCAATGTATGGAGC-1	5.99926217700652	2.97362809999373	0	0
ante1_CAGCACGTCTACTATC-1	6.09289821292571	-4.24996418134782	0	0
ante1_CAGCAGCCAGGCTTGC-1	-1.517337954982	-2.69542235509965	0	0
ante1_CAGCCAGGTACGGCAA-1	6.27287086154632	-2.39267605917069	0	0
ante1_CAGCGTGGTAGGGTAC-1	5.49676498080901	-0.772677484913797	0	0
ante1_CAGCGTGTCGTGTCAA-1	1.92536386157684	-2.8873128332338	0	0
ante1_CAGGCCAAGAGCTTTC-1	7.01174338962249	1.2849808297911	0	0
ante1_CAGGCCAGTGGCCTCA-1	3.87105830814056	-2.04378980772111	0	1.60306846414862
ante1_CAGGCCATCGTCTACC-1	1.21859511043243	-2.2384361662111	0	0
ante1_CAGGGCTTCACCGGGT-1	3.86812480594329	-0.787507537766428	0	0
ante1_CAGGGCTTCCCGATCT-1	1.7592836251419	-4.57194036619279	0	0
ante1_CAGGTATAGAGAGCGG-1	4.7846206059616	-3.77782673017594	0	1.85441043418972
ante1_CAGTGCGTCCCATAGA-1	-1.10303763244935	-5.224694672986	0	0
ante1_CAGTTAGCACATTACG-1	2.82162984515838	0.90257513149169	0	0
ante1_CAGTTAGCATGGTGGA-1	4.39723189975433	-0.686070386334391	0	0
ante1_CAGTTAGTCTACGCAA-1	2.8188813557785	-2.30306238309953	0	0
ante1_CAGTTCCCAAGGTCGA-1	5.24283870364837	0.258413057760267	0	0
ante1_CAGTTCCTCCCTAGGG-1	6.82456144000701	0.673949595526724	0	0
ante1_CATAAGCAGCAGAAAG-1	5.65771945621185	3.86156612260726	0	0
ante1_CATACTTGTGTCGATT-1	3.06974228526763	-1.96387571470353	0	0
ante1_CATAGACGTCGTATGT-1	2.42467602397613	3.55113869531539	0	0
ante1_CATCAAGAGCATTTCG-1	5.87618287707977	0.729373928145437	0	0
ante1_CATCAAGGTGAATTAG-1	0.755004011647027	-2.36103600637528	0	0
ante1_CATCCACAGAGCATAT-1	4.50222333575897	-1.54595131055924	0	0
ante1_CATCCACCAAGTGTCT-1	-0.21677536462136	-5.86843389646623	0	0
ante1_CATCCCATCACAGTGT-1	1.43520458842925	-1.62641162054154	0	0
ante1_CATCCCATCTGGAGAG-1	-0.984339750750739	-5.47893137113664	0	0
ante1_CATCGCTCATAAGCGG-1	7.74071582462005	-3.64478582517716	0	0
ante1_CATCGCTTCGCTTGCT-1	1.04895397330932	0.500365044907598	0	0
ante1_CATCGCTTCTGGACTA-1	4.98611816074065	-7.82000869886491	3.41664139618032	1.3025894956157
ante1_CATCGGGAGTTGTACC-1	0.0294513931434567	-1.5473139919481	0	2.56976284449308
ante1_CATCGTCCAGGCACTC-1	4.17537864352874	-4.68804973737809	0	0
ante1_CATGAGTCATGACTAC-1	5.11324485446624	-4.26617426054093	0	0
ante1_CATGAGTGTGAGAACC-1	-0.557382098777968	-3.09275168554399	0	0
ante1_CATGCCTCAAGGCCTC-1	6.00621541644744	2.09210294111159	0	0
ante1_CATGCCTCACGCTTAA-1	3.94175275470428	0.119807245195775	0	1.57422904156658
ante1_CATGCCTCAGTTGGTT-1	7.62215026523284	-1.82807606832597	0	1.41399611329836
ante1_CATGCCTTCTACAGGT-1	6.93094476367645	0.449742045239477	0	0
ante1_CATGCGGCATATTCGG-1	4.84211190845184	-2.02568787710282	0	0
ante1_CATGCTCAGCGAAACC-1	-0.0768530735809391	-3.8949872888765	0	0
ante1_CATGGATCACATCCCT-1	1.74691661502532	-2.42496198789689	0	0
ante1_CATGGTAAGTCCGCCA-1	3.94772609378509	-0.430072251721354	0	1.59896079460985
ante1_CATTCATTCTCGGTAA-1	1.38551291133575	-4.65993732587907	0	0
ante1_CATTCCGGTTGCTCAA-1	5.79082521106414	-0.45595211164567	0	0
ante1_CATTGAGGTCCGCAGT-1	1.21075841094665	-5.32914632932756	0	0
ante1_CATTGAGGTTAGAGAT-1	-0.00844780300446202	-1.2301091589174	0	0
ante1_CATTGCCAGTCTAGAA-1	3.38790734912567	-2.30033558981034	0	0
ante1_CATTGCCCACTTGTCC-1	1.31105002071075	-2.08749384061906	0	0
ante1_CATTGCCTCCTTCTTC-1	4.84727605487518	-4.27956337110612	0	1.91946872987575
ante1_CATTGTTCACCTGTCT-1	-0.561943418725211	-3.70391482488725	0	0
ante1_CATTGTTTCCTCGCAT-1	4.77570470477752	-1.35811812059495	0	0
ante1_CATTGTTTCTGGGAGA-1	2.6107765069168	3.01990919931319	0	0
ante1_CCAATGAGTATTTCCT-1	-0.0965670118171756	-5.30379337446305	0	0
ante1_CCAATGATCGGATACT-1	4.83765300418548	-4.57609886304948	0	0
ante1_CCACAAACACTCCTGT-1	-1.69341961239167	7.0165105424681	0	0
ante1_CCACCATGTACGCTTA-1	4.6076186528366	-4.10669750349137	0	2.07551397826316
ante1_CCACCATTCAGTCACA-1	4.37427791263274	-3.14380020277116	0	0
ante1_CCACGAGAGGACTGGT-1	2.74828537608795	-3.60950202123734	0	0
ante1_CCACGTTGTGTGTACT-1	5.48496564532928	-2.54376286642167	0	0
ante1_CCACGTTTCGCCTTTG-1	2.8332057824295	3.34724169595626	0	1.86794120897432
ante1_CCACTTGAGGTGATCG-1	5.09055598880462	-2.50982875005815	0	0
ante1_CCCAACTAGTAGGGTC-1	-1.48105994556733	-2.84575790540788	0	1.47511630303706
ante1_CCCATTGCAATCGTCA-1	2.49981101657562	-2.51712650434587	0	0
ante1_CCCATTGGTGAGCCAA-1	4.25698836948089	-0.121058795615168	0	0
ante1_CCCGAAGCACGGTCTG-1	5.31843598987273	-0.670606259270639	0	0
ante1_CCCGGAAGTCATGCAT-1	3.39342387820892	-5.8268412985048	0	1.29734687510339
ante1_CCCGGAAGTCTAGGTT-1	7.40284808780364	2.73903470857528	0	1.69242227936242
ante1_CCCGGAAGTTGATCGT-1	2.23629315997772	-3.58440250532243	0	0
ante1_CCCTCAAAGTCGTCTA-1	-2.95339433048554	-4.23285192625138	0	0
ante1_CCCTCAACAGCTGAGA-1	5.52673038150481	-4.83994001524064	0	2.24937039673295
ante1_CCCTCTCAGGTGCAGT-1	4.22264846469573	-0.827661279602976	0	0
ante1_CCCTCTCGTTCCATTT-1	7.53338798190765	1.93742829187301	0	0
ante1_CCCTGATAGCGGTAGT-1	4.80095847751312	-2.27596182005021	0	0
ante1_CCCTGATGTGGAAATT-1	2.85840400363616	3.61014133317855	0	0
ante1_CCCTTAGCAATGTTGC-1	3.55729421283416	-2.52602166311357	0	0
ante1_CCGAACGAGAGATCGC-1	2.47872289325408	0.910761769846945	0	0
ante1_CCGAACGAGGGCAACT-1	6.90154679919891	0.653917487696676	0	0
ante1_CCGAACGGTTGAGTCT-1	-2.48385981415101	-5.66064972059342	0	0
ante1_CCGAACGTCACTTTGT-1	0.0397568574111874	-4.42200464384172	0	2.9669819002061
ante1_CCGCAAGGTGATACTC-1	5.02675851489715	-1.00357813016984	0	1.20066963074402
ante1_CCGCAAGTCGGTCGGT-1	0.487061940686029	-2.45262211935136	0	3.30114832223832
ante1_CCGGACACAATGAGCG-1	6.87462648059539	-2.33427137510392	0	0
ante1_CCGGACATCTGCTGAA-1	3.16749366428069	1.16341274602798	0	0
ante1_CCGGGTAAGCATGCAG-1	6.2138255467575	-4.84151405469987	0	0
ante1_CCGGGTAGTGCGAACA-1	5.90237411166839	1.40343039853957	0	0
ante1_CCGGTAGCACTTGTGA-1	1.2485322585266	-2.19183344022843	0	0
ante1_CCGGTAGTCTCTGCCA-1	3.19839843417816	-1.7885568775377	0	0
ante1_CCGGTGAAGCGAATGC-1	2.80830057765655	-2.41125983373734	0	1.9365404041865
ante1_CCGTAGGTCAGGACAG-1	3.56153710986785	-3.81674904005143	0	3.31382471123811
ante1_CCGTAGGTCCCTCTCC-1	2.11809524203948	-2.73707718031022	0	0
ante1_CCGTGAGGTCTAGGCC-1	7.08485253955535	-1.61182064191911	0	1.61103983508343
ante1_CCGTGAGGTGTCATTG-1	6.23649915363006	-2.61753243581864	0	1.77284598709209
ante1_CCTAACCCACTTGACA-1	-1.13608909343072	-1.89941805975053	0	0
ante1_CCTAAGATCACTTTGT-1	7.58039554263763	-3.49451202528092	0	1.39043359562807
ante1_CCTACGTCAGCATGCC-1	7.92381557132415	-2.69928521291825	0	1.61651531048164
ante1_CCTACGTTCTAGTCAG-1	3.94511397983245	-2.45867532865617	0	0
ante1_CCTATCGCAGATACCT-1	0.874286495701593	-1.4582425989351	0	0
ante1_CCTCAACAGTCCCAGC-1	6.00221713687591	0.458460357026129	0	0
ante1_CCTCACATCCAAGCAT-1	7.4097107281845	-1.29364508764359	0	0
ante1_CCTCAGTAGTGATCGG-1	2.85457309390716	-2.16320151464555	0	2.57311115383595
ante1_CCTCAGTAGTTCTACG-1	5.07424386645965	0.204381186501055	0	0
ante1_CCTCAGTCAGTCCCGA-1	5.49086793567352	-5.194740716382	0	1.33405867062066
ante1_CCTCAGTTCAGGGATG-1	3.72885259296111	-2.69038600103471	0	2.51894771481597
ante1_CCTCCAACAAGCGGAT-1	4.46192678119354	-3.17055839674088	0	0
ante1_CCTCCTCAGAGCCATG-1	7.15696605350189	-4.07684177534196	0	2.11680980684066
ante1_CCTCCTCCAATGAACA-1	3.69423755313567	-0.553517941399546	0	0
ante1_CCTCCTCCACGCTGCA-1	-1.83105686996766	-2.92266315595719	0	0
ante1_CCTCTAGTCCCGAGGT-1	2.71103747989349	1.26204877717879	0	0
ante1_CCTCTCCCACGACCTG-1	-1.62013748977967	-2.55756014959428	0	0
ante1_CCTCTCCGTTACGTAC-1	1.99184449817352	-1.46560067312333	0	0
ante1_CCTCTCCTCGCATTGA-1	7.7474907269638	-0.695539418621988	0	0
ante1_CCTGTTGTCCCTCGAT-1	5.31547483112029	-3.77954286710832	0	0
ante1_CCTTCAGGTACTGGGA-1	5.3294375767868	-1.15453154222581	0	0
ante1_CCTTCAGGTCCACTCT-1	6.8911732068222	-2.54593795911881	0	0
ante1_CCTTGTGAGGTGCCTC-1	5.6772740712326	-0.850863818093271	0	0
ante1_CCTTTGGCAGAACCGA-1	3.38213094379119	-1.72144705431077	0	1.94163663827793
ante1_CCTTTGGGTGCCTACG-1	6.86064513827972	3.65155154092696	0	0
ante1_CGAAGGAGTGCCAAGA-1	3.25998386050872	-1.40245706216905	0	0
ante1_CGAAGGAGTGTGCCTG-1	4.85732301379852	-0.0464228131017399	0	0
ante1_CGAAGTTCACCAGACC-1	4.11274894382171	-2.94310802595231	0	0
ante1_CGAATTGAGTCTGCAT-1	5.63246472980193	1.61114376409438	0	0
ante1_CGACAGCCAATGTTGC-1	6.04434665347747	-4.65082878248307	0	2.59424355958848
ante1_CGACAGCCACACCTGG-1	-0.718438192649562	4.06716447694686	0	0
ante1_CGACAGCCACTTACAG-1	2.99261673595123	-3.75327939169023	0	1.49573242484409
ante1_CGAGAAGAGCGGATCA-1	5.16213401462249	1.4072793088713	0	2.31821325043082
ante1_CGAGGAAAGCTTTCCC-1	1.34703715945892	-4.67851013319108	0	0
ante1_CGAGGAACACTCCGGA-1	2.21602018977813	2.69853192193892	0	0
ante1_CGAGGAAGTTCTTGTT-1	1.0585817923706	-5.4470920004091	0	1.14028498506868
ante1_CGAGGCTCACAGGATG-1	4.19513257648162	-2.72773665563676	0	0
ante1_CGAGGCTCACCAGCCA-1	-1.36216101740189	-3.69026369230363	0	1.95479104894925
ante1_CGAGTGCCACAAGCCC-1	2.60413488055877	-2.5986222662172	0	2.48097413751812
ante1_CGAGTTAAGACCATAA-1	4.90780385638885	-2.47616571561906	0	0
ante1_CGAGTTACATACCAGT-1	2.79945739413909	-4.42853778974626	0	0
ante1_CGAGTTACATCAGCTA-1	-0.265502459748465	-5.86743206159684	0	1.63222164817016
ante1_CGATCGGGTTTGGGAG-1	0.0567640891235287	-3.00752014295671	0	0
ante1_CGATGGCCATAGTCAC-1	3.43996032382659	-5.67048782484147	0	0
ante1_CGATGGCGTAGAGGAA-1	5.91472514774017	-2.09783953802201	0	2.71894437346008
ante1_CGCAGGTAGCGCCTAC-1	3.85686954166107	-3.98832410947892	0	0
ante1_CGCAGGTCAATGCAAA-1	1.42078694011382	0.231560047701864	0	0
ante1_CGCAGGTCACCTCAGG-1	4.63558086063079	-4.52524179594132	0	0
ante1_CGCAGGTGTCCCACGA-1	2.7303746571701	0.621365364626913	0	0
ante1_CGCAGGTTCTCTCTAA-1	4.54474910403899	-7.5210494436464	0	0
ante1_CGCATAAAGACTCTAC-1	3.60536607410125	-3.22857994215104	0	0
ante1_CGCATAAAGATCCAAA-1	4.35487683917693	-0.823443356915445	0	0
ante1_CGCATAAAGGTCGTAG-1	5.77398856784515	-5.0454921163759	0	3.10597844585267
ante1_CGCATAACAGCTTCGG-1	2.4355326523941	-2.32765645162675	0	0
ante1_CGCATAAGTCTCAAGT-1	6.95677217151336	1.94970756395247	0	0
ante1_CGCATGGGTGAGAACC-1	-0.0854379305679386	-3.89448494093034	0	1.55597717222157
ante1_CGCCAGAAGACTCAAA-1	3.83561023379974	-1.98656195776078	0	1.71335126959398
ante1_CGCCAGAGTTATTCCT-1	5.47477229739837	0.225021179751425	0	0
ante1_CGCCATTAGGCAGGTT-1	2.42989476825408	3.42392474038985	0	0
ante1_CGCCATTCATGGCCAC-1	0.0528183808486874	-3.00630826131913	0	0
ante1_CGCCATTTCTCCCTAG-1	1.29916461612396	-1.45099348203752	0	0
ante1_CGCGTGATCGTTACCC-1	1.09631498958282	-5.3291401304445	0	0
ante1_CGGAACCAGGTTTACC-1	-2.03557030056306	-2.62761181966874	0	2.18452599399909
ante1_CGGAACCCAGACTCTA-1	-0.298726953013617	3.74668866022017	2.00787212911214	2.00787212911214
ante1_CGGAACCGTAGTGTGG-1	3.25893243457488	0.981005545691519	0	0
ante1_CGGAACCGTATCAAGA-1	5.43078883792571	-1.1104550995073	0	1.41730280817944
ante1_CGGAACCGTTTACCTT-1	1.36548789645843	-2.12628573553178	0	0
ante1_CGGAATTCAATGGGTG-1	3.91414340640716	0.191289316848783	0	1.77508109139388
ante1_CGGAATTCAGACCTGC-1	7.44616683627776	-1.22094530241105	0	1.17639253240065
ante1_CGGAATTGTCCAGAAG-1	2.25810464526824	-2.9823645986757	0	2.01403684465442
ante1_CGGACACAGTGGTTCT-1	0.766322218434137	-2.04697317258927	0	0
ante1_CGGACACCACAACATC-1	-1.9869926342804	-3.86870497839067	0	1.19501783142962
ante1_CGGACACCATAATCCG-1	1.2910184493225	0.193674366907148	0	0
ante1_CGGAGAATCTGACGCG-1	4.68012078906707	-0.498938445015879	0	0
ante1_CGGCAGTCAATCAGCT-1	4.94574149753265	-7.86432594434831	3.56837692453509	1.49198218364805
ante1_CGGCAGTCACCAGTTA-1	5.2714279523056	-2.11832684652421	0	2.71235409996139
ante1_CGGCAGTTCGCTCATC-1	-3.25791708324738	-4.2301148809633	0	0
ante1_CGGGACTAGATGCAGC-1	5.07777722980193	-1.88581532613847	0	1.4518903455172
ante1_CGGGACTGTGAATAAC-1	6.88578780795745	-3.91154569761369	0	0
ante1_CGGGACTTCTCACGAA-1	-3.18566004131623	-3.99573129789445	0	0
ante1_CGGGCATAGGCCTGCT-1	7.2318805089157	-0.702992741032572	0	1.81033167280907
ante1_CGGGCATCAACATCGT-1	0.120660327927392	-1.14742511884782	0	0
ante1_CGGGCATCACTTTATC-1	4.9159158101242	-4.83130020277116	0	0
ante1_CGGGTCAAGTCACGAG-1	-0.5108469942648	-5.65375274793717	0	0
ante1_CGGGTCACATACAGGG-1	4.7636564603012	-3.71976560728166	0	0
ante1_CGGGTCATCCCAAGTA-1	3.1492925515335	1.1353351436415	0	0
ante1_CGGGTCATCTTGGAAC-1	1.89200457240753	-4.22819894926164	0	3.00082910026864
ante1_CGGGTGTAGGAGCAAA-1	0.981614672200006	-2.37006706373307	0	0
ante1_CGGGTGTCATGGCCAC-1	5.06846698428802	-0.323326174183817	0	0
ante1_CGGGTGTTCCCTCTAG-1	7.26247724200897	-0.395821277066202	0	1.58339518249613
ante1_CGTAATGCAGAAGTGC-1	5.92833408023528	0.73410075529006	0	2.33447218499518
ante1_CGTAATGGTAGGCTGA-1	2.01300653125457	-1.36680037157151	0	0
ante1_CGTAATGTCCACGTCT-1	6.98472961093597	3.14707022531417	0	1.44739710869251
ante1_CGTCAAAAGAGCATTA-1	0.454809628979486	3.98023587091353	0	0
ante1_CGTCCATCAGTAGAGC-1	2.5518496861618	0.723661836222677	0	0
ante1_CGTCCATGTGGGACAT-1	2.73529800082855	-0.880638841553659	0	0
ante1_CGTGAATCAACTCATG-1	4.55263169910125	0.172312874332933	0	0
ante1_CGTGAATCAATGGCCC-1	4.00478776599578	-3.03556770460221	0	0
ante1_CGTGAATGTTGCCTAA-1	1.83823903705291	-5.21048730985734	0	0
ante1_CGTGATAGTCCAATCA-1	5.0278051724594	-4.10510009901139	0	0
ante1_CGTGATATCTCCTGCA-1	3.43796762134246	-1.45842904226396	0	1.79761673641301
ante1_CGTGTCTAGCGCAATG-1	-3.6198782095749	-3.09286755697343	0	1.57971339318672
ante1_CGTGTCTCAATGAACA-1	6.32587226535491	-0.808415357037516	0	0
ante1_CGTTAGATCACTTATC-1	6.14438184405975	-0.596785549088449	0	1.52290231780583
ante1_CGTTGGGTCTGTCTCG-1	5.7143138280075	1.99555629117873	0	0
ante1_CTAACCCAGTCAGGGT-1	4.83121570254974	-7.7851137556276	3.61013985386154	0
ante1_CTAACCCCAAGCGAGT-1	5.99779161121063	3.82892113550094	0	3.02194811568488
ante1_CTAACCCGTCTTGCGG-1	1.1926366915863	3.26372295244124	0	0
ante1_CTAACTTTCGTAGTCA-1	3.6234353413742	0.208134029046564	0	0
ante1_CTAAGTGGTCCCACGA-1	5.36964305545501	-2.4379994310579	0	0
ante1_CTAAGTGGTCCTGTTC-1	2.02742799426727	3.21274906022933	0	0
ante1_CTACAGACAGTGGTGA-1	2.58020838405303	-0.0476354248962117	0	0
ante1_CTACAGAGTACGGCAA-1	4.42571099902801	-4.92444557325456	0	0
ante1_CTACAGATCCGGTAGC-1	1.65942081119232	-5.38679069654557	0	0
ante1_CTACATTAGAGGGCGA-1	-0.072961963160712	4.42773443086532	0	1.88883661405088
ante1_CTACATTAGCAAGTGC-1	0.500986777798455	-4.19747108594987	0	0
ante1_CTACATTCAAAGGCGT-1	6.32044681216888	0.198827367261915	0	1.32425455517965
ante1_CTACCCACATCGTCCT-1	3.02047666217498	-0.556484404965372	0	0
ante1_CTACCCAGTGTTAAAG-1	1.9779070248764	-2.09996194021317	0	0
ante1_CTACCTGAGGATACGC-1	4.37224324847869	-3.48727149145219	0	0
ante1_CTACCTGGTCGGAAAC-1	6.9678104748886	-1.58404773847672	0	2.139294481964
ante1_CTACCTGGTTGGAGGT-1	5.18803437854461	-1.85523826257798	0	2.61473324948233
ante1_CTACTATAGCTTCGTA-1	5.36030181552581	1.46830886228469	0	1.73377801007416
ante1_CTACTATTCGTTACCC-1	5.80272802020721	-4.36498016492936	0	0
ante1_CTAGACAGTACGTTCA-1	0.0696516862075741	-5.63558954374406	0	1.78719078578184
ante1_CTAGGTAGTCGACTTA-1	-0.955610282166678	-5.76549286024186	0	0
ante1_CTATAGGGTTGGGCCT-1	1.99184664394073	-1.41247350351426	0	0
ante1_CTATCCGTCAGTCACA-1	-1.84655383919068	-3.56663865224931	0	0
ante1_CTATCTAGTAACACGG-1	0.786402308003228	3.74212413652328	0	0
ante1_CTCAAGACACTCATAG-1	5.55129130984954	-1.82163757459733	0	0
ante1_CTCAATTGTGTTACAC-1	0.142928980843347	-4.9971875585756	0	0
ante1_CTCACTGGTTTATGCG-1	5.86536487247161	-4.32000488416764	0	0
ante1_CTCAGAAGTAGGTAGC-1	4.72543748523406	-0.375817958279581	0	0
ante1_CTCAGAAGTTGGTGTT-1	0.110886596695703	3.79381376130965	0	0
ante1_CTCAGAATCAGTAGGG-1	2.86026438380889	-3.74181551115129	0	0
ante1_CTCAGGGCAGCCATTA-1	-2.27215424869843	-3.18983477727983	0	0
ante1_CTCAGTCCAGGCGATA-1	-3.62034622524567	-2.80899876730058	0	2.62117328911595
ante1_CTCAGTCGTAGTCTTG-1	4.45752986575774	-2.86103362218949	0	2.27167755553097
ante1_CTCAGTCGTTCCTTGC-1	7.44292815829925	2.15131646020797	0	0
ante1_CTCATGCAGAAACCCG-1	0.211432956711572	-1.24319094793412	0	0
ante1_CTCATGCGTACGGCAA-1	4.54954942371063	-2.51546568052384	0	0
ante1_CTCATGCTCAGACCTA-1	2.5656948914688	3.39543085916427	0	0
ante1_CTCATGCTCGCACTCT-1	2.40524967815093	3.07978659494308	0	0
ante1_CTCATTAAGATGGGCT-1	6.23500713016204	2.47464090211776	0	0
ante1_CTCATTACAGTATGAA-1	0.733678781048578	-3.76368588583085	0	1.94368488281696
ante1_CTCCATGCAGCCGTTG-1	-1.48534337375947	-2.86351722852799	0	1.90813827921168
ante1_CTCCCAAAGTCTTCGA-1	2.02851995135955	-4.15371030943009	0	0
ante1_CTCCCAAAGTGTGTTC-1	-0.534390665038306	1.37262409551528	0	0
ante1_CTCCCAACAGTATTCG-1	4.80512317325286	-2.74096626417253	0	1.12713863327168
ante1_CTCCCAATCTTCCCGA-1	7.98989947940521	-3.49858588354203	0	0
ante1_CTCCCTCTCGATGCAT-1	-2.23618749473878	-5.65687126295182	0	0
ante1_CTCCGATGTTCCACGG-1	3.09814890529327	0.744715388850241	0	0
ante1_CTCCTCCCACTGGAAG-1	-0.886098913295943	-2.81587428228471	0	1.47045314787078
ante1_CTCCTTTAGGGAGGCA-1	6.30519660617523	1.51317733152297	0	1.53108459818759
ante1_CTCCTTTCACCCATAA-1	0.821334086911004	-3.69335049764726	0	0
ante1_CTCGAGGCAATCGAAA-1	3.88526662494354	-2.37128729002091	0	0
ante1_CTCGAGGCAGACAAAT-1	3.91397889758758	-4.49419206754777	0	0
ante1_CTCGAGGTCTGTCGTC-1	7.70010265018157	-3.63556713239762	0	0
ante1_CTCTCAGCAGAATCGG-1	4.86854871417693	0.582308020428686	0	0
ante1_CTCTCAGGTGGGATTG-1	-0.599703065498549	-5.4042453207216	0	0
ante1_CTCTCGAGTATGGTAA-1	-1.54426959846802	-4.68543857709977	0	0
ante1_CTCTCGAGTTTCGATG-1	4.29790338184051	-4.42338031904313	0	0
ante1_CTCTGGTTCTAGACAC-1	4.49459966327361	-0.712660077973337	0	0
ante1_CTGAATGAGCACTGGA-1	2.70713838245086	-3.15706748144242	0	0
ante1_CTGAATGGTAGGCAAC-1	5.15308078433685	-1.73710602895829	0	0
ante1_CTGAGCGAGAGCATAT-1	4.90855153705291	-7.80678362028215	3.16818140973883	0
ante1_CTGAGCGCAAATTGCC-1	7.33901580478362	-4.02198356763932	0	2.92457574022452
ante1_CTGAGCGCAGATTTCG-1	1.8568828931015	1.20034736020949	0	0
ante1_CTGAGGCCACGTACAT-1	5.40147622729949	1.47701686246779	0	0
ante1_CTGAGGCGTTGCTCAA-1	5.606197201268	0.265335213378935	0	0
ante1_CTGATCCAGTAGTCTC-1	6.06420024539642	3.25184374673751	0	0
ante1_CTGATCCAGTGGTGAC-1	1.88809641505889	-2.10147923605058	0	2.69287596471807
ante1_CTGCAGGAGATAGGGA-1	-4.03642765377351	-4.34083694593522	0	0
ante1_CTGCAGGAGTCTTCCC-1	-1.99677947853394	-2.78475827352616	0	0
ante1_CTGCAGGTCAACTGGT-1	0.876795255200189	3.60633021219161	0	1.33364685079293
ante1_CTGCCATAGCATGCAG-1	6.12120851184539	3.12581282480147	0	0
ante1_CTGCCTAAGTGTAGTA-1	6.28182014133148	-0.102753166123362	0	0
ante1_CTGCGAGAGGCTATCT-1	3.58787425662689	1.37129741533187	0	0
ante1_CTGCGAGTCGCTATTT-1	3.23675140048675	-3.35210627691361	0	0
ante1_CTGCTCAAGGGTAGCT-1	-0.311681724532325	-6.00074285642716	0	0
ante1_CTGCTCACAACGACAG-1	5.40903504993133	-1.43495363370988	0	0
ante1_CTGCTCACACACTGGC-1	0.944969140545648	-1.00091332571122	0	0
ante1_CTGCTCAGTTGGCCGT-1	2.48622473384551	3.00598650796798	0	0
ante1_CTGGACGCAGGCGATA-1	1.39981635715179	-5.05738681928727	0	0
ante1_CTGGACGGTAGAATAC-1	-1.17290881965943	-4.58515161649797	0	0
ante1_CTGGCAGAGAGCAGTC-1	6.581942879216	2.78520685060409	0	1.82895755035911
ante1_CTGGCAGCAGGGCTTC-1	2.37529071475677	2.0748179517546	0	0
ante1_CTGGCAGTCCTGTTGC-1	3.66155656482391	-1.71410388128373	0	0
ante1_CTGGTCTAGAGAAGGT-1	7.13551744128875	0.24137942119029	0	0
ante1_CTGGTCTCACGTCTCT-1	7.56704600955657	-1.49899167196366	0	0
ante1_CTGGTCTGTGACGTCC-1	7.20600875522308	-4.14541668073747	0	0
ante1_CTGTATTTCGTCGGGT-1	5.11988910342864	-1.44805580751512	0	1.68701849187099
ante1_CTGTGAAAGCATGATA-1	1.65055974628143	-3.14324254171464	0	0
ante1_CTGTGAATCCTTATGT-1	-0.917112238152701	-2.3605110086641	0	0
ante1_CTTACCGAGCGGGTTA-1	2.70963009502105	-2.88753742353532	0	0
ante1_CTTAGGAGTTCTTCAT-1	-0.766130491538722	3.39118486268905	0	0
ante1_CTTAGGATCTTAGTTC-1	-0.0764401922065799	-3.24730676786515	0	1.71260611304887
ante1_CTTCAATAGAGAGCGG-1	7.76620753909759	-0.75937497989747	0	0
ante1_CTTCAATCAACGACAG-1	-4.09980360363312	-3.16733926908586	0	0
ante1_CTTCAATGTCCAATCA-1	-1.83766523693391	-4.04001325742814	0	1.22643602389933
ante1_CTTCCGATCCATTGCC-1	6.60010417606048	0.0548870675125408	0	1.19904874550789
ante1_CTTCCGATCTGGGATT-1	6.42651256229095	3.14958673341659	0	0
ante1_CTTCGGTAGGCATTTC-1	7.65243133212737	-0.170381192131968	0	0
ante1_CTTCGGTCACTAACCA-1	5.96032603885345	1.35423415525344	0	0
ante1_CTTCGGTGTCATGGCC-1	5.00514587070159	-1.89670580999467	0	0
ante1_CTTCGGTGTTCGGCGT-1	5.03019651080779	-3.00497335569474	0	0
ante1_CTTCTAAAGATGCTAA-1	5.97070535327606	1.36107700689223	0	1.30297975610059
ante1_CTTCTAATCGAGCCTG-1	4.99908574725799	-1.15272528307054	0	1.64424687740413
ante1_CTTGAGACAAATGAGT-1	-0.0962016949493473	-4.55592340604875	0	0
ante1_CTTGAGACAAGACGAC-1	2.15470489169769	2.91935878618148	0	0
ante1_CTTGAGATCCTCTAGC-1	-2.16462282036133	-2.60426992551896	0	0
ante1_CTTTCAACATAGGAGC-1	5.67532189990691	-4.04647487775895	0	2.82124722950691
ante1_CTTTCAATCATGACAC-1	2.37475355769805	-3.06282538549516	0	3.17702419841023
ante1_CTTTCAATCCGTGTCT-1	6.74730714465789	-2.31527823583695	0	2.74535752713338
ante1_GAAACCTAGCAACAAT-1	2.64242347385101	-2.07709211485002	0	0
ante1_GAAACCTGTCACTAGT-1	7.4411409726303	-1.5724582113466	0	1.42950232524682
ante1_GAAACCTGTCACTCAA-1	4.65232022906951	-1.45799225942704	0	0
ante1_GAAACCTGTGCGCTCA-1	1.22708281184844	-4.97541469709489	0	0
ante1_GAAATGAAGTCACTCA-1	4.60982640887908	-5.57200616972062	0	1.42781341849908
ante1_GAACACTGTCAGGCAA-1	3.91728337909393	-0.200574342175455	0	2.02766208552975
ante1_GAACACTTCCAGGACC-1	5.66924651767425	-5.21336406843278	0	0
ante1_GAACTGTTCCACACCT-1	5.98377927447967	-4.6913341917238	0	1.46072137096412
ante1_GAAGAATAGTCTCTGA-1	5.04061206485442	-5.05842823164079	0	1.67845983215565
ante1_GAAGCCCGTGGCTCTG-1	3.24261673595123	-2.94272202627275	0	0
ante1_GAAGCGATCACTTTGT-1	0.427932702557367	-4.30382532255265	0	2.3719407104721
ante1_GAAGGACGTATTGGCT-1	0.938609086529535	0.656612750128775	0	0
ante1_GAAGGGTCATGGTGGA-1	6.93411859180145	2.21499710901168	0	0
ante1_GAAGGGTGTATGCGGA-1	6.69195779468231	-0.437497142716379	0	2.08594362943213
ante1_GAAGGGTTCACAGTGT-1	-0.250646866305548	-5.7657799162111	0	0
ante1_GAAGTAAGTCCTGAAT-1	1.99738248492889	3.29249316080001	0	2.17271569192232
ante1_GAATAGACAAGAGCTG-1	1.50825055743865	-4.99903768674943	0	0
ante1_GAATCACAGAGATGCC-1	0.241125368134301	-3.92645448820207	0	0
ante1_GAATCGTAGTCATGCT-1	2.60561784412078	-3.56027120725724	0	0
ante1_GAATCGTCATTGGCAT-1	3.94150289203338	-1.66897422449204	0	0
ante1_GAATCGTTCAGACTGT-1	3.99589379932098	-3.98363107816789	0	0
ante1_GACACGCTCCAGTACA-1	-1.02261263821908	-4.46646446363542	0	0
ante1_GACAGCCCATTCTCCG-1	-1.09843764398881	-2.17765754835221	0	0
ante1_GACAGCCGTTGAGAGC-1	3.5660246243637	-1.37522739545915	0	0
ante1_GACATCATCCCATAAG-1	4.67945941592864	-7.66661924497697	3.4330199616963	0
ante1_GACCAATCAATGGGTG-1	-0.691674500151355	-4.37402910368058	0	0
ante1_GACCAATGTTCTCGCT-1	1.28791733886413	0.425836529568701	0	0
ante1_GACCAATTCGCAACAT-1	5.31340154315643	1.63057833536056	0	0
ante1_GACCAATTCTAGTACG-1	3.02092083598785	2.53126936777022	0	0
ante1_GACCAATTCTCCAATT-1	7.09745868350677	2.87428217752364	0	0
ante1_GACCCAGAGACGCTCC-1	0.832016073719781	-5.14296287672135	0	1.87002740356441
ante1_GACCCAGAGGGTTTCT-1	5.76484616901092	1.91465633733657	0	1.93603268455258
ante1_GACCCAGTCTCTGAGA-1	1.8312412133377	-1.04199320451829	0	0
ante1_GACCCTTAGTCGTCTA-1	1.36190971042327	-2.87966031210038	0	3.13980870009074
ante1_GACCTTCGTACGAGTG-1	5.50768359805755	-0.470638874932261	0	0
ante1_GACGCTGAGGATGTTA-1	7.26159604694061	-3.29513758794877	0	0
ante1_GACGCTGGTATAGCTC-1	-0.0926705965835636	-4.05744499342057	0	0
ante1_GACGCTGGTATGAAGT-1	2.91796072627715	-2.5269100107393	0	0
ante1_GACGCTGGTATTAAGG-1	3.83121856357269	-1.02953881399247	0	1.7295682220078
ante1_GACGTTAAGTCCGCGT-1	4.95816310550384	-1.12120241300675	0	0
ante1_GACGTTAGTAGTCACT-1	-0.435168511613089	4.26848369462874	0	0
ante1_GACTATGGTCTACGAT-1	-0.863667629106719	-5.77727264539811	0	0
ante1_GACTGATAGGCTGTAG-1	3.01858600284271	-3.39443940298173	0	0
ante1_GACTTCCAGCTAATGA-1	-4.09651032779999	-3.23291033880326	0	1.51040875805983
ante1_GACTTCCAGGCATCAG-1	3.4288118710678	0.194021578864126	0	0
ante1_GACTTCCGTCTTTCTA-1	5.0403807988327	0.776177283362417	0	0
ante1_GAGACCCAGCGTCTGC-1	5.90147479678802	2.45648365838912	0	0
ante1_GAGACTTCAGGCTCTG-1	1.06629415656738	0.227108832434683	0	0
ante1_GAGACTTGTTTCTATC-1	3.79198106433563	-4.59301609174821	0	2.11041095256371
ante1_GAGAGGTTCGAGCCAC-1	-0.550529784901816	-3.05695265905473	0	1.88456240551596
ante1_GAGAGGTTCTGGTCAA-1	6.78337701465301	-1.05296248571488	0	0
ante1_GAGCCTGCAGTTGTTG-1	1.11302920486144	-0.702134612961741	0	0
ante1_GAGCCTGTCACTACGA-1	6.11549600269012	-4.18283552305314	0	0
ante1_GAGGGATCACGTCGGT-1	6.0135229458969	-1.92351287977311	0	0
ante1_GAGGGATTCAAAGACA-1	-3.31642857883759	-4.17706007139298	0	0
ante1_GAGGGTAAGGTAAGAG-1	-2.31544605587311	-3.17885488645646	0	0
ante1_GAGGGTACAATGTCAC-1	-1.56851581428834	-2.59607667104814	0	0
ante1_GAGTCATCATAGGTAA-1	0.112560116307061	4.32316451890853	0	1.99789063329586
ante1_GAGTCTAAGAATCGCG-1	2.48651226665191	-1.00623470918748	0	0
ante1_GAGTCTAGTCCTCCTA-1	5.12969573642425	0.385427054003744	0	0
ante1_GAGTGAGGTCTATGAC-1	3.54603656436614	-4.56716341154191	0	0
ante1_GAGTGTTAGAAACACT-1	7.68694671298675	-3.24931449071977	0	1.97003603615846
ante1_GAGTGTTGTACGTGTT-1	2.89432104732208	0.589202966527014	0	2.14626690973484
ante1_GAGTTACTCACTGTTT-1	7.48600371982269	-3.88840383665177	0	1.98424114254952
ante1_GAGTTTGCACGGTCTG-1	5.63132795001678	0.244382362798719	0	0
ante1_GAGTTTGCATCTGGGC-1	-0.852618731005866	-3.21594018117997	0	1.27628745818564
ante1_GATAGAAAGGCCGCTT-1	3.51554282809905	1.20407729967025	0	0
ante1_GATAGAACACAAAGCG-1	-1.88592044208832	-3.62113613264176	0	1.2075311936973
ante1_GATAGAATCTTTGATC-1	-1.95816663597413	-3.72207922117326	0	1.57605208029777
ante1_GATAGCTAGCCTCATA-1	3.42385371829681	-3.77515834943864	0	0
ante1_GATAGCTTCAGCCCAG-1	6.50643762256316	0.707158025340109	0	0
ante1_GATCACATCTGGGCGT-1	0.232109450356286	-1.48077887670609	0	1.93248826900718
ante1_GATCAGTAGGCTAACG-1	4.93126042987518	-2.78494185583207	0	0
ante1_GATCAGTCACTTACAG-1	6.24405606891326	1.09416824205306	0	0
ante1_GATCATGAGACCTGGA-1	-0.916826597793776	3.28834610803512	0	0
ante1_GATCATGTCCCAGTGG-1	2.54681976939849	2.32161002977279	0	0
ante1_GATCCCTAGCACTCTA-1	7.56123908664398	-1.4402720369539	0	1.62138413570584
ante1_GATCCCTTCTATACTC-1	3.08534439708404	-0.688355330391855	0	1.76437617339183
ante1_GATCGTAAGTTGCCCG-1	1.03828068877868	-2.84093350545976	0	0
ante1_GATGACTTCTCATTAC-1	5.59058030749969	-1.27248615400407	0	0
ante1_GATGAGGCACGAGAAC-1	4.76165898944549	-4.94360155241105	0	0
ante1_GATGATCCAATTGCGT-1	7.22796567584686	-1.94373458997819	0	1.7641757406368
ante1_GATGCTAGTGGTTTAC-1	7.20502265597991	3.37166958673385	0	0
ante1_GATGCTATCAATCCAG-1	1.45243223811797	0.962454017237692	0	0
ante1_GATGCTATCCAGCTCT-1	5.52199634219817	-5.17060035841081	0	0
ante1_GATGGAGAGCGCTGAA-1	4.5635250439804	-1.73247617857072	0	0
ante1_GATGTTGAGGGCAGGA-1	5.20979102756194	-1.87590605394456	0	1.24075123642542
ante1_GATGTTGTCCTCACCA-1	3.06018623019866	2.86455827577498	0	0
ante1_GATTCGAAGGTTGGTG-1	0.124713622586053	1.64673310144332	0	0
ante1_GATTCGAGTTGTCATG-1	6.68947633411102	3.67245226724532	0	0
ante1_GATTCGATCTTCGCTG-1	6.3950565686386	0.554600413874655	0	0
ante1_GATTCTTGTGCCTACG-1	-5.63552538250275	-4.00185341016862	0	0
ante1_GATTTCTAGCGCTGCT-1	4.46105464603118	-7.39090055601213	3.22272383346437	0
ante1_GATTTCTTCTTCCTAA-1	7.13154634143523	-3.57774109022233	0	0
ante1_GCAACATAGGGCGAAG-1	-1.85073438976594	-2.72612280027482	0	0
ante1_GCAACATGTCGAGATG-1	2.63330658580474	-2.89291161672685	0	0
ante1_GCAACCGAGTCCGCGT-1	7.34542163516692	-4.04582256452653	0	2.3852642856713
ante1_GCAACCGTCATTCTTG-1	4.32362540866546	-1.72843295709702	0	0
ante1_GCACATAAGCGCATCC-1	-0.220332480414588	1.61015146596816	0	0
ante1_GCACATAGTCCTCATC-1	-2.36658171509095	3.82503753526595	0	0
ante1_GCACGGTAGCGAGAAA-1	0.334075294987481	2.85932141168502	0	0
ante1_GCACGGTCACGTTCGG-1	3.83726867343597	-0.393110577031107	0	0
ante1_GCACGGTCATCTCATT-1	7.36812385226898	-3.37062567846391	0	1.62154704122385
ante1_GCACGGTGTTTGGCTA-1	1.16376515533141	-2.23915189878556	0	0
ante1_GCACGGTTCTACTCAT-1	0.576774679676812	-4.13980859891984	0	0
ante1_GCACGTGCAGTTCCAA-1	7.05704530383758	1.04442119224456	0	1.3936137675001
ante1_GCACGTGGTATTGCCA-1	3.05703743602447	-1.99124330656144	0	0
ante1_GCACGTGTCTTAGCCC-1	5.740239464299	-0.566915575428934	0	0
ante1_GCACTAAAGCATGGGT-1	6.05452474261932	-4.43930238859269	0	0
ante1_GCACTAAAGGACGGAG-1	0.13070526029281	4.08741002900985	0	0
ante1_GCACTAACAAGCGCAA-1	1.84003266002349	-4.59637540952775	0	0
ante1_GCACTAACAATCTCGA-1	7.44278510715179	3.0923321805754	0	1.11062160855166
ante1_GCAGCCACATGATCTG-1	7.0945571293991	2.51961332185653	0	0
ante1_GCAGCTGAGTCTACCA-1	3.35379298831634	1.23856979234603	0	0
ante1_GCAGCTGCAGGCACTC-1	3.53054174091033	-4.23797601835343	0	0
ante1_GCATCGGGTTCCCAAA-1	5.33628209735565	0.435793634490042	0	1.40487829275209
ante1_GCATCTCAGTGCGCTC-1	-1.27083335016556	-4.36964363233659	0	0
ante1_GCATCTCCACGACGAA-1	1.64076622630767	-2.15645712987992	0	2.38705701641509
ante1_GCATTAGTCTGGCTGG-1	7.12910255099944	3.46965556962874	0	2.29167816960093
ante1_GCCAGGTAGTAGGTTA-1	4.46713193561248	0.999574359492331	0	0
ante1_GCCAGTGAGGTTACCT-1	-0.649778678460795	-3.82784885542008	0	1.79887812916272
ante1_GCCATGGCAGCTCATA-1	5.49528535510711	-0.332734916373224	0	1.29638127734271
ante1_GCCATGGGTATGGTAA-1	6.04636272098235	1.45369010789779	0	0
ante1_GCCATTCCAGCCGTCA-1	5.27830537463836	1.20833187921432	0	0
ante1_GCCATTCTCCCATAAG-1	7.09734042789153	1.81662731988814	0	0
ante1_GCCCGAAAGCCTGTCG-1	2.35575064326934	0.463347371653585	0	0
ante1_GCCGATGGTGACTCGC-1	4.40699609424285	-7.29798883573625	3.89811024513813	0
ante1_GCCGATGGTTGCAACT-1	3.95414718295745	-3.93872684614274	0	0
ante1_GCCGATGTCGTTCTCG-1	6.87395795489959	-0.835385564728708	0	2.81384949195747
ante1_GCCGTGAGTGGACCTC-1	2.95013149882964	-2.57451767103288	0	0
ante1_GCCTGTTAGCTGAGCA-1	4.83699067737273	-3.12356394903275	0	0
ante1_GCCTGTTCACTGCATA-1	5.95343574191741	-3.94141763822648	0	0
ante1_GCGATCGAGTGTAGAT-1	2.25039228107147	-4.88652319089982	0	0
ante1_GCGATCGGTTAGAGTA-1	7.61649497653655	-3.59726328031632	0	0
ante1_GCGATCGTCACAGAGG-1	7.44846805240325	-3.92097944395158	0	2.04095063582957
ante1_GCGGAAAAGGAAGTCC-1	7.10431131030731	-1.95949501173112	0	1.76477720932112
ante1_GCGGAAAGTAGCACAG-1	3.17881353999786	0.307636346653967	0	1.54428018710154
ante1_GCGGATCCAGAGCTAG-1	7.53748401309661	-1.43138665334794	0	1.65820783880945
ante1_GCGTGCAGTGCATGAG-1	2.0955336918991	3.35455733163741	0	2.1065965598764
ante1_GCGTGCATCTACCCAC-1	6.07494290973357	0.808691557482748	0	1.83601257654151
ante1_GCGTTTCCAACACACT-1	4.78594573642425	-4.7494110502443	0	2.42609349869641
ante1_GCTACAATCACTGTTT-1	-1.01149127577134	-2.87705749647233	0	0
ante1_GCTACCTTCTATCGGA-1	3.493169151799	-5.71049875394914	0	1.17716862402561
ante1_GCTCAAATCATAAGGA-1	4.53813298846893	1.0070711932936	0	0
ante1_GCTGAATCATCGATAC-1	5.48953040744476	-4.19862455503556	0	2.44367199273037
ante1_GCTGAATGTCTGCGCA-1	2.84140761996917	-3.09725612775895	0	1.83424236669401
ante1_GCTGAATTCCTACTGC-1	4.39721139575652	-7.38188547269914	3.58186760292782	0
ante1_GCTTCACCAAGTATCC-1	6.70551856662444	2.91542297227767	0	0
ante1_GCTTGGGCAGTTAGAA-1	7.41346439029388	-3.99059051649186	0	0
ante1_GCTTGGGTCCTCTCTT-1	6.30642923022918	-0.0582363344869328	0	2.21193666148753
ante1_GCTTTCGTCTACGGGC-1	4.37881406451873	-2.9942693151674	0	0
ante1_GGAACCCCAGTTGTCA-1	0.868029557720941	-4.31905311719987	0	2.50696209981119
ante1_GGAACCCCATCCGAAT-1	6.52528079654388	-2.70866984502885	0	0
ante1_GGAACCCTCGTAGTGT-1	2.91300066615753	3.01856332643416	0	0
ante1_GGAAGTGAGCAGCGAT-1	6.19186814929656	-1.51759404317948	0	0
ante1_GGAAGTGGTCACAATC-1	3.55232509280853	-3.19558400289628	0	2.02651735011104
ante1_GGAAGTGTCTTTACAC-1	1.3939374318283	-2.55418032781693	0	0
ante1_GGAAGTGTCTTTCAGT-1	3.26819952632598	2.18518048150924	0	1.66131124334609
ante1_GGAATCTAGCGGTAGT-1	7.16356977130584	3.38929015024093	0	1.65204321679743
ante1_GGAATCTGTGAGCGAT-1	7.34331306125335	-1.20299095289323	0	0
ante1_GGAATGGAGTCGAAGC-1	2.80862029697112	-2.64315456525895	0	0
ante1_GGAATGGGTCTCACAA-1	3.9363449444931	-1.45736509935472	0	0
ante1_GGAATGGTCGCGGACT-1	5.16078170444183	-0.364783529206247	0	1.74812676048036
ante1_GGAGAACTCATGAGTC-1	7.17290815021209	-3.61129349844071	0	2.37458837341891
ante1_GGAGATGTCTACTCAT-1	1.17475207950286	-5.39177984373185	0	1.51815382941634
ante1_GGAGCAATCTTTCTAG-1	2.02678807880096	-1.70684200899217	0	0
ante1_GGATCTATCGTGGGAA-1	8.12197765018157	-1.66446513311479	0	0
ante1_GGATGTTCAAGCGAGT-1	-1.32362613771744	3.76411085946944	0	0
ante1_GGCAGTCAGATGACAT-1	4.36360629703216	-4.90593570844743	0	1.70335857875318
ante1_GGCGTCAAGGCGAACT-1	4.73003610278777	-4.39194101469132	0	0
ante1_GGCTGTGAGGTCTTTG-1	5.6003116002243	-4.35890382902238	0	0
ante1_GGCTTGGCAACTGGTT-1	4.17973741199188	1.00929396970656	0	1.81677455236437
ante1_GGCTTGGTCCACACAA-1	3.3430717816513	-3.95854086057755	0	0
ante1_GGCTTTCAGTTTCGAC-1	5.39547952319793	0.798732694224386	0	0
ante1_GGCTTTCCAAGCGGAT-1	1.37249835635833	-4.88336414472673	0	1.92046219677068
ante1_GGCTTTCGTCTAGATC-1	5.04432853366546	-1.57993883268449	0	0
ante1_GGCTTTCTCCTGTACC-1	5.27453406955413	-5.03170866148088	0	0
ante1_GGGACCTAGCACTCGC-1	-0.631464305712659	-5.71544212476823	0	0
ante1_GGGACCTCATATCGGT-1	3.00325807239227	-3.63708562032792	0	0
ante1_GGGACTCAGATGAATC-1	5.39184983874969	0.415726449326544	0	1.38862387560562
ante1_GGGACTCGTCTTGAGT-1	6.00584300662689	-0.613719645901651	0	1.25796580051924
ante1_GGGAGATCAAGTAGTA-1	6.3530438771408	-2.52766794340226	0	0
ante1_GGGAGATTCTGAGAGG-1	-3.67913142536469	-2.73439664022538	0	2.28663181137711
ante1_GGGAGTACACTGTGAT-1	4.06971534396819	-1.21851498262498	0	0
ante1_GGGAGTATCTAGACCA-1	5.09752210284881	-3.77885550634477	0	2.68584140036154
ante1_GGGATCCAGCCTTTCC-1	0.379127942578119	-2.31635064260575	0	2.57479022042783
ante1_GGGATGATCCGATAGT-1	-0.446113295300681	-4.90001291410539	0	1.83867602177912
ante1_GGGATGATCTATCCAT-1	5.23200877811126	-4.75590986387345	0	0
ante1_GGGCCATAGTGTCATC-1	1.12674924041442	-2.50638097898576	0	0
ante1_GGGCGTTAGGGTTAAT-1	3.08551438953094	-2.03802961485002	0	2.93239366414585
ante1_GGGCGTTCACCATTCC-1	-3.14419404362031	-4.06449073927018	0	0
ante1_GGGCGTTTCGTAACCA-1	1.15534456874542	-1.79401082174394	0	0
ante1_GGGCTACGTGATACTC-1	6.31347688342742	-0.779528502388926	0	0
ante1_GGGCTACTCTCAGAAC-1	-0.113516188605506	-4.56601328031632	0	1.59159932424817
ante1_GGGCTACTCTTGGCTC-1	3.79680236484222	-0.0154682807764721	0	1.10276278331292
ante1_GGGTAGAGTTCCATTT-1	3.07275375034026	-2.55374354498002	0	0
ante1_GGGTATTCAGGTTACT-1	6.05376609470062	0.287621404961615	0	0
ante1_GGGTCACGTCAGGAGT-1	3.75383695270233	-0.33915928380105	0	1.8228403481643
ante1_GGGTCTGTCTACCAGA-1	3.66709645892791	-4.27972168104264	0	2.6719402449723
ante1_GGGTCTGTCTGTCGTC-1	5.83963616992645	1.41625243051436	0	0
ante1_GGGTTATAGATCACCT-1	2.59041174556426	-2.60862988607499	0	2.17271569192232
ante1_GGGTTATCACATAGCT-1	3.77278503085784	-0.225649598999949	0	1.71484398514075
ante1_GGGTTTAGTTGGGACA-1	0.0438101520698483	1.93988865240005	0	0
ante1_GGTAACTGTCGCTTGG-1	6.27450498248748	0.917380031184225	0	1.74441454119332
ante1_GGTAATCCAGCGCTTG-1	-0.320016867860038	-3.89188951627824	0	1.78018717939735
ante1_GGTAGAGAGGAAAGGT-1	2.62746556903533	0.769960578516989	0	0
ante1_GGTAGAGGTGAGCCAA-1	1.64050944949798	0.270734321311979	0	0
ante1_GGTCACGTCCTACAAG-1	7.82987865115814	-3.41865390913102	0	0
ante1_GGTCTGGCAAGAGTAT-1	2.67546661998443	-0.838611248894663	0	0
ante1_GGTGATTAGGATGTTA-1	2.56288369800262	3.46634751184371	0	0
ante1_GGTGATTCAAGGGCAT-1	4.50072988177947	-1.23944849149796	0	0
ante1_GGTGGCTAGGGTAATT-1	4.70423921252898	-3.7410680689058	0	0
ante1_GGTGGCTCACCAGGTC-1	2.46270021106414	-1.46345681326005	0	0
ante1_GGTGTCGAGCACCGAA-1	-3.1124900946457	-3.90245408193681	0	1.69823341121723
ante1_GGTGTCGAGGAAGTCC-1	2.11943157817535	-2.95535320417497	0	0
ante1_GGTGTTAAGTTACGAA-1	-0.508903793438155	-5.75860208646867	0	0
ante1_GGTGTTACAACGTATC-1	1.30199881698303	-4.80063766615006	0	0
ante1_GGTGTTACAATGCAAA-1	1.95306643153838	2.89258414132979	0	0
ante1_GGTGTTAGTGCGTCGT-1	4.27148231174163	-4.53328460828874	0	0
ante1_GGTGTTAGTGGTCTAT-1	-1.41131911371537	-4.29120153562638	0	1.55332694264181
ante1_GGTTAACAGTGGAATT-1	7.72536357547454	-3.95219320432755	0	0
ante1_GGTTAACTCGAGTACT-1	7.86569961215667	-1.63154262678239	0	0
ante1_GGTTGTACACAAAGTA-1	4.55833371783904	-2.82138198988053	0	0
ante1_GGTTGTACACAGCCTG-1	6.32495435382537	0.362323697642355	0	0
ante1_GGTTGTATCGTGGGTC-1	4.43137773181609	-7.36199802534196	3.81866637277756	0
ante1_GTAACACAGTCAGAGC-1	0.193141185299676	-2.86139649526689	0	0
ante1_GTAACACGTAACGTTC-1	4.3701074948471	-7.29846758024308	2.8415345116391	2.20508526988912
ante1_GTAACCACAGGTATGG-1	-0.48882865105458	-5.3687433637819	0	0
ante1_GTAAGTCAGACAACAT-1	0.910590850369256	-5.22794145719621	0	0
ante1_GTAAGTCCAGAGATTA-1	4.83389838840179	-3.45617503301713	0	0
ante1_GTAATCGGTCGCTTAA-1	4.84493955279998	0.244504880146055	0	0
ante1_GTAATCGTCCCTTCCC-1	5.82277711536102	-1.28397649900529	0	0
ante1_GTAATGCGTTCCACAA-1	1.68999227191619	0.203314114347963	0	0
ante1_GTACAACGTCGCTCGA-1	2.6938539376419	-4.61705106870744	0	0
ante1_GTACAACTCAGCCCAG-1	6.94407876636199	-0.562915150090189	0	0
ante1_GTACAGTGTTGATCGT-1	3.79402431155853	-2.41050094740006	0	0
ante1_GTACAGTGTTTCCCAC-1	0.295355819718164	-3.18393987791154	0	0
ante1_GTACAGTTCAGGAAGC-1	2.61102589275054	3.39908700807479	0	1.49144824386036
ante1_GTAGAAACACTCTCGT-1	6.49873908664398	2.29726487024215	0	0
ante1_GTAGAAATCGCGGTAC-1	1.2647710671585	0.314437147215872	0	0
ante1_GTAGAGGAGCGTCAGA-1	0.635699593083184	-5.04549974577043	0	1.58802651512561
ante1_GTAGAGGAGCTTTCTT-1	4.141850792424	-3.04040760175797	0	1.90326544635738
ante1_GTAGAGGAGTCTGGTT-1	4.01358493472747	-0.224930975600214	0	0
ante1_GTAGAGGAGTTTCTTC-1	-0.726105961396176	-3.27031296865556	0	0
ante1_GTAGAGGCAAGCGGAT-1	4.52790578509979	-7.37217134611222	2.21884704134939	0
ante1_GTAGAGGGTTACGGAG-1	5.43514236118011	-4.440346185132	0	0
ante1_GTAGATCGTAGCTTGT-1	4.57570727969817	-3.69157904760453	0	0
ante1_GTAGCTACAAGACAAT-1	2.33979948665313	-3.19041246549699	0	0
ante1_GTAGCTAGTAGCTGTT-1	3.41766341830901	0.921136256293325	0	0
ante1_GTAGGAGAGTCACTCA-1	4.857830845372	-4.85522598402116	0	0
ante1_GTAGGTTCACCTGCGA-1	-0.526699743612487	-5.73828882352922	0	0
ante1_GTAGTACAGAGTCGAC-1	0.622677885548394	-5.06611818449113	0	1.94908829981495
ante1_GTAGTACTCTAGACAC-1	2.90826996471099	-2.72693151609513	0	1.70042526017336
ante1_GTATTGGAGCGATTCT-1	2.5148554673355	1.19706040246871	0	0
ante1_GTATTGGTCAGCGTCG-1	4.63073953296356	-1.01333481447312	0	0
ante1_GTATTGGTCGTGGCGT-1	0.379876576916497	-4.46975797788713	0	0
ante1_GTCAAACGTGCTGTCG-1	3.18837364818267	1.07092558963683	0	0
ante1_GTCAAGTAGGAGTATT-1	4.63442310001067	-4.31892151014421	0	0
ante1_GTCACGGAGCCAGACA-1	1.98702725078277	-2.5921000875673	0	0
ante1_GTCACGGAGCCTCAAT-1	3.01912864352874	-0.639037016793222	0	0
ante1_GTCACTCAGAGGTTAT-1	6.46190389300994	1.2481623254576	0	0
ante1_GTCACTCAGTATAGGT-1	3.08472331668548	-2.6687716879091	0	0
ante1_GTCACTCTCCGTTGGG-1	3.71273597385101	-4.47690815107438	0	0
ante1_GTCACTCTCGAACTCA-1	-3.77002254818268	-3.91926092283341	0	0
ante1_GTCAGCGCATTAGGAA-1	6.39784558917693	2.69463258607772	0	0
ante1_GTCATCCAGCTAGAGC-1	3.18652661945037	-4.23813432828996	0	0
ante1_GTCATCCAGTAAGACT-1	-0.817675761326033	7.37328677995589	0	0
ante1_GTCATGACAATACAGA-1	2.35698469783477	3.63092261178878	0	0
ante1_GTCATGACAGTCGGTC-1	2.44941171313934	1.89579301698592	0	0
ante1_GTCATTTTCCTGTAGA-1	1.91021379138641	-1.36353248731706	0	0
ante1_GTCCACTGTTTGGCTA-1	5.11112006808929	-4.93073505537126	0	0
ante1_GTCCACTTCGACGCGT-1	5.48145993854217	-4.37431329862687	0	0
ante1_GTCCACTTCGCTTTAT-1	2.99543770457916	-0.349236760302515	0	0
ante1_GTCCCATCACTCCGGA-1	-4.06937733982392	-2.70301717893693	0	2.33869341950352
ante1_GTCCCATGTCCTATAG-1	-0.812289244874198	-2.82246655599687	0	0
ante1_GTCCTCAAGAGCGACT-1	7.0595982899826	2.30446749551681	0	0
ante1_GTCGAATAGTAACGTA-1	2.57679470683746	-2.49391478674027	0	0
ante1_GTCGAATCAAAGTATG-1	2.7707582345169	1.85585146768477	0	1.8803128665695
ante1_GTCGCGAAGATAGCAT-1	2.47593029643707	-3.21263879911515	0	0
ante1_GTCGCGATCCATACTT-1	6.73666843082122	-1.50799554960343	0	0
ante1_GTCGTAAAGCACTAGG-1	-2.02624169681855	-5.46586984769914	0	0
ante1_GTCGTAAGTCCAGAAG-1	2.92453750278167	-0.953196708126993	0	0
ante1_GTCGTAAGTGAATGAT-1	7.74488147403411	-1.70842403547379	0	0
ante1_GTCGTTCAGAACTTCC-1	5.4324968686264	-1.58782118932817	0	0
ante1_GTCGTTCAGAAGCGAA-1	2.64958294536285	3.12651258333114	0	1.80777059747919
ante1_GTCGTTCCAAATAGCA-1	2.85868056918792	-2.30640477315995	0	2.31409562022533
ante1_GTCTACCGTATCAAGA-1	5.61396201755218	-1.43865555898759	0	0
ante1_GTCTAGACACCTTCGT-1	6.13584502841644	0.899371024207144	0	1.24285208459591
ante1_GTCTCACAGCTCAGAG-1	-3.39115301464387	-4.069825116559	0	0
ante1_GTCTGTCCAAGCTACT-1	2.21360715533904	1.17078679426101	0	0
ante1_GTCTTTAAGACTCCGC-1	4.87234195377044	-7.72119993345353	3.33752324299727	0
ante1_GTCTTTAAGATGCTTC-1	-1.36086390112229	-3.06065243856523	0	0
ante1_GTCTTTAAGTATTCCG-1	7.47903426791839	1.893180783824	0	0
ante1_GTCTTTATCCACTGGG-1	2.80795653964691	-1.68061310426805	0	0
ante1_GTGACGCGTGTCCATA-1	5.12757762576751	-5.00936216489884	0	2.24709742362055
ante1_GTGAGGACACGACGAA-1	1.99662240649871	3.18241530282882	0	0
ante1_GTGAGGATCCTACGGG-1	4.48056729938201	-1.42460996286485	0	0
ante1_GTGAGTTCAAAGAACT-1	6.83701547290496	0.402245070771246	0	0
ante1_GTGAGTTGTTCTAAGC-1	-0.341139979108054	-5.62426370756242	0	0
ante1_GTGATGTGTATGAAAC-1	-0.391149497969825	1.14321428163436	0	0
ante1_GTGATGTGTTAAGGGC-1	1.63050755168609	-4.30092996732804	0	0
ante1_GTGCACGCAGTCGAGA-1	1.54421719218902	1.25756662710097	0	0
ante1_GTGCACGGTCCGGACT-1	5.30641921664886	-2.74782318250749	0	0
ante1_GTGCAGCAGCGCCATC-1	-1.5387282142479	-4.2820529379091	0	0
ante1_GTGCAGCCACGCGTGT-1	5.84763702060394	-3.3078941740236	0	0
ante1_GTGCAGCCATGACTGT-1	6.05177577640228	0.369757976368933	0	0
ante1_GTGCAGCTCTTCCGTG-1	-0.319648719771582	-5.05842775480363	0	1.54951779017405
ante1_GTGCGTGCAGTCTACA-1	6.86224445010833	-4.26561922208879	0	0
ante1_GTGCTGGAGACTGAGC-1	4.29882081653289	-2.06993383543107	0	1.72235600442801
ante1_GTGCTGGTCAATCCGA-1	4.36736854221038	1.02752434833434	0	1.49038171451844
ante1_GTGGAAGCATTCTCCG-1	6.99666675235442	0.517573770121603	0	1.35909825581992
ante1_GTGGAGAAGGTTGACG-1	3.66007312442474	-5.0009455122194	0	0
ante1_GTGGAGACACGGAAGT-1	5.61459859515838	0.445020612315207	0	1.76077704654095
ante1_GTGGCGTCATGACTCA-1	1.97906526233367	-2.4782301820955	0	0
ante1_GTGGCGTCATGTGACT-1	7.60197814609222	-3.81776804105851	0	1.65409187902948
ante1_GTGGGAAGTAGAAACT-1	2.41201862003021	-0.866868320866556	0	0
ante1_GTGGGAATCGGCTTGG-1	2.25104983951263	-5.02784103529069	0	1.54312199711626
ante1_GTGTAACAGCACTCTA-1	5.23929961826019	-4.20835966245744	0	0
ante1_GTGTGATCACGAAGAC-1	0.0090944399993832	-4.95464462415788	0	0
ante1_GTGTGATGTACCGGAA-1	4.4345138898056	-2.9746217169008	0	0
ante1_GTGTGGCCATCAGCTA-1	-0.204772211058814	-5.10220235960099	0	1.70889228297558
ante1_GTGTTAGCACAATGAA-1	7.09716352130584	1.96947568281081	0	1.60433748696844
ante1_GTGTTCCAGGCAGCTA-1	2.95231827403716	0.709290500716238	0	0
ante1_GTGTTCCCAAGAGTGC-1	0.0950733056228573	-3.13975280897233	0	0
ante1_GTGTTCCTCAATCCAG-1	4.97275241519622	0.362962033585577	0	0
ante1_GTTACCCAGGCGTCCT-1	5.28996881152801	1.45825916154769	0	1.67035686234729
ante1_GTTACCCCAATTTCTC-1	5.91349538470916	-4.32626003400895	0	0
ante1_GTTACCCCAGAGGGTT-1	6.86337836887054	2.37527614457992	0	1.78512374481266
ante1_GTTACCCTCACTAGCA-1	2.43239864017181	3.04914575441268	0	0
ante1_GTTACGAAGTGCACAG-1	7.31163247729949	3.35662418229964	0	0
ante1_GTTACGACACCAGGTC-1	5.94471677447967	-4.82070249693009	0	0
ante1_GTTACGAGTATCCTCC-1	0.867880665318292	-3.58684844152543	0	2.16039887906589
ante1_GTTAGACGTCTTGTCC-1	2.65987189914398	3.56479268892196	0	0
ante1_GTTAGTGCAACCACAT-1	2.49990328456573	-2.11384934560868	0	0
ante1_GTTAGTGCAGAACATA-1	4.81063827182464	-0.268371466561289	0	0
ante1_GTTAGTGCAGACATCT-1	6.01945146228484	-1.27758294717881	0	0
ante1_GTTAGTGCATATGCGT-1	4.94201215411834	-4.59003585950944	0	1.78553667378979
ante1_GTTATGGAGCGTCTCG-1	4.78257640506439	-0.878427032395334	0	2.33827032138668
ante1_GTTATGGGTTTAGAGA-1	6.6695836415451	-2.44873613493058	0	2.2826697832931
ante1_GTTATGGTCGCCGTGA-1	3.53730519916229	-2.5069577135286	0	0
ante1_GTTCATTAGGAATTAC-1	6.31892760898284	-0.700179342194529	0	1.59456539718024
ante1_GTTCATTCATAGGTTC-1	7.49542888309173	-1.21783465520951	0	0
ante1_GTTCGCTCATAGAAAC-1	6.0542853703659	-1.37277883665177	0	0
ante1_GTTCGCTGTAGCTGTT-1	3.44505056049041	-5.79176897184465	0	0
ante1_GTTCGCTTCGGTTCAA-1	2.33651550914459	-1.92134279386613	0	0
ante1_GTTCGCTTCGTTGTAG-1	5.29657634402923	0.834378298357992	0	0
ante1_GTTCTATAGCGATGCA-1	6.68892129565887	-1.72573084013078	0	1.52010483234034
ante1_GTTGAACAGAGAGTGA-1	-1.87930146549531	-3.2606005109987	0	0
ante1_GTTGAACCACACCAGC-1	6.06268628741912	3.73627787454513	0	0
ante1_GTTGCGGAGATACTGA-1	7.00671514178924	-1.63097268716905	0	1.4602133509429
ante1_GTTGCGGGTTGACGGA-1	5.44274171497039	1.94840973241714	0	0
ante1_GTTGCTCCAGGCTTGC-1	3.38755830432586	0.815061863497763	0	0
ante1_GTTGTAGAGCAGTACG-1	3.3424991002243	-1.01630312578294	0	0
ante1_GTTGTAGCATACACCA-1	4.55132897998504	-5.52451795713517	0	0
ante1_GTTGTAGGTAGCTCGC-1	3.72558816577606	1.53774767740157	0	1.31821006104027
ante1_GTTGTCCAGGTGAGAA-1	6.761714779393	-2.15284151212785	0	1.46505633091344
ante1_GTTGTCCGTGCAGGAT-1	3.97370132114105	-3.06065172330949	0	0
ante1_GTTGTGAAGGCGTCCT-1	2.70173009540252	-3.95693201200578	0	0
ante1_GTTGTGACAGATGCGA-1	-0.451884857757766	-4.00236505643937	0	2.56781568244008
ante1_GTTTACTGTCCGCAGT-1	2.88325365688018	-0.762742999955149	0	0
ante1_TAACACGAGGTTCCAT-1	3.29812058116607	0.438306864336996	0	0
ante1_TAACACGGTTGCCATA-1	0.0791040887992794	-4.11458629743669	0	1.51261207646434
ante1_TAACCAGAGAACCGCA-1	6.16170533801727	1.38849633558181	0	0
ante1_TAACCAGAGCACCCAC-1	6.84853681232147	0.473934557274847	0	1.39475362606587
ante1_TAACCAGGTCGTTGCG-1	-0.420461333735663	4.21274619920638	0	0
ante1_TAACGACAGCAAGTGC-1	2.5330086579483	3.55482965333846	0	1.71000434612725
ante1_TAACGACGTCAACATC-1	7.56088050510101	-0.926261845990152	0	1.43411005926523
ante1_TAACTTCGTATGAAGT-1	1.32402070666961	-1.79520982877824	0	0
ante1_TAACTTCTCGAGTCTA-1	-3.1258858809311	-3.91671508924577	0	1.34676065446578
ante1_TAAGCACCACCTCGTT-1	2.2380638947647	-1.49307817594621	0	0
ante1_TAAGCACTCGCGCTGA-1	6.45215734149627	2.82572990281966	0	0
ante1_TAATCTCGTCGGTGAA-1	6.77719339038543	-2.43268674985978	0	0
ante1_TAATCTCTCCGCCTAT-1	7.57112010623626	1.96599334104445	0	0
ante1_TAATTCCTCCTCGATC-1	3.10225042010955	0.79807483776	0	1.50903553611811
ante1_TAATTCCTCTAGGCCG-1	5.56539329196624	-2.249672357007	0	0
ante1_TACAACGAGGTTACCT-1	4.13806947375945	-4.06870311872575	0	0
ante1_TACAACGCACGGGTAA-1	4.45767434741668	-2.74779147283647	0	2.10596262976118
ante1_TACAGGTAGCCTATTG-1	6.47685655261688	-0.168000612421961	0	1.57666088543455
ante1_TACAGGTGTGGTTTGT-1	3.91038783694915	0.151470199213295	0	0
ante1_TACATTCAGACTCAAA-1	1.47245582248382	-3.28001708166215	0	0
ante1_TACATTCGTAACGATA-1	3.2505322327774	-4.10675949232194	0	0
ante1_TACCCACAGCGTGAAC-1	4.93162854816131	-0.733779732151957	0	0
ante1_TACCCGTAGCAATAGT-1	2.38269838000945	2.82622581346419	0	2.17478717681931
ante1_TACCCGTAGTCAGAGC-1	-0.425003118260581	-3.58417457716081	0	0
ante1_TACCCGTAGTCTGGTT-1	6.21601995135955	3.58004170282271	0	0
ante1_TACCCGTGTCTCAAGT-1	3.22973426486663	0.814636405543356	0	0
ante1_TACCGGGGTTCCAGGC-1	4.7270410885971	-2.7115761675081	0	1.59237858228499
ante1_TACCTCGGTTAAGCAA-1	-1.62283835504838	-5.77859634534928	0	1.21016826204772
ante1_TACCTGCGTTGTTTGG-1	4.87850364352874	-7.49645370618913	0	0
ante1_TACGCTCAGGATGCGT-1	3.48796685840301	0.0319301821151065	0	0
ante1_TACGCTCGTCTACGTA-1	6.98680385257415	2.77266245706466	0	1.51316409567626
ante1_TACGGGCAGAAGGATG-1	2.29661019946746	-0.94913202898118	0	0
ante1_TACGGTAAGTACTGGG-1	6.07617601062469	-4.35842174665544	0	1.27109678510216
ante1_TACGGTACACGTACTA-1	6.29544576312713	-2.27697438375566	0	0
ante1_TACGGTAGTCTGTAGT-1	4.89926942493133	-7.86225504057023	3.87227216432892	1.98424114254952
ante1_TACGTCCGTAGATCGG-1	7.89529021884612	-1.79126555101487	0	2.05803927498675
ante1_TACGTCCGTATCCTCC-1	-1.66050378177949	-2.92092389242265	0	0
ante1_TACGTCCGTATGGAGC-1	3.51045211459808	-5.75539583341691	0	0
ante1_TACTTACTCTCCTGAC-1	7.69257815982513	-0.790232662125559	0	0
ante1_TACTTCACATTCTCCG-1	6.61632808353118	-3.96607536451432	0	0
ante1_TAGACCATCCCAGCGA-1	-0.346682167990882	4.54793744905379	0	0
ante1_TAGACTGAGCTCACTA-1	1.19292350913696	-4.29532999174211	0	0
ante1_TAGACTGCACGGCGTT-1	4.57697662021331	-1.65848917142961	0	2.22618587747542
ante1_TAGACTGGTACCGTCG-1	3.16032990123443	1.18551510198501	0	0
ante1_TAGACTGGTTGGTAGG-1	7.28546365405731	-4.17246288435075	0	0
ante1_TAGAGTCAGCAGGCAT-1	5.69831069614105	-4.94183630125138	0	0
ante1_TAGAGTCGTAGTCACT-1	1.44562586452178	-2.09470981733415	0	2.61199900607317
ante1_TAGATCGTCGACTCCT-1	-1.45939860437699	-4.68126291410539	0	0
ante1_TAGGAGGGTTCTCTAT-1	5.07652124072723	-4.32520479337785	0	0
ante1_TAGGGTTGTATTAAGG-1	4.80676635410003	-1.62132972852799	0	0
ante1_TAGGGTTTCCTCTCTT-1	6.78270324374847	3.66425829751876	0	1.79719676565528
ante1_TAGGTTGCACTTCCTG-1	-0.440786279185492	-3.9929527677736	0	0
ante1_TAGTGCACAATCAAGA-1	3.41005786563567	1.25101047380355	0	0
ante1_TAGTGCATCTCGTGAA-1	3.35029920245818	-5.5457715429506	0	0
ante1_TATACCTCAAATCGGG-1	-6.25181642864533	-2.69607156889054	0	0
ante1_TATACCTTCCTGTTGC-1	7.24912341739349	-3.5335714258394	0	0
ante1_TATATCCGTAACGCGA-1	2.30330976154022	-4.87988657133195	0	0
ante1_TATATCCGTAGGCAGT-1	4.70529874469451	-1.88736373560044	0	1.99130826597491
ante1_TATCCTAAGGTTAAAC-1	5.28089364673309	-1.85760766641709	0	0
ante1_TATCCTAAGGTTCCAT-1	0.0538621177833493	-1.40213483945939	0	0
ante1_TATCCTAAGTCCGTCG-1	-0.981089002831656	-2.91534608976457	0	0
ante1_TATCCTAGTCTACAGT-1	5.61864980365447	-0.600515607758493	0	1.23501487044517
ante1_TATCGCCAGGAGGGTG-1	4.37218125964813	-4.29742759840104	0	0
ante1_TATCGCCGTCCGACGT-1	4.16369327212981	-4.41014331953141	0	0
ante1_TATCGCCTCCAAACCA-1	6.90168841983489	-1.57821840421769	0	2.79576517088411
ante1_TATCTGTAGATAACGT-1	0.7495579352539	-3.73140114919755	0	2.244830820355
ante1_TATCTTGCAGCTAACT-1	4.74928887988738	-0.854093555375071	0	1.20213262025417
ante1_TATCTTGCATACAGGG-1	-0.98134017680474	-5.13550657407853	0	0
ante1_TATGTTCCAGCGGTTC-1	5.35204061175994	1.20358031614211	0	0
ante1_TATGTTCCAGTCGGAA-1	0.945689283863824	-3.31689948217484	0	0
ante1_TATGTTCTCAAGCGTT-1	3.78414186145477	-2.2370352186403	0	0
ante1_TATGTTCTCATGAGGG-1	1.81513317729644	-5.13602441923234	0	1.71671439966477
ante1_TATTCCACAAAGCACG-1	-0.591147683008391	3.41138439996627	0	0
ante1_TATTGCTAGTGTACAA-1	0.95938869620971	-5.13153738157365	0	0
ante1_TATTGCTGTAACACCT-1	2.77587326671295	3.45374208314803	0	0
ante1_TATTGGGAGCTCGTGC-1	2.90340503360442	-3.76694006101701	0	2.51789875472167
ante1_TATTGGGTCTAGTTCT-1	7.31664737369231	3.25168972833541	0	0
ante1_TATTTCGGTCTGCATA-1	7.1214674344223	1.23984270913985	0	0
ante1_TCAAGACAGACTACGG-1	5.13503154422454	0.354750718907385	0	0
ante1_TCAAGACGTTGCCGAC-1	-3.28884497974702	-3.4544686712465	0	0
ante1_TCAAGCACATCGGCCA-1	0.172355972782891	-1.14146477357957	0	2.10977392952907
ante1_TCAAGTGTCGTGCATA-1	-0.127162552817542	-2.61379498617265	0	0
ante1_TCAATCTCAAGGTCGA-1	3.20680173541717	-1.12883204595658	0	2.17617116813839
ante1_TCAATTCAGTTCCAGT-1	6.72122892047576	0.891722913817434	0	1.77244035960556
ante1_TCACAAGAGCAGGCAT-1	5.46765788699798	1.84113627298263	0	2.3010565219101
ante1_TCACAAGCACTGTCGG-1	7.47879966403655	2.04687553270247	0	0
ante1_TCACAAGGTATATGGA-1	-1.43529704902955	-2.80937284605119	0	0
ante1_TCACAAGGTGTTAAAG-1	3.03043206836395	0.361403074101477	0	2.53966494016965
ante1_TCACAAGGTGTTTACG-1	3.15057810451202	-3.90855259077165	0	0
ante1_TCACAAGTCCTGGTCT-1	7.92346557285003	-3.33804124967668	0	0
ante1_TCACACCCATGACCCG-1	2.05735810901336	-2.14912099020097	0	0
ante1_TCACATTAGATGCTAA-1	2.51471313144378	1.94522446020034	0	0
ante1_TCACATTGTCGTCATA-1	2.75172909404449	-2.76444763319108	0	0
ante1_TCACGCTAGCTCGACC-1	7.00354131366424	2.22259074075606	0	1.68881504459798
ante1_TCACGGGAGGAGGTTC-1	5.8878281941574	-2.18810004369828	0	0
ante1_TCACGGGCATTGAAGA-1	1.47705873157195	-2.28361076490495	0	0
ante1_TCACTATTCAAGCCAT-1	6.01584609653167	-4.88052744047257	0	1.30709361695488
ante1_TCACTATTCGAAGAAT-1	-1.79043153618165	-4.18667740003678	0	1.90156749955254
ante1_TCACTATTCTAAGGAA-1	1.83412679340057	-3.17448634283158	0	0
ante1_TCACTATTCTTACGTT-1	5.60560020114593	0.422179844216375	0	0
ante1_TCACTCGAGTCTCGTA-1	7.22023185397796	3.391689594821	0	1.65204321679743
ante1_TCACTCGCAGACAAAT-1	5.54956372882537	0.584243442849188	0	0
ante1_TCACTCGGTTCTCACC-1	0.698528133885186	-1.6589558757982	0	0
ante1_TCACTCGTCATGCAGT-1	2.27878912593536	-2.91836256162736	0	2.72558458699241
ante1_TCACTCGTCGCGGTAC-1	2.46634443904571	2.33219819887069	0	0
ante1_TCAGCAATCGCCGATG-1	6.2207892766159	-1.04641300813767	0	0
ante1_TCAGCCTCACTGGCCA-1	1.04609306956939	-5.23322195188615	0	0
ante1_TCAGCCTGTTGCCATA-1	4.34681066180877	-0.61732495205018	0	1.31941391853724
ante1_TCAGGGCTCATGCCAA-1	-0.158789313777167	-2.59938758985612	0	0
ante1_TCAGGGCTCGATAACC-1	3.3741243710678	-1.99905437604997	0	0
ante1_TCAGTCCGTTGTAGCT-1	4.20643266345672	-4.67868131773088	0	0
ante1_TCAGTGAAGCGCTGCT-1	6.60093530322723	-1.67217749731156	0	1.71746397656373
ante1_TCAGTGAAGTCTCCTC-1	4.96623738910369	-0.995153848095865	0	0
ante1_TCATACTGTACGACAG-1	6.40389569904022	-3.72697347776505	0	0
ante1_TCATACTTCGGATTAC-1	7.46458324100189	-3.45235151426408	0	2.01178936986899
ante1_TCATATCCACCATAAC-1	4.49960549976043	0.13040651379612	0	0
ante1_TCATATCTCAGCTGAT-1	-3.41037551258393	-2.97387355939958	0	1.58678831255995
ante1_TCATCCGAGATCCAAA-1	6.08967240955047	-0.79593253509614	0	0
ante1_TCATCCGTCCTCGATC-1	3.76307948733978	-5.50012201444718	0	1.59613183935357
ante1_TCATGAGTCAGTGCGC-1	5.51250346805267	1.05727016551879	0	1.5282513498452
ante1_TCATGAGTCTCTGCCA-1	1.33756550456695	-2.55235046522233	0	2.71235409996139
ante1_TCATGCCAGGCATGCA-1	3.14937742854766	1.33246606214431	0	0
ante1_TCATGCCAGTTGAAGT-1	4.34148677493743	-2.46691221372697	0	0
ante1_TCATGGAAGTAAAGCT-1	2.91163691188506	-0.51440245287034	0	0
ante1_TCATGGAGTGGAAGTC-1	1.60138901378326	-4.47327083723161	0	0
ante1_TCATGTTGTAATGATG-1	6.81073697711639	-3.83513945715043	0	2.49412330489292
ante1_TCATTACAGTCGTTAC-1	-2.45809439514466	2.08052354677108	0	0
ante1_TCATTGTGTACGATCT-1	-3.3002559313614	-4.12287944929215	0	0
ante1_TCATTGTGTGTCCGTG-1	5.49736198093108	-1.72750419752213	0	1.74577992111071
ante1_TCATTGTTCCTATGGA-1	4.95324691440276	-1.08457082883927	0	0
ante1_TCATTTGCAGCGAACA-1	0.368710719601434	-4.78403658048722	0	1.79993098996358
ante1_TCATTTGTCGGAATTC-1	-1.79451361988373	-2.33653754369828	0	0
ante1_TCCACCAAGCAATTAG-1	5.23698218967132	-4.9233259596071	0	0
ante1_TCCACCACATGAGTAA-1	-0.313932515128333	-4.08932346479508	0	0
ante1_TCCACCAGTGGCCTCA-1	7.01961644794158	1.23355549199965	0	0
ante1_TCCAGAACAGGTAGTG-1	6.87509568835906	3.15250736101058	0	0
ante1_TCCATCGAGCTATCTG-1	5.02748187686614	-4.96969217435929	0	1.94883010990704
ante1_TCCCACAAGCAGTCTT-1	-0.605407721741874	-4.66546005384538	0	0.967486142188998
ante1_TCCCACATCGTACACA-1	4.12036784793548	-0.209300968810053	0	0
ante1_TCCCATGAGTCATGAA-1	2.30758484508209	2.96658569200423	0	0
ante1_TCCCATGCACCTGATA-1	1.63335188533477	-5.14389270917985	0	0
ante1_TCCGAAAAGGGTGGGA-1	6.36567290927581	3.67816978319076	0	0
ante1_TCCGAAAGTACCGTCG-1	3.87377961780242	-4.47294134275529	0	0
ante1_TCCGAAAGTGGACTGA-1	2.86427029277496	0.744892653063803	0	0
ante1_TCCGAAATCGCAATGT-1	4.02955039645843	0.230746131376295	0	1.54776722184278
ante1_TCCGATCAGCGGGTAT-1	0.8312309613388	-1.82736009733293	0	0
ante1_TCCGATCCATCTCCCA-1	7.15305074359588	-3.40942138807389	0	1.43606053683494
ante1_TCCGATCGTATTTCGG-1	-0.127260840876776	0.262195583418875	0	0
ante1_TCCGGGACACTCCTTG-1	2.04891594554595	-4.91330904142472	0	2.23173424468038
ante1_TCCGGGAGTAGACTGG-1	2.19665511752776	-4.9477753080568	0	1.71708908713297
ante1_TCCGTGTCAGAATTCC-1	4.98449596072845	-0.2653777636728	0	0
ante1_TCCGTGTCATTGAGGG-1	2.48562177325897	-3.04955667631242	0	0
ante1_TCCGTGTTCCCAGGCA-1	0.479832374111932	-1.32957798616502	0	0
ante1_TCCTCCCAGCAGAAAG-1	-1.09073356483765	-3.0907163061342	0	0
ante1_TCCTCCCAGTGATAAC-1	2.14849194194488	2.30915480478194	0	0
ante1_TCCTCGATCTACCCAC-1	-0.161260403140265	-2.47926086561296	0	0
ante1_TCCTCTTTCGAACCAT-1	5.50828345920257	1.18042426927474	0	1.44268935786803
ante1_TCCTGCAAGCTTCGTA-1	0.105627619282525	-2.71234125272843	0	0
ante1_TCCTGCATCGCAGTCG-1	4.34308704044036	1.03957420213607	0	1.50384410621182
ante1_TCCTTTCAGAAGCCTG-1	0.613586508290094	-5.20068687574479	0	0
ante1_TCCTTTCGTGAATTAG-1	-2.94253364895173	-3.40274948255631	0	1.15051734693389
ante1_TCGAACAAGACTCTTG-1	1.65989621783904	-1.17261582986924	0	0
ante1_TCGAACAGTCCGACGT-1	-0.779376752122123	-3.48963946477983	0	2.54074104964204
ante1_TCGAACAGTGTGTTTG-1	6.6368516316574	-2.45175069944474	0	0
ante1_TCGAACATCGCTATTT-1	-1.2194122443039	-2.13398927824113	0	0
ante1_TCGAAGTCAGGGAATC-1	4.0614498486679	0.213780838982134	0	0
ante1_TCGAAGTTCAGGTGTT-1	5.5071547856491	1.23582595212844	0	0
ante1_TCGAAGTTCCAAGCCG-1	2.00463040973358	-3.65389126913163	0	0
ante1_TCGACGGGTAGTCTGT-1	-0.721661108924824	-4.33324998991105	0	0
ante1_TCGATTTAGTGATTCC-1	3.612788998143	-5.71820110456559	0	1.50520617489663
ante1_TCGATTTCATTACTCT-1	1.02603670264892	-4.3517641462526	0	0
ante1_TCGCTCAAGGTAGGCT-1	5.80606254245452	-1.24974042551133	0	0
ante1_TCGCTCATCTTTGATC-1	-0.465244076593596	-4.18454021589372	0	1.55597717222157
ante1_TCGCTTGGTGCAACGA-1	-0.130978322966773	0.434009637669592	0	0
ante1_TCGGGACAGGACTATA-1	0.182739399925988	4.27281766755965	0	0
ante1_TCGGGACTCCCAGCGA-1	5.58027871753387	-3.89489359037492	1.40071586343495	1.40071586343495
ante1_TCGGGCACAATCGCAT-1	-1.9148970017273	-2.85658830778214	0	0
ante1_TCGGGCACACAAGCAG-1	-1.24455860946961	-3.15047449247453	0	0
ante1_TCGGGTGTCATAGACC-1	4.135418735997	-0.798437301083536	0	0
ante1_TCGTAGAAGTATTAGG-1	-1.10971305464097	-4.24895376340959	0	1.7272826174809
ante1_TCGTAGAGTGTGCCTG-1	5.52398522998504	1.33184998853591	0	0
ante1_TCGTCCACATGGACAG-1	-0.883512906177718	-5.50381178037736	0	0
ante1_TCGTCCATCTTAGCCC-1	2.35621722842864	3.13966518266585	0	0
ante1_TCGTGGGAGCGTGAGT-1	5.22667106296233	-1.91807598249528	0	2.5059278177983
ante1_TCTACATCAATTCGTG-1	0.741250239865106	-4.53067392484757	0	0
ante1_TCTACCGAGCAATTCC-1	0.197486721531671	4.05659824235824	0	0
ante1_TCTACCGGTCTCTCTG-1	1.45274599696807	-5.37839121000382	0	1.70889228297558
ante1_TCTATACGTTAAGCAA-1	2.65122994090728	3.19458156450179	0	0
ante1_TCTATCAAGACGCATG-1	2.73922356273345	-2.52631825582597	0	0
ante1_TCTCACGCAAGCTCTA-1	6.4184358945053	-0.61697733776185	0	0
ante1_TCTCACGTCTCCACTG-1	5.04238494540862	-7.89715093748185	2.55512893574407	0
ante1_TCTCAGCCAAATTGCC-1	-0.0216210851509159	-3.79804820196244	0	2.07948529291035
ante1_TCTCAGCCACGACAGA-1	0.451020800129693	-2.59471768514726	0	0
ante1_TCTCTGGCAACGACAG-1	-0.474506310566146	-4.79289573804948	0	1.3563103964635
ante1_TCTCTGGCAGAGTTGG-1	5.90169557239227	0.557617869214087	0	0
ante1_TCTGCCATCTAGTGAC-1	7.02734597827606	3.43486767633346	0	0
ante1_TCTGGCTAGCCGTTGC-1	6.15133603717498	3.78234105928329	0	0
ante1_TCTGGCTCACTCTGCT-1	6.59475644733123	2.91207414491561	0	0
ante1_TCTGGCTGTCTCACAA-1	5.04385503436736	-7.68935484068009	0	1.37500152194055
ante1_TCTGGCTTCGCACGAC-1	3.05900152827911	-0.148068714900942	0	0
ante1_TCTGTCGCAGTGGCTC-1	-1.90592292640992	-2.73402661459062	0	0
ante1_TCTTAGTAGCACACCC-1	2.9088049760025	-2.99568480627152	0	0
ante1_TCTTAGTCAACGGGTA-1	4.7273925175827	-2.04539722578141	0	0
ante1_TCTTAGTCACTTTATC-1	7.09638341571502	1.61895399911788	0	0
ante1_TCTTAGTGTAGGTAGC-1	3.92516406680755	-3.92596573011491	0	0
ante1_TCTTAGTGTTCGGTTA-1	-0.00929550026245762	3.27190190179732	0	0
ante1_TCTTAGTTCGCCACTT-1	3.16249045039825	0.866934891776113	0	1.50903553611811
ante1_TCTTCCTCACAAGGTG-1	4.04688819553069	-0.0372550226888371	0	0
ante1_TCTTTGAAGGTCCAGA-1	-1.46075466965027	-2.77915710584733	0	0
ante1_TCTTTGAGTACAGAAT-1	2.82469304706268	-2.65866274015519	0	2.04095063582957
ante1_TCTTTGAGTAGAATGT-1	3.82655032779388	-5.55624288694474	0	0
ante1_TCTTTGATCCAGTGTA-1	-3.87178531978913	-3.06941932813737	0	0
ante1_TGAACGTCATAGGAGC-1	3.29221423770599	-1.69388443605515	0	0
ante1_TGAACGTGTGTTACTG-1	2.55742677356414	-3.33429378645036	0	0
ante1_TGAATGCAGTTTAGGA-1	2.16047009135894	2.94855910165694	0	0
ante1_TGAATGCTCACGATAC-1	-0.966054893477637	-3.27822059766862	0	1.84807577775508
ante1_TGAATGCTCCTTCAGC-1	5.79759915973357	-0.789514783783884	0	0
ante1_TGACAGTTCTATTCGT-1	4.7415822377365	-5.49522394315812	0	2.30972615110588
ante1_TGACCCTGTATGGTTC-1	5.69180282260589	-4.85369438306901	0	0
ante1_TGACCCTTCGCTGTCT-1	3.63384517337493	-1.79239720480058	0	1.88740912115649
ante1_TGACGCGCACGAGAAC-1	0.0156816473167355	-3.70856899396989	0	1.23466912725005
ante1_TGACTCCGTGGTACAG-1	1.77202757503204	-1.55964178220841	0	2.88994685880331
ante1_TGAGACTAGTTAGTAG-1	6.28309711124114	-0.451886300011606	0	0
ante1_TGAGACTCACCGAATT-1	5.45364173556976	-4.01720899717423	0	0
ante1_TGAGCATGTGATGTAA-1	4.72383340503387	-4.19840091840837	0	0
ante1_TGAGCATTCGCCACTT-1	2.62960919048004	-3.35338729993913	0	0
ante1_TGAGCGCAGGAACATT-1	3.69647296573333	-1.67710572855088	0	0
ante1_TGAGCGCCACATGTTG-1	6.67612346316985	1.4761771522322	0	1.6827258250093
ante1_TGAGCGCGTCTGTCAA-1	0.412811600224298	-5.29992050306413	0	1.65102120092132
ante1_TGAGGAGAGGAGCTGT-1	-0.863716028078276	-2.33068246023271	0	0
ante1_TGAGGAGCAATGCAAA-1	3.24187835361175	0.694683428839712	0	0
ante1_TGAGGAGCATCATCCC-1	6.3842676510971	-4.22601455823991	0	1.59801646847874
ante1_TGAGGGAAGATGCTGG-1	-0.301634676202018	4.36647325380233	0	0
ante1_TGAGGGAAGCTCACTA-1	0.190327071205896	-1.33258957044694	0	0
ante1_TGAGGGAAGTGTAGTA-1	5.62821801807098	-0.677075926228495	0	1.66721209424923
ante1_TGAGGGAGTCGCAGTC-1	7.77765163089446	-2.22299737112138	0	0.987333818633988
ante1_TGAGGTTGTCGCTTGG-1	7.41869529391937	-1.58813947813127	0	1.11501054201186
ante1_TGAGGTTGTGGAATGC-1	7.11040528918914	0.58920329435256	0	0
ante1_TGAGTCAAGTGTTGTC-1	4.7144621243637	-5.58874744550798	0	0
ante1_TGAGTCATCCCTTCCC-1	3.8563602795761	-3.37359732763383	0	0
ante1_TGAGTCATCGGCCAAC-1	-3.40101806019135	-3.26379579679582	0	0
ante1_TGAGTCATCTATTTCG-1	-1.45917866323777	-4.81003088132951	0	1.7118617553295
ante1_TGATCAGAGATTTGCC-1	5.05231698657684	1.43688004835036	0	0
ante1_TGATCAGCACGACCTG-1	-0.252987242682654	-2.97648185865495	0	0
ante1_TGATCTTAGTAGGGTC-1	2.53120311404876	-3.02533859388444	0	0
ante1_TGATTCTAGGTAAGAG-1	0.685052477375787	-3.14071554319474	0	0
ante1_TGATTTCAGTTGTAGA-1	-1.25966928098984	-5.1427912153444	0	0
ante1_TGATTTCCAACAGCTT-1	0.749216400639337	-2.75135344640824	0	0
ante1_TGCACGGAGATGAATC-1	5.32563956882171	-1.38309961931321	0	1.64054971358604
ante1_TGCACGGCAAGAATGT-1	7.59333118106536	-2.32948154584977	0	2.2072425502065
ante1_TGCACGGCAGGTGACA-1	3.57134660388641	0.269237976507215	0	0
ante1_TGCACGGGTGATTCAC-1	5.04118951465301	1.02654909713653	0	0
ante1_TGCAGATAGATTGGGC-1	-0.568236454768855	-5.7973699011049	0	0
ante1_TGCAGATAGGCGTCCT-1	3.850750767247	1.28572505338576	0	0
ante1_TGCAGATGTGGTCCCA-1	2.52676304485015	3.42334156854537	0	0
ante1_TGCAGATTCGAGAACG-1	6.27387317325286	-1.62660569326493	0	1.74851866290355
ante1_TGCAGTAAGTCGAAGC-1	1.37065323497466	-3.08562416212174	0	0
ante1_TGCAGTACACCCTAGG-1	7.33972057010345	2.70510536058333	0	0
ante1_TGCAGTATCCTGTAAG-1	5.573238216893	-0.495511535569162	0	0
ante1_TGCATCCGTCGCTTAA-1	1.02220173980407	-1.90719086305711	0	2.48499832142028
ante1_TGCATCCTCGACCAAT-1	6.11895402576141	-4.63314623014543	0	1.90537307438767
ante1_TGCATGACAGATCACT-1	-2.03252128456422	-2.71497410909745	0	0
ante1_TGCGACGGTACTGACT-1	5.71344026233367	2.27929383142379	0	0
ante1_TGCGATAAGCGATGCA-1	1.6639364590805	-4.9835328497133	0	0
ante1_TGCTCCAAGGATGAGA-1	6.9546645512741	2.46322255952743	0	0
ante1_TGCTCGTCATCGAAGG-1	7.29986604358367	0.426919069127111	0	1.27405701930314
ante1_TGCTCGTGTGGATCGA-1	0.503166519657891	4.04889303071883	0	0
ante1_TGCTCGTGTTCCGCTT-1	3.58081611301116	-2.81386345998857	0	2.10469630733118
ante1_TGCTTCGTCGCTATTT-1	0.309826993004602	-1.40838295595262	0	2.68903190262809
ante1_TGCTTCGTCTTACGGA-1	6.4683855405014	-3.55006951467607	0	0
ante1_TGCTTGCAGAGAGGGC-1	5.95154269839935	-0.515107337399454	0	0
ante1_TGGAACTAGCTACGTT-1	6.08142789508514	-4.87956184522721	0	1.63470927971155
ante1_TGGAACTTCTGGACCG-1	6.51491340305023	3.75118046625045	0	2.13303872768881
ante1_TGGAGAGCAAGCCATT-1	5.0980447163742	-5.37774509565446	0	2.26973019213162
ante1_TGGAGGACAGTCGCTG-1	6.82168563510589	-2.1810893453798	0	0
ante1_TGGAGGATCGCTAAAC-1	6.47644170428924	2.99447232110885	0	0
ante1_TGGATCACACAGAAGC-1	4.68418964053802	0.860724445418386	0	0
ante1_TGGATCACAGTGGCTC-1	5.71608909274749	3.87924462182906	0	2.71630231094652
ante1_TGGATGTAGTAAGAGG-1	3.33081658984832	-2.1425311006746	0	0
ante1_TGGATGTCACCCAAGC-1	5.94386705066375	-1.87004882471177	0	1.86539945915656
ante1_TGGGATTCACCATATG-1	0.550664745823663	4.09859615190413	0	0
ante1_TGGGATTTCAGAGTGG-1	2.05366262103729	3.15236383302596	0	0
ante1_TGGGCGTCAGAGACTG-1	2.58960112239532	-3.01624936239335	0	0
ante1_TGGGCGTGTTGCAACT-1	5.72639688159637	-1.62319440023515	0	0
ante1_TGGGCGTTCGCGAAGA-1	6.01431544925384	3.73357373102096	0	2.2043674648486
ante1_TGGGCGTTCTGGCCTT-1	7.15412791873626	1.72662514074233	0	0
ante1_TGGGCTGGTTAAGAAC-1	3.24127753879241	-4.29727167265031	0	2.28583786388265
ante1_TGGGTTAAGCCATGCC-1	7.53483470584564	-3.2964183725557	0	0
ante1_TGGGTTATCGCATTAG-1	4.0714186062973	-5.49889511243913	0	0
ante1_TGGTTAGGTCAAAGTA-1	7.42881091739349	-3.95464271680924	0	1.79551934331524
ante1_TGTAAGCGTGACAACG-1	-4.36413565967866	-3.24610156194779	0	0
ante1_TGTACAGCAGAGTCAG-1	3.56642945911102	-2.1758562959871	0	0
ante1_TGTACAGCATCGGCCA-1	1.96378477718047	-4.07461399213883	0	1.88883661405088
ante1_TGTACAGTCACTTGGA-1	5.21123918201141	-1.70052642004106	0	0
ante1_TGTAGACGTTGCAAGG-1	-0.517914063676078	-4.18039030210588	0	2.25967848759913
ante1_TGTAGACTCTGGGTCG-1	5.07440169955901	-1.2628228105745	0	0
ante1_TGTCAGAAGGTTGCCC-1	4.39284785892181	-1.66069621221635	0	3.33143340102506
ante1_TGTCAGATCCTGTTAT-1	3.38163646365814	-3.82021397726151	0	0
ante1_TGTCCCAAGGTTACAA-1	4.10514815951995	-4.67681640760514	0	0
ante1_TGTCCTGGTTAAGGAT-1	5.74815543796233	-4.60502380506608	0	1.58555242744474
ante1_TGTGAGTAGAGTAACT-1	5.7091229787033	-4.99419588224504	0	1.5325059089889
ante1_TGTGAGTAGGACTAAT-1	3.99593433047942	-1.99654478208634	0	0
ante1_TGTGAGTGTCTGGTTA-1	7.73831161166839	-3.74598116056535	0	1.97163083458408
ante1_TGTGCGGTCTGAGGTT-1	0.0738714566390927	-5.41161770002458	0	0
ante1_TGTGGCGCACTGTCGG-1	6.94190391208343	-1.50814861433122	0	0
ante1_TGTGGCGGTAGCGATG-1	-2.60065320823975	-5.6220974363527	0	1.81763797610274
ante1_TGTGGCGTCAGCAGAG-1	5.8253978123825	3.82576852662948	0	0
ante1_TGTTCATCAAGGCTTT-1	-0.852864317043502	-5.68815082685563	0	1.69097711722387
ante1_TGTTCTAGTGAATTGA-1	4.07386573459319	-1.65194172041032	0	0
ante1_TGTTCTATCCATCAGA-1	2.17500623370818	-3.57751912252519	0	0
ante1_TGTTGAGCATCCTAAG-1	6.97990306522064	-4.04719156400773	0	0
ante1_TGTTGAGGTCACATTG-1	3.31132467891387	-5.61781877653215	0	0
ante1_TGTTGGAAGTGTTGAA-1	4.24401172305755	-3.76175970213029	0	0
ante1_TGTTGGACAATGGGTG-1	4.27516730930023	-1.68904286996934	0	1.83956601435704
ante1_TGTTTGTAGGGAACAA-1	2.18627461101226	-2.39583820478532	0	0
ante1_TGTTTGTCAACTAGAA-1	5.64345534946136	1.43337374551681	0	2.48348700812352
ante1_TGTTTGTTCTTTGATC-1	0.161604188935083	4.11693292482284	0	1.39658189511706
ante1_TTAATCCAGTCCCTAA-1	7.58318313266448	-1.25185388700578	0	1.05304573978593
ante1_TTACAGGGTGCGTCGT-1	4.77975782062225	-1.51468402521226	0	0
ante1_TTACCATAGCTGGAGT-1	5.56638797427825	0.191827010349302	0	1.25598658244779
ante1_TTACCATCAGTAGTTC-1	-1.30631790254899	-3.22729987279984	0	1.69423300438744
ante1_TTACCATGTGATAGTA-1	-1.10871530268975	-2.60318011419389	0	0
ante1_TTACCGCTCCCTCTAG-1	4.92971976901702	-4.63236230985734	0	0
ante1_TTACGCCCAGTTCACA-1	6.96346648837737	-2.23749369756791	0	1.78512374481266
ante1_TTACGTTAGGGAGGTG-1	2.66028960849456	-2.6825656332216	0	0
ante1_TTACGTTAGTATAGAC-1	-1.34437099788972	-2.62713688985917	0	1.62464979246266
ante1_TTACGTTCATTGAGGG-1	-1.23300699089356	-1.9144889749727	0	0
ante1_TTACGTTGTTTCACTT-1	5.39310153628997	-0.757722023888559	0	0
ante1_TTACGTTTCGAACGCC-1	6.60976823474578	-3.83615583555314	0	2.96262129824963
ante1_TTAGGCAAGGAACTAT-1	5.98430284167938	-4.83396190778825	0	1.89313574700399
ante1_TTAGGCACAAACGGCA-1	6.06046613361053	-4.14326328413102	0	1.65306677482331
ante1_TTAGGGTCATAGAAAC-1	1.81593640948943	-5.06653637067887	0	0
ante1_TTCAATCAGGAGGTTC-1	6.4663365712326	0.922604199484854	0	0
ante1_TTCAATCAGTAGCTCT-1	-2.34156612251588	-3.92551893369767	0	1.32567405917248
ante1_TTCAATCCACCTGATA-1	6.84190210010223	-2.05275959150407	0	1.97003603615846
ante1_TTCAATCGTTCTCTCG-1	2.3379562726181	1.32383709772017	0	0
ante1_TTCAATCTCTCCGATC-1	4.30239328052215	-0.18781131879899	0	2.06462131982743
ante1_TTCACCGAGATGCGAC-1	4.10566457416229	-0.580814842148752	0	0
ante1_TTCACCGTCATGAGGG-1	3.358234726445	-4.11397260801408	0	0
ante1_TTCACGCAGATGGTCG-1	5.11194261218719	-5.01518005506608	0	0
ante1_TTCACGCAGCCTGGAA-1	4.11722501422576	-3.18855494634721	0	0
ante1_TTCACGCCAAATGAGT-1	6.13607724811248	-1.6755494512758	0	0
ante1_TTCATGTAGGAGAATG-1	3.25293072368316	1.44113367422011	0	2.02309335995783
ante1_TTCCAATAGTTGCGCC-1	-2.07551339958497	-3.11219638959977	0	0
ante1_TTCCGGTAGAGTCTTC-1	3.51263364459686	-2.49720901624772	0	2.36317574491912
ante1_TTCCGGTAGATTGAGT-1	4.2309850087326	-2.95208233968827	0	2.62140981280168
ante1_TTCCGGTAGTCAATCC-1	-3.10582581852265	-3.95952791349504	0	1.75244973605793
ante1_TTCCGGTCAGGCACTC-1	5.16254027988128	-1.39347070829484	0	2.16996207632236
ante1_TTCCGGTGTACTTCCC-1	-2.10123101566621	-2.78312224523637	0	0
ante1_TTCCTAACAATGAAAC-1	7.65909083987884	-1.23226744310472	0	1.23831032170929
ante1_TTCGATTAGCCTGACC-1	2.38169916774444	1.803958710269	0	0
ante1_TTCGATTAGCGAGTCA-1	-0.972463882907111	-3.55773014204118	0	0
ante1_TTCGATTTCGAGCACC-1	5.54311450626067	-0.0694753267011357	0	0
ante1_TTCGCTGAGCGACTGA-1	6.00660070087127	-2.36275095121476	0	0
ante1_TTCGCTGCACGACAAG-1	7.74370940829925	-3.77415007726762	0	1.34006294480711
ante1_TTCGCTGGTTGCAACT-1	6.63630899097137	2.98339086397079	0	0
ante1_TTCGCTGTCCATTCGC-1	-0.356372333510596	-5.77612632886979	0	0
ante1_TTCGGTCGTTTCACAG-1	3.95528730060272	-0.456723336144419	0	2.15734930541292
ante1_TTCTAACGTTAGGAGC-1	4.22156938220672	-3.84074181692216	0	0
ante1_TTCTAGTAGCACTGGA-1	4.53876670505218	-4.69945615903947	0	1.88314316394171
ante1_TTCTAGTAGCATGGGT-1	5.83386500980071	0.280002202824621	0	0
ante1_TTCTAGTAGTATGGCG-1	5.42962297107391	-1.38246411459062	0	0
ante1_TTCTAGTCAATTTCTC-1	4.73102410937957	-1.37768596784684	0	0
ante1_TTCTAGTGTGTGCCTG-1	6.28789886142425	-0.531333748265238	0	2.07734437208911
ante1_TTCTCTCCAGATGCGA-1	1.86676438953094	-2.59475201742265	0	0
ante1_TTCTTCCAGTCACGCC-1	1.47091420795135	-5.36346954481217	0	0
ante1_TTCTTCCGTAACATCC-1	4.856769882695	-2.2289032377443	0	2.07979162045113
ante1_TTCTTGAAGGAACTAT-1	4.6224530568283	0.208233144120245	0	0
ante1_TTCTTGATCTGTCGCT-1	7.26262887622527	-3.95447057859513	0	0
ante1_TTGAACGCAGTTTCAG-1	-0.410603023513037	-2.00299114362809	0	0
ante1_TTGAACGCATCTAACG-1	4.76893933917693	-0.846306208535166	0	0
ante1_TTGAACGTCTTAAGGC-1	-0.70838491377123	-5.82605451719377	0	0
ante1_TTGACCCAGTCTGTAC-1	2.04259427692108	-4.77436060087297	0	1.67916899080944
ante1_TTGACCCGTAGCCCTG-1	-0.130399085028846	-5.64915794508073	0	0
ante1_TTGAGTGCAACGTATC-1	5.75140699054412	3.67505675180343	0	0
ante1_TTGAGTGCAAGCGCAA-1	7.52272876407317	-4.02528518812272	0	2.17168196850183
ante1_TTGCATTCATCCTATT-1	2.98247178699188	-2.41918796674821	2.19049739994173	2.55796253652883
ante1_TTGCATTGTCCATAGT-1	6.3737901082199	3.80044298990157	0	0
ante1_TTGCCTGCACAACGTT-1	7.31125291492156	-3.88204354421708	0	0
ante1_TTGCGTCAGCCGTTGC-1	6.37197192813567	0.540837671593695	0	0
ante1_TTGCTGCTCGATAACC-1	1.4749236931961	-0.433101478978128	0	0
ante1_TTGGATGGTGAGGAAA-1	6.59713872577361	-1.62952787057969	0	2.18627765716026
ante1_TTGGGATAGTCGAGGT-1	2.2263291707199	-2.4432484544954	0	2.14426850086851
ante1_TTGGGATCAACCACAT-1	3.06720050479583	-2.18541306631181	0	0
ante1_TTGGGATTCAGCCTTC-1	4.89122422839813	-3.30556100980851	0	1.5730164873976
ante1_TTGGGTATCGTACCTC-1	3.30326732303314	-1.81001741067979	0	0
ante1_TTGGGTATCTGGAAGG-1	6.8586066594284	3.51900606973556	0	0
ante1_TTGGTTTCATGACCCG-1	3.17785676623992	-2.28231829778764	0	0
ante1_TTGGTTTTCTAGTGTG-1	4.56183513309173	-7.5500063337526	4.33206268830405	0
ante1_TTGTGGAAGGTCATCT-1	5.50552304889373	-4.33024400846574	0	0
ante1_TTGTGGAGTGGACCAA-1	3.38871320392303	-3.8138002790651	0	0
ante1_TTGTGGATCAGATGCT-1	4.76700290347747	-4.28366989271256	0	0
ante1_TTGTGTTTCTGGAAGG-1	5.74355443622283	-0.321833107634516	0	1.57059807911784
ante1_TTGTTCAAGGGCAGTT-1	2.97794111873321	-4.17168659345719	0	1.89697833179407
ante1_TTGTTCACAGCTCTGG-1	1.42199381496124	-5.23420662061784	0	1.76337457702404
ante1_TTGTTCATCACTTCTA-1	6.22905954028777	1.74344902856734	0	1.56518906670761
ante1_TTGTTCATCGTAGGAG-1	5.24051889087371	-1.01379210130784	0	0
ante1_TTGTTGTCAGTCAGTT-1	-0.490340373857695	-5.89944023267839	0	0
ante1_TTGTTTGAGCGCCCAT-1	6.82511504794769	2.29561811311629	0	0
ante1_TTTACCAGTTTGCCGG-1	6.45078691150359	-3.68956059591386	0	0
ante1_TTTACGTCACTGCTTC-1	7.36939033176116	-1.24651700632188	0	0
ante1_TTTAGTCAGAAGGCTC-1	5.20455297137908	-2.50943655149552	0	2.64478693653227
ante1_TTTAGTCAGATACAGT-1	6.77401717807464	-2.10835451261613	0	1.90594153861222
ante1_TTTAGTCAGGTAGACC-1	-3.29450956676789	-3.29751152174088	0	1.87702456431488
ante1_TTTAGTCTCGCTACAA-1	-0.400680399878699	1.28516953809646	0	0
ante1_TTTCACAAGCTACAAA-1	-0.565825409634787	-4.97615331785295	0	0
ante1_TTTCACAAGGACGCTA-1	-1.01916346643754	-5.77381319181535	1.26321765833368	1.26321765833368
ante1_TTTCACACACACAGAG-1	2.45373805667571	-3.6778938211641	0	1.58401081863252
ante1_TTTCACATCTGCACCT-1	5.67356189395599	0.413911219672232	0	0
ante1_TTTCAGTTCAACTCTT-1	1.98373039867095	-2.83310360090348	0	2.2043674648486
ante1_TTTCATGAGATGTTAG-1	2.88830312396697	-0.538826171322794	0	0
ante1_TTTCATGAGTTCCTGA-1	4.3715575566452	-1.74378401414964	0	2.34081217434162
ante1_TTTCATGTCGCTTGAA-1	-3.34971681927033	-4.16701072828385	0	0
ante1_TTTCATGTCTTAAGGC-1	7.03141912128143	-3.5772132314882	0	2.32235164265114
ante1_TTTCGATAGCACCGTC-1	7.52210601474456	-2.29105896131608	0	2.8530084327453
ante1_TTTCGATAGCTACAAA-1	5.18153747226409	1.31854635103133	0	0
ante1_TTTCGATCATTAGGCT-1	5.71022256519012	0.062815025434761	0	1.76618262743841
ante1_TTTCGATGTCGGCTAC-1	2.99101384784393	-0.814520481987925	0	0
ante1_TTTCGATTCGCTATTT-1	6.12362512256316	-1.00121409074876	0	0
ante1_TTTCGATTCGTCCTTG-1	3.8407090535324	-1.55077630655381	0	0
ante1_TTTGACTAGCGACATG-1	4.7897590031784	-5.57759470121476	0	0
ante1_TTTGACTCATTGAGGG-1	0.539802156941217	-3.8550190366945	0	2.12002890457067
ante1_TTTGATCAGCCTAGGA-1	3.19708927776031	1.19538157804397	0	0
ante1_TTTGATCAGGGACAGG-1	1.43739780093841	-4.92413944379899	0	0
ante1_TTTGATCCACATATGC-1	4.96834214832	-1.17792588846299	0	1.28227877722513
ante1_TTTGATCGTCTCCTGT-1	6.3576391568344	-0.504186633988352	0	1.51593136452463
ante1_TTTGGTTAGAGGGCGA-1	0.869430743710321	-1.55140775816056	0	0
ante1_TTTGGTTAGCCATCCG-1	2.47451862003021	-1.10716349260423	0	0
ante1_TTTGTTGAGTCTCTGA-1	1.53993996287994	-4.87443536893937	0	1.23173906870366
ante1_TTTGTTGGTGATGTAA-1	5.02207788135223	-1.54647237436387	0	0
ante2_AAACCCAAGGAGCAAA-1	3.17268379832916	-4.57268613950822	0	2.1651660828208
ante2_AAACCCACATAGGTTC-1	5.80128892566375	1.39333051069167	0	0
ante2_AAACCCAGTACTAAGA-1	6.48207029010467	0.142152518019943	0	0
ante2_AAACGAAAGAGTATAC-1	3.98948796893768	-3.93463129179093	0	0
ante2_AAACGAAGTCTAATCG-1	4.33347924853973	-2.8428120054445	0	2.52738625588589
ante2_AAACGAAGTTTCGCTC-1	5.02934106494598	-2.90670341627213	0	0
ante2_AAAGAACGTAACCCTA-1	2.46496876384429	-2.19977850095841	4.04206931120722	0
ante2_AAAGAACTCACGGGAA-1	3.14993103648834	-2.32560104505631	0	2.10406391352001
ante2_AAAGGATCACAATCTG-1	1.48673089648895	-4.91341776029679	0	0
ante2_AAAGGGCCAGGCCTGT-1	3.64260133411102	-2.16774672643754	0	2.83220998900387
ante2_AAAGGGCGTGCAGGAT-1	3.32948239947967	-1.16137367860887	0	0
ante2_AAAGGGCTCGAACACT-1	6.33331855441741	0.00942806525614734	0	2.63032647383113
ante2_AAAGGTACACGTAACT-1	2.52581914569549	2.8339469991484	0	1.6087982194649
ante2_AAAGGTACACGTAGTT-1	7.43657573367767	-3.17850870267961	0	1.93857473574708
ante2_AAAGGTACAGTCGAGA-1	7.8294409146469	-0.75452810899827	0	0
ante2_AAAGGTAGTACTAACC-1	5.0092790951889	-7.92228216306779	3.09835803978878	1.74091570480059
ante2_AAAGGTAGTAGTCACT-1	6.30560668613128	3.28636771066573	0	0
ante2_AAAGTCCCACCAACAT-1	7.24951251651458	1.85033028943923	0	0
ante2_AAAGTGAGTACTAAGA-1	5.81459077502898	0.292537879184751	0	0
ante2_AAATGGAAGAGGTCAC-1	2.09416135455779	1.51450162752059	0	1.92245311674575
ante2_AAATGGAGTGAAAGTT-1	6.99851831103973	-2.15724653379533	0	0
ante2_AACAAAGAGGAAAGTG-1	4.54450877811126	-4.36084264890763	0	2.32818064018301
ante2_AACAACCGTCCGTTTC-1	0.0866205325286801	-5.62240118162248	0	0
ante2_AACAACCGTGCTTCAA-1	3.86930450107269	-1.56519836561296	0	1.86956329118445
ante2_AACACACAGACGCAGT-1	4.9978249898117	-1.69256145135972	0	2.02337810912478
ante2_AACACACCACAGTGAG-1	7.64933951999358	-1.15774792806718	0	2.0847093326147
ante2_AACACACGTATGCGTT-1	5.97975333835296	3.68620806558517	0	0
ante2_AACACACTCAAGTCTG-1	6.75133260394744	3.46472817285445	0	1.97884935681483
ante2_AACACACTCTAGGCAT-1	5.06974729205779	-7.99963564054582	3.3566587594998	0
ante2_AACACACTCTTGATTC-1	4.38351663257293	-7.30062479154679	3.54587573085405	0
ante2_AACAGGGAGCTCTTCC-1	-0.205609626515586	3.74484163148787	0	1.61554578322665
ante2_AACCAACTCTCCATAT-1	5.1537235608261	0.47325509412673	0	0
ante2_AACCACACAAGAGTTA-1	2.78651126529388	-1.75652677194688	0	0
ante2_AACCACACAATCGCCG-1	-0.04328349922486	2.1160126291075	0	0
ante2_AACCACAGTTGGCTAT-1	6.70237573291473	0.868803258971243	0	0
ante2_AACCATGCATAACAGA-1	-1.38453356121369	-1.99758047239396	0	2.23582745870222
ante2_AACCATGTCTCAACCC-1	7.20256551410369	-1.441322747632	0	0
ante2_AACCCAACATTCAGCA-1	5.00853665973357	-4.46405166761491	0	0
ante2_AACCTGATCAACTTTC-1	5.19934066440276	-1.1312469877443	0	0
ante2_AACCTTTAGGGATCGT-1	-4.26783958767243	-3.44218820707414	0	0
ante2_AACCTTTCAACCGACC-1	2.49241956378631	-0.969645444317789	0	0
ante2_AACCTTTCACAGTATC-1	-0.365672774060447	-2.69543832914445	0	0
ante2_AACGAAACAGCGACCT-1	-0.808043039782721	-4.15529531614396	0	1.96791486366872
ante2_AACGAAACAGTCAGAG-1	3.44372304584197	0.600266154841452	0	0
ante2_AACGAAATCACGTAGT-1	2.63154801036529	-1.56067687646958	0	0
ante2_AACGGGAGTAGGTACG-1	5.99614127780608	2.15939980371383	0	0
ante2_AACGTCAAGCTAAGTA-1	3.23428686763458	0.834832247332602	0	0
ante2_AACTTCTCAATGTGGG-1	2.96597703601531	0.98648911340621	0	2.21702274930706
ante2_AAGAACAAGACCGCCT-1	3.97566875125579	-0.000187110169858978	0	2.0553626749956
ante2_AAGACAAAGCAGCAGT-1	7.28771194125823	0.0355284698167133	0	0
ante2_AAGACAAAGGCGATAC-1	6.45594104434661	2.87122827394393	0	0
ante2_AAGACAATCCGTGCGA-1	4.85203822757415	-0.83897292987916	0	0
ante2_AAGACAATCTGACAGT-1	-0.59577710126229	-5.84769815580461	0	0
ante2_AAGACTCAGCCAAGTG-1	3.6679762234848	-0.861949566765757	0	0
ante2_AAGACTCCACAGTCCG-1	-1.67531583402939	-4.35825342313859	0	1.23553389353498
ante2_AAGACTCTCGCCGAAC-1	0.0234381785552914	4.41185479982284	0	0
ante2_AAGATAGGTATTGCCA-1	7.02044376041106	2.22912841661361	0	1.79719676565528
ante2_AAGCCATGTATCTCGA-1	1.96706374789886	-3.10835308210465	0	0
ante2_AAGCCATTCCGAAATC-1	2.09012588168792	-4.94039816038224	0	2.4626076186753
ante2_AAGCGAGAGAACTCCT-1	-3.1108655104477	-3.92479795591447	0	0
ante2_AAGCGTTAGTCGTTAC-1	5.32846769000701	-4.56371063367936	0	1.72047038548075
ante2_AAGCGTTCATCCCACT-1	-3.52177850101777	-3.05637735502336	0	0
ante2_AAGCGTTTCCTTACCG-1	-0.8190256128151	1.24675505979445	0	2.77212009670986
ante2_AAGGTAACACTGCACG-1	5.82798846866302	1.18795603139785	0	0
ante2_AAGGTAATCTCAACCC-1	1.45702179576568	-4.82909006254289	0	0
ante2_AAGTACCTCGGTAAGG-1	3.9690950741928	-4.51103586332414	0	0
ante2_AAGTCGTTCTACAGGT-1	-0.154861248477179	-5.65994543211076	0	2.03283462619696
ante2_AAGTGAACAGAGAAAG-1	1.75187667514495	-4.48669284956071	0	1.77487760908237
ante2_AAGTGAAGTCGTGGTC-1	1.04317113067321	0.223032783702879	0	0
ante2_AAGTTCGCAATGCAGG-1	-0.198204196437079	-5.63703102247331	0	0
ante2_AATCGACCAATTGCCA-1	0.883298598782342	-1.98404235021684	0	0
ante2_AATCGTGAGTCCCGGT-1	5.85340388919524	-4.4743775762758	0	0
ante2_AATCGTGGTACCCACG-1	4.97516521121673	-7.91264051572892	3.65903045847563	0
ante2_AATCGTGTCATGGGAG-1	6.00098594333343	-1.69760543481919	0	0
ante2_AATGAAGCACCTGAAT-1	5.53866323138885	-1.82137245313737	0	1.97163083458408
ante2_AATGACCAGGTCTACT-1	-1.49926242922135	-3.96451324598405	0	1.39658189511706
ante2_AATGGCTAGGAAGTCC-1	2.36986931468658	-1.98257893697831	0	0
ante2_AATTCCTCACACCTGG-1	4.41461118365936	-5.59690136091325	0	1.24460891899128
ante2_AATTCCTCAGGGTCTC-1	-1.16131431554146	3.17763405664351	0	0
ante2_AATTTCCTCGTAGGAG-1	3.04965575839691	-4.29679912702653	0	0
ante2_ACAAAGAAGACTCTAC-1	4.86511596347503	-0.517928544445963	0	0
ante2_ACAAAGACACAATGCT-1	2.83816035892181	-0.318134222193689	2.69223411114622	0
ante2_ACAAAGATCGCTTGAA-1	2.97117503787689	-3.90550417081925	0	0
ante2_ACAAGCTGTACTCGTA-1	3.37810453082733	-2.47551554815385	0	0
ante2_ACACAGTTCCCTCTAG-1	4.50786336566619	-3.49561566488358	0	0
ante2_ACACAGTTCGACCAAT-1	1.18543215896301	-5.4206437505922	0	0
ante2_ACACCAAGTCCAGCGT-1	1.91711958553008	-2.64296549932572	0	0
ante2_ACACTGATCGTAACCA-1	4.00244983340911	-4.20037836210343	0	2.16107815742127
ante2_ACAGAAACAACGATTC-1	5.33037599231414	1.42405074460891	0	0
ante2_ACAGCCGGTTCAAACC-1	0.968138419644159	-0.972867194577189	0	0
ante2_ACAGGGAAGTTGGGAC-1	-1.85091296528168	-3.29049319402787	0	0
ante2_ACATCCCGTCCTTAAG-1	2.81305369044952	-3.32075399534318	0	0
ante2_ACATCGAGTTACCTTT-1	6.92575486804656	0.471435960368185	0	1.33426468967403
ante2_ACATGCACACCCTCTA-1	5.74784167911224	0.177726682261496	0	0
ante2_ACATGCACATAGGAGC-1	5.25191863681487	-2.32833284513566	0	0
ante2_ACATTTCGTATGTCTG-1	2.88066013957671	-0.021481465562315	0	0
ante2_ACATTTCGTTTGTGGT-1	2.76923879291229	-2.92387670652482	0	0
ante2_ACCAAACAGAATCGCG-1	2.04668458606414	-3.85398167745683	0	1.93047041241648
ante2_ACCAAACCAATTGCCA-1	3.81210311557464	-4.29681581632707	0	0
ante2_ACCAAACTCGCAGAGA-1	-3.01449505184479	-3.92274374143693	0	0
ante2_ACCACAATCTTGTTAC-1	3.29285772945098	-2.80500144140336	0	0
ante2_ACCCAAACACTGAGGA-1	2.18003042842559	-2.90383452550981	0	0
ante2_ACCCAAATCTTCGACC-1	1.38209231998138	-4.55232853071305	0	2.45138897878499
ante2_ACCCTTGCAGCGTACC-1	5.1343897214096	-2.85135335104081	0	1.29349425595402
ante2_ACCCTTGCAGTTTCGA-1	2.18445237781219	-3.92036909238908	0	0
ante2_ACCCTTGTCGCCGAGT-1	3.15413721706085	-3.47571748869035	0	0
ante2_ACCGTTCGTGGGAGAG-1	2.70142134334258	3.5651641450682	0	0
ante2_ACCGTTCTCCTTCAGC-1	7.8310974469345	-2.74498409406754	0	1.85874050999391
ante2_ACCTGAACAGCGATTT-1	-0.111549116118628	-4.30560917036149	0	0
ante2_ACCTGAAGTCGCATCG-1	-0.22299233768769	4.33224969728377	0	0
ante2_ACCTGTCCAGCGTACC-1	0.845135890499871	-2.84009689466569	0	0
ante2_ACGATCAAGCCTCAAT-1	-1.76018802021332	-2.81746524946305	0	0
ante2_ACGATGTAGACTTCAC-1	-0.123208619101722	4.0867431722441	0	0
ante2_ACGATGTTCATGTCAG-1	2.38058456088714	2.92079430444625	0	0
ante2_ACGATGTTCGCGGACT-1	3.26683863307647	-5.64806169645402	0	0
ante2_ACGCACGCACCGAATT-1	5.14912780429534	-1.3499513305864	0	0
ante2_ACGGAAGGTGGAAGTC-1	4.41085942889861	-0.446881178780527	0	1.85033183679195
ante2_ACGGGTCAGCCAACCC-1	5.30406221057586	1.61512320859817	0	2.5018032443378
ante2_ACGGGTCCATCGGTTA-1	-3.82308737133332	3.8328688703337	0	0
ante2_ACGGGTCGTGCACAAG-1	5.55679162646941	-3.98085445539567	0	0
ante2_ACGGGTCGTTGTAGCT-1	1.33058222438506	-2.72490448133561	0	3.35292432514882
ante2_ACGGTCGCAGTGTGGA-1	3.83394225742034	-3.15942973272416	0	0
ante2_ACGTAACAGTATAACG-1	4.37340816165618	-2.43529624120805	0	0
ante2_ACGTAACCACGTTCGG-1	-3.3038484225113	-4.19520992414567	0	0
ante2_ACGTACAAGTAGTCAA-1	3.54995044376067	1.27424972875503	0	0
ante2_ACGTACATCATGCCGG-1	6.12010129596404	2.89491062982467	0	0
ante2_ACGTAGTAGGGATCTG-1	2.84741099979095	-0.0209195204219532	0	0
ante2_ACGTCCTCAGGAATCG-1	1.08246000911407	-3.82212609426591	0	0
ante2_ACGTTCCCACGTTCGG-1	5.66407664920501	-2.37976855413529	0	0
ante2_ACGTTCCCAGAGTGTG-1	-2.12860504482575	-2.71199006216142	0	0
ante2_ACTACGAGTTCCGTTC-1	-0.125608480914313	-5.3445267118654	0	0
ante2_ACTATCTAGTCACTCA-1	2.70424779559783	3.5159743390837	0	0
ante2_ACTCCCACACTTGAGT-1	2.928946577565	0.444004472331076	0	0
ante2_ACTCCCATCCATCGTC-1	-0.957043475850302	-3.20783251897904	0	1.26888679830406
ante2_ACTCCCATCTTCCGTG-1	6.18970569278411	-1.80865329877946	0	0
ante2_ACTCTCGGTTATTCTC-1	7.54779037143401	-0.870130006237955	0	1.52038403247398
ante2_ACTGATGAGCAATAGT-1	1.6766146054428	-5.03148311750505	0	0
ante2_ACTGATGAGTCTACCA-1	5.86233075763397	-0.331501338644953	0	0
ante2_ACTGCAAAGCAATTAG-1	1.72582110072784	-3.10077494756791	0	0
ante2_ACTGCAACAGGAGGAG-1	-0.855714432342726	1.98719662053969	0	0
ante2_ACTGCAACATAATGAG-1	4.44226010944061	-7.45719665662858	3.94044255541037	0
ante2_ACTGCAATCGAGCTGC-1	-0.745862859680135	-5.47340864317033	0	1.60497290740812
ante2_ACTGCAATCGATCCAA-1	5.53764899875335	-1.08759707586381	0	0
ante2_ACTGCAATCTTGGAAC-1	5.34401162769012	-4.9437436498842	0	0
ante2_ACTGTCCTCACACCGG-1	5.84275134708099	0.305554728940992	0	0
ante2_ACTGTCCTCTAGCCTC-1	6.10128959323577	-0.251643721028299	0	1.51871065293527
ante2_ACTGTGAAGGTAAGAG-1	4.65794690753631	-1.43953520433518	0	0
ante2_ACTGTGAAGTGCGCTC-1	-4.50908390377351	-3.22981018201921	0	1.96870960512912
ante2_ACTTAGGGTTGCCGCA-1	7.45779117252044	-0.789399329586954	0	0
ante2_ACTTATCTCCTGGGAC-1	6.09048494006805	-1.22563368455979	0	0
ante2_ACTTCCGAGGTGCTGA-1	1.2970193257492	-1.86507863180253	0	0
ante2_ACTTCCGCATAGGTTC-1	6.42338403369598	0.591234471634893	0	1.30044780662655
ante2_ACTTCCGTCACCATGA-1	2.94603165294341	-4.09064811842057	0	0
ante2_ACTTCCGTCATTCCTA-1	2.39118989612274	-1.45920402185533	0	0
ante2_ACTTCGCCAGAATCGG-1	7.0233171811264	0.345385756329565	0	0
ante2_ACTTTGTCAGGTGAGT-1	6.86528237964324	1.06153827531722	0	0
ante2_ACTTTGTGTTCTCGTC-1	5.37204440738372	1.79732972009566	0	1.97189696193637
ante2_AGAAATGGTCATGCAT-1	4.91131671573333	-1.89892000333879	0	0
ante2_AGAAATGGTTAAGCAA-1	7.3733337750595	-0.989984694882364	0	0
ante2_AGAACAAAGAGAGTGA-1	-0.701041201508421	-2.05907076971147	0	0
ante2_AGAACCTAGTACAGCG-1	5.47613176013641	-0.946775976582499	0	0
ante2_AGAACCTCAATTCTCT-1	7.14766582156829	3.47224384172347	0	0
ante2_AGAAGCGCAGGAGGTT-1	0.276717566506189	-3.95835727827165	0	0
ante2_AGAAGTACATAATCGC-1	7.60412105228118	-2.32208937780473	0	0
ante2_AGAAGTAGTACTAGCT-1	-0.989390767558295	-5.65792316572282	0	0
ante2_AGAAGTATCCAACACA-1	3.06561716701202	-4.03664487974259	0	0
ante2_AGACAAACAATGAAAC-1	3.09042748119048	-3.12829298154923	0	0
ante2_AGACAAAGTTGCCGAC-1	0.496454440609735	-2.99851674215409	0	0
ante2_AGACAAATCCAGCTCT-1	1.2212730279129	-3.25299424306962	0	2.31245433874836
ante2_AGACAGGCAAGTGGCA-1	-0.705211603461582	-3.28050607816789	0	1.6848688061171
ante2_AGACAGGCAGACGGAT-1	7.93053516055755	-1.63496154920671	0	0
ante2_AGACAGGGTACGAGCA-1	2.93490942622833	-3.54551548139665	0	0
ante2_AGACAGGGTCAACATC-1	4.4616807332199	-4.51533550397965	0	0
ante2_AGACAGGTCCAAGCAT-1	4.78195603992156	-3.29352516309831	0	1.48639818341395
ante2_AGACCCGAGAGGATGA-1	7.21025975848846	-3.38589948789689	0	0
ante2_AGACCCGAGCAGGCTA-1	2.46735891009979	-3.19290203229997	0	0
ante2_AGACCCGCAGCGCGTT-1	4.1879785885971	0.0102520845690059	0	2.32595519261739
ante2_AGACCCGTCCCTCTTT-1	5.43193181659393	1.45547335966018	0	1.85805510374601
ante2_AGACTCACAAGTGTCT-1	7.90636714603118	-3.5547363199434	0	1.93324637281268
ante2_AGAGAATCACAGACGA-1	1.1495264401596	-4.78029054777238	0	0
ante2_AGAGCCCGTGCAGTGA-1	1.8824468484085	1.09798341615584	0	0
ante2_AGATAGAAGGTGGGTT-1	5.58641656543426	-1.74785262720201	0	0
ante2_AGATAGACAATTCTCT-1	2.72156795169525	-2.23681706564042	3.11272731533028	0
ante2_AGATAGATCGTCTCAC-1	6.17121490146331	-3.51667470113847	0	2.60384787046649
ante2_AGATCCAAGCAACCAG-1	2.40709813739471	-2.6210934557161	0	0
ante2_AGATCGTAGGTAAGAG-1	3.74170812274627	1.28335159643081	0	1.38839804333823
ante2_AGATGCTAGACATGCG-1	5.25028833057098	-0.859180573388071	0	0
ante2_AGATGCTTCCCTCGTA-1	4.54366477634124	-4.32795948164079	0	2.15904206495528
ante2_AGATGCTTCGCACGAC-1	5.51626714374236	-2.82460564748857	0	0
ante2_AGATGCTTCTGTCGTC-1	2.86400803233795	-0.90735340492341	0	0
ante2_AGCATCAAGTATCTGC-1	5.66708501483611	-4.49642461912248	0	1.82001773905625
ante2_AGCATCAAGTCGCGAA-1	7.43949683810882	2.94997840745833	0	1.14304237843939
ante2_AGCATCACACCAACAT-1	-1.35952547882386	-2.8696503080568	0	1.76397536465063
ante2_AGCCAATTCGTGTGGC-1	2.96422227527313	-3.28159159795854	0	2.51059203726549
ante2_AGCCACGAGGCTGGAT-1	2.37274035121612	1.11848586423781	0	0
ante2_AGCCACGAGTAGTGCG-1	3.7834866871994	-3.55609983579728	0	0
ante2_AGCCACGCAACGGCCT-1	7.21149190570525	-0.512232247754068	0	2.00286504198279
ante2_AGCCAGCCACCAGGTC-1	3.23395665790252	1.22486310823348	0	0
ante2_AGCGATTCATCAGCGC-1	-0.58814084474631	-3.95270485059831	0	0
ante2_AGCGATTGTCTGTAAC-1	4.91607078220062	-3.36234277860734	0	1.78223992380716
ante2_AGCGATTTCCGTGGGT-1	5.60366138126067	1.73626690729049	0	0
ante2_AGCGCCAGTATGAGAT-1	1.60912712718658	-3.2718731798372	0	0
ante2_AGCGCCATCGTTGCCT-1	-5.85606399868317	-3.29589909689042	0	0
ante2_AGCGCCATCTTTCCAA-1	0.177693926350396	-2.66269940511796	0	0
ante2_AGCGCTGAGTAGTCTC-1	4.51462300922088	-4.21768325941178	0	0
ante2_AGCGTATGTTGTCATG-1	3.04942902232818	-3.84971160070512	0	0
ante2_AGCGTCGGTTCCTTGC-1	3.71700557376556	-0.320925209685297	0	1.77895836945314
ante2_AGCTACAAGAACGTGC-1	6.40215667392425	-0.167201105519266	0	0
ante2_AGCTACACAAGACCTT-1	5.91210778857879	-4.55844730512712	0	2.59119266296677
ante2_AGCTCAAAGGTTACCT-1	1.10860057975463	-1.32483929769608	0	0
ante2_AGCTCAACAAGCTCTA-1	7.79620441104583	-0.628460589810343	0	1.79845741791218
ante2_AGCTCAACAGTCACGC-1	-0.337786711199958	-5.2229651846132	0	0
ante2_AGCTTCCTCTTCCGTG-1	6.08491071368865	-0.790585342808695	0	0
ante2_AGCTTCCTCTTTCTAG-1	7.52690204288177	-3.76068300382707	0	0
ante2_AGGAAATCAAATAAGC-1	7.12445052768401	-3.51440495626542	0	0
ante2_AGGAAATTCCCTCATG-1	4.27567371036224	1.14566963537124	0	0
ante2_AGGAATAAGGTTATAG-1	2.94799216891937	-2.64672178403947	0	0
ante2_AGGAATAGTCAACGCC-1	4.08238443042449	-1.84540778772447	0	0
ante2_AGGAATATCCCGAATA-1	6.17858918811492	1.03098058326629	0	1.45666876632877
ante2_AGGACGAGTATGATCC-1	6.60372193957977	-3.82046264783952	0	0
ante2_AGGACGAGTTAGTTCG-1	3.63797744418792	-3.62571686880204	0	0
ante2_AGGACTTAGAGTGACC-1	-3.28556720112153	-4.11531204359147	0	2.86697506219861
ante2_AGGACTTCAAGCACAG-1	7.85177215243987	-1.70755190031144	0	0
ante2_AGGACTTCACAAGTTC-1	-0.913500032766539	-2.93867630140397	0	0
ante2_AGGACTTTCGGCTATA-1	5.12943872119598	-4.77016443388078	0	0
ante2_AGGATAACAGCAGTAG-1	4.18780358936004	-4.34469265119645	0	0
ante2_AGGATAACAGGTGACA-1	3.5390961995285	1.38887160642531	0	0
ante2_AGGATAAGTGGTCTCG-1	-1.29104039762803	-2.05426925794694	0	0
ante2_AGGATAAGTGGTCTGC-1	3.82096370364837	-0.102658901377649	0	0
ante2_AGGATCTCAGGTTCCG-1	-0.939690149768073	-3.21724790708634	0	0
ante2_AGGATCTTCTCCGCAT-1	3.2628179421585	-1.66221076624009	0	0
ante2_AGGCATTGTGACAACG-1	6.88564952518157	0.49013325198081	0	0
ante2_AGGCATTGTTGCCTAA-1	1.32653912212066	1.20386653764632	0	0
ante2_AGGCATTTCGTCGATA-1	-0.687559660801132	2.22510534150985	0	0
ante2_AGGCTGCAGTGCTAGG-1	-1.51879057977982	-3.17242402212235	0	0
ante2_AGGGCTCAGCTAAATG-1	5.47273381854705	1.80948036535171	0	0
ante2_AGGGCTCAGGGCGAGA-1	0.0970160594146664	-2.82749456541154	0	0
ante2_AGGGCTCGTGAATTAG-1	2.92233809138946	-1.56608814375016	0	0
ante2_AGGGCTCTCATTGTTC-1	5.39952119495086	1.58572548253921	0	0
ante2_AGGGTCCCAGCCATTA-1	0.994580828205865	-3.84358257429215	0	2.31491749448671
ante2_AGGGTCCGTTGTCCCT-1	1.74935730601959	-4.47863239423844	0	0
ante2_AGGGTGAAGGTGCCTC-1	-0.837264783127982	-5.78097623960588	0	0
ante2_AGGGTGATCTTTCGAT-1	6.27099021579437	-0.963453475399942	0	2.77024807983543
ante2_AGGGTTTCACACAGAG-1	1.13413318301849	-5.14460224287126	0	0
ante2_AGGTAGGCAATATCCG-1	7.89460357333831	-1.61863857881639	0	0
ante2_AGGTAGGCACCAAAGG-1	-1.16123155449219	-3.08067721502397	0	0
ante2_AGGTCATGTCTCGGGT-1	3.22413691188506	-2.33210081235978	0	0
ante2_AGGTCATTCTGCGTCT-1	3.81626924182586	-3.73856515066239	0	0
ante2_AGGTGTTAGGGATCAC-1	4.07332690860442	-1.88278574125382	0	0
ante2_AGGTGTTCACTTGACA-1	6.11620887424163	-4.76492876188371	0	1.87002740356441
ante2_AGGTGTTCAGATCCTA-1	-0.576336077793319	-5.87254995481584	0	0
ante2_AGGTGTTGTGAGTTGG-1	5.37580665256194	-1.11659068243119	0	1.7000594688291
ante2_AGGTTGTAGATCCTAC-1	3.40904458667449	-1.34924513475511	0	0
ante2_AGGTTGTAGCGGTATG-1	-0.757413133426387	-5.73716968671891	0	0
ante2_AGGTTGTAGGGAGATA-1	4.20992644931487	-3.4282817281923	0	0
ante2_AGGTTGTGTTAAACCC-1	0.937272988812249	0.0445386096694755	0	0
ante2_AGTAACCAGCGGGTAT-1	3.71419271136932	-2.34081405775163	0	2.12650693025845
ante2_AGTAACCGTCTTACAG-1	5.51296456958465	-0.251337412758799	0	0
ante2_AGTAACCTCAGTCTTT-1	3.80036147739105	-3.84930748121354	0	0
ante2_AGTAACCTCCGATCTC-1	4.71631702090911	-7.68378013746354	4.1742440636874	1.91946872987575
ante2_AGTACCATCGAGTCCG-1	2.9293812146347	1.30398255212691	0	0
ante2_AGTACTGGTCCGGTCA-1	2.13841208125762	3.30565911157516	0	0
ante2_AGTAGCTCATCAACCA-1	2.45222242976837	-1.88720232622239	0	0
ante2_AGTAGCTTCGCTAGCG-1	4.54812129642181	-7.58833259718034	3.77898519743531	0
ante2_AGTCAACCAGCACAAG-1	7.56108745242767	-3.15538519994828	0	0
ante2_AGTCAACTCCAACTAG-1	1.18315216209106	-3.99849552290055	0	0
ante2_AGTCACAAGGGCAGTT-1	5.10400613452606	1.23698240144637	0	0
ante2_AGTCATGCACACCGCA-1	3.18540009166412	-1.88201350347611	0	0
ante2_AGTCTCCAGCCGCTTG-1	6.56045468951873	-3.78804201261613	0	1.85714222849091
ante2_AGTCTCCCATCATTTC-1	7.80280479098968	-3.6659001745424	0	1.27517113470008
ante2_AGTCTCCGTATCCCTC-1	5.04641040469817	0.0562521964171218	0	0
ante2_AGTGATCCACATTCTT-1	-1.83060077522584	-3.67324847356889	0	0
ante2_AGTGCCGTCAGACAAA-1	0.642507158772271	-4.02554029600236	0	0
ante2_AGTGTTGCAGTTGGTT-1	4.47642739917449	-4.73138136045548	0	2.02081916795289
ante2_AGTGTTGGTGCGACAA-1	7.43599780704192	-1.39787513391587	1.39179446916494	0
ante2_AGTTAGCCATGAGAAT-1	7.47677024509124	-0.864433113499613	0	2.38885361988142
ante2_AGTTAGCGTGCATCTA-1	5.36924251224212	-3.61934394018266	0	0
ante2_AGTTCCCAGACGCATG-1	1.56333693172149	-0.117785472436876	0	0
ante2_AGTTCCCAGGCCTTCG-1	2.23682626392059	-1.73119134084794	0	2.67382284830196
ante2_AGTTCGACATCGTGCG-1	-2.12059859131165	-3.8543447889528	0	0
ante2_AGTTCGATCCAACTAG-1	5.99421962405853	-2.06356019155595	0	0
ante2_ATACCGACATATTCGG-1	6.14924224521331	1.39706939084914	0	0
ante2_ATACCGATCTATTTCG-1	4.08180173541717	-4.0937189497194	0	0
ante2_ATACCTTCACTATGTG-1	4.25296624805145	-1.81487363950822	0	2.27951397209273
ante2_ATACCTTCACTTCAGA-1	5.91477330829315	-1.1098973192415	0	0
ante2_ATACCTTGTATGGTAA-1	-3.80045286510773	-2.93160576002213	0	0
ante2_ATACCTTTCTATCGCC-1	7.40741904880218	3.16950279100326	0	0
ante2_ATACTTCTCGAGTGGA-1	2.03184374477081	-3.78113383428666	0	0
ante2_ATAGAGACAACCTATG-1	5.77013286258392	-0.467360977097483	0	0
ante2_ATAGAGATCGCACGGT-1	3.7850826611679	-2.12858003751847	0	2.89558133633711
ante2_ATATCCTCACACGTGC-1	4.51797898914031	-1.29750079290483	0	0
ante2_ATCACAGAGCACCGTC-1	4.83790954257659	-4.55469936506364	0	1.88693390396141
ante2_ATCACAGAGCGATGGT-1	-0.465293041809279	2.53765016420272	0	0
ante2_ATCACGAAGAGTTGAT-1	4.08966764117889	-4.4298366941652	0	0
ante2_ATCACGAAGTGCAACG-1	0.869261585728448	-3.08684033529374	0	0
ante2_ATCACTTAGTGGATAT-1	6.21015628482513	-0.731278065606089	0	1.65306677482331
ante2_ATCAGGTAGCGCCTAC-1	-3.21461788509675	-3.98849052564713	0	0
ante2_ATCAGGTTCATAGGCT-1	1.22995742465667	-3.91675562040421	0	0
ante2_ATCATTCAGGCTTTCA-1	6.79883941318206	3.40047126634505	0	1.72311168315317
ante2_ATCATTCGTTGTGCAT-1	4.83768399860076	-0.421411935254068	0	0
ante2_ATCCACCTCCATTGTT-1	4.19763263370208	-4.45810598508927	0	0
ante2_ATCCCTGCAGACAAGC-1	0.201064251915735	1.60123675687697	0	0
ante2_ATCCCTGTCATCGCTC-1	4.03252395297698	-1.56458717958543	0	0
ante2_ATCCGTCCAGGTTACT-1	2.52781184817962	2.30454140527633	0	0
ante2_ATCCGTCTCTTTGCAT-1	0.183422767178338	-2.3625862039766	0	0
ante2_ATCCTATCAGCCGTTG-1	0.664996706501764	-4.27120441572282	0	0
ante2_ATCGATGTCCGATAGT-1	3.54484208728484	-1.54232317583177	0	0
ante2_ATCGCCTAGCTACTGT-1	5.18714173938445	-0.240061853095026	0	1.66234886396227
ante2_ATCGCCTCAGGCGATA-1	-3.7855264315445	-2.75912064687821	0	1.86470778369187
ante2_ATCGGCGAGGTAGCAC-1	-0.318430251820761	-5.76541227476213	0	0
ante2_ATCGGCGCAAATGGTA-1	6.98705276157073	0.223688151673346	0	2.27167755553097
ante2_ATCGGCGGTGTTATCG-1	1.85015257503204	-1.98527473585221	0	0
ante2_ATCGTAGAGAAGGATG-1	6.87715943957977	2.88610225541976	0	0
ante2_ATCGTAGCAGTAGTGG-1	1.5271492829483	-5.37818807737443	0	0
ante2_ATCGTAGTCATTGTTC-1	2.66927965785674	3.4651976190367	0	1.8280804879181
ante2_ATCGTCCAGCTAGAAT-1	2.33434232379608	-0.0715344287595463	0	0
ante2_ATCGTGAAGTCGGCCT-1	3.57745202686004	-2.00422710554215	0	0
ante2_ATCTTCAAGACTAAGT-1	3.69571193362884	1.38483911378768	0	0
ante2_ATCTTCACAGACCAAG-1	-0.684445566643778	-4.1880678571901	0	0
ante2_ATCTTCAGTTCACCGG-1	5.78840049411468	-2.28900856153581	0	2.41534932603235
ante2_ATGAAAGCATCGCTGG-1	0.304889880673211	-2.3411657251558	0	2.09027912958187
ante2_ATGAAAGGTGAGACGT-1	5.87140592242889	-4.46039814130876	0	0
ante2_ATGACCACACCAGCTG-1	5.94501718188934	0.45054390652564	0	1.50711797916794
ante2_ATGAGGGGTTAAGGGC-1	7.92796500827483	-1.88115781919572	0	0
ante2_ATGAGTCGTGGATACG-1	0.243973456875604	4.22638326509383	0	0
ante2_ATGAGTCTCATCCTGC-1	0.962234102741998	3.4534698091307	2.70299373171094	1.2001828512909
ante2_ATGATCGAGCTCACTA-1	-0.702343663579602	-5.90236562864396	0	1.52374394698692
ante2_ATGATCGAGGTACAGC-1	4.70953544284515	-4.14039224760148	0	2.78628821373635
ante2_ATGATCGCAGCTGTAT-1	4.84757312442474	-7.80443948881242	3.90822078920733	0
ante2_ATGATCGTCCGATCTC-1	7.32563003207855	-1.02962583677384	0	0
ante2_ATGATCGTCCGGTTCT-1	6.76327499057464	2.01843422277358	0	0
ante2_ATGATCGTCGAGTTGT-1	1.54487880374603	-2.45782202856156	0	0
ante2_ATGCATGAGTGGTGAC-1	3.52367337848358	-5.60116047041032	0	0
ante2_ATGCATGTCACTGATG-1	3.45616086627654	-1.21291250364396	0	0
ante2_ATGCCTCCAAGAATAC-1	2.03403171207122	1.55189579351333	0	0
ante2_ATGCCTCGTGAACCGA-1	6.64666732455901	0.169221442178755	0	1.47174499297448
ante2_ATGGAGGCAACAGCCC-1	3.00906785632781	3.07619434221175	0	0
ante2_ATGGAGGCAGCACGAA-1	5.77657016421966	-5.04135746137712	0	1.68236931078481
ante2_ATGGAGGGTCTGTGGC-1	7.74437030460052	-1.94984335081193	0	1.71633991396968
ante2_ATGGATCAGAATTTGG-1	3.26892670299224	-0.292672876282663	0	1.76237439706831
ante2_ATGGATCAGCATGCAG-1	-3.60554138515778	-2.87356752531144	0	0
ante2_ATGGGAGGTCGACTGC-1	0.0771566262405331	4.32254320009139	0	0
ante2_ATGGGAGGTTAGGAGC-1	3.05999764110259	1.18112116678145	0	0
ante2_ATGGGTTCATAGAGGC-1	3.99443563129119	-2.23485821859452	0	0
ante2_ATGGGTTGTTCACCGG-1	4.87870868350677	-1.053631965085	0	2.42781915398203
ante2_ATGGTTGGTGATGTAA-1	2.04528077747039	1.62705367429641	0	0
ante2_ATGTCCCCAACTCCAA-1	5.25675233508758	-1.9911376871309	0	2.16927515978799
ante2_ATTACTCCATAGGTAA-1	6.67965778018646	2.27463465555099	0	0
ante2_ATTACTCGTATAGGGC-1	5.29246123935394	-0.739471737309427	0	0
ante2_ATTATCCAGAATCGTA-1	-3.67865697239228	-2.85223526136491	0	0
ante2_ATTATCCAGCTAATGA-1	-0.529015413864333	-4.44132942335221	0	0
ante2_ATTCACTAGTTGCTGT-1	4.39459832812957	-7.32863897459123	2.22397718951683	0
ante2_ATTCACTGTTCACGAT-1	6.54621633197479	2.30172711236861	0	2.03746185594607
ante2_ATTCAGGAGACGCCAA-1	4.80651172305755	-2.94635528699967	0	0
ante2_ATTCAGGAGATGGTAT-1	3.49845107700042	-1.90850395338151	0	0
ante2_ATTCATCCAGTTTCGA-1	7.87630733157806	-2.67984789983842	0	0
ante2_ATTCCATAGTCATCGT-1	-3.77710954044648	-2.97023600713822	0	0
ante2_ATTCCATGTTACGATC-1	7.04071124698333	-1.6688378490648	0	1.83071487204225
ante2_ATTCCATGTTCGAAGG-1	0.776262723461908	3.83825784547713	0	0
ante2_ATTCCATTCCCGATCT-1	6.67475827838592	0.183872152105837	0	0
ante2_ATTCCCGTCAGGGTAG-1	7.08481248523406	0.410348262623816	0	2.41395803210652
ante2_ATTCCTAAGAAACCAT-1	1.34970911647491	-3.85570902006242	0	0
ante2_ATTCGTTGTACAGTAA-1	2.55715402270965	-0.0281799100479794	0	2.08286154764409
ante2_ATTCTACAGGCATCGA-1	6.79961713458709	3.58028417451766	0	1.98370023447069
ante2_ATTCTACCAAGGTACG-1	6.37946208621673	0.402407940463095	0	0
ante2_ATTCTTGGTCGATTTG-1	6.78455480243377	-2.32217473165605	0	0
ante2_ATTGGGTCACGTCATA-1	-0.919794238551337	-2.16300458089921	0	0
ante2_ATTGGGTTCAGAACCT-1	4.01363071109466	1.05558019502547	0	0
ante2_ATTGGGTTCTCTATAC-1	6.41169627811126	-3.47455758230302	0	0
ante2_ATTTACCAGTTACTCG-1	5.67998632098846	-4.99121565000627	0	1.38233247965278
ante2_ATTTACCCAAGAGTGC-1	6.49717601443939	-1.55246311800096	0	0
ante2_ATTTACCTCAGACCGC-1	1.90422114040069	-2.61659473554704	0	0
ante2_ATTTCACAGATAACAC-1	2.4374173512619	-4.43090290205094	0	0
ante2_ATTTCTGAGATCGCCC-1	4.60891898776702	-0.968091193600626	0	0
ante2_ATTTCTGAGGACTGGT-1	-1.86998859737702	-3.22400063650224	0	0
ante2_CAAAGAACAAGAGGTC-1	-1.44803998564072	-4.97051138059709	0	0
ante2_CAAAGAACAATTCTCT-1	2.43971356059722	-2.56130975858781	0	0
ante2_CAACAACAGCGTGTCC-1	2.3354349961441	-5.00721735136125	0	2.23322028348256
ante2_CAACAACTCGACTCCT-1	5.11541780139617	-4.72825664655778	0	1.74227429204333
ante2_CAACAGTAGGTTGGTG-1	3.19090541507415	-0.0548142232141209	0	0
ante2_CAACAGTAGTAAAGCT-1	6.93042548801116	-3.85891265050981	0	0
ante2_CAACCAACAGAACTAA-1	3.16869481708221	-1.39107495920274	0	1.82720448804516
ante2_CAACCAAGTCGTGCCA-1	5.15813192035369	-4.57634681837174	0	0
ante2_CAACCAAGTGTTCCTC-1	0.468188845173639	0.653791245059042	0	3.11478229717614
ante2_CAACGATGTCAAAGCG-1	7.48932918216399	-0.517259661122293	0	1.96632788701553
ante2_CAAGACTAGCAGATAT-1	-0.284508265002448	-5.60367578641984	0	1.96290084905076
ante2_CAAGACTAGTAGCAAT-1	7.25318034793548	-1.43878025190446	0	0
ante2_CAAGACTCATGCCATA-1	5.7227834096115	-4.02677005903337	0	0
ante2_CAAGACTGTCTTAGTG-1	-4.08051267956086	-3.16667622701737	0	0
ante2_CAAGAGGCAGTCACGC-1	4.53374704028777	-4.26987833158586	0	2.35882780460746
ante2_CAAGAGGCATTCACAG-1	3.4249957432907	-2.37149185316178	0	2.2254489746005
ante2_CAAGCTAAGGCCCAAA-1	6.47000106479339	3.7114945016661	0	0
ante2_CAATCGAAGATGCAGC-1	4.15712340976409	-4.60005039350602	0	0
ante2_CAATCGATCCGCTAGG-1	5.1143005719345	-4.24281448499772	0	0
ante2_CAATGACAGTAGGGTC-1	5.3732059827011	-0.469962898655863	0	0
ante2_CAATTTCTCCTGATAG-1	7.79123672153167	-0.826223675175638	0	0
ante2_CAATTTCTCGTAGAGG-1	4.89012225772552	-1.94918126241776	0	2.92346442748101
ante2_CACAACAAGTTGTAGA-1	5.30317290927581	-1.29478210584733	0	1.84268960877036
ante2_CACAACACAAGTGGAC-1	4.35892518665008	-2.33244246618363	0	1.81893505460702
ante2_CACACAAAGAGAGAAC-1	-1.19694945905991	-2.3182165064058	0	0
ante2_CACAGATGTTCTGAGT-1	7.87527831699065	-2.93616289274308	0	0
ante2_CACAGATGTTTCGGCG-1	6.68910487796478	-1.93124312536332	0	0
ante2_CACAGGCCAACATCGT-1	2.89361938144378	-2.4003812708101	0	1.8964969142605
ante2_CACAGGCCACTGCACG-1	7.64182647372894	-0.479337517186136	0	0
ante2_CACAGGCGTTACCGTA-1	1.55098804141692	-4.92503208295915	0	0
ante2_CACATGATCCTACGGG-1	7.17519029285125	2.18222909791854	0	1.69786877827459
ante2_CACCAAAGTATACGGG-1	2.07301767970733	-2.10759419576737	0	0
ante2_CACCAAAGTCACGCTG-1	1.16138836051635	-2.34351867811296	0	0
ante2_CACCGTTTCGCTATTT-1	3.06337865497283	-2.83305853979203	0	0
ante2_CACGAATCAAGTCGTT-1	-1.0680376062233	-2.95180720464799	0	0
ante2_CACGAATCATTGCTGA-1	2.11026915218047	3.24993043764022	0	0
ante2_CACGGGTCAAACTGCT-1	-3.34506789539643	3.36067562921432	0	0
ante2_CACGTGGTCAAGTAAG-1	0.747042500035089	-3.22624415533158	0	0
ante2_CACGTGGTCCGCTGTT-1	7.41746600772552	1.86146825178054	0	0
ante2_CACGTGGTCTCCCAAC-1	4.78448136951141	-4.49021572248551	0	0
ante2_CACGTTCCAGCAGTCC-1	4.93202861453704	-7.77734321729753	0	2.63331922965075
ante2_CACTGAACAGTGCGCT-1	4.82086547519378	-0.405865553780527	0	0
ante2_CACTGTCAGGTCCTGC-1	5.77614673282317	-4.06239647047135	0	1.32364725846692
ante2_CACTGTCAGTATGAAC-1	6.98469909335784	-1.93226498739335	0	0
ante2_CACTGTCGTATCCCAA-1	0.592449747578424	3.82189112527755	0	2.15498549876768
ante2_CACTTCGCACTTGAGT-1	3.88374026920013	-2.70117921011064	0	0
ante2_CAGAGCCAGTTGGAAT-1	-0.717908732040602	-5.84422392026994	0	0
ante2_CAGAGCCCACCCGTAG-1	1.67100652362518	-4.25894302503678	0	1.80014174798086
ante2_CAGAGCCGTGGGATTG-1	1.86542018558196	0.852848406867056	0	0
ante2_CAGAGCCTCTAGGCAT-1	-5.64255443905183	-4.0290011800966	0	0
ante2_CAGATACCAATAGGGC-1	-0.250601179345328	-0.780680898591013	0	0
ante2_CAGATACCACTTGACA-1	1.85183700229339	-2.00842136518571	0	3.08642460696699
ante2_CAGATCAAGGGAGATA-1	1.37746771480254	-4.45745605604264	0	0
ante2_CAGATCAAGGTACAGC-1	3.04794844295196	2.83421307428267	0	0
ante2_CAGATTGAGCCGATTT-1	-1.44402752016373	-4.74662489072892	0	1.67211023156143
ante2_CAGATTGAGGACGCTA-1	0.747800790325921	-4.66594738142106	0	0
ante2_CAGATTGCAACACAAA-1	-1.9722198614914	-3.98786539213273	0	0
ante2_CAGATTGGTCTCCCTA-1	-1.75495807026215	-4.25542015211198	0	0
ante2_CAGCAATGTATGGAGC-1	6.20422490741424	2.93279271943954	0	0
ante2_CAGCACGTCTACTATC-1	6.17648728992156	-4.30140060560319	0	0
ante2_CAGCAGCCAGGCTTGC-1	-1.3226307401497	-2.45162600652787	0	0
ante2_CAGCCAGGTACGGCAA-1	6.31874879504852	-2.37435621397111	0	0
ante2_CAGCGTGGTAGGGTAC-1	5.17889388705901	-0.989953104420633	0	0
ante2_CAGGCCAAGAGCTTTC-1	7.05258353854827	1.40731519086745	0	0
ante2_CAGGCCAGTGGCCTCA-1	3.77995237018279	-2.14948600904557	0	0
ante2_CAGGCCATCGTCTACC-1	1.331627928273	-2.26167983190629	0	0
ante2_CAGGCCATCTAAACGC-1	7.92381175662689	-3.28766578809831	0	1.7360849798154
ante2_CAGGGCTTCACCGGGT-1	3.98482116367034	-0.675391677781076	0	0
ante2_CAGGGCTTCCCGATCT-1	1.71582301761321	-4.77385467664811	0	0
ante2_CAGGTATAGAGAGCGG-1	4.81427510883025	-3.74950021879289	0	1.90911670117351
ante2_CAGTGCGTCCCATAGA-1	-1.09256387446709	-5.36015934125993	0	0
ante2_CAGTTAGCACATTACG-1	2.71759589816741	1.22227459772017	0	0
ante2_CAGTTAGCATGGTGGA-1	4.71538861896209	-1.14380699770066	0	1.63487544900621
ante2_CAGTTAGTCTACGCAA-1	2.98304661418609	-2.34157127515885	0	0
ante2_CAGTTCCCAAGGTCGA-1	5.31186994220428	-0.149779308601351	0	0
ante2_CAGTTCCTCCCTAGGG-1	6.70650037433318	0.71188658101943	0	0
ante2_CATAAGCAGCAGAAAG-1	5.62708314563445	3.82958107812789	0	0
ante2_CATACCCGTGGCAACA-1	7.12190230991058	-1.77688628809068	0	0
ante2_CATACTTGTGTCGATT-1	2.81544002200775	-2.10526103155229	2.16584945476847	0
ante2_CATAGACAGTAATACG-1	4.23895581866912	0.347897645072012	0	1.41753968854947
ante2_CATAGACGTCGTATGT-1	2.29650720264129	3.5114405713835	0	0
ante2_CATCAAGAGCATTTCG-1	5.78557523395232	0.695007737711935	0	0
ante2_CATCAAGGTGAATTAG-1	0.772330366627496	-2.6201500333986	0	0
ante2_CATCCACAGAGCATAT-1	4.8804572453659	-1.25054914133164	0	0
ante2_CATCCACCAAGTGTCT-1	0.146626793400567	-5.35509390012834	0	0
ante2_CATCCCATCTGGAGAG-1	-1.02936581466981	-5.52382129804704	0	0
ante2_CATCGCTCATAAGCGG-1	7.5657165875595	-3.86389464513871	0	0
ante2_CATCGCTTCGCTTGCT-1	0.811439954296869	0.588623668984442	0	0
ante2_CATCGCTTCTGGACTA-1	4.90687974597625	-7.76487154142472	3.39596305458236	1.35695258176502
ante2_CATCGGGAGTTGTACC-1	-0.117556370242316	-1.75424749033067	0	2.61551605470547
ante2_CATCGTCCAGGCACTC-1	4.25570853854827	-4.71021551267716	0	0
ante2_CATGAGTCATGACTAC-1	5.06065448428802	-4.10971397535417	0	0
ante2_CATGAGTGTGAGAACC-1	-0.68078615647443	-3.27087301389787	0	2.48802906944303
ante2_CATGCCTCAAGGCCTC-1	6.47231992389373	1.7440141998091	0	2.03168215820064
[truncated: 5,535 more rows]
