# Supplementary material for: A proton-gated channel identified in the centipede antenna
Source: EMBO Rep. 2025 Oct 20;26(24):6083–95. doi: 10.1038/s44319-025-00606-2 (PMC12714832; doi:10.1038/s44319-025-00606-2)
Supplement: Supplementary file 5 — Source data Fig. 1 [file 44319_2025_606_MOESM5_ESM.zip › Figure1D/Figure1D_bubble_plot_source_data.csv]

Cluster	Gene	Expression	Expressing
0	BRTNaC1_Avg	0.582471876389041	NA
0	BRTNaC1_Percent	NA	30.109575988566
0	PDANaC1_Avg	0.0170036934406054	NA
0	PDANaC1_Percent	NA	0.666984278227727
1	BRTNaC1_Avg	0.541675014641506	NA
1	BRTNaC1_Percent	NA	30.5206463195691
1	PDANaC1_Avg	0.00556046678148951	NA
1	PDANaC1_Percent	NA	0.359066427289048
10	BRTNaC1_Avg	0.7313219293613	NA
10	BRTNaC1_Percent	NA	34.6368715083799
10	PDANaC1_Avg	0.783308236921365	NA
10	PDANaC1_Percent	NA	34.0782122905028
11	BRTNaC1_Avg	0.48145092664838	NA
11	BRTNaC1_Percent	NA	27.9411764705882
11	PDANaC1_Avg	0	NA
11	PDANaC1_Percent	NA	0
12	BRTNaC1_Avg	0.557545990708328	NA
12	BRTNaC1_Percent	NA	30.7086614173228
12	PDANaC1_Avg	0	NA
12	PDANaC1_Percent	NA	0
13	BRTNaC1_Avg	0.549294150571737	NA
13	BRTNaC1_Percent	NA	31.7073170731707
13	PDANaC1_Avg	3.0779752062303	NA
13	PDANaC1_Percent	NA	93.9024390243902
14	BRTNaC1_Avg	0.209091610187293	NA
14	BRTNaC1_Percent	NA	9.33333333333333
14	PDANaC1_Avg	0	NA
14	PDANaC1_Percent	NA	0
2	BRTNaC1_Avg	0.0970337505717394	NA
2	BRTNaC1_Percent	NA	5.05376344086022
2	PDANaC1_Avg	0.0101470982565414	NA
2	PDANaC1_Percent	NA	0.43010752688172
3	BRTNaC1_Avg	0.817894175774927	NA
3	BRTNaC1_Percent	NA	42.0979020979021
3	PDANaC1_Avg	0.00621094093978419	NA
3	PDANaC1_Percent	NA	0.41958041958042
4	BRTNaC1_Avg	0.324640035098739	NA
4	BRTNaC1_Percent	NA	17.2064777327935
4	PDANaC1_Avg	0.0161297239029239	NA
4	PDANaC1_Percent	NA	0.607287449392713
5	BRTNaC1_Avg	0.377275941829093	NA
5	BRTNaC1_Percent	NA	22.4867724867725
5	PDANaC1_Avg	0.205207134111413	NA
5	PDANaC1_Percent	NA	11.9047619047619
6	BRTNaC1_Avg	0.563716885835585	NA
6	BRTNaC1_Percent	NA	30
6	PDANaC1_Avg	0	NA
6	PDANaC1_Percent	NA	0
7	BRTNaC1_Avg	0.482753930086155	NA
7	BRTNaC1_Percent	NA	24.3161094224924
7	PDANaC1_Avg	0	NA
7	PDANaC1_Percent	NA	0
8	BRTNaC1_Avg	0.344415725756934	NA
8	BRTNaC1_Percent	NA	19.2857142857143
8	PDANaC1_Avg	0	NA
8	PDANaC1_Percent	NA	0
9	BRTNaC1_Avg	0.543821814850796	NA
9	BRTNaC1_Percent	NA	29.296875
9	PDANaC1_Avg	0	NA
9	PDANaC1_Percent	NA	0
