# Supplementary material for: A proton-gated channel identified in the centipede antenna
Source: EMBO Rep. 2025 Oct 20;26(24):6083–95. doi: 10.1038/s44319-025-00606-2 (PMC12714832; doi:10.1038/s44319-025-00606-2)
Supplement: Supplementary file 5 — Source data Fig. 1 [file 44319_2025_606_MOESM5_ESM.zip › Figure1F/Figure1F_colocalization_scatter_rawdata.csv]

X value	Y value	count
0	0	0
0	1	0
0	2	0
0	3	0
0	4	0
0	5	0
0	6	0
0	7	0
0	8	0
0	9	0
0	10	0
0	11	0
0	12	0
0	13	0
0	14	0
0	15	0
0	16	0
0	17	0
0	18	0
0	19	0
0	20	0
0	21	0
0	22	0
0	23	0
0	24	0
0	25	0
0	26	0
0	27	0
0	28	0
0	29	0
0	30	0
0	31	0
0	32	0
0	33	0
0	34	0
0	35	0
0	36	0
0	37	0
0	38	0
0	39	0
0	40	0
0	41	0
0	42	0
0	43	0
0	44	0
0	45	0
0	46	0
0	47	0
0	48	0
0	49	0
0	50	0
0	51	0
0	52	0
0	53	0
0	54	0
0	55	0
0	56	0
0	57	0
0	58	0
0	59	0
0	60	0
0	61	0
0	62	0
0	63	0
0	64	0
0	65	0
0	66	0
0	67	0
0	68	0
0	69	0
0	70	0
0	71	0
0	72	0
0	73	0
0	74	0
0	75	0
0	76	0
0	77	0
0	78	0
0	79	0
0	80	0
0	81	0
0	82	0
0	83	0
0	84	0
0	85	0
0	86	0
0	87	0
0	88	0
0	89	0
0	90	0
0	91	0
0	92	0
0	93	0
0	94	0
0	95	0
0	96	0
0	97	0
0	98	0
0	99	0
0	100	0
0	101	0
0	102	0
0	103	0
0	104	0
0	105	0
0	106	0
0	107	0
0	108	0
0	109	0
0	110	0
0	111	0
0	112	0
0	113	0
0	114	0
0	115	0
0	116	0
0	117	0
0	118	0
0	119	0
0	120	0
0	121	0
0	122	0
0	123	0
0	124	0
0	125	0
0	126	0
0	127	0
0	128	0
0	129	0
0	130	0
0	131	0
0	132	0
0	133	0
0	134	0
0	135	0
0	136	0
0	137	0
0	138	0
0	139	0
0	140	0
0	141	0
0	142	0
0	143	0
0	144	0
0	145	0
0	146	0
0	147	0
0	148	0
0	149	0
0	150	0
0	151	0
0	152	0
0	153	0
0	154	0
0	155	0
0	156	0
0	157	0
0	158	0
0	159	0
0	160	0
0	161	0
0	162	0
0	163	0
0	164	0
0	165	0
0	166	0
0	167	0
0	168	0
0	169	0
0	170	0
0	171	0
0	172	0
0	173	0
0	174	0
0	175	0
0	176	0
0	177	0
0	178	0
0	179	0
0	180	0
0	181	0
0	182	0
0	183	0
0	184	0
0	185	0
0	186	0
0	187	0
0	188	0
0	189	0
0	190	0
0	191	0
0	192	0
0	193	0
0	194	0
0	195	0
0	196	0
0	197	0
0	198	0
0	199	0
0	200	0
0	201	0
0	202	0
0	203	0
0	204	0
0	205	0
0	206	0
0	207	0
0	208	0
0	209	0
0	210	0
0	211	0
0	212	0
0	213	0
0	214	0
0	215	0
0	216	0
0	217	0
0	218	0
0	219	0
0	220	0
0	221	0
0	222	0
0	223	0
0	224	0
0	225	0
0	226	0
0	227	0
0	228	0
0	229	0
0	230	0
0	231	0
0	232	0
0	233	0
0	234	0
0	235	0
0	236	0
0	237	0
0	238	0
0	239	0
0	240	0
0	241	0
0	242	0
0	243	0
0	244	0
0	245	0
0	246	0
0	247	0
0	248	0
0	249	0
0	250	0
0	251	0
0	252	0
0	253	0
0	254	1
0	255	194
1	0	0
1	1	0
1	2	0
1	3	0
1	4	0
1	5	0
1	6	0
1	7	0
1	8	0
1	9	0
1	10	0
1	11	0
1	12	0
1	13	0
1	14	0
1	15	0
1	16	0
1	17	0
1	18	0
1	19	0
1	20	0
1	21	0
1	22	0
1	23	0
1	24	0
1	25	0
1	26	0
1	27	0
1	28	0
1	29	0
1	30	0
1	31	0
1	32	0
1	33	0
1	34	0
1	35	0
1	36	0
1	37	0
1	38	0
1	39	0
1	40	0
1	41	0
1	42	0
1	43	0
1	44	0
1	45	0
1	46	0
1	47	0
1	48	0
1	49	0
1	50	0
1	51	0
1	52	0
1	53	0
1	54	0
1	55	0
1	56	0
1	57	0
1	58	0
1	59	0
1	60	0
1	61	0
1	62	0
1	63	0
1	64	0
1	65	0
1	66	0
1	67	0
1	68	0
1	69	0
1	70	0
1	71	0
1	72	0
1	73	0
1	74	0
1	75	0
1	76	0
1	77	0
1	78	0
1	79	0
1	80	0
1	81	0
1	82	0
1	83	0
1	84	0
1	85	0
1	86	0
1	87	0
1	88	0
1	89	0
1	90	0
1	91	0
1	92	0
1	93	0
1	94	0
1	95	0
1	96	0
1	97	0
1	98	0
1	99	0
1	100	0
1	101	0
1	102	0
1	103	0
1	104	0
1	105	0
1	106	0
1	107	0
1	108	0
1	109	0
1	110	0
1	111	0
1	112	0
1	113	0
1	114	0
1	115	0
1	116	0
1	117	0
1	118	0
1	119	0
1	120	0
1	121	0
1	122	0
1	123	0
1	124	0
1	125	0
1	126	0
1	127	0
1	128	0
1	129	0
1	130	0
1	131	0
1	132	0
1	133	0
1	134	0
1	135	0
1	136	0
1	137	0
1	138	0
1	139	0
1	140	0
1	141	0
1	142	0
1	143	0
1	144	0
1	145	0
1	146	0
1	147	0
1	148	0
1	149	0
1	150	0
1	151	0
1	152	0
1	153	0
1	154	0
1	155	0
1	156	0
1	157	0
1	158	0
1	159	0
1	160	0
1	161	0
1	162	0
1	163	0
1	164	0
1	165	0
1	166	0
1	167	0
1	168	0
1	169	0
1	170	0
1	171	0
1	172	0
1	173	0
1	174	0
1	175	0
1	176	0
1	177	0
1	178	0
1	179	0
1	180	0
1	181	0
1	182	0
1	183	0
1	184	0
1	185	0
1	186	0
1	187	0
1	188	0
1	189	0
1	190	0
1	191	0
1	192	0
1	193	0
1	194	0
1	195	0
1	196	0
1	197	0
1	198	0
1	199	0
1	200	0
1	201	0
1	202	0
1	203	0
1	204	0
1	205	0
1	206	0
1	207	0
1	208	0
1	209	0
1	210	0
1	211	0
1	212	0
1	213	0
1	214	0
1	215	0
1	216	0
1	217	0
1	218	0
1	219	0
1	220	0
1	221	0
1	222	0
1	223	0
1	224	0
1	225	0
1	226	0
1	227	0
1	228	0
1	229	0
1	230	0
1	231	0
1	232	0
1	233	0
1	234	0
1	235	0
1	236	0
1	237	0
1	238	0
1	239	0
1	240	0
1	241	0
1	242	0
1	243	0
1	244	0
1	245	0
1	246	0
1	247	0
1	248	0
1	249	0
1	250	0
1	251	0
1	252	1
1	253	0
1	254	0
1	255	18
2	0	0
2	1	0
2	2	0
2	3	0
2	4	0
2	5	0
2	6	0
2	7	0
2	8	0
2	9	0
2	10	0
2	11	0
2	12	0
2	13	0
2	14	0
2	15	0
2	16	0
2	17	0
2	18	0
2	19	0
2	20	0
2	21	0
2	22	0
2	23	0
2	24	0
2	25	0
2	26	0
2	27	0
2	28	0
2	29	0
2	30	0
2	31	0
2	32	0
2	33	0
2	34	0
2	35	0
2	36	0
2	37	0
2	38	0
2	39	0
2	40	0
2	41	0
2	42	0
2	43	0
2	44	0
2	45	0
2	46	0
2	47	0
2	48	0
2	49	0
2	50	0
2	51	0
2	52	0
2	53	0
2	54	0
2	55	0
2	56	0
2	57	0
2	58	0
2	59	0
2	60	0
2	61	0
2	62	0
2	63	0
2	64	0
2	65	0
2	66	0
2	67	0
2	68	0
2	69	0
2	70	0
2	71	0
2	72	0
2	73	0
2	74	0
2	75	0
2	76	0
2	77	0
2	78	0
2	79	0
2	80	0
2	81	0
2	82	0
2	83	0
2	84	0
2	85	0
2	86	0
2	87	0
2	88	0
2	89	0
2	90	0
2	91	0
2	92	0
2	93	0
2	94	0
2	95	0
2	96	0
2	97	0
2	98	0
2	99	0
2	100	0
2	101	0
2	102	0
2	103	0
2	104	0
2	105	0
2	106	0
2	107	0
2	108	0
2	109	0
2	110	0
2	111	0
2	112	0
2	113	0
2	114	0
2	115	0
2	116	0
2	117	0
2	118	0
2	119	0
2	120	0
2	121	0
2	122	0
2	123	0
2	124	0
2	125	0
2	126	0
2	127	0
2	128	0
2	129	0
2	130	0
2	131	0
2	132	0
2	133	0
2	134	0
2	135	0
2	136	0
2	137	0
2	138	0
2	139	0
2	140	0
2	141	0
2	142	0
2	143	0
2	144	0
2	145	0
2	146	0
2	147	0
2	148	0
2	149	0
2	150	0
2	151	0
2	152	0
2	153	0
2	154	0
2	155	0
2	156	0
2	157	0
2	158	0
2	159	0
2	160	0
2	161	0
2	162	0
2	163	0
2	164	0
2	165	0
2	166	0
2	167	0
2	168	0
2	169	0
2	170	0
2	171	0
2	172	0
2	173	0
2	174	0
2	175	0
2	176	0
2	177	0
2	178	0
2	179	0
2	180	0
2	181	0
2	182	0
2	183	0
2	184	0
2	185	0
2	186	0
2	187	0
2	188	0
2	189	0
2	190	0
2	191	0
2	192	0
2	193	0
2	194	0
2	195	0
2	196	0
2	197	0
2	198	0
2	199	0
2	200	0
2	201	0
2	202	0
2	203	0
2	204	0
2	205	0
2	206	0
2	207	0
2	208	0
2	209	0
2	210	0
2	211	0
2	212	0
2	213	0
2	214	0
2	215	0
2	216	0
2	217	0
2	218	0
2	219	0
2	220	0
2	221	0
2	222	0
2	223	0
2	224	0
2	225	0
2	226	0
2	227	0
2	228	0
2	229	0
2	230	0
2	231	0
2	232	0
2	233	0
2	234	0
2	235	0
2	236	0
2	237	0
2	238	0
2	239	0
2	240	0
2	241	0
2	242	0
2	243	0
2	244	0
2	245	0
2	246	0
2	247	0
2	248	0
2	249	1
2	250	0
2	251	0
2	252	0
2	253	0
2	254	0
2	255	23
3	0	0
3	1	0
3	2	0
3	3	0
3	4	0
3	5	0
3	6	0
3	7	0
3	8	0
3	9	0
3	10	0
3	11	0
3	12	0
3	13	0
3	14	0
3	15	0
3	16	0
3	17	0
3	18	0
3	19	0
3	20	0
3	21	0
3	22	0
3	23	0
3	24	0
3	25	0
3	26	0
3	27	0
3	28	0
3	29	0
3	30	0
3	31	0
3	32	0
3	33	0
3	34	0
3	35	0
3	36	0
3	37	0
3	38	0
3	39	0
3	40	0
3	41	0
3	42	0
3	43	0
3	44	0
3	45	0
3	46	0
3	47	0
3	48	0
3	49	0
3	50	0
3	51	0
3	52	0
3	53	0
3	54	0
3	55	0
3	56	0
3	57	0
3	58	0
3	59	0
3	60	0
3	61	0
3	62	0
3	63	0
3	64	0
3	65	0
3	66	0
3	67	0
3	68	0
3	69	0
3	70	0
3	71	0
3	72	0
3	73	0
3	74	0
3	75	0
3	76	0
3	77	0
3	78	0
3	79	0
3	80	0
3	81	0
3	82	0
3	83	0
3	84	0
3	85	0
3	86	0
3	87	0
3	88	0
3	89	0
3	90	0
3	91	0
3	92	0
3	93	0
3	94	0
3	95	0
3	96	0
3	97	0
3	98	0
3	99	0
3	100	0
3	101	0
3	102	0
3	103	0
3	104	0
3	105	0
3	106	0
3	107	0
3	108	0
3	109	0
3	110	0
3	111	0
3	112	0
3	113	0
3	114	0
3	115	0
3	116	0
3	117	0
3	118	0
3	119	0
3	120	0
3	121	0
3	122	0
3	123	0
3	124	0
3	125	0
3	126	0
3	127	0
3	128	0
3	129	0
3	130	0
3	131	0
3	132	0
3	133	0
3	134	0
3	135	0
3	136	0
3	137	0
3	138	0
3	139	0
3	140	0
3	141	0
3	142	0
3	143	0
3	144	0
3	145	0
3	146	0
3	147	0
3	148	0
3	149	0
3	150	0
3	151	0
3	152	0
3	153	0
3	154	0
3	155	0
3	156	0
3	157	0
3	158	0
3	159	0
3	160	0
3	161	0
3	162	0
3	163	0
3	164	0
3	165	0
3	166	0
3	167	0
3	168	0
3	169	0
3	170	0
3	171	0
3	172	0
3	173	0
3	174	0
3	175	0
3	176	0
3	177	0
3	178	0
3	179	0
3	180	0
3	181	0
3	182	0
3	183	0
3	184	0
3	185	0
3	186	0
3	187	0
3	188	0
3	189	0
3	190	0
3	191	0
3	192	0
3	193	0
3	194	0
3	195	0
3	196	0
3	197	0
3	198	0
3	199	0
3	200	0
3	201	0
3	202	0
3	203	0
3	204	0
3	205	0
3	206	0
3	207	0
3	208	0
3	209	0
3	210	0
3	211	0
3	212	0
3	213	0
3	214	0
3	215	0
3	216	0
3	217	0
3	218	0
3	219	0
3	220	0
3	221	0
3	222	0
3	223	0
3	224	0
3	225	0
3	226	0
3	227	0
3	228	0
3	229	0
3	230	0
3	231	0
3	232	0
3	233	0
3	234	0
3	235	0
3	236	0
3	237	0
3	238	0
3	239	0
3	240	0
3	241	0
3	242	0
3	243	0
3	244	0
3	245	0
3	246	0
3	247	1
3	248	1
3	249	0
3	250	0
3	251	0
3	252	0
3	253	0
3	254	1
3	255	18
4	0	0
4	1	0
4	2	0
4	3	0
4	4	0
4	5	0
4	6	0
4	7	0
4	8	0
4	9	0
4	10	0
4	11	0
4	12	0
4	13	0
4	14	0
4	15	0
4	16	0
4	17	0
4	18	0
4	19	0
4	20	0
4	21	0
4	22	0
4	23	0
4	24	0
4	25	0
4	26	0
4	27	0
4	28	0
4	29	0
4	30	0
4	31	0
4	32	0
4	33	0
4	34	0
4	35	0
4	36	0
4	37	0
4	38	0
4	39	0
4	40	0
4	41	0
4	42	0
4	43	0
4	44	0
4	45	0
4	46	0
4	47	0
4	48	0
4	49	0
4	50	0
4	51	0
4	52	0
4	53	0
4	54	0
4	55	0
4	56	0
4	57	0
4	58	0
4	59	0
4	60	0
4	61	0
4	62	0
4	63	0
4	64	0
4	65	0
4	66	0
4	67	0
4	68	0
4	69	0
4	70	0
4	71	0
4	72	0
4	73	0
4	74	0
4	75	0
4	76	0
4	77	0
4	78	0
4	79	0
4	80	0
4	81	0
4	82	0
4	83	0
4	84	0
4	85	0
4	86	0
4	87	0
4	88	0
4	89	0
4	90	0
4	91	0
4	92	0
4	93	0
4	94	0
4	95	0
4	96	0
4	97	0
4	98	0
4	99	0
4	100	0
4	101	0
4	102	0
4	103	0
4	104	0
4	105	0
4	106	0
4	107	0
4	108	0
4	109	0
4	110	0
4	111	0
4	112	0
4	113	0
4	114	0
4	115	0
4	116	0
4	117	0
4	118	0
4	119	0
4	120	0
4	121	0
4	122	0
4	123	0
4	124	0
4	125	0
4	126	0
4	127	0
4	128	0
4	129	0
4	130	0
4	131	0
4	132	0
4	133	0
4	134	0
4	135	0
4	136	0
4	137	0
4	138	0
4	139	0
4	140	0
4	141	0
4	142	0
4	143	0
4	144	0
4	145	0
4	146	0
4	147	0
4	148	0
4	149	0
4	150	0
4	151	0
4	152	0
4	153	0
4	154	0
4	155	0
4	156	0
4	157	0
4	158	0
4	159	0
4	160	0
4	161	0
4	162	0
4	163	0
4	164	0
4	165	0
4	166	0
4	167	0
4	168	0
4	169	0
4	170	0
4	171	0
4	172	0
4	173	0
4	174	0
4	175	0
4	176	0
4	177	0
4	178	0
4	179	0
4	180	0
4	181	0
4	182	0
4	183	0
4	184	0
4	185	0
4	186	0
4	187	0
4	188	0
4	189	0
4	190	0
4	191	0
4	192	0
4	193	0
4	194	0
4	195	0
4	196	0
4	197	0
4	198	0
4	199	0
4	200	0
4	201	0
4	202	0
4	203	0
4	204	0
4	205	0
4	206	0
4	207	0
4	208	0
4	209	0
4	210	0
4	211	0
4	212	0
4	213	0
4	214	0
4	215	0
4	216	0
4	217	0
4	218	0
4	219	0
4	220	0
4	221	0
4	222	0
4	223	0
4	224	0
4	225	0
4	226	0
4	227	0
4	228	0
4	229	0
4	230	0
4	231	0
4	232	0
4	233	0
4	234	0
4	235	0
4	236	0
4	237	0
4	238	0
4	239	0
4	240	0
4	241	0
4	242	0
4	243	0
4	244	2
4	245	0
4	246	1
4	247	0
4	248	1
4	249	0
4	250	0
4	251	0
4	252	0
4	253	0
4	254	0
4	255	29
5	0	0
5	1	0
5	2	0
5	3	0
5	4	0
5	5	0
5	6	0
5	7	0
5	8	0
5	9	0
5	10	0
5	11	0
5	12	0
5	13	0
5	14	0
5	15	0
5	16	0
5	17	0
5	18	0
5	19	0
5	20	0
5	21	0
5	22	0
5	23	0
5	24	0
5	25	0
5	26	0
5	27	0
5	28	0
5	29	0
5	30	0
5	31	0
5	32	0
5	33	0
5	34	0
5	35	0
5	36	0
5	37	0
5	38	0
5	39	0
5	40	0
5	41	0
5	42	0
5	43	0
5	44	0
5	45	0
5	46	0
5	47	0
5	48	0
5	49	0
5	50	0
5	51	0
5	52	0
5	53	0
5	54	0
5	55	0
5	56	0
5	57	0
5	58	0
5	59	0
5	60	0
5	61	0
5	62	0
5	63	0
5	64	0
5	65	0
5	66	0
5	67	0
5	68	0
5	69	0
5	70	0
5	71	0
5	72	0
5	73	0
5	74	0
5	75	0
5	76	0
5	77	0
5	78	0
5	79	0
5	80	0
5	81	0
5	82	0
5	83	0
5	84	0
5	85	0
5	86	0
5	87	0
5	88	0
5	89	0
5	90	0
5	91	0
5	92	0
5	93	0
5	94	0
5	95	0
5	96	0
5	97	0
5	98	0
5	99	0
5	100	0
5	101	0
5	102	0
5	103	0
5	104	0
5	105	0
5	106	0
5	107	0
5	108	0
5	109	0
5	110	0
5	111	0
5	112	0
5	113	0
5	114	0
5	115	0
5	116	0
5	117	0
5	118	0
5	119	0
5	120	0
5	121	0
5	122	0
5	123	0
5	124	0
5	125	0
5	126	0
5	127	0
5	128	0
5	129	0
5	130	0
5	131	0
5	132	0
5	133	0
5	134	0
5	135	0
5	136	0
5	137	0
5	138	0
5	139	0
5	140	0
5	141	0
5	142	0
5	143	0
5	144	0
5	145	0
5	146	0
5	147	0
5	148	0
5	149	0
5	150	0
5	151	0
5	152	0
5	153	0
5	154	0
5	155	0
5	156	0
5	157	0
5	158	0
5	159	0
5	160	0
5	161	0
5	162	0
5	163	0
5	164	0
5	165	0
5	166	0
5	167	0
5	168	0
5	169	0
5	170	0
5	171	0
5	172	0
5	173	0
5	174	0
5	175	0
5	176	0
5	177	0
5	178	0
5	179	0
5	180	0
5	181	0
5	182	0
5	183	0
5	184	0
5	185	0
5	186	0
5	187	0
5	188	0
5	189	0
5	190	0
5	191	0
5	192	0
5	193	0
5	194	0
5	195	0
5	196	0
5	197	0
5	198	0
5	199	0
5	200	0
5	201	0
5	202	0
5	203	0
5	204	0
5	205	0
5	206	0
5	207	0
5	208	0
5	209	0
5	210	0
5	211	0
5	212	0
5	213	0
5	214	0
5	215	0
5	216	0
5	217	0
5	218	0
5	219	0
5	220	0
5	221	0
5	222	0
5	223	0
5	224	0
5	225	0
5	226	0
5	227	0
5	228	0
5	229	0
5	230	0
5	231	0
5	232	0
5	233	0
5	234	0
5	235	0
5	236	0
5	237	0
5	238	0
5	239	0
5	240	0
5	241	0
5	242	0
5	243	0
5	244	0
5	245	0
5	246	1
5	247	0
5	248	0
5	249	0
5	250	0
5	251	0
5	252	0
5	253	1
5	254	0
5	255	29
6	0	0
6	1	0
6	2	0
6	3	0
6	4	0
6	5	0
6	6	0
6	7	0
6	8	0
6	9	0
6	10	0
6	11	0
6	12	0
6	13	0
6	14	0
6	15	0
6	16	0
6	17	0
6	18	0
6	19	0
6	20	0
6	21	0
6	22	0
6	23	0
6	24	0
6	25	0
6	26	0
6	27	0
6	28	0
6	29	0
6	30	0
6	31	0
6	32	0
6	33	0
6	34	0
6	35	0
6	36	0
6	37	0
6	38	0
6	39	0
6	40	0
6	41	0
6	42	0
6	43	0
6	44	0
6	45	0
6	46	0
6	47	0
6	48	0
6	49	0
6	50	0
6	51	0
6	52	0
6	53	0
6	54	0
6	55	0
6	56	0
6	57	0
6	58	0
6	59	0
6	60	0
6	61	0
6	62	0
6	63	0
6	64	0
6	65	0
6	66	0
6	67	0
6	68	0
6	69	0
6	70	0
6	71	0
6	72	0
6	73	0
6	74	0
6	75	0
6	76	0
6	77	0
6	78	0
6	79	0
6	80	0
6	81	0
6	82	0
6	83	0
6	84	0
6	85	0
6	86	0
6	87	0
6	88	0
6	89	0
6	90	0
6	91	0
6	92	0
6	93	0
6	94	0
6	95	0
6	96	0
6	97	0
6	98	0
6	99	0
6	100	0
6	101	0
6	102	0
6	103	0
6	104	0
6	105	0
6	106	0
6	107	0
6	108	0
6	109	0
6	110	0
6	111	0
6	112	0
6	113	0
6	114	0
6	115	0
6	116	0
6	117	0
6	118	0
6	119	0
6	120	0
6	121	0
6	122	0
6	123	0
6	124	0
6	125	0
6	126	0
6	127	0
6	128	0
6	129	0
6	130	0
6	131	0
6	132	0
6	133	0
6	134	0
6	135	0
6	136	0
6	137	0
6	138	0
6	139	0
6	140	0
6	141	0
6	142	0
6	143	0
6	144	0
6	145	0
6	146	0
6	147	0
6	148	0
6	149	0
6	150	0
6	151	0
6	152	0
6	153	0
6	154	0
6	155	0
6	156	0
6	157	0
6	158	0
6	159	0
6	160	0
6	161	0
6	162	0
6	163	0
6	164	0
6	165	0
6	166	0
6	167	0
6	168	0
6	169	0
6	170	0
6	171	0
6	172	0
6	173	0
6	174	0
6	175	0
6	176	0
6	177	0
6	178	0
6	179	0
6	180	0
6	181	0
6	182	0
6	183	0
6	184	0
6	185	0
6	186	0
6	187	0
6	188	0
6	189	0
6	190	0
6	191	0
6	192	0
6	193	0
6	194	0
6	195	0
6	196	0
6	197	0
6	198	0
6	199	0
6	200	0
6	201	0
6	202	0
6	203	0
6	204	0
6	205	0
6	206	0
6	207	0
6	208	0
6	209	0
6	210	0
6	211	0
6	212	0
6	213	0
6	214	0
6	215	0
6	216	0
6	217	0
6	218	0
6	219	0
6	220	0
6	221	0
6	222	0
6	223	0
6	224	0
6	225	0
6	226	0
6	227	0
6	228	0
6	229	0
6	230	0
6	231	0
6	232	0
6	233	0
6	234	0
6	235	0
6	236	0
6	237	0
6	238	0
6	239	1
6	240	0
6	241	0
6	242	0
6	243	0
6	244	0
6	245	0
6	246	0
6	247	0
6	248	0
6	249	0
6	250	0
6	251	0
6	252	0
6	253	0
6	254	0
6	255	26
7	0	0
7	1	0
7	2	0
7	3	0
7	4	0
7	5	0
7	6	0
7	7	0
7	8	0
7	9	0
7	10	0
7	11	0
7	12	0
7	13	0
7	14	0
7	15	0
7	16	0
7	17	0
7	18	0
7	19	0
7	20	0
7	21	0
7	22	0
7	23	0
7	24	0
7	25	0
7	26	0
7	27	0
7	28	0
7	29	0
7	30	0
7	31	0
7	32	0
7	33	0
7	34	0
7	35	0
7	36	0
7	37	0
7	38	0
7	39	0
7	40	0
7	41	0
7	42	0
7	43	0
7	44	0
7	45	0
7	46	0
7	47	0
7	48	0
7	49	0
7	50	0
7	51	0
7	52	0
7	53	0
7	54	0
7	55	0
7	56	0
7	57	0
7	58	0
7	59	0
7	60	0
7	61	0
7	62	0
7	63	0
7	64	0
7	65	0
7	66	0
7	67	0
7	68	0
7	69	0
7	70	0
7	71	0
7	72	0
7	73	0
7	74	0
7	75	0
7	76	0
7	77	0
7	78	0
7	79	0
7	80	0
7	81	0
7	82	0
7	83	0
7	84	0
7	85	0
7	86	0
7	87	0
7	88	0
7	89	0
7	90	0
7	91	0
7	92	0
7	93	0
7	94	0
7	95	0
7	96	0
7	97	0
7	98	0
7	99	0
7	100	0
7	101	0
7	102	0
7	103	0
7	104	0
7	105	0
7	106	0
7	107	0
7	108	0
7	109	0
7	110	0
7	111	0
7	112	0
7	113	0
7	114	0
7	115	0
7	116	0
7	117	0
7	118	0
7	119	0
7	120	0
7	121	0
7	122	0
7	123	0
7	124	0
7	125	0
7	126	0
7	127	0
7	128	0
7	129	0
7	130	0
7	131	0
7	132	0
7	133	0
7	134	0
7	135	0
7	136	0
7	137	0
7	138	0
7	139	0
7	140	0
7	141	0
7	142	0
7	143	0
7	144	0
7	145	0
7	146	0
7	147	0
7	148	0
7	149	0
7	150	0
7	151	0
7	152	0
7	153	0
7	154	0
7	155	0
7	156	0
7	157	0
7	158	0
7	159	0
7	160	0
7	161	0
7	162	0
7	163	0
7	164	0
7	165	0
7	166	0
7	167	0
7	168	0
7	169	0
7	170	0
7	171	0
7	172	0
7	173	0
7	174	0
7	175	0
7	176	0
7	177	0
7	178	0
7	179	0
7	180	0
7	181	0
7	182	0
7	183	0
7	184	0
7	185	0
7	186	0
7	187	0
7	188	0
7	189	0
7	190	0
7	191	0
7	192	0
7	193	0
7	194	0
7	195	0
7	196	0
7	197	0
7	198	0
7	199	0
7	200	0
7	201	0
7	202	0
7	203	0
7	204	0
7	205	0
7	206	0
[truncated: 63,537 more rows]
