# Supplementary material for: A proton-gated channel identified in the centipede antenna
Source: EMBO Rep. 2025 Oct 20;26(24):6083–95. doi: 10.1038/s44319-025-00606-2 (PMC12714832; doi:10.1038/s44319-025-00606-2)
Supplement: Supplementary file 5 — Source data Fig. 1 [file 44319_2025_606_MOESM5_ESM.zip › Figure1I/Figure1I_scatter_rawdata.csv]

pH	631.22 mm	920.81 mm	1572 mm
7	0	0	0
6.5	3.25	6.1	6.9
6	4.18	6.94	7.8
5.5	5.11	8.51	8.7
5	6.41	9.43	9.72
4.5	6.9	10.19	10.69
4	7.9	10.6	12.5
3.5	8.37	11.5	13.9
3	9.25	12.9	15.7
3	12.52	17.6	25.6
4	14.38	19.8	34.15
5	16.1	26.5	40.17
6	17.8	31.7	49.5
7	21.2	40.17	66.4
