# Supplementary material for: A proton-gated channel identified in the centipede antenna
Source: EMBO Rep. 2025 Oct 20;26(24):6083–95. doi: 10.1038/s44319-025-00606-2 (PMC12714832; doi:10.1038/s44319-025-00606-2)
Supplement: Supplementary file 5 — Source data Fig. 1 [file 44319_2025_606_MOESM5_ESM.zip › Figure1K/Figure1K_behavior_AntennaSwingFreq_EnvComparisonrawdata.csv]

CA	IA	CC	IC
6.7	5.1	4.5	0.5
7.4	6	4.4	2.2
8.1	6	5.5	0.02
5.5	6.1	4.6	0.6
8.5	7.7	3.3	0.367
6.7	8.7	3.7	0.167
6.9	6.2	6.7	2.1
6.1	5.5	3.5	1.9
5.6	6.7	2.2	1.3
5.3	6	1.1	1
