# Supplementary material for: A proton-gated channel identified in the centipede antenna
Source: EMBO Rep. 2025 Oct 20;26(24):6083–95. doi: 10.1038/s44319-025-00606-2 (PMC12714832; doi:10.1038/s44319-025-00606-2)
Supplement: Supplementary file 6 — Source data Fig. 2 [file 44319_2025_606_MOESM6_ESM.zip]

Archive with 23 entries (12 files):
- Figure2A/
- Figure2A/Figure2A_left_currve_rawdata1.csv
- Figure2A/Figure2A_right_currve_rawdata.csv
- Figure2B/
- Figure2B/Figure2B_normalized_currve.csv
- Figure2C/
- Figure2C/Figure2C_Zinc_inhibition_currve_rawdata.csv
- Figure2D/
- Figure2D/Figure2D_Zinc_inhibition_normalized_curve1.csv
- Figure2E/
- Figure2E/Figure2E_cation_permeation_I1_currve_rawdata1.csv
- Figure2F/
- Figure2F/Figure2F_cation_permeation_I1_normalized_currve.csv
- Figure2G/
- Figure2G/Figure2G_cation_permeation_I2_currve_rawdata.csv
- Figure2H/
- Figure2H/Figure2H_cation_permeation_I2_normalized_currve.csv
- Figure2I/
- Figure2I/Figure2I_PDPNaC1_I_V_currve_rawdata.csv
- Figure2J/
- Figure2J/Figure2J_PDPNaC1_reversal_voltage.csv
- Figure2K/
- Figure2K/Figure2K_PDPNaC1_ion_selectivity_P(X)_P(Na).csv
