# Supplementary material for: A proton-gated channel identified in the centipede antenna
Source: EMBO Rep. 2025 Oct 20;26(24):6083–95. doi: 10.1038/s44319-025-00606-2 (PMC12714832; doi:10.1038/s44319-025-00606-2)
Supplement: Supplementary file 6 — Source data Fig. 2 [file 44319_2025_606_MOESM6_ESM.zip › Figure2A/Figure2A_left_currve_rawdata1.csv]

Time (s)	Current (A)
0	-1.53E-11
0.0001	-2.27E-11
0.0002	-3.32E-11
0.0003	-3.00E-11
0.0004	-9.83E-12
0.0005	9.36E-12
0.0006	1.46E-11
0.0007	8.71E-12
0.0008	-1.14E-12
0.0009	-1.10E-11
0.001	-1.94E-11
0.0011	-2.62E-11
0.0012	-3.13E-11
0.0013	-3.45E-11
0.0014	-3.62E-11
0.0015	-3.72E-11
0.0016	-3.79E-11
0.0017	-3.85E-11
0.0018	-3.92E-11
0.0019	-4.00E-11
0.002	-4.01E-11
0.0021	-3.93E-11
0.0022	-3.81E-11
0.0023	-3.75E-11
0.0024	-3.77E-11
0.0025	-3.79E-11
0.0026	-3.76E-11
0.0027	-3.73E-11
0.0028	-3.77E-11
0.0029	-3.87E-11
0.003	-3.94E-11
0.0031	-3.91E-11
0.0032	-3.81E-11
0.0033	-3.73E-11
0.0034	-3.66E-11
0.0035	-3.61E-11
0.0036	-3.64E-11
0.0037	-3.73E-11
0.0038	-3.80E-11
0.0039	-3.80E-11
0.004	-3.75E-11
0.0041	-3.68E-11
0.0042	-3.63E-11
0.0043	-3.66E-11
0.0044	-3.71E-11
0.0045	-3.68E-11
0.0046	-3.60E-11
0.0047	-3.57E-11
0.0048	-3.63E-11
0.0049	-3.68E-11
0.005	-3.68E-11
0.0051	-3.65E-11
0.0052	-3.65E-11
0.0053	-3.66E-11
0.0054	-3.65E-11
0.0055	-3.59E-11
0.0056	-3.50E-11
0.0057	-3.47E-11
0.0058	-3.47E-11
0.0059	-3.44E-11
0.006	-3.37E-11
0.0061	-3.29E-11
0.0062	-3.25E-11
0.0063	-3.25E-11
0.0064	-3.27E-11
0.0065	-3.30E-11
0.0066	-3.38E-11
0.0067	-3.49E-11
0.0068	-3.52E-11
0.0069	-3.45E-11
0.007	-3.40E-11
0.0071	-3.43E-11
0.0072	-3.50E-11
0.0073	-3.55E-11
0.0074	-3.57E-11
0.0075	-3.56E-11
0.0076	-3.57E-11
0.0077	-3.54E-11
0.0078	-3.45E-11
0.0079	-3.38E-11
0.008	-3.39E-11
0.0081	-3.44E-11
0.0082	-3.48E-11
0.0083	-3.45E-11
0.0084	-3.37E-11
0.0085	-3.32E-11
0.0086	-3.34E-11
0.0087	-3.39E-11
0.0088	-3.41E-11
0.0089	-3.38E-11
0.009	-3.37E-11
0.0091	-3.41E-11
0.0092	-3.47E-11
0.0093	-3.49E-11
0.0094	-3.49E-11
0.0095	-3.51E-11
0.0096	-3.56E-11
0.0097	-3.58E-11
0.0098	-3.54E-11
0.0099	-3.50E-11
0.01	-3.48E-11
0.0101	-3.48E-11
0.0102	-3.53E-11
0.0103	-3.63E-11
0.0104	-3.69E-11
0.0105	-3.67E-11
0.0106	-3.61E-11
0.0107	-3.56E-11
0.0108	-3.49E-11
0.0109	-3.40E-11
0.011	-3.34E-11
0.0111	-3.36E-11
0.0112	-3.42E-11
0.0113	-3.46E-11
0.0114	-3.47E-11
0.0115	-3.45E-11
0.0116	-3.40E-11
0.0117	-3.33E-11
0.0118	-3.27E-11
0.0119	-3.27E-11
0.012	-3.29E-11
0.0121	-3.29E-11
0.0122	-3.25E-11
0.0123	-3.18E-11
0.0124	-3.16E-11
0.0125	-3.21E-11
0.0126	-3.29E-11
0.0127	-3.35E-11
0.0128	-3.36E-11
0.0129	-3.34E-11
0.013	-3.38E-11
0.0131	-3.49E-11
0.0132	-3.59E-11
0.0133	-3.60E-11
0.0134	-3.49E-11
0.0135	-3.37E-11
0.0136	-3.29E-11
0.0137	-3.29E-11
0.0138	-3.33E-11
0.0139	-3.41E-11
0.014	-3.45E-11
0.0141	-3.45E-11
0.0142	-3.45E-11
0.0143	-3.47E-11
0.0144	-3.44E-11
0.0145	-3.36E-11
0.0146	-3.34E-11
0.0147	-3.41E-11
0.0148	-3.51E-11
0.0149	-3.55E-11
0.015	-3.51E-11
0.0151	-3.44E-11
0.0152	-3.43E-11
0.0153	-3.47E-11
0.0154	-3.49E-11
0.0155	-3.46E-11
0.0156	-3.43E-11
0.0157	-3.43E-11
0.0158	-3.47E-11
0.0159	-3.49E-11
0.016	-3.49E-11
0.0161	-3.50E-11
0.0162	-3.54E-11
0.0163	-3.53E-11
0.0164	-3.47E-11
0.0165	-3.45E-11
0.0166	-3.47E-11
0.0167	-3.50E-11
0.0168	-3.57E-11
0.0169	-3.70E-11
0.017	-3.79E-11
0.0171	-3.79E-11
0.0172	-3.80E-11
0.0173	-3.85E-11
0.0174	-3.95E-11
0.0175	-4.01E-11
0.0176	-3.99E-11
0.0177	-3.93E-11
0.0178	-3.83E-11
0.0179	-3.67E-11
0.018	-3.51E-11
0.0181	-3.39E-11
0.0182	-3.34E-11
0.0183	-3.36E-11
0.0184	-3.47E-11
0.0185	-3.66E-11
0.0186	-3.84E-11
0.0187	-3.96E-11
0.0188	-3.95E-11
0.0189	-3.85E-11
0.019	-3.76E-11
0.0191	-3.69E-11
0.0192	-3.61E-11
0.0193	-3.50E-11
0.0194	-3.40E-11
0.0195	-3.32E-11
0.0196	-3.27E-11
0.0197	-3.24E-11
0.0198	-3.25E-11
0.0199	-3.31E-11
0.02	-3.38E-11
0.0201	-3.36E-11
0.0202	-3.29E-11
0.0203	-3.25E-11
0.0204	-3.28E-11
0.0205	-3.33E-11
0.0206	-3.30E-11
0.0207	-3.25E-11
0.0208	-3.25E-11
0.0209	-3.34E-11
0.021	-3.45E-11
0.0211	-3.51E-11
0.0212	-3.50E-11
0.0213	-3.50E-11
0.0214	-3.51E-11
0.0215	-3.46E-11
0.0216	-3.35E-11
0.0217	-3.24E-11
0.0218	-3.15E-11
0.0219	-3.06E-11
0.022	-2.99E-11
0.0221	-2.98E-11
0.0222	-3.01E-11
0.0223	-3.07E-11
0.0224	-3.12E-11
0.0225	-3.17E-11
0.0226	-3.24E-11
0.0227	-3.35E-11
0.0228	-3.40E-11
0.0229	-3.35E-11
0.023	-3.29E-11
0.0231	-3.31E-11
0.0232	-3.36E-11
0.0233	-3.35E-11
0.0234	-3.27E-11
0.0235	-3.16E-11
0.0236	-3.14E-11
0.0237	-3.20E-11
0.0238	-3.27E-11
0.0239	-3.32E-11
0.024	-3.40E-11
0.0241	-3.48E-11
0.0242	-3.51E-11
0.0243	-3.48E-11
0.0244	-3.40E-11
0.0245	-3.42E-11
0.0246	-3.57E-11
0.0247	-3.73E-11
0.0248	-3.77E-11
0.0249	-3.71E-11
0.025	-3.66E-11
0.0251	-3.61E-11
0.0252	-3.57E-11
0.0253	-3.55E-11
0.0254	-3.53E-11
0.0255	-3.52E-11
0.0256	-3.54E-11
0.0257	-3.58E-11
0.0258	-3.57E-11
0.0259	-3.54E-11
0.026	-3.50E-11
0.0261	-3.43E-11
0.0262	-3.31E-11
0.0263	-3.23E-11
0.0264	-3.23E-11
0.0265	-3.25E-11
0.0266	-3.26E-11
0.0267	-3.28E-11
0.0268	-3.29E-11
0.0269	-3.28E-11
0.027	-3.27E-11
0.0271	-3.28E-11
0.0272	-3.30E-11
0.0273	-3.31E-11
0.0274	-3.32E-11
0.0275	-3.33E-11
0.0276	-3.30E-11
0.0277	-3.24E-11
0.0278	-3.18E-11
0.0279	-3.13E-11
0.028	-3.09E-11
0.0281	-3.13E-11
0.0282	-3.26E-11
0.0283	-3.40E-11
0.0284	-3.48E-11
0.0285	-3.48E-11
0.0286	-3.39E-11
0.0287	-3.30E-11
0.0288	-3.31E-11
0.0289	-3.41E-11
0.029	-3.51E-11
0.0291	-3.50E-11
0.0292	-3.42E-11
0.0293	-3.35E-11
0.0294	-3.35E-11
0.0295	-3.42E-11
0.0296	-3.53E-11
0.0297	-3.66E-11
0.0298	-3.78E-11
0.0299	-3.82E-11
0.03	-3.71E-11
0.0301	-3.56E-11
0.0302	-3.44E-11
0.0303	-3.39E-11
0.0304	-3.39E-11
0.0305	-3.42E-11
0.0306	-3.44E-11
0.0307	-3.45E-11
0.0308	-3.44E-11
0.0309	-3.43E-11
0.031	-3.47E-11
0.0311	-3.52E-11
0.0312	-3.57E-11
0.0313	-3.59E-11
0.0314	-3.57E-11
0.0315	-3.56E-11
0.0316	-3.60E-11
0.0317	-3.64E-11
0.0318	-3.66E-11
0.0319	-3.69E-11
0.032	-3.73E-11
0.0321	-3.78E-11
0.0322	-3.86E-11
0.0323	-3.91E-11
0.0324	-3.90E-11
0.0325	-3.83E-11
0.0326	-3.79E-11
0.0327	-3.78E-11
0.0328	-3.72E-11
0.0329	-3.64E-11
0.033	-3.61E-11
0.0331	-3.62E-11
0.0332	-3.58E-11
0.0333	-3.54E-11
0.0334	-3.55E-11
0.0335	-3.60E-11
0.0336	-3.65E-11
0.0337	-3.67E-11
0.0338	-3.67E-11
0.0339	-3.68E-11
0.034	-3.72E-11
0.0341	-3.79E-11
0.0342	-3.89E-11
0.0343	-3.99E-11
0.0344	-4.07E-11
0.0345	-4.08E-11
0.0346	-4.02E-11
0.0347	-3.93E-11
0.0348	-3.90E-11
0.0349	-3.91E-11
0.035	-3.90E-11
0.0351	-3.83E-11
0.0352	-3.73E-11
0.0353	-3.65E-11
0.0354	-3.59E-11
0.0355	-3.58E-11
0.0356	-3.63E-11
0.0357	-3.71E-11
0.0358	-3.81E-11
0.0359	-3.93E-11
0.036	-4.00E-11
0.0361	-3.95E-11
0.0362	-3.87E-11
0.0363	-3.81E-11
0.0364	-3.77E-11
0.0365	-3.73E-11
0.0366	-3.72E-11
0.0367	-3.76E-11
0.0368	-3.84E-11
0.0369	-3.90E-11
0.037	-3.87E-11
0.0371	-3.74E-11
0.0372	-3.60E-11
0.0373	-3.50E-11
0.0374	-3.45E-11
0.0375	-3.46E-11
0.0376	-3.52E-11
0.0377	-3.57E-11
0.0378	-3.55E-11
0.0379	-3.55E-11
0.038	-3.63E-11
0.0381	-3.74E-11
0.0382	-3.84E-11
0.0383	-3.90E-11
0.0384	-3.90E-11
0.0385	-3.87E-11
0.0386	-3.89E-11
0.0387	-4.00E-11
0.0388	-4.17E-11
0.0389	-4.32E-11
0.039	-4.38E-11
0.0391	-4.32E-11
0.0392	-4.23E-11
0.0393	-4.17E-11
0.0394	-4.16E-11
0.0395	-4.17E-11
0.0396	-4.20E-11
0.0397	-4.20E-11
0.0398	-4.15E-11
0.0399	-4.07E-11
0.04	-4.04E-11
0.0401	-4.07E-11
0.0402	-4.06E-11
0.0403	-4.02E-11
0.0404	-3.97E-11
0.0405	-3.93E-11
0.0406	-3.89E-11
0.0407	-3.83E-11
0.0408	-3.79E-11
0.0409	-3.82E-11
0.041	-3.87E-11
0.0411	-3.86E-11
0.0412	-3.78E-11
0.0413	-3.70E-11
0.0414	-3.68E-11
0.0415	-3.72E-11
0.0416	-3.78E-11
0.0417	-3.84E-11
0.0418	-3.88E-11
0.0419	-3.91E-11
0.042	-3.96E-11
0.0421	-4.02E-11
0.0422	-4.08E-11
0.0423	-4.06E-11
0.0424	-3.96E-11
0.0425	-3.85E-11
0.0426	-3.81E-11
0.0427	-3.83E-11
0.0428	-3.82E-11
0.0429	-3.78E-11
0.043	-3.74E-11
0.0431	-3.73E-11
0.0432	-3.71E-11
0.0433	-3.68E-11
0.0434	-3.64E-11
0.0435	-3.58E-11
0.0436	-3.52E-11
0.0437	-3.44E-11
0.0438	-3.37E-11
0.0439	-3.37E-11
0.044	-3.46E-11
0.0441	-3.59E-11
0.0442	-3.69E-11
0.0443	-3.74E-11
0.0444	-3.77E-11
0.0445	-3.83E-11
0.0446	-3.86E-11
0.0447	-3.83E-11
0.0448	-3.81E-11
0.0449	-3.86E-11
0.045	-3.97E-11
0.0451	-4.07E-11
0.0452	-4.11E-11
0.0453	-4.05E-11
0.0454	-3.89E-11
0.0455	-3.74E-11
0.0456	-3.66E-11
0.0457	-3.65E-11
0.0458	-3.67E-11
0.0459	-3.75E-11
0.046	-3.87E-11
0.0461	-4.00E-11
0.0462	-4.03E-11
0.0463	-3.95E-11
0.0464	-3.83E-11
0.0465	-3.76E-11
0.0466	-3.77E-11
0.0467	-3.83E-11
0.0468	-3.87E-11
0.0469	-3.87E-11
0.047	-3.86E-11
0.0471	-3.83E-11
0.0472	-3.78E-11
0.0473	-3.75E-11
0.0474	-3.77E-11
0.0475	-3.78E-11
0.0476	-3.70E-11
0.0477	-3.58E-11
0.0478	-3.55E-11
0.0479	-3.60E-11
0.048	-3.64E-11
0.0481	-3.65E-11
0.0482	-3.66E-11
0.0483	-3.72E-11
0.0484	-3.80E-11
0.0485	-3.82E-11
0.0486	-3.75E-11
0.0487	-3.67E-11
0.0488	-3.61E-11
0.0489	-3.57E-11
0.049	-3.53E-11
0.0491	-3.50E-11
0.0492	-3.49E-11
0.0493	-3.49E-11
0.0494	-3.47E-11
0.0495	-3.46E-11
0.0496	-3.44E-11
0.0497	-3.41E-11
0.0498	-3.42E-11
0.0499	-3.47E-11
0.05	-3.54E-11
0.0501	-3.63E-11
0.0502	-3.71E-11
0.0503	-3.75E-11
0.0504	-3.70E-11
0.0505	-3.60E-11
0.0506	-3.53E-11
0.0507	-3.53E-11
0.0508	-3.54E-11
0.0509	-3.49E-11
0.051	-3.38E-11
0.0511	-3.28E-11
0.0512	-3.26E-11
0.0513	-3.34E-11
0.0514	-3.41E-11
0.0515	-3.45E-11
0.0516	-3.50E-11
0.0517	-3.58E-11
0.0518	-3.63E-11
0.0519	-3.63E-11
0.052	-3.62E-11
0.0521	-3.62E-11
0.0522	-3.61E-11
0.0523	-3.58E-11
0.0524	-3.52E-11
0.0525	-3.46E-11
0.0526	-3.45E-11
0.0527	-3.50E-11
0.0528	-3.58E-11
0.0529	-3.65E-11
0.053	-3.67E-11
0.0531	-3.68E-11
0.0532	-3.70E-11
0.0533	-3.75E-11
0.0534	-3.81E-11
0.0535	-3.83E-11
0.0536	-3.75E-11
0.0537	-3.60E-11
0.0538	-3.53E-11
0.0539	-3.54E-11
0.054	-3.55E-11
0.0541	-3.52E-11
0.0542	-3.47E-11
0.0543	-3.42E-11
0.0544	-3.36E-11
0.0545	-3.33E-11
0.0546	-3.32E-11
0.0547	-3.29E-11
0.0548	-3.26E-11
0.0549	-3.23E-11
0.055	-3.19E-11
0.0551	-3.16E-11
0.0552	-3.21E-11
0.0553	-3.33E-11
0.0554	-3.46E-11
0.0555	-3.53E-11
0.0556	-3.58E-11
0.0557	-3.66E-11
0.0558	-3.77E-11
0.0559	-3.85E-11
0.056	-3.80E-11
0.0561	-3.66E-11
0.0562	-3.52E-11
0.0563	-3.46E-11
0.0564	-3.45E-11
0.0565	-3.46E-11
0.0566	-3.46E-11
0.0567	-3.48E-11
0.0568	-3.50E-11
0.0569	-3.53E-11
0.057	-3.54E-11
0.0571	-3.50E-11
0.0572	-3.43E-11
0.0573	-3.40E-11
0.0574	-3.44E-11
0.0575	-3.53E-11
0.0576	-3.61E-11
0.0577	-3.62E-11
0.0578	-3.60E-11
0.0579	-3.60E-11
0.058	-3.60E-11
0.0581	-3.59E-11
0.0582	-3.54E-11
0.0583	-3.46E-11
0.0584	-3.40E-11
0.0585	-3.39E-11
0.0586	-3.38E-11
0.0587	-3.39E-11
0.0588	-3.42E-11
0.0589	-3.46E-11
0.059	-3.50E-11
0.0591	-3.56E-11
0.0592	-3.57E-11
0.0593	-3.52E-11
0.0594	-3.44E-11
0.0595	-3.41E-11
0.0596	-3.47E-11
0.0597	-3.56E-11
0.0598	-3.58E-11
0.0599	-3.51E-11
0.06	-3.40E-11
0.0601	-3.30E-11
0.0602	-3.27E-11
0.0603	-3.34E-11
0.0604	-3.45E-11
0.0605	-3.53E-11
0.0606	-3.56E-11
0.0607	-3.54E-11
0.0608	-3.52E-11
0.0609	-3.53E-11
0.061	-3.61E-11
0.0611	-3.71E-11
0.0612	-3.74E-11
0.0613	-3.66E-11
0.0614	-3.54E-11
0.0615	-3.43E-11
0.0616	-3.38E-11
0.0617	-3.41E-11
0.0618	-3.49E-11
0.0619	-3.54E-11
0.062	-3.52E-11
0.0621	-3.49E-11
0.0622	-3.46E-11
0.0623	-3.41E-11
0.0624	-3.37E-11
0.0625	-3.38E-11
0.0626	-3.40E-11
0.0627	-3.41E-11
0.0628	-3.40E-11
0.0629	-3.40E-11
0.063	-3.36E-11
0.0631	-3.34E-11
0.0632	-3.37E-11
0.0633	-3.44E-11
0.0634	-3.52E-11
0.0635	-3.61E-11
0.0636	-3.66E-11
0.0637	-3.66E-11
0.0638	-3.61E-11
0.0639	-3.56E-11
0.064	-3.54E-11
0.0641	-3.58E-11
0.0642	-3.63E-11
0.0643	-3.65E-11
0.0644	-3.60E-11
0.0645	-3.55E-11
0.0646	-3.55E-11
0.0647	-3.62E-11
0.0648	-3.68E-11
0.0649	-3.66E-11
0.065	-3.58E-11
0.0651	-3.54E-11
0.0652	-3.56E-11
0.0653	-3.57E-11
0.0654	-3.57E-11
0.0655	-3.59E-11
0.0656	-3.62E-11
0.0657	-3.66E-11
0.0658	-3.68E-11
0.0659	-3.62E-11
0.066	-3.49E-11
0.0661	-3.35E-11
0.0662	-3.30E-11
0.0663	-3.32E-11
0.0664	-3.35E-11
0.0665	-3.34E-11
0.0666	-3.31E-11
0.0667	-3.31E-11
0.0668	-3.33E-11
0.0669	-3.34E-11
0.067	-3.33E-11
0.0671	-3.30E-11
0.0672	-3.29E-11
0.0673	-3.36E-11
0.0674	-3.50E-11
0.0675	-3.66E-11
0.0676	-3.79E-11
0.0677	-3.88E-11
0.0678	-3.93E-11
0.0679	-4.00E-11
0.068	-4.11E-11
0.0681	-4.16E-11
0.0682	-4.11E-11
0.0683	-4.03E-11
0.0684	-3.94E-11
0.0685	-3.84E-11
0.0686	-3.78E-11
0.0687	-3.78E-11
0.0688	-3.80E-11
0.0689	-3.83E-11
0.069	-3.85E-11
0.0691	-3.82E-11
0.0692	-3.75E-11
0.0693	-3.68E-11
0.0694	-3.65E-11
0.0695	-3.62E-11
0.0696	-3.54E-11
0.0697	-3.45E-11
0.0698	-3.41E-11
0.0699	-3.42E-11
0.07	-3.41E-11
0.0701	-3.39E-11
0.0702	-3.42E-11
0.0703	-3.46E-11
0.0704	-3.45E-11
0.0705	-3.43E-11
0.0706	-3.44E-11
0.0707	-3.46E-11
0.0708	-3.46E-11
0.0709	-3.44E-11
0.071	-3.40E-11
0.0711	-3.36E-11
0.0712	-3.38E-11
0.0713	-3.46E-11
0.0714	-3.54E-11
0.0715	-3.59E-11
0.0716	-3.60E-11
0.0717	-3.57E-11
0.0718	-3.49E-11
0.0719	-3.41E-11
0.072	-3.41E-11
0.0721	-3.46E-11
0.0722	-3.49E-11
0.0723	-3.52E-11
0.0724	-3.56E-11
0.0725	-3.63E-11
0.0726	-3.67E-11
0.0727	-3.67E-11
0.0728	-3.66E-11
0.0729	-3.69E-11
0.073	-3.71E-11
0.0731	-3.68E-11
0.0732	-3.62E-11
0.0733	-3.57E-11
0.0734	-3.52E-11
0.0735	-3.47E-11
0.0736	-3.41E-11
0.0737	-3.36E-11
0.0738	-3.36E-11
0.0739	-3.37E-11
0.074	-3.34E-11
0.0741	-3.25E-11
0.0742	-3.13E-11
0.0743	-3.00E-11
0.0744	-2.93E-11
0.0745	-2.92E-11
0.0746	-2.96E-11
0.0747	-3.02E-11
0.0748	-3.08E-11
0.0749	-3.11E-11
0.075	-3.11E-11
0.0751	-3.08E-11
0.0752	-3.03E-11
0.0753	-3.04E-11
0.0754	-3.10E-11
0.0755	-3.15E-11
0.0756	-3.16E-11
0.0757	-3.13E-11
0.0758	-3.10E-11
0.0759	-3.07E-11
0.076	-3.05E-11
0.0761	-3.08E-11
0.0762	-3.16E-11
0.0763	-3.29E-11
0.0764	-3.41E-11
0.0765	-3.46E-11
0.0766	-3.41E-11
0.0767	-3.34E-11
0.0768	-3.29E-11
0.0769	-3.23E-11
0.077	-3.16E-11
0.0771	-3.13E-11
0.0772	-3.18E-11
0.0773	-3.22E-11
0.0774	-3.19E-11
0.0775	-3.11E-11
0.0776	-3.07E-11
0.0777	-3.10E-11
0.0778	-3.19E-11
0.0779	-3.33E-11
0.078	-3.45E-11
0.0781	-3.52E-11
0.0782	-3.56E-11
0.0783	-3.58E-11
0.0784	-3.54E-11
0.0785	-3.43E-11
0.0786	-3.31E-11
0.0787	-3.22E-11
0.0788	-3.21E-11
0.0789	-3.30E-11
0.079	-3.42E-11
0.0791	-3.50E-11
0.0792	-3.52E-11
0.0793	-3.51E-11
0.0794	-3.49E-11
0.0795	-3.45E-11
0.0796	-3.44E-11
0.0797	-3.51E-11
0.0798	-3.61E-11
0.0799	-3.67E-11
0.08	-3.65E-11
0.0801	-3.56E-11
0.0802	-3.47E-11
0.0803	-3.40E-11
0.0804	-3.40E-11
0.0805	-3.44E-11
0.0806	-3.44E-11
0.0807	-3.36E-11
0.0808	-3.26E-11
0.0809	-3.18E-11
0.081	-3.12E-11
0.0811	-3.12E-11
0.0812	-3.20E-11
0.0813	-3.29E-11
0.0814	-3.33E-11
0.0815	-3.29E-11
0.0816	-3.22E-11
0.0817	-3.19E-11
0.0818	-3.25E-11
0.0819	-3.33E-11
0.082	-3.41E-11
0.0821	-3.48E-11
0.0822	-3.49E-11
0.0823	-3.44E-11
0.0824	-3.42E-11
0.0825	-3.46E-11
0.0826	-3.51E-11
0.0827	-3.55E-11
0.0828	-3.59E-11
0.0829	-3.59E-11
0.083	-3.57E-11
0.0831	-3.54E-11
0.0832	-3.51E-11
0.0833	-3.47E-11
0.0834	-3.44E-11
0.0835	-3.40E-11
0.0836	-3.34E-11
0.0837	-3.25E-11
0.0838	-3.17E-11
0.0839	-3.13E-11
0.084	-3.10E-11
0.0841	-3.05E-11
0.0842	-2.98E-11
0.0843	-2.94E-11
0.0844	-2.92E-11
0.0845	-2.97E-11
0.0846	-3.05E-11
0.0847	-3.13E-11
0.0848	-3.15E-11
0.0849	-3.18E-11
0.085	-3.24E-11
0.0851	-3.29E-11
0.0852	-3.31E-11
0.0853	-3.35E-11
0.0854	-3.40E-11
0.0855	-3.43E-11
0.0856	-3.43E-11
0.0857	-3.44E-11
0.0858	-3.48E-11
0.0859	-3.54E-11
0.086	-3.56E-11
0.0861	-3.52E-11
0.0862	-3.43E-11
0.0863	-3.40E-11
0.0864	-3.46E-11
0.0865	-3.55E-11
0.0866	-3.60E-11
0.0867	-3.63E-11
0.0868	-3.66E-11
0.0869	-3.64E-11
0.087	-3.60E-11
0.0871	-3.61E-11
0.0872	-3.67E-11
0.0873	-3.73E-11
0.0874	-3.77E-11
0.0875	-3.80E-11
0.0876	-3.81E-11
0.0877	-3.80E-11
0.0878	-3.74E-11
0.0879	-3.64E-11
0.088	-3.56E-11
0.0881	-3.57E-11
0.0882	-3.65E-11
0.0883	-3.78E-11
0.0884	-3.90E-11
0.0885	-3.91E-11
0.0886	-3.81E-11
0.0887	-3.68E-11
0.0888	-3.61E-11
0.0889	-3.57E-11
0.089	-3.48E-11
0.0891	-3.37E-11
0.0892	-3.28E-11
0.0893	-3.23E-11
0.0894	-3.14E-11
0.0895	-3.06E-11
0.0896	-3.11E-11
0.0897	-3.26E-11
0.0898	-3.35E-11
0.0899	-3.31E-11
0.09	-3.27E-11
0.0901	-3.27E-11
0.0902	-3.28E-11
0.0903	-3.30E-11
0.0904	-3.34E-11
0.0905	-3.38E-11
0.0906	-3.39E-11
0.0907	-3.38E-11
0.0908	-3.41E-11
0.0909	-3.48E-11
0.091	-3.53E-11
0.0911	-3.52E-11
0.0912	-3.47E-11
0.0913	-3.40E-11
0.0914	-3.33E-11
0.0915	-3.26E-11
0.0916	-3.21E-11
0.0917	-3.18E-11
0.0918	-3.13E-11
0.0919	-3.10E-11
0.092	-3.13E-11
0.0921	-3.21E-11
0.0922	-3.26E-11
0.0923	-3.29E-11
0.0924	-3.33E-11
0.0925	-3.37E-11
0.0926	-3.42E-11
0.0927	-3.47E-11
0.0928	-3.53E-11
0.0929	-3.59E-11
0.093	-3.63E-11
0.0931	-3.61E-11
0.0932	-3.53E-11
0.0933	-3.44E-11
0.0934	-3.38E-11
0.0935	-3.34E-11
0.0936	-3.33E-11
0.0937	-3.31E-11
0.0938	-3.27E-11
0.0939	-3.19E-11
0.094	-3.06E-11
0.0941	-2.92E-11
0.0942	-2.85E-11
0.0943	-2.85E-11
0.0944	-2.88E-11
0.0945	-2.90E-11
0.0946	-2.92E-11
0.0947	-2.93E-11
0.0948	-2.94E-11
0.0949	-2.98E-11
0.095	-3.09E-11
0.0951	-3.26E-11
0.0952	-3.36E-11
0.0953	-3.31E-11
0.0954	-3.17E-11
0.0955	-3.07E-11
0.0956	-3.05E-11
0.0957	-3.08E-11
0.0958	-3.14E-11
0.0959	-3.20E-11
0.096	-3.24E-11
0.0961	-3.28E-11
0.0962	-3.34E-11
0.0963	-3.42E-11
0.0964	-3.48E-11
0.0965	-3.52E-11
0.0966	-3.54E-11
0.0967	-3.57E-11
0.0968	-3.58E-11
0.0969	-3.52E-11
0.097	-3.38E-11
0.0971	-3.21E-11
0.0972	-3.07E-11
0.0973	-3.03E-11
0.0974	-3.07E-11
0.0975	-3.13E-11
0.0976	-3.21E-11
0.0977	-3.27E-11
0.0978	-3.31E-11
0.0979	-3.30E-11
0.098	-3.26E-11
0.0981	-3.20E-11
0.0982	-3.15E-11
0.0983	-3.12E-11
0.0984	-3.10E-11
0.0985	-3.10E-11
0.0986	-3.12E-11
0.0987	-3.18E-11
0.0988	-3.23E-11
0.0989	-3.25E-11
0.099	-3.23E-11
0.0991	-3.17E-11
0.0992	-3.12E-11
0.0993	-3.10E-11
0.0994	-3.12E-11
0.0995	-3.18E-11
0.0996	-3.25E-11
0.0997	-3.29E-11
0.0998	-3.31E-11
0.0999	-3.34E-11
0.1	-3.36E-11
0.1001	-3.37E-11
0.1002	-3.36E-11
0.1003	-3.31E-11
0.1004	-3.21E-11
0.1005	-3.15E-11
0.1006	-3.15E-11
0.1007	-3.11E-11
0.1008	-3.02E-11
0.1009	-2.98E-11
0.101	-3.07E-11
0.1011	-3.22E-11
0.1012	-3.35E-11
0.1013	-3.41E-11
0.1014	-3.45E-11
0.1015	-3.52E-11
0.1016	-3.60E-11
0.1017	-3.61E-11
0.1018	-3.55E-11
0.1019	-3.48E-11
0.102	-3.45E-11
0.1021	-3.47E-11
0.1022	-3.50E-11
0.1023	-3.51E-11
0.1024	-3.55E-11
0.1025	-3.64E-11
0.1026	-3.77E-11
0.1027	-3.89E-11
0.1028	-3.95E-11
0.1029	-3.89E-11
0.103	-3.74E-11
0.1031	-3.63E-11
0.1032	-3.61E-11
0.1033	-3.66E-11
0.1034	-3.70E-11
0.1035	-3.66E-11
0.1036	-3.54E-11
0.1037	-3.40E-11
0.1038	-3.32E-11
0.1039	-3.32E-11
0.104	-3.37E-11
0.1041	-3.45E-11
0.1042	-3.50E-11
0.1043	-3.57E-11
0.1044	-3.64E-11
0.1045	-3.69E-11
0.1046	-3.69E-11
0.1047	-3.66E-11
0.1048	-3.63E-11
0.1049	-3.64E-11
0.105	-3.65E-11
0.1051	-3.61E-11
0.1052	-3.52E-11
0.1053	-3.45E-11
0.1054	-3.43E-11
0.1055	-3.42E-11
0.1056	-3.40E-11
0.1057	-3.40E-11
0.1058	-3.44E-11
0.1059	-3.48E-11
0.106	-3.48E-11
0.1061	-3.45E-11
0.1062	-3.45E-11
0.1063	-3.52E-11
0.1064	-3.60E-11
0.1065	-3.59E-11
0.1066	-3.50E-11
0.1067	-3.44E-11
0.1068	-3.46E-11
0.1069	-3.48E-11
0.107	-3.43E-11
0.1071	-3.32E-11
0.1072	-3.25E-11
0.1073	-3.24E-11
0.1074	-3.24E-11
0.1075	-3.22E-11
0.1076	-3.18E-11
0.1077	-3.17E-11
0.1078	-3.16E-11
0.1079	-3.17E-11
0.108	-3.17E-11
0.1081	-3.15E-11
0.1082	-3.14E-11
0.1083	-3.20E-11
0.1084	-3.29E-11
0.1085	-3.37E-11
0.1086	-3.40E-11
0.1087	-3.40E-11
0.1088	-3.34E-11
0.1089	-3.25E-11
0.109	-3.18E-11
0.1091	-3.19E-11
0.1092	-3.23E-11
0.1093	-3.24E-11
0.1094	-3.18E-11
0.1095	-3.13E-11
0.1096	-3.14E-11
0.1097	-3.16E-11
0.1098	-3.13E-11
0.1099	-3.07E-11
0.11	-3.03E-11
0.1101	-3.03E-11
0.1102	-3.10E-11
0.1103	-3.21E-11
0.1104	-3.27E-11
0.1105	-3.29E-11
0.1106	-3.28E-11
0.1107	-3.23E-11
0.1108	-3.19E-11
0.1109	-3.22E-11
0.111	-3.27E-11
0.1111	-3.27E-11
0.1112	-3.21E-11
0.1113	-3.17E-11
0.1114	-3.18E-11
0.1115	-3.22E-11
0.1116	-3.27E-11
0.1117	-3.36E-11
0.1118	-3.50E-11
0.1119	-3.60E-11
0.112	-3.57E-11
0.1121	-3.49E-11
0.1122	-3.47E-11
0.1123	-3.49E-11
0.1124	-3.51E-11
0.1125	-3.52E-11
0.1126	-3.55E-11
0.1127	-3.61E-11
0.1128	-3.67E-11
0.1129	-3.72E-11
0.113	-3.76E-11
0.1131	-3.77E-11
0.1132	-3.71E-11
0.1133	-3.65E-11
0.1134	-3.62E-11
0.1135	-3.64E-11
0.1136	-3.67E-11
0.1137	-3.70E-11
0.1138	-3.73E-11
0.1139	-3.74E-11
0.114	-3.73E-11
0.1141	-3.69E-11
0.1142	-3.62E-11
0.1143	-3.55E-11
0.1144	-3.50E-11
0.1145	-3.42E-11
0.1146	-3.31E-11
0.1147	-3.24E-11
0.1148	-3.27E-11
0.1149	-3.34E-11
0.115	-3.34E-11
0.1151	-3.29E-11
0.1152	-3.28E-11
0.1153	-3.36E-11
0.1154	-3.46E-11
0.1155	-3.53E-11
0.1156	-3.56E-11
0.1157	-3.58E-11
0.1158	-3.64E-11
0.1159	-3.77E-11
0.116	-3.95E-11
0.1161	-4.06E-11
0.1162	-4.08E-11
0.1163	-4.05E-11
0.1164	-4.02E-11
0.1165	-3.96E-11
0.1166	-3.85E-11
0.1167	-3.71E-11
0.1168	-3.62E-11
0.1169	-3.54E-11
0.117	-3.45E-11
0.1171	-3.39E-11
0.1172	-3.41E-11
0.1173	-3.44E-11
0.1174	-3.41E-11
0.1175	-3.33E-11
0.1176	-3.24E-11
0.1177	-3.14E-11
0.1178	-3.06E-11
0.1179	-3.03E-11
0.118	-3.09E-11
0.1181	-3.21E-11
0.1182	-3.32E-11
0.1183	-3.37E-11
0.1184	-3.42E-11
0.1185	-3.46E-11
0.1186	-3.49E-11
0.1187	-3.51E-11
0.1188	-3.50E-11
0.1189	-3.50E-11
0.119	-3.51E-11
0.1191	-3.49E-11
0.1192	-3.41E-11
0.1193	-3.29E-11
0.1194	-3.20E-11
0.1195	-3.17E-11
0.1196	-3.19E-11
0.1197	-3.23E-11
0.1198	-3.30E-11
0.1199	-3.36E-11
0.12	-3.40E-11
0.1201	-3.45E-11
0.1202	-3.49E-11
0.1203	-3.48E-11
0.1204	-3.41E-11
0.1205	-3.36E-11
0.1206	-3.38E-11
0.1207	-3.48E-11
0.1208	-3.58E-11
0.1209	-3.64E-11
0.121	-3.68E-11
0.1211	-3.65E-11
0.1212	-3.51E-11
0.1213	-3.33E-11
0.1214	-3.25E-11
0.1215	-3.28E-11
0.1216	-3.33E-11
0.1217	-3.36E-11
0.1218	-3.39E-11
0.1219	-3.43E-11
0.122	-3.47E-11
0.1221	-3.47E-11
0.1222	-3.44E-11
0.1223	-3.41E-11
0.1224	-3.42E-11
0.1225	-3.50E-11
0.1226	-3.58E-11
0.1227	-3.56E-11
0.1228	-3.42E-11
0.1229	-3.28E-11
0.123	-3.23E-11
0.1231	-3.26E-11
0.1232	-3.29E-11
0.1233	-3.31E-11
0.1234	-3.29E-11
0.1235	-3.28E-11
0.1236	-3.32E-11
0.1237	-3.36E-11
0.1238	-3.39E-11
0.1239	-3.45E-11
0.124	-3.55E-11
0.1241	-3.63E-11
0.1242	-3.62E-11
0.1243	-3.54E-11
0.1244	-3.42E-11
0.1245	-3.29E-11
0.1246	-3.15E-11
0.1247	-3.04E-11
0.1248	-3.06E-11
0.1249	-3.19E-11
0.125	-3.29E-11
0.1251	-3.31E-11
0.1252	-3.30E-11
0.1253	-3.31E-11
0.1254	-3.34E-11
0.1255	-3.37E-11
0.1256	-3.38E-11
0.1257	-3.34E-11
0.1258	-3.23E-11
0.1259	-3.12E-11
0.126	-3.10E-11
0.1261	-3.17E-11
0.1262	-3.24E-11
0.1263	-3.26E-11
0.1264	-3.31E-11
0.1265	-3.36E-11
0.1266	-3.32E-11
0.1267	-3.22E-11
0.1268	-3.17E-11
0.1269	-3.20E-11
0.127	-3.23E-11
0.1271	-3.22E-11
0.1272	-3.24E-11
0.1273	-3.29E-11
0.1274	-3.35E-11
0.1275	-3.39E-11
0.1276	-3.43E-11
0.1277	-3.45E-11
0.1278	-3.48E-11
0.1279	-3.55E-11
0.128	-3.67E-11
0.1281	-3.75E-11
0.1282	-3.78E-11
0.1283	-3.76E-11
0.1284	-3.68E-11
0.1285	-3.61E-11
0.1286	-3.53E-11
0.1287	-3.44E-11
0.1288	-3.42E-11
0.1289	-3.51E-11
0.129	-3.58E-11
0.1291	-3.58E-11
0.1292	-3.55E-11
0.1293	-3.58E-11
0.1294	-3.67E-11
0.1295	-3.74E-11
0.1296	-3.74E-11
0.1297	-3.73E-11
0.1298	-3.74E-11
0.1299	-3.77E-11
0.13	-3.76E-11
0.1301	-3.69E-11
0.1302	-3.60E-11
0.1303	-3.51E-11
0.1304	-3.43E-11
0.1305	-3.36E-11
0.1306	-3.29E-11
0.1307	-3.25E-11
0.1308	-3.27E-11
0.1309	-3.31E-11
0.131	-3.35E-11
0.1311	-3.42E-11
0.1312	-3.56E-11
0.1313	-3.70E-11
0.1314	-3.76E-11
0.1315	-3.76E-11
0.1316	-3.74E-11
0.1317	-3.74E-11
0.1318	-3.70E-11
0.1319	-3.58E-11
0.132	-3.42E-11
0.1321	-3.37E-11
0.1322	-3.47E-11
0.1323	-3.61E-11
0.1324	-3.66E-11
0.1325	-3.67E-11
0.1326	-3.68E-11
0.1327	-3.68E-11
0.1328	-3.63E-11
0.1329	-3.58E-11
0.133	-3.55E-11
0.1331	-3.52E-11
0.1332	-3.54E-11
0.1333	-3.58E-11
0.1334	-3.61E-11
0.1335	-3.61E-11
0.1336	-3.63E-11
0.1337	-3.64E-11
0.1338	-3.58E-11
0.1339	-3.49E-11
0.134	-3.42E-11
0.1341	-3.38E-11
0.1342	-3.35E-11
0.1343	-3.33E-11
0.1344	-3.31E-11
0.1345	-3.27E-11
0.1346	-3.24E-11
0.1347	-3.29E-11
0.1348	-3.40E-11
0.1349	-3.51E-11
0.135	-3.52E-11
0.1351	-3.46E-11
0.1352	-3.37E-11
0.1353	-3.29E-11
0.1354	-3.25E-11
0.1355	-3.25E-11
0.1356	-3.32E-11
0.1357	-3.41E-11
0.1358	-3.53E-11
0.1359	-3.60E-11
0.136	-3.57E-11
0.1361	-3.47E-11
0.1362	-3.45E-11
0.1363	-3.54E-11
0.1364	-3.65E-11
0.1365	-3.67E-11
0.1366	-3.66E-11
0.1367	-3.66E-11
0.1368	-3.68E-11
0.1369	-3.72E-11
0.137	-3.73E-11
0.1371	-3.68E-11
0.1372	-3.57E-11
0.1373	-3.50E-11
0.1374	-3.53E-11
0.1375	-3.62E-11
0.1376	-3.73E-11
0.1377	-3.75E-11
0.1378	-3.68E-11
0.1379	-3.60E-11
0.138	-3.56E-11
0.1381	-3.51E-11
0.1382	-3.45E-11
0.1383	-3.41E-11
0.1384	-3.38E-11
0.1385	-3.35E-11
0.1386	-3.37E-11
0.1387	-3.41E-11
0.1388	-3.43E-11
0.1389	-3.36E-11
0.139	-3.22E-11
0.1391	-3.11E-11
0.1392	-3.05E-11
0.1393	-3.03E-11
0.1394	-3.03E-11
0.1395	-3.09E-11
0.1396	-3.18E-11
0.1397	-3.24E-11
0.1398	-3.25E-11
0.1399	-3.20E-11
0.14	-3.07E-11
0.1401	-2.93E-11
0.1402	-2.86E-11
0.1403	-2.89E-11
0.1404	-2.94E-11
0.1405	-2.98E-11
0.1406	-3.02E-11
0.1407	-3.09E-11
0.1408	-3.17E-11
0.1409	-3.29E-11
0.141	-3.43E-11
0.1411	-3.52E-11
0.1412	-3.55E-11
0.1413	-3.52E-11
0.1414	-3.48E-11
0.1415	-3.45E-11
0.1416	-3.42E-11
0.1417	-3.43E-11
0.1418	-3.49E-11
0.1419	-3.54E-11
0.142	-3.52E-11
0.1421	-3.45E-11
0.1422	-3.39E-11
0.1423	-3.35E-11
0.1424	-3.29E-11
0.1425	-3.23E-11
0.1426	-3.22E-11
0.1427	-3.31E-11
0.1428	-3.46E-11
0.1429	-3.58E-11
0.143	-3.60E-11
0.1431	-3.51E-11
0.1432	-3.37E-11
0.1433	-3.25E-11
0.1434	-3.16E-11
0.1435	-3.09E-11
0.1436	-3.09E-11
0.1437	-3.20E-11
0.1438	-3.32E-11
0.1439	-3.35E-11
0.144	-3.34E-11
0.1441	-3.38E-11
0.1442	-3.48E-11
0.1443	-3.56E-11
0.1444	-3.55E-11
0.1445	-3.49E-11
0.1446	-3.44E-11
0.1447	-3.42E-11
0.1448	-3.39E-11
0.1449	-3.33E-11
0.145	-3.29E-11
0.1451	-3.30E-11
0.1452	-3.37E-11
0.1453	-3.41E-11
0.1454	-3.38E-11
0.1455	-3.31E-11
0.1456	-3.28E-11
0.1457	-3.32E-11
0.1458	-3.37E-11
0.1459	-3.40E-11
0.146	-3.43E-11
0.1461	-3.45E-11
0.1462	-3.45E-11
0.1463	-3.40E-11
0.1464	-3.32E-11
0.1465	-3.25E-11
0.1466	-3.21E-11
0.1467	-3.17E-11
0.1468	-3.12E-11
0.1469	-3.05E-11
0.147	-3.00E-11
0.1471	-3.00E-11
0.1472	-3.07E-11
0.1473	-3.15E-11
0.1474	-3.20E-11
0.1475	-3.24E-11
0.1476	-3.32E-11
0.1477	-3.41E-11
0.1478	-3.46E-11
0.1479	-3.47E-11
0.148	-3.46E-11
0.1481	-3.41E-11
0.1482	-3.36E-11
0.1483	-3.39E-11
0.1484	-3.51E-11
0.1485	-3.60E-11
0.1486	-3.54E-11
0.1487	-3.37E-11
0.1488	-3.23E-11
0.1489	-3.21E-11
0.149	-3.28E-11
0.1491	-3.37E-11
0.1492	-3.45E-11
0.1493	-3.51E-11
0.1494	-3.52E-11
0.1495	-3.48E-11
0.1496	-3.41E-11
0.1497	-3.36E-11
0.1498	-3.36E-11
0.1499	-3.37E-11
0.15	-3.36E-11
0.1501	-3.32E-11
0.1502	-3.31E-11
0.1503	-3.37E-11
0.1504	-3.50E-11
0.1505	-3.62E-11
0.1506	-3.67E-11
0.1507	-3.64E-11
0.1508	-3.62E-11
0.1509	-3.63E-11
0.151	-3.63E-11
0.1511	-3.57E-11
0.1512	-3.51E-11
0.1513	-3.50E-11
0.1514	-3.54E-11
0.1515	-3.57E-11
0.1516	-3.55E-11
0.1517	-3.50E-11
0.1518	-3.43E-11
0.1519	-3.38E-11
0.152	-3.33E-11
0.1521	-3.30E-11
0.1522	-3.32E-11
0.1523	-3.37E-11
0.1524	-3.43E-11
0.1525	-3.52E-11
0.1526	-3.63E-11
0.1527	-3.71E-11
0.1528	-3.71E-11
0.1529	-3.63E-11
0.153	-3.53E-11
0.1531	-3.50E-11
0.1532	-3.54E-11
0.1533	-3.56E-11
0.1534	-3.54E-11
0.1535	-3.49E-11
0.1536	-3.43E-11
0.1537	-3.37E-11
0.1538	-3.33E-11
0.1539	-3.29E-11
0.154	-3.24E-11
0.1541	-3.20E-11
0.1542	-3.19E-11
0.1543	-3.25E-11
0.1544	-3.31E-11
0.1545	-3.33E-11
0.1546	-3.34E-11
0.1547	-3.36E-11
0.1548	-3.37E-11
0.1549	-3.36E-11
0.155	-3.35E-11
0.1551	-3.31E-11
0.1552	-3.22E-11
0.1553	-3.08E-11
0.1554	-2.96E-11
0.1555	-2.96E-11
0.1556	-3.05E-11
0.1557	-3.15E-11
0.1558	-3.20E-11
0.1559	-3.21E-11
0.156	-3.22E-11
0.1561	-3.24E-11
0.1562	-3.25E-11
0.1563	-3.27E-11
0.1564	-3.31E-11
0.1565	-3.37E-11
0.1566	-3.38E-11
0.1567	-3.31E-11
0.1568	-3.25E-11
0.1569	-3.29E-11
0.157	-3.43E-11
0.1571	-3.53E-11
0.1572	-3.54E-11
0.1573	-3.50E-11
0.1574	-3.45E-11
0.1575	-3.43E-11
0.1576	-3.42E-11
0.1577	-3.40E-11
0.1578	-3.36E-11
0.1579	-3.25E-11
0.158	-3.13E-11
0.1581	-3.05E-11
0.1582	-3.06E-11
0.1583	-3.08E-11
0.1584	-3.10E-11
0.1585	-3.13E-11
0.1586	-3.14E-11
0.1587	-3.14E-11
0.1588	-3.20E-11
0.1589	-3.36E-11
0.159	-3.55E-11
0.1591	-3.68E-11
0.1592	-3.73E-11
0.1593	-3.71E-11
0.1594	-3.63E-11
0.1595	-3.50E-11
0.1596	-3.39E-11
0.1597	-3.30E-11
0.1598	-3.25E-11
0.1599	-3.23E-11
0.16	-3.21E-11
0.1601	-3.22E-11
0.1602	-3.27E-11
0.1603	-3.32E-11
0.1604	-3.32E-11
0.1605	-3.27E-11
0.1606	-3.24E-11
0.1607	-3.28E-11
0.1608	-3.37E-11
0.1609	-3.41E-11
0.161	-3.35E-11
0.1611	-3.25E-11
0.1612	-3.23E-11
0.1613	-3.30E-11
0.1614	-3.40E-11
0.1615	-3.42E-11
0.1616	-3.37E-11
0.1617	-3.28E-11
0.1618	-3.21E-11
0.1619	-3.19E-11
0.162	-3.21E-11
0.1621	-3.25E-11
0.1622	-3.27E-11
0.1623	-3.25E-11
0.1624	-3.22E-11
0.1625	-3.23E-11
0.1626	-3.30E-11
0.1627	-3.38E-11
0.1628	-3.39E-11
0.1629	-3.33E-11
0.163	-3.31E-11
0.1631	-3.31E-11
0.1632	-3.27E-11
0.1633	-3.16E-11
0.1634	-3.07E-11
0.1635	-3.07E-11
0.1636	-3.14E-11
0.1637	-3.23E-11
0.1638	-3.25E-11
0.1639	-3.21E-11
0.164	-3.16E-11
0.1641	-3.17E-11
0.1642	-3.22E-11
0.1643	-3.25E-11
0.1644	-3.25E-11
0.1645	-3.23E-11
0.1646	-3.20E-11
0.1647	-3.17E-11
0.1648	-3.15E-11
0.1649	-3.17E-11
0.165	-3.20E-11
0.1651	-3.16E-11
0.1652	-3.05E-11
0.1653	-2.98E-11
0.1654	-3.02E-11
0.1655	-3.10E-11
0.1656	-3.15E-11
0.1657	-3.17E-11
0.1658	-3.17E-11
0.1659	-3.15E-11
0.166	-3.14E-11
0.1661	-3.15E-11
0.1662	-3.17E-11
0.1663	-3.17E-11
0.1664	-3.14E-11
0.1665	-3.13E-11
0.1666	-3.18E-11
0.1667	-3.24E-11
0.1668	-3.23E-11
0.1669	-3.16E-11
0.167	-3.12E-11
0.1671	-3.13E-11
0.1672	-3.19E-11
0.1673	-3.29E-11
0.1674	-3.37E-11
0.1675	-3.43E-11
0.1676	-3.46E-11
0.1677	-3.48E-11
0.1678	-3.51E-11
0.1679	-3.52E-11
0.168	-3.46E-11
0.1681	-3.36E-11
0.1682	-3.31E-11
0.1683	-3.24E-11
0.1684	-3.10E-11
0.1685	-2.93E-11
0.1686	-2.83E-11
0.1687	-2.84E-11
0.1688	-2.91E-11
0.1689	-3.00E-11
0.169	-3.05E-11
0.1691	-3.07E-11
0.1692	-3.10E-11
0.1693	-3.15E-11
0.1694	-3.22E-11
0.1695	-3.28E-11
0.1696	-3.30E-11
0.1697	-3.29E-11
0.1698	-3.26E-11
0.1699	-3.21E-11
0.17	-3.12E-11
0.1701	-3.03E-11
0.1702	-2.98E-11
0.1703	-2.98E-11
0.1704	-3.02E-11
0.1705	-3.12E-11
0.1706	-3.23E-11
0.1707	-3.24E-11
0.1708	-3.20E-11
0.1709	-3.22E-11
0.171	-3.31E-11
0.1711	-3.38E-11
0.1712	-3.37E-11
0.1713	-3.31E-11
0.1714	-3.27E-11
0.1715	-3.30E-11
0.1716	-3.36E-11
0.1717	-3.37E-11
0.1718	-3.32E-11
0.1719	-3.27E-11
0.172	-3.27E-11
0.1721	-3.32E-11
0.1722	-3.36E-11
0.1723	-3.28E-11
0.1724	-3.14E-11
0.1725	-3.07E-11
0.1726	-3.12E-11
0.1727	-3.21E-11
0.1728	-3.33E-11
0.1729	-3.43E-11
0.173	-3.48E-11
0.1731	-3.45E-11
0.1732	-3.37E-11
0.1733	-3.30E-11
0.1734	-3.26E-11
0.1735	-3.21E-11
0.1736	-3.17E-11
0.1737	-3.18E-11
0.1738	-3.24E-11
0.1739	-3.29E-11
0.174	-3.31E-11
0.1741	-3.31E-11
0.1742	-3.29E-11
0.1743	-3.23E-11
0.1744	-3.16E-11
0.1745	-3.08E-11
0.1746	-3.03E-11
0.1747	-3.04E-11
0.1748	-3.10E-11
0.1749	-3.15E-11
0.175	-3.16E-11
0.1751	-3.17E-11
0.1752	-3.19E-11
0.1753	-3.20E-11
0.1754	-3.21E-11
0.1755	-3.26E-11
0.1756	-3.32E-11
0.1757	-3.35E-11
0.1758	-3.35E-11
0.1759	-3.36E-11
0.176	-3.39E-11
0.1761	-3.41E-11
0.1762	-3.35E-11
0.1763	-3.17E-11
0.1764	-2.97E-11
0.1765	-2.93E-11
0.1766	-3.05E-11
0.1767	-3.20E-11
0.1768	-3.33E-11
0.1769	-3.42E-11
0.177	-3.46E-11
0.1771	-3.45E-11
0.1772	-3.46E-11
0.1773	-3.54E-11
0.1774	-3.65E-11
0.1775	-3.66E-11
0.1776	-3.57E-11
0.1777	-3.46E-11
0.1778	-3.41E-11
0.1779	-3.43E-11
0.178	-3.45E-11
0.1781	-3.46E-11
0.1782	-3.50E-11
0.1783	-3.57E-11
0.1784	-3.59E-11
0.1785	-3.53E-11
0.1786	-3.46E-11
0.1787	-3.43E-11
0.1788	-3.39E-11
0.1789	-3.25E-11
0.179	-3.08E-11
0.1791	-3.01E-11
0.1792	-3.06E-11
0.1793	-3.14E-11
0.1794	-3.15E-11
0.1795	-3.12E-11
0.1796	-3.10E-11
0.1797	-3.11E-11
0.1798	-3.12E-11
0.1799	-3.15E-11
0.18	-3.24E-11
0.1801	-3.36E-11
0.1802	-3.44E-11
0.1803	-3.40E-11
0.1804	-3.28E-11
0.1805	-3.19E-11
0.1806	-3.23E-11
0.1807	-3.35E-11
0.1808	-3.47E-11
0.1809	-3.50E-11
0.181	-3.44E-11
0.1811	-3.37E-11
0.1812	-3.33E-11
0.1813	-3.35E-11
0.1814	-3.39E-11
0.1815	-3.43E-11
0.1816	-3.44E-11
0.1817	-3.47E-11
0.1818	-3.50E-11
0.1819	-3.47E-11
0.182	-3.41E-11
0.1821	-3.37E-11
0.1822	-3.42E-11
0.1823	-3.51E-11
0.1824	-3.57E-11
0.1825	-3.61E-11
0.1826	-3.63E-11
0.1827	-3.63E-11
0.1828	-3.63E-11
0.1829	-3.62E-11
0.183	-3.63E-11
0.1831	-3.64E-11
0.1832	-3.61E-11
0.1833	-3.52E-11
0.1834	-3.40E-11
0.1835	-3.33E-11
0.1836	-3.33E-11
0.1837	-3.36E-11
0.1838	-3.34E-11
0.1839	-3.29E-11
0.184	-3.23E-11
0.1841	-3.20E-11
0.1842	-3.24E-11
0.1843	-3.32E-11
0.1844	-3.36E-11
0.1845	-3.30E-11
0.1846	-3.21E-11
0.1847	-3.16E-11
0.1848	-3.15E-11
0.1849	-3.16E-11
0.185	-3.21E-11
0.1851	-3.29E-11
0.1852	-3.36E-11
0.1853	-3.40E-11
0.1854	-3.41E-11
0.1855	-3.43E-11
0.1856	-3.48E-11
0.1857	-3.54E-11
0.1858	-3.58E-11
0.1859	-3.61E-11
0.186	-3.64E-11
0.1861	-3.68E-11
0.1862	-3.70E-11
0.1863	-3.68E-11
0.1864	-3.67E-11
0.1865	-3.66E-11
0.1866	-3.67E-11
0.1867	-3.71E-11
0.1868	-3.77E-11
0.1869	-3.80E-11
0.187	-3.82E-11
0.1871	-3.86E-11
0.1872	-3.89E-11
0.1873	-3.88E-11
0.1874	-3.81E-11
0.1875	-3.72E-11
0.1876	-3.66E-11
0.1877	-3.64E-11
0.1878	-3.62E-11
0.1879	-3.59E-11
0.188	-3.57E-11
0.1881	-3.56E-11
0.1882	-3.56E-11
0.1883	-3.58E-11
0.1884	-3.65E-11
0.1885	-3.70E-11
0.1886	-3.71E-11
0.1887	-3.69E-11
0.1888	-3.71E-11
0.1889	-3.76E-11
0.189	-3.79E-11
0.1891	-3.73E-11
0.1892	-3.64E-11
0.1893	-3.59E-11
0.1894	-3.61E-11
0.1895	-3.64E-11
0.1896	-3.70E-11
0.1897	-3.79E-11
0.1898	-3.84E-11
0.1899	-3.82E-11
0.19	-3.72E-11
0.1901	-3.63E-11
0.1902	-3.58E-11
0.1903	-3.56E-11
0.1904	-3.57E-11
0.1905	-3.56E-11
0.1906	-3.48E-11
0.1907	-3.34E-11
0.1908	-3.22E-11
0.1909	-3.16E-11
0.191	-3.20E-11
0.1911	-3.32E-11
0.1912	-3.44E-11
0.1913	-3.48E-11
0.1914	-3.42E-11
0.1915	-3.36E-11
0.1916	-3.33E-11
0.1917	-3.30E-11
0.1918	-3.24E-11
0.1919	-3.17E-11
0.192	-3.08E-11
0.1921	-3.02E-11
0.1922	-3.01E-11
0.1923	-3.07E-11
0.1924	-3.14E-11
0.1925	-3.14E-11
0.1926	-3.10E-11
0.1927	-3.10E-11
0.1928	-3.21E-11
0.1929	-3.42E-11
0.193	-3.66E-11
0.1931	-3.81E-11
0.1932	-3.81E-11
0.1933	-3.70E-11
0.1934	-3.58E-11
0.1935	-3.51E-11
0.1936	-3.53E-11
0.1937	-3.62E-11
0.1938	-3.69E-11
0.1939	-3.68E-11
0.194	-3.63E-11
0.1941	-3.59E-11
0.1942	-3.54E-11
0.1943	-3.45E-11
0.1944	-3.40E-11
0.1945	-3.48E-11
0.1946	-3.58E-11
0.1947	-3.57E-11
0.1948	-3.48E-11
0.1949	-3.43E-11
0.195	-3.46E-11
0.1951	-3.51E-11
0.1952	-3.52E-11
0.1953	-3.49E-11
0.1954	-3.45E-11
0.1955	-3.42E-11
0.1956	-3.38E-11
0.1957	-3.39E-11
0.1958	-3.47E-11
0.1959	-3.49E-11
0.196	-3.46E-11
0.1961	-3.46E-11
0.1962	-3.54E-11
0.1963	-3.67E-11
0.1964	-3.82E-11
0.1965	-3.99E-11
0.1966	-4.08E-11
0.1967	-4.02E-11
0.1968	-3.85E-11
0.1969	-3.72E-11
0.197	-3.68E-11
0.1971	-3.73E-11
0.1972	-3.78E-11
0.1973	-3.77E-11
0.1974	-3.67E-11
0.1975	-3.54E-11
0.1976	-3.48E-11
0.1977	-3.51E-11
0.1978	-3.57E-11
0.1979	-3.61E-11
0.198	-3.60E-11
0.1981	-3.53E-11
0.1982	-3.42E-11
0.1983	-3.34E-11
0.1984	-3.30E-11
0.1985	-3.27E-11
0.1986	-3.24E-11
0.1987	-3.22E-11
0.1988	-3.23E-11
0.1989	-3.28E-11
0.199	-3.36E-11
0.1991	-3.46E-11
0.1992	-3.54E-11
0.1993	-3.60E-11
0.1994	-3.68E-11
0.1995	-3.73E-11
0.1996	-3.66E-11
0.1997	-3.50E-11
0.1998	-3.40E-11
[truncated: 148,001 more rows]
