# Supplementary material for: A proton-gated channel identified in the centipede antenna
Source: EMBO Rep. 2025 Oct 20;26(24):6083–95. doi: 10.1038/s44319-025-00606-2 (PMC12714832; doi:10.1038/s44319-025-00606-2)
Supplement: Supplementary file 6 — Source data Fig. 2 [file 44319_2025_606_MOESM6_ESM.zip › Figure2B/Figure2B_normalized_currve.csv]

Figure2B. Normalized current (I1) vs. pH							Figure2B. Normalized current (I2) vs. pH
pH	Cell1_Normalized current (I1/Imax)	Cell2_Normalized current (I1/Imax)	Cell3_Normalized current (I1/Imax)	Average	SEM		pH	Cell1_Normalized current (I2/Imax)	Cell2_Normalized current (I2/Imax)	Cell3_Normalized current (I2/Imax)	Average	SEM
7	0	0	0	0	0		7	0	0	0	0	0
4	0	0	0	0	0		4	0	0	0	0	0
3.75	0.0539095	0.036268	0.056438	0.0488718	0.00634405		3.75	0.134873	0.165435	0.164807	0.155038	0.0100843
3.6	0.104121	0.094135	0.125014	0.107757	0.00909747		3.6	0.512407	0.435608	0.602333	0.516783	0.0481791
3.5	0.189712	0.176555	0.118884	0.161717	0.0217507		3.5	0.790123	0.889952	0.841202	0.840426	0.0288208
3.25	0.150823	0.258947	0.23176	0.213843	0.0324728		3.25	0.876008	1	0.950644	0.942217	0.0360405
3	0.287654	0.255502	0.201073	0.248076	0.0252681		3	1	0.990431	1	0.99681	0.00318967
1	0.2	0.2	0.2	0.2	1.96E-17		1	1	1	1	1	0
