# Supplementary material for: A proton-gated channel identified in the centipede antenna
Source: EMBO Rep. 2025 Oct 20;26(24):6083–95. doi: 10.1038/s44319-025-00606-2 (PMC12714832; doi:10.1038/s44319-025-00606-2)
Supplement: Supplementary file 6 — Source data Fig. 2 [file 44319_2025_606_MOESM6_ESM.zip › Figure2C/Figure2C_Zinc_inhibition_currve_rawdata.csv]

Time (s)	Current (A)
0	3.74E-12
0.0001	3.81E-11
0.0002	7.49E-11
0.0003	8.11E-12
0.0004	1.06E-11
0.0005	8.11E-12
0.0006	4.37E-12
0.0007	-1.25E-12
0.0008	-1.25E-12
0.0009	0
0.001	6.24E-13
0.0011	-3.74E-12
0.0012	6.24E-13
0.0013	-1.87E-12
0.0014	-1.87E-12
0.0015	-2.50E-12
0.0016	-3.74E-12
0.0017	-1.87E-12
0.0018	-2.50E-12
0.0019	-1.25E-12
0.002	3.74E-12
0.0021	1.87E-12
0.0022	-1.25E-12
0.0023	-1.87E-12
0.0024	2.50E-12
0.0025	6.24E-13
0.0026	6.24E-13
0.0027	1.87E-12
0.0028	6.24E-13
0.0029	1.25E-12
0.003	-2.50E-12
0.0031	-1.25E-12
0.0032	0
0.0033	0
0.0034	1.25E-12
0.0035	2.50E-12
0.0036	4.37E-12
0.0037	3.12E-12
0.0038	6.24E-13
0.0039	2.50E-12
0.004	1.25E-12
0.0041	-1.87E-12
0.0042	6.24E-13
0.0043	0
0.0044	6.24E-13
0.0045	1.87E-12
0.0046	6.24E-13
0.0047	6.24E-13
0.0048	3.12E-12
0.0049	2.50E-12
0.005	0
0.0051	1.25E-12
0.0052	1.25E-12
0.0053	1.87E-12
0.0054	-6.24E-13
0.0055	2.50E-12
0.0056	1.25E-12
0.0057	6.24E-13
0.0058	3.12E-12
0.0059	1.87E-12
0.006	6.24E-13
0.0061	6.24E-13
0.0062	1.87E-12
0.0063	2.50E-12
0.0064	3.74E-12
0.0065	1.25E-12
0.0066	3.12E-12
0.0067	3.74E-12
0.0068	1.87E-12
0.0069	2.50E-12
0.007	6.24E-13
0.0071	1.87E-12
0.0072	3.12E-12
0.0073	0
0.0074	2.50E-12
0.0075	-6.24E-13
0.0076	6.24E-13
0.0077	-1.25E-12
0.0078	1.87E-12
0.0079	3.74E-12
0.008	-6.24E-13
0.0081	3.12E-12
0.0082	4.37E-12
0.0083	1.87E-12
0.0084	2.50E-12
0.0085	3.12E-12
0.0086	1.87E-12
0.0087	-1.87E-12
0.0088	-2.50E-12
0.0089	1.25E-12
0.009	3.12E-12
0.0091	2.50E-12
0.0092	1.25E-12
0.0093	1.87E-12
0.0094	4.99E-12
0.0095	3.12E-12
0.0096	3.12E-12
0.0097	4.99E-12
0.0098	8.11E-12
0.0099	6.24E-13
0.01	6.24E-12
0.0101	8.74E-12
0.0102	4.37E-12
0.0103	1.25E-12
0.0104	2.50E-12
0.0105	3.74E-12
0.0106	3.12E-12
0.0107	1.87E-12
0.0108	4.37E-12
0.0109	3.12E-12
0.011	5.62E-12
0.0111	3.12E-12
0.0112	1.25E-12
0.0113	6.86E-12
0.0114	4.99E-12
0.0115	3.74E-12
0.0116	2.50E-12
0.0117	3.12E-12
0.0118	1.87E-12
0.0119	3.12E-12
0.012	4.99E-12
0.0121	1.25E-12
0.0122	-1.25E-12
0.0123	5.62E-12
0.0124	1.87E-12
0.0125	4.99E-12
0.0126	-2.50E-12
0.0127	4.37E-12
0.0128	4.37E-12
0.0129	3.74E-12
0.013	4.37E-12
0.0131	1.25E-12
0.0132	3.12E-12
0.0133	4.37E-12
0.0134	2.50E-12
0.0135	3.12E-12
0.0136	6.24E-12
0.0137	7.49E-12
0.0138	1.87E-12
0.0139	4.37E-12
0.014	4.99E-12
0.0141	4.99E-12
0.0142	0
0.0143	0
0.0144	3.74E-12
0.0145	1.87E-12
0.0146	5.62E-12
0.0147	4.99E-12
0.0148	2.50E-12
0.0149	1.25E-12
0.015	3.12E-12
0.0151	3.74E-12
0.0152	4.37E-12
0.0153	3.12E-12
0.0154	6.24E-13
0.0155	1.87E-12
0.0156	1.25E-12
0.0157	-1.25E-12
0.0158	0
0.0159	3.74E-12
0.016	3.12E-12
0.0161	3.74E-12
0.0162	4.37E-12
0.0163	3.12E-12
0.0164	0
0.0165	2.50E-12
0.0166	1.25E-12
0.0167	3.12E-12
0.0168	2.50E-12
0.0169	2.50E-12
0.017	-1.87E-12
0.0171	2.50E-12
0.0172	3.74E-12
0.0173	3.74E-12
0.0174	3.74E-12
0.0175	1.25E-12
0.0176	4.99E-12
0.0177	3.74E-12
0.0178	2.50E-12
0.0179	5.62E-12
0.018	4.99E-12
0.0181	4.37E-12
0.0182	6.24E-12
0.0183	3.74E-12
0.0184	1.87E-12
0.0185	3.12E-12
0.0186	6.24E-13
0.0187	2.50E-12
0.0188	4.37E-12
0.0189	4.99E-12
0.019	3.74E-12
0.0191	2.50E-12
0.0192	3.74E-12
0.0193	4.37E-12
0.0194	5.62E-12
0.0195	2.50E-12
0.0196	2.50E-12
0.0197	4.37E-12
0.0198	2.50E-12
0.0199	6.86E-12
0.02	5.62E-12
0.0201	4.99E-12
0.0202	1.87E-12
0.0203	2.50E-12
0.0204	2.50E-12
0.0205	6.86E-12
0.0206	7.49E-12
0.0207	4.99E-12
0.0208	4.99E-12
0.0209	4.37E-12
0.021	1.25E-12
0.0211	3.74E-12
0.0212	3.12E-12
0.0213	3.74E-12
0.0214	3.12E-12
0.0215	1.87E-12
0.0216	3.74E-12
0.0217	2.50E-12
0.0218	3.12E-12
0.0219	1.25E-12
0.022	-6.24E-13
0.0221	3.12E-12
0.0222	6.24E-12
0.0223	3.74E-12
0.0224	1.87E-12
0.0225	3.74E-12
0.0226	1.25E-12
0.0227	-2.50E-12
0.0228	1.25E-12
0.0229	0
0.023	3.12E-12
0.0231	2.50E-12
0.0232	1.25E-12
0.0233	-1.25E-12
0.0234	2.50E-12
0.0235	4.37E-12
0.0236	3.74E-12
0.0237	3.12E-12
0.0238	8.11E-12
0.0239	5.62E-12
0.024	4.99E-12
0.0241	2.50E-12
0.0242	2.50E-12
0.0243	0
0.0244	3.12E-12
0.0245	3.12E-12
0.0246	1.87E-12
0.0247	4.37E-12
0.0248	4.99E-12
0.0249	1.87E-12
0.025	6.24E-13
0.0251	4.37E-12
0.0252	1.87E-12
0.0253	5.62E-12
0.0254	4.99E-12
0.0255	3.12E-12
0.0256	1.25E-12
0.0257	1.87E-12
0.0258	3.74E-12
0.0259	3.12E-12
0.026	5.62E-12
0.0261	4.99E-12
0.0262	4.37E-12
0.0263	5.62E-12
0.0264	3.74E-12
0.0265	1.87E-12
0.0266	3.74E-12
0.0267	3.12E-12
0.0268	4.37E-12
0.0269	4.99E-12
0.027	3.12E-12
0.0271	1.25E-12
0.0272	2.50E-12
0.0273	3.74E-12
0.0274	3.74E-12
0.0275	4.99E-12
0.0276	5.62E-12
0.0277	6.86E-12
0.0278	8.74E-12
0.0279	6.24E-12
0.028	2.50E-12
0.0281	4.37E-12
0.0282	4.37E-12
0.0283	2.50E-12
0.0284	2.50E-12
0.0285	3.74E-12
0.0286	2.50E-12
0.0287	4.37E-12
0.0288	5.62E-12
0.0289	3.74E-12
0.029	4.99E-12
0.0291	4.37E-12
0.0292	4.37E-12
0.0293	5.62E-12
0.0294	2.50E-12
0.0295	3.12E-12
0.0296	3.12E-12
0.0297	4.99E-12
0.0298	5.62E-12
0.0299	1.25E-12
0.03	3.74E-12
0.0301	3.74E-12
0.0302	2.50E-12
0.0303	3.12E-12
0.0304	4.99E-12
0.0305	4.37E-12
0.0306	4.99E-12
0.0307	7.49E-12
0.0308	3.74E-12
0.0309	4.99E-12
0.031	0
0.0311	3.74E-12
0.0312	4.37E-12
0.0313	3.12E-12
0.0314	3.12E-12
0.0315	4.99E-12
0.0316	4.99E-12
0.0317	5.62E-12
0.0318	4.37E-12
0.0319	3.74E-12
0.032	4.99E-12
0.0321	3.74E-12
0.0322	4.99E-12
0.0323	4.99E-12
0.0324	6.24E-13
0.0325	4.37E-12
0.0326	2.50E-12
0.0327	6.24E-13
0.0328	4.99E-12
0.0329	5.62E-12
0.033	6.86E-12
0.0331	3.12E-12
0.0332	3.74E-12
0.0333	1.87E-12
0.0334	3.74E-12
0.0335	3.12E-12
0.0336	4.37E-12
0.0337	3.74E-12
0.0338	4.37E-12
0.0339	4.99E-12
0.034	3.74E-12
0.0341	5.62E-12
0.0342	6.24E-12
0.0343	6.24E-12
0.0344	3.74E-12
0.0345	2.50E-12
0.0346	2.50E-12
0.0347	1.25E-12
0.0348	4.99E-12
0.0349	-1.25E-12
0.035	0
0.0351	1.87E-12
0.0352	1.25E-12
0.0353	1.25E-12
0.0354	1.25E-12
0.0355	1.87E-12
0.0356	4.37E-12
0.0357	4.99E-12
0.0358	3.74E-12
0.0359	4.99E-12
0.036	4.99E-12
0.0361	0
0.0362	4.37E-12
0.0363	6.86E-12
0.0364	-6.24E-13
0.0365	2.50E-12
0.0366	8.74E-12
0.0367	5.62E-12
0.0368	1.87E-12
0.0369	3.74E-12
0.037	3.74E-12
0.0371	3.74E-12
0.0372	8.11E-12
0.0373	2.50E-12
0.0374	1.87E-12
0.0375	3.74E-12
0.0376	3.74E-12
0.0377	2.50E-12
0.0378	2.50E-12
0.0379	4.37E-12
0.038	3.74E-12
0.0381	6.24E-12
0.0382	7.49E-12
0.0383	3.12E-12
0.0384	6.86E-12
0.0385	4.99E-12
0.0386	4.37E-12
0.0387	3.74E-12
0.0388	4.37E-12
0.0389	4.99E-12
0.039	5.62E-12
0.0391	6.86E-12
0.0392	6.86E-12
0.0393	3.12E-12
0.0394	3.74E-12
0.0395	5.62E-12
0.0396	3.12E-12
0.0397	3.12E-12
0.0398	4.37E-12
0.0399	4.99E-12
0.04	6.86E-12
0.0401	6.24E-12
0.0402	3.74E-12
0.0403	4.37E-12
0.0404	4.99E-12
0.0405	3.12E-12
0.0406	7.49E-12
0.0407	6.24E-12
0.0408	4.99E-12
0.0409	2.50E-12
0.041	1.87E-12
0.0411	3.12E-12
0.0412	4.99E-12
0.0413	6.24E-12
0.0414	5.62E-12
0.0415	1.87E-12
0.0416	3.12E-12
0.0417	2.50E-12
0.0418	3.74E-12
0.0419	3.74E-12
0.042	3.74E-12
0.0421	6.24E-12
0.0422	7.49E-12
0.0423	6.86E-12
0.0424	3.74E-12
0.0425	2.50E-12
0.0426	3.74E-12
0.0427	3.12E-12
0.0428	4.99E-12
0.0429	4.37E-12
0.043	8.11E-12
0.0431	4.99E-12
0.0432	4.37E-12
0.0433	4.99E-12
0.0434	3.74E-12
0.0435	3.74E-12
0.0436	6.86E-12
0.0437	5.62E-12
0.0438	3.74E-12
0.0439	4.37E-12
0.044	4.99E-12
0.0441	3.12E-12
0.0442	2.50E-12
0.0443	3.12E-12
0.0444	3.74E-12
0.0445	1.87E-12
0.0446	5.62E-12
0.0447	4.99E-12
0.0448	3.74E-12
0.0449	6.24E-12
0.045	5.62E-12
0.0451	5.62E-12
0.0452	4.37E-12
0.0453	4.99E-12
0.0454	4.37E-12
0.0455	1.25E-12
0.0456	4.37E-12
0.0457	6.24E-12
0.0458	4.37E-12
0.0459	2.50E-12
0.046	1.87E-12
0.0461	3.74E-12
0.0462	2.50E-12
0.0463	1.87E-12
0.0464	3.12E-12
0.0465	1.87E-12
0.0466	3.12E-12
0.0467	4.99E-12
0.0468	1.87E-12
0.0469	4.99E-12
0.047	2.50E-12
0.0471	3.12E-12
0.0472	3.74E-12
0.0473	4.99E-12
0.0474	4.99E-12
0.0475	3.74E-12
0.0476	1.87E-12
0.0477	0
0.0478	5.62E-12
0.0479	4.99E-12
0.048	3.74E-12
0.0481	3.74E-12
0.0482	4.37E-12
0.0483	7.49E-12
0.0484	7.49E-12
0.0485	4.37E-12
0.0486	5.62E-12
0.0487	2.50E-12
0.0488	2.50E-12
0.0489	4.37E-12
0.049	4.99E-12
0.0491	3.12E-12
0.0492	1.87E-12
0.0493	1.87E-12
0.0494	1.87E-12
0.0495	4.99E-12
0.0496	3.74E-12
0.0497	1.25E-12
0.0498	5.62E-12
0.0499	6.86E-12
0.05	3.12E-12
0.0501	3.12E-12
0.0502	4.37E-12
0.0503	4.37E-12
0.0504	1.87E-12
0.0505	6.86E-12
0.0506	4.37E-12
0.0507	2.50E-12
0.0508	2.50E-12
0.0509	3.74E-12
0.051	1.87E-12
0.0511	6.24E-13
0.0512	4.37E-12
0.0513	3.12E-12
0.0514	4.99E-12
0.0515	2.50E-12
0.0516	6.86E-12
0.0517	2.50E-12
0.0518	4.99E-12
0.0519	4.37E-12
0.052	3.12E-12
0.0521	3.74E-12
0.0522	5.62E-12
0.0523	4.99E-12
0.0524	3.12E-12
0.0525	1.87E-12
0.0526	1.25E-12
0.0527	0
0.0528	6.24E-12
0.0529	4.37E-12
0.053	6.86E-12
0.0531	4.99E-12
0.0532	3.12E-12
0.0533	4.37E-12
0.0534	5.62E-12
0.0535	6.86E-12
0.0536	3.12E-12
0.0537	3.12E-12
0.0538	3.12E-12
0.0539	1.87E-12
0.054	0
0.0541	5.62E-12
0.0542	3.12E-12
0.0543	4.37E-12
0.0544	1.87E-12
0.0545	2.50E-12
0.0546	7.49E-12
0.0547	5.62E-12
0.0548	4.37E-12
0.0549	3.74E-12
0.055	3.12E-12
0.0551	1.87E-12
0.0552	3.74E-12
0.0553	3.74E-12
0.0554	1.87E-12
0.0555	3.74E-12
0.0556	5.62E-12
0.0557	4.37E-12
0.0558	1.87E-12
0.0559	2.50E-12
0.056	4.37E-12
0.0561	7.49E-12
0.0562	4.37E-12
0.0563	4.37E-12
0.0564	3.74E-12
0.0565	6.86E-12
0.0566	4.99E-12
0.0567	4.37E-12
0.0568	4.99E-12
0.0569	3.74E-12
0.057	1.87E-12
0.0571	6.86E-12
0.0572	3.74E-12
0.0573	5.62E-12
0.0574	6.86E-12
0.0575	4.37E-12
0.0576	3.74E-12
0.0577	3.12E-12
0.0578	4.99E-12
0.0579	4.37E-12
0.058	9.98E-12
0.0581	7.49E-12
0.0582	2.50E-12
0.0583	3.74E-12
0.0584	3.74E-12
0.0585	3.12E-12
0.0586	4.99E-12
0.0587	5.62E-12
0.0588	4.99E-12
0.0589	4.99E-12
0.059	3.74E-12
0.0591	7.49E-12
0.0592	5.62E-12
0.0593	4.37E-12
0.0594	3.12E-12
0.0595	8.11E-12
0.0596	6.86E-12
0.0597	4.99E-12
0.0598	3.12E-12
0.0599	6.24E-12
0.06	4.99E-12
0.0601	6.24E-12
0.0602	3.12E-12
0.0603	4.37E-12
0.0604	3.74E-12
0.0605	0
0.0606	3.74E-12
0.0607	4.37E-12
0.0608	4.37E-12
0.0609	4.37E-12
0.061	1.87E-12
0.0611	4.99E-12
0.0612	5.62E-12
0.0613	5.62E-12
0.0614	4.99E-12
0.0615	7.49E-12
0.0616	3.12E-12
0.0617	6.24E-12
0.0618	5.62E-12
0.0619	6.24E-12
0.062	4.37E-12
0.0621	4.37E-12
0.0622	4.37E-12
0.0623	4.37E-12
0.0624	8.11E-12
0.0625	5.62E-12
0.0626	0
0.0627	5.62E-12
0.0628	5.62E-12
0.0629	2.50E-12
0.063	6.86E-12
0.0631	3.12E-12
0.0632	5.62E-12
0.0633	5.62E-12
0.0634	5.62E-12
0.0635	6.86E-12
0.0636	5.62E-12
0.0637	3.12E-12
0.0638	2.50E-12
0.0639	5.62E-12
0.064	4.37E-12
0.0641	4.37E-12
0.0642	3.74E-12
0.0643	7.49E-12
0.0644	1.87E-12
0.0645	0
0.0646	3.12E-12
0.0647	7.49E-12
0.0648	6.86E-12
0.0649	1.87E-12
0.065	1.87E-12
0.0651	4.37E-12
0.0652	1.87E-12
0.0653	3.74E-12
0.0654	2.50E-12
0.0655	4.99E-12
0.0656	3.12E-12
0.0657	3.74E-12
0.0658	4.99E-12
0.0659	3.74E-12
0.066	4.37E-12
0.0661	2.50E-12
0.0662	6.24E-12
0.0663	5.62E-12
0.0664	3.12E-12
0.0665	4.99E-12
0.0666	2.50E-12
0.0667	6.86E-12
0.0668	5.62E-12
0.0669	2.50E-12
0.067	3.74E-12
0.0671	4.99E-12
0.0672	4.99E-12
0.0673	1.87E-12
0.0674	5.62E-12
0.0675	6.24E-12
0.0676	5.62E-12
0.0677	4.99E-12
0.0678	3.12E-12
0.0679	3.74E-12
0.068	3.12E-12
0.0681	4.99E-12
0.0682	5.62E-12
0.0683	6.86E-12
0.0684	3.74E-12
0.0685	3.12E-12
0.0686	4.37E-12
0.0687	4.99E-12
0.0688	4.37E-12
0.0689	6.86E-12
0.069	5.62E-12
0.0691	4.37E-12
0.0692	1.87E-12
0.0693	3.12E-12
0.0694	5.62E-12
0.0695	5.62E-12
0.0696	4.37E-12
0.0697	6.24E-12
0.0698	3.12E-12
0.0699	5.62E-12
0.07	4.99E-12
0.0701	2.50E-12
0.0702	4.37E-12
0.0703	4.37E-12
0.0704	8.11E-12
0.0705	1.87E-12
0.0706	5.62E-12
0.0707	1.25E-12
0.0708	1.87E-12
0.0709	0
0.071	6.24E-13
0.0711	3.12E-12
0.0712	4.99E-12
0.0713	-6.24E-13
0.0714	3.12E-12
0.0715	2.50E-12
0.0716	3.12E-12
0.0717	3.74E-12
0.0718	3.12E-12
0.0719	4.99E-12
0.072	6.86E-12
0.0721	6.24E-12
0.0722	3.74E-12
0.0723	3.74E-12
0.0724	3.12E-12
0.0725	6.24E-13
0.0726	7.49E-12
0.0727	8.11E-12
0.0728	8.74E-12
0.0729	6.86E-12
0.073	3.74E-12
0.0731	3.12E-12
0.0732	3.12E-12
0.0733	7.49E-12
0.0734	6.24E-12
0.0735	4.37E-12
0.0736	1.25E-12
0.0737	3.12E-12
0.0738	9.98E-12
0.0739	8.74E-12
0.074	6.24E-12
0.0741	2.50E-12
0.0742	1.87E-12
0.0743	4.99E-12
0.0744	4.37E-12
0.0745	4.99E-12
0.0746	4.99E-12
0.0747	5.62E-12
0.0748	4.99E-12
0.0749	7.49E-12
0.075	4.37E-12
0.0751	5.62E-12
0.0752	5.62E-12
0.0753	3.12E-12
0.0754	5.62E-12
0.0755	5.62E-12
0.0756	4.99E-12
0.0757	3.74E-12
0.0758	5.62E-12
0.0759	5.62E-12
0.076	4.99E-12
0.0761	6.24E-12
0.0762	6.24E-12
0.0763	4.99E-12
0.0764	2.50E-12
0.0765	4.37E-12
0.0766	5.62E-12
0.0767	6.24E-12
0.0768	6.24E-12
0.0769	5.62E-12
0.077	1.87E-12
0.0771	1.25E-12
0.0772	7.49E-12
0.0773	6.86E-12
0.0774	4.37E-12
0.0775	5.62E-12
0.0776	5.62E-12
0.0777	3.74E-12
0.0778	3.12E-12
0.0779	1.25E-12
0.078	4.99E-12
0.0781	3.12E-12
0.0782	6.86E-12
0.0783	3.74E-12
0.0784	5.62E-12
0.0785	5.62E-12
0.0786	2.50E-12
0.0787	3.12E-12
0.0788	6.86E-12
0.0789	4.99E-12
0.079	1.25E-12
0.0791	4.37E-12
0.0792	4.99E-12
0.0793	2.50E-12
0.0794	1.87E-12
0.0795	1.87E-12
0.0796	8.11E-12
0.0797	6.24E-12
0.0798	6.24E-13
0.0799	4.99E-12
0.08	4.37E-12
0.0801	4.99E-12
0.0802	5.62E-12
0.0803	5.62E-12
0.0804	4.37E-12
0.0805	2.50E-12
0.0806	4.99E-12
0.0807	4.99E-12
0.0808	5.62E-12
0.0809	7.49E-12
0.081	4.37E-12
0.0811	4.37E-12
0.0812	6.86E-12
0.0813	5.62E-12
0.0814	6.86E-12
0.0815	3.74E-12
0.0816	6.24E-12
0.0817	8.11E-12
0.0818	4.37E-12
0.0819	4.99E-12
0.082	1.87E-12
0.0821	3.12E-12
0.0822	2.50E-12
0.0823	4.99E-12
0.0824	3.12E-12
0.0825	2.50E-12
0.0826	5.62E-12
0.0827	4.37E-12
0.0828	1.87E-12
0.0829	1.25E-12
0.083	3.12E-12
0.0831	6.24E-13
0.0832	0
0.0833	4.99E-12
0.0834	6.86E-12
0.0835	4.99E-12
0.0836	5.62E-12
0.0837	6.24E-13
0.0838	4.37E-12
0.0839	6.24E-12
0.084	4.99E-12
0.0841	3.12E-12
0.0842	4.99E-12
0.0843	4.37E-12
0.0844	3.12E-12
0.0845	9.98E-12
0.0846	6.86E-12
0.0847	6.86E-12
0.0848	4.99E-12
0.0849	3.12E-12
0.085	4.99E-12
0.0851	6.24E-12
0.0852	6.24E-12
0.0853	5.62E-12
0.0854	5.62E-12
0.0855	5.62E-12
0.0856	6.86E-12
0.0857	3.12E-12
0.0858	2.50E-12
0.0859	5.62E-12
0.086	4.37E-12
0.0861	4.99E-12
0.0862	4.37E-12
0.0863	4.37E-12
0.0864	1.25E-12
0.0865	4.37E-12
0.0866	4.37E-12
0.0867	2.50E-12
0.0868	3.74E-12
0.0869	2.50E-12
0.087	6.24E-12
0.0871	6.24E-12
0.0872	6.24E-12
0.0873	3.12E-12
0.0874	4.37E-12
0.0875	6.86E-12
0.0876	3.12E-12
0.0877	2.50E-12
0.0878	1.87E-12
0.0879	3.74E-12
0.088	1.25E-12
0.0881	4.37E-12
0.0882	2.50E-12
0.0883	5.62E-12
0.0884	4.37E-12
0.0885	4.37E-12
0.0886	5.62E-12
0.0887	8.11E-12
0.0888	7.49E-12
0.0889	5.62E-12
0.089	3.12E-12
0.0891	5.62E-12
0.0892	8.74E-12
0.0893	4.37E-12
0.0894	5.62E-12
0.0895	4.37E-12
0.0896	2.50E-12
0.0897	7.49E-12
0.0898	4.37E-12
0.0899	4.99E-12
0.09	5.62E-12
0.0901	3.12E-12
0.0902	4.37E-12
0.0903	4.99E-12
0.0904	6.86E-12
0.0905	7.49E-12
0.0906	4.99E-12
0.0907	3.12E-12
0.0908	3.74E-12
0.0909	4.99E-12
0.091	6.86E-12
0.0911	4.99E-12
0.0912	4.37E-12
0.0913	6.24E-12
0.0914	6.24E-12
0.0915	6.86E-12
0.0916	4.37E-12
0.0917	6.24E-12
0.0918	8.11E-12
0.0919	5.62E-12
0.092	6.86E-12
0.0921	7.49E-12
0.0922	8.11E-12
0.0923	4.37E-12
0.0924	1.87E-12
0.0925	8.11E-12
0.0926	9.36E-12
0.0927	5.62E-12
0.0928	6.24E-12
0.0929	4.99E-12
0.093	9.98E-12
0.0931	3.74E-12
0.0932	8.11E-12
0.0933	3.74E-12
0.0934	8.11E-12
0.0935	7.49E-12
0.0936	7.49E-12
0.0937	7.49E-12
0.0938	3.74E-12
0.0939	4.99E-12
0.094	8.74E-12
0.0941	4.37E-12
0.0942	4.99E-12
0.0943	6.86E-12
0.0944	2.50E-12
0.0945	8.11E-12
0.0946	9.98E-12
0.0947	7.49E-12
0.0948	3.74E-12
0.0949	6.24E-12
0.095	3.74E-12
0.0951	4.37E-12
0.0952	3.74E-12
0.0953	3.74E-12
0.0954	3.12E-12
0.0955	5.62E-12
0.0956	3.74E-12
0.0957	6.24E-12
0.0958	6.24E-12
0.0959	4.37E-12
0.096	3.74E-12
0.0961	7.49E-12
0.0962	6.86E-12
0.0963	2.50E-12
0.0964	8.11E-12
0.0965	8.74E-12
0.0966	6.24E-12
0.0967	4.37E-12
0.0968	8.11E-12
0.0969	6.86E-12
0.097	4.37E-12
0.0971	6.86E-12
0.0972	3.12E-12
0.0973	3.74E-12
0.0974	3.12E-12
0.0975	2.50E-12
0.0976	6.86E-12
0.0977	4.99E-12
0.0978	4.99E-12
0.0979	4.99E-12
0.098	4.37E-12
0.0981	0
0.0982	3.12E-12
0.0983	1.87E-12
0.0984	3.74E-12
0.0985	3.74E-12
0.0986	1.25E-12
0.0987	5.62E-12
0.0988	6.86E-12
0.0989	5.62E-12
0.099	7.49E-12
0.0991	2.50E-12
0.0992	3.74E-12
0.0993	9.36E-12
0.0994	5.62E-12
0.0995	1.87E-12
0.0996	8.11E-12
0.0997	4.37E-12
0.0998	3.74E-12
0.0999	6.86E-12
0.1	4.37E-12
0.1001	6.24E-12
0.1002	9.98E-12
0.1003	7.49E-12
0.1004	4.37E-12
0.1005	5.62E-12
0.1006	4.37E-12
0.1007	6.24E-12
0.1008	8.11E-12
0.1009	6.86E-12
0.101	8.74E-12
0.1011	4.37E-12
0.1012	6.24E-12
0.1013	4.37E-12
0.1014	7.49E-12
0.1015	6.86E-12
0.1016	4.37E-12
0.1017	4.37E-12
0.1018	6.24E-12
0.1019	4.37E-12
0.102	6.86E-12
0.1021	6.86E-12
0.1022	5.62E-12
0.1023	8.11E-12
0.1024	7.49E-12
0.1025	8.74E-12
0.1026	3.12E-12
0.1027	4.99E-12
0.1028	5.62E-12
0.1029	3.12E-12
0.103	6.86E-12
0.1031	8.11E-12
0.1032	4.99E-12
0.1033	4.99E-12
0.1034	7.49E-12
0.1035	8.74E-12
0.1036	6.24E-12
0.1037	3.74E-12
0.1038	3.12E-12
0.1039	6.24E-12
0.104	6.24E-12
0.1041	1.87E-12
0.1042	6.24E-12
0.1043	8.11E-12
0.1044	6.86E-12
0.1045	3.12E-12
0.1046	4.37E-12
0.1047	7.49E-12
0.1048	9.36E-12
0.1049	4.37E-12
0.105	4.37E-12
0.1051	4.99E-12
0.1052	7.49E-12
0.1053	6.24E-12
0.1054	4.37E-12
0.1055	6.86E-12
0.1056	7.49E-12
0.1057	5.62E-12
0.1058	5.62E-12
0.1059	5.62E-12
0.106	4.37E-12
0.1061	5.62E-12
0.1062	5.62E-12
0.1063	8.74E-12
0.1064	4.37E-12
0.1065	3.74E-12
0.1066	6.86E-12
0.1067	7.49E-12
0.1068	6.24E-12
0.1069	1.87E-12
0.107	4.99E-12
0.1071	3.12E-12
0.1072	3.12E-12
0.1073	6.24E-12
0.1074	7.49E-12
0.1075	7.49E-12
0.1076	8.11E-12
0.1077	6.86E-12
0.1078	7.49E-12
0.1079	6.86E-12
0.108	3.12E-12
0.1081	6.86E-12
0.1082	7.49E-12
0.1083	6.86E-12
0.1084	4.37E-12
0.1085	6.86E-12
0.1086	6.24E-12
0.1087	6.86E-12
0.1088	4.37E-12
0.1089	5.62E-12
0.109	6.24E-12
0.1091	6.24E-12
0.1092	4.99E-12
0.1093	6.24E-12
0.1094	6.86E-12
0.1095	3.12E-12
0.1096	6.24E-12
0.1097	8.11E-12
0.1098	6.86E-12
0.1099	6.24E-12
0.11	8.11E-12
0.1101	8.11E-12
0.1102	7.49E-12
0.1103	4.37E-12
0.1104	7.49E-12
0.1105	6.86E-12
0.1106	5.62E-12
0.1107	5.62E-12
0.1108	4.37E-12
0.1109	7.49E-12
0.111	7.49E-12
0.1111	4.99E-12
0.1112	7.49E-12
0.1113	5.62E-12
0.1114	3.74E-12
0.1115	5.62E-12
0.1116	7.49E-12
0.1117	5.62E-12
0.1118	6.86E-12
0.1119	6.86E-12
0.112	4.37E-12
0.1121	6.86E-12
0.1122	8.11E-12
0.1123	5.62E-12
0.1124	7.49E-12
0.1125	8.11E-12
0.1126	4.99E-12
0.1127	5.62E-12
0.1128	6.86E-12
0.1129	6.86E-12
0.113	3.74E-12
0.1131	4.99E-12
0.1132	8.11E-12
0.1133	4.99E-12
0.1134	3.12E-12
0.1135	3.74E-12
0.1136	2.50E-12
0.1137	7.49E-12
0.1138	8.11E-12
0.1139	4.99E-12
0.114	6.24E-12
0.1141	4.99E-12
0.1142	5.62E-12
0.1143	6.86E-12
0.1144	8.11E-12
0.1145	8.11E-12
0.1146	4.37E-12
0.1147	6.86E-12
0.1148	4.99E-12
0.1149	4.99E-12
0.115	6.86E-12
0.1151	6.86E-12
0.1152	7.49E-12
0.1153	4.37E-12
0.1154	4.37E-12
0.1155	6.86E-12
0.1156	6.86E-12
0.1157	3.12E-12
0.1158	4.37E-12
0.1159	5.62E-12
0.116	5.62E-12
0.1161	6.86E-12
0.1162	2.50E-12
0.1163	2.50E-12
0.1164	4.99E-12
0.1165	5.62E-12
0.1166	7.49E-12
0.1167	8.11E-12
0.1168	4.99E-12
0.1169	4.37E-12
0.117	8.11E-12
0.1171	1.12E-11
0.1172	4.37E-12
0.1173	3.74E-12
0.1174	5.62E-12
0.1175	6.86E-12
0.1176	8.74E-12
0.1177	7.49E-12
0.1178	6.24E-12
0.1179	2.50E-12
0.118	2.50E-12
0.1181	6.86E-12
0.1182	4.99E-12
0.1183	5.62E-12
0.1184	3.12E-12
0.1185	7.49E-12
0.1186	6.24E-12
0.1187	4.99E-12
0.1188	6.86E-12
0.1189	2.50E-12
0.119	5.62E-12
0.1191	8.74E-12
0.1192	6.24E-12
0.1193	6.86E-12
0.1194	8.11E-12
0.1195	7.49E-12
0.1196	6.86E-12
0.1197	4.99E-12
0.1198	4.37E-12
0.1199	4.37E-12
0.12	4.37E-12
0.1201	4.37E-12
0.1202	6.86E-12
0.1203	4.99E-12
0.1204	6.86E-12
0.1205	3.12E-12
0.1206	6.86E-12
0.1207	6.86E-12
0.1208	4.37E-12
0.1209	3.12E-12
0.121	6.86E-12
0.1211	3.74E-12
0.1212	3.12E-12
0.1213	3.74E-12
0.1214	8.11E-12
0.1215	4.37E-12
0.1216	2.50E-12
0.1217	8.11E-12
0.1218	2.50E-12
0.1219	4.37E-12
0.122	4.99E-12
0.1221	8.74E-12
0.1222	9.98E-12
0.1223	7.49E-12
0.1224	3.74E-12
0.1225	7.49E-12
0.1226	6.86E-12
0.1227	1.87E-12
0.1228	4.99E-12
0.1229	8.74E-12
0.123	6.24E-12
0.1231	4.37E-12
0.1232	3.74E-12
0.1233	4.37E-12
0.1234	7.49E-12
0.1235	6.24E-12
0.1236	4.99E-12
0.1237	6.86E-12
0.1238	6.86E-12
0.1239	4.37E-12
0.124	6.24E-12
0.1241	5.62E-12
0.1242	4.37E-12
0.1243	4.37E-12
0.1244	4.37E-12
0.1245	3.74E-12
0.1246	6.86E-12
0.1247	6.24E-12
0.1248	4.37E-12
0.1249	4.99E-12
0.125	6.86E-12
0.1251	8.11E-12
0.1252	6.24E-12
0.1253	7.49E-12
0.1254	8.11E-12
0.1255	4.99E-12
0.1256	3.74E-12
0.1257	6.24E-12
0.1258	8.74E-12
0.1259	4.37E-12
0.126	4.99E-12
0.1261	1.06E-11
0.1262	8.74E-12
0.1263	9.98E-12
0.1264	4.99E-12
0.1265	2.50E-12
0.1266	5.62E-12
0.1267	4.37E-12
0.1268	7.49E-12
0.1269	5.62E-12
0.127	9.98E-12
0.1271	8.74E-12
0.1272	5.62E-12
0.1273	3.74E-12
0.1274	4.37E-12
0.1275	1.87E-12
0.1276	4.37E-12
0.1277	3.12E-12
0.1278	5.62E-12
0.1279	6.24E-12
0.128	7.49E-12
0.1281	4.99E-12
0.1282	5.62E-12
0.1283	7.49E-12
0.1284	7.49E-12
0.1285	9.98E-12
0.1286	4.37E-12
0.1287	4.99E-12
0.1288	8.11E-12
0.1289	6.24E-12
0.129	4.37E-12
0.1291	7.49E-12
0.1292	3.74E-12
0.1293	5.62E-12
0.1294	7.49E-12
0.1295	3.74E-12
0.1296	7.49E-12
0.1297	8.11E-12
0.1298	4.99E-12
0.1299	2.50E-12
0.13	5.62E-12
0.1301	4.99E-12
0.1302	5.62E-12
0.1303	6.86E-12
0.1304	1.06E-11
0.1305	7.49E-12
0.1306	4.37E-12
0.1307	6.86E-12
0.1308	8.74E-12
0.1309	6.86E-12
0.131	6.24E-12
0.1311	3.74E-12
0.1312	4.37E-12
0.1313	8.11E-12
0.1314	4.37E-12
0.1315	6.86E-12
0.1316	7.49E-12
0.1317	9.36E-12
0.1318	8.11E-12
0.1319	6.24E-12
0.132	2.50E-12
0.1321	8.11E-12
0.1322	8.74E-12
0.1323	5.62E-12
0.1324	6.24E-12
0.1325	5.62E-12
0.1326	8.11E-12
0.1327	8.74E-12
0.1328	8.11E-12
0.1329	8.74E-12
0.133	8.74E-12
0.1331	6.86E-12
0.1332	4.99E-12
0.1333	4.99E-12
0.1334	2.50E-12
0.1335	2.50E-12
0.1336	5.62E-12
0.1337	8.11E-12
0.1338	5.62E-12
0.1339	4.37E-12
0.134	8.74E-12
0.1341	9.36E-12
0.1342	6.86E-12
0.1343	8.11E-12
0.1344	6.86E-12
0.1345	4.37E-12
0.1346	6.24E-12
0.1347	5.62E-12
0.1348	5.62E-12
0.1349	6.24E-12
0.135	4.99E-12
0.1351	3.74E-12
0.1352	5.62E-12
0.1353	4.99E-12
0.1354	7.49E-12
0.1355	6.86E-12
0.1356	6.24E-12
0.1357	4.99E-12
0.1358	7.49E-12
0.1359	7.49E-12
0.136	4.37E-12
0.1361	7.49E-12
0.1362	4.99E-12
0.1363	8.11E-12
0.1364	6.86E-12
0.1365	6.86E-12
0.1366	7.49E-12
0.1367	6.86E-12
0.1368	6.24E-12
0.1369	6.24E-12
0.137	6.86E-12
0.1371	6.86E-12
0.1372	6.86E-12
0.1373	1.12E-11
0.1374	8.11E-12
0.1375	2.50E-12
0.1376	4.99E-12
0.1377	6.86E-12
0.1378	7.49E-12
0.1379	8.11E-12
0.138	7.49E-12
0.1381	7.49E-12
0.1382	1.06E-11
0.1383	5.62E-12
0.1384	4.37E-12
0.1385	3.12E-12
0.1386	1.87E-12
0.1387	5.62E-12
0.1388	9.36E-12
0.1389	6.86E-12
0.139	6.86E-12
0.1391	6.24E-12
0.1392	6.86E-12
0.1393	8.74E-12
0.1394	3.12E-12
0.1395	7.49E-12
0.1396	4.37E-12
0.1397	7.49E-12
0.1398	1.19E-11
0.1399	9.98E-12
0.14	7.49E-12
0.1401	6.24E-12
0.1402	5.62E-12
0.1403	6.86E-12
0.1404	4.99E-12
0.1405	4.37E-12
0.1406	4.99E-12
0.1407	3.12E-12
0.1408	7.49E-12
0.1409	4.37E-12
0.141	6.24E-12
0.1411	8.74E-12
0.1412	6.86E-12
0.1413	4.99E-12
0.1414	4.37E-12
0.1415	4.37E-12
0.1416	5.62E-12
0.1417	5.62E-12
0.1418	5.62E-12
0.1419	6.86E-12
0.142	5.62E-12
0.1421	6.86E-12
0.1422	4.37E-12
0.1423	5.62E-12
0.1424	5.62E-12
0.1425	7.49E-12
0.1426	3.74E-12
0.1427	8.74E-12
0.1428	8.74E-12
0.1429	4.99E-12
0.143	6.24E-12
0.1431	6.86E-12
0.1432	4.37E-12
0.1433	4.37E-12
0.1434	7.49E-12
0.1435	4.99E-12
0.1436	4.37E-12
0.1437	4.99E-12
0.1438	8.11E-12
0.1439	8.74E-12
0.144	7.49E-12
0.1441	3.74E-12
0.1442	5.62E-12
0.1443	4.99E-12
0.1444	3.74E-12
0.1445	4.37E-12
0.1446	4.99E-12
0.1447	4.37E-12
0.1448	6.86E-12
0.1449	5.62E-12
0.145	1.06E-11
0.1451	4.99E-12
0.1452	4.99E-12
0.1453	3.74E-12
0.1454	2.50E-12
0.1455	1.87E-12
0.1456	4.99E-12
0.1457	5.62E-12
0.1458	4.37E-12
0.1459	7.49E-12
0.146	4.99E-12
0.1461	4.99E-12
0.1462	8.74E-12
0.1463	8.11E-12
0.1464	4.99E-12
0.1465	4.37E-12
0.1466	3.74E-12
0.1467	6.24E-12
0.1468	7.49E-12
0.1469	6.24E-12
0.147	4.37E-12
0.1471	2.50E-12
0.1472	-6.24E-13
0.1473	1.25E-12
0.1474	2.50E-12
0.1475	6.86E-12
0.1476	3.74E-12
0.1477	3.74E-12
0.1478	1.06E-11
0.1479	8.11E-12
0.148	4.37E-12
0.1481	4.99E-12
0.1482	4.99E-12
0.1483	6.24E-12
0.1484	2.50E-12
0.1485	2.50E-12
0.1486	7.49E-12
0.1487	6.86E-12
0.1488	4.99E-12
0.1489	9.98E-12
0.149	9.36E-12
0.1491	6.24E-12
0.1492	4.37E-12
0.1493	6.86E-12
0.1494	5.62E-12
0.1495	7.49E-12
0.1496	4.37E-12
0.1497	4.37E-12
0.1498	4.37E-12
0.1499	2.50E-12
0.15	4.37E-12
0.1501	5.62E-12
0.1502	7.49E-12
0.1503	6.86E-12
0.1504	8.11E-12
0.1505	8.11E-12
0.1506	6.24E-12
0.1507	9.98E-12
0.1508	8.11E-12
0.1509	3.12E-12
0.151	7.49E-12
0.1511	9.98E-12
0.1512	5.62E-12
0.1513	3.74E-12
0.1514	4.99E-12
0.1515	8.74E-12
0.1516	4.37E-12
0.1517	3.12E-12
0.1518	7.49E-12
0.1519	7.49E-12
0.152	7.49E-12
0.1521	4.99E-12
0.1522	4.37E-12
0.1523	3.12E-12
0.1524	6.86E-12
0.1525	7.49E-12
0.1526	8.74E-12
0.1527	5.62E-12
0.1528	8.11E-12
0.1529	5.62E-12
0.153	7.49E-12
0.1531	6.86E-12
0.1532	8.11E-12
0.1533	7.49E-12
0.1534	5.62E-12
0.1535	5.62E-12
0.1536	4.37E-12
0.1537	8.11E-12
0.1538	5.62E-12
0.1539	2.50E-12
0.154	4.99E-12
0.1541	4.99E-12
0.1542	3.12E-12
0.1543	6.86E-12
0.1544	9.98E-12
0.1545	6.24E-12
0.1546	6.24E-13
0.1547	7.49E-12
0.1548	6.86E-12
0.1549	8.11E-12
0.155	8.11E-12
0.1551	8.74E-12
0.1552	8.11E-12
0.1553	6.86E-12
0.1554	4.37E-12
0.1555	6.86E-12
0.1556	5.62E-12
0.1557	6.24E-12
0.1558	7.49E-12
0.1559	3.12E-12
0.156	7.49E-12
0.1561	7.49E-12
0.1562	6.86E-12
0.1563	8.11E-12
0.1564	6.86E-12
0.1565	7.49E-12
0.1566	6.86E-12
0.1567	7.49E-12
0.1568	7.49E-12
0.1569	8.11E-12
0.157	4.99E-12
0.1571	6.24E-12
0.1572	4.99E-12
0.1573	6.86E-12
0.1574	6.24E-12
0.1575	7.49E-12
0.1576	8.11E-12
0.1577	5.62E-12
0.1578	1.12E-11
0.1579	5.62E-12
0.158	4.99E-12
0.1581	4.37E-12
0.1582	9.98E-12
0.1583	9.36E-12
0.1584	6.86E-12
0.1585	8.74E-12
0.1586	4.37E-12
0.1587	4.99E-12
0.1588	8.11E-12
0.1589	7.49E-12
0.159	7.49E-12
0.1591	7.49E-12
0.1592	7.49E-12
0.1593	6.86E-12
0.1594	3.12E-12
0.1595	7.49E-12
0.1596	8.11E-12
0.1597	4.37E-12
0.1598	6.86E-12
0.1599	3.74E-12
0.16	3.74E-12
0.1601	7.49E-12
0.1602	6.86E-12
0.1603	6.24E-12
0.1604	8.11E-12
0.1605	8.74E-12
0.1606	5.62E-12
0.1607	6.24E-12
0.1608	6.86E-12
0.1609	3.74E-12
0.161	3.74E-12
0.1611	3.74E-12
0.1612	7.49E-12
0.1613	4.37E-12
0.1614	4.37E-12
0.1615	3.12E-12
0.1616	1.87E-12
0.1617	3.74E-12
0.1618	4.37E-12
0.1619	4.37E-12
0.162	5.62E-12
0.1621	4.99E-12
0.1622	3.12E-12
0.1623	7.49E-12
0.1624	7.49E-12
0.1625	6.24E-12
0.1626	3.74E-12
0.1627	6.86E-12
0.1628	9.36E-12
0.1629	3.74E-12
0.163	5.62E-12
0.1631	7.49E-12
0.1632	4.99E-12
0.1633	3.74E-12
0.1634	7.49E-12
0.1635	6.24E-12
0.1636	6.24E-12
0.1637	4.99E-12
0.1638	8.11E-12
0.1639	6.86E-12
0.164	4.37E-12
0.1641	6.86E-12
0.1642	6.86E-12
0.1643	6.86E-12
0.1644	9.36E-12
0.1645	5.62E-12
0.1646	4.37E-12
0.1647	4.99E-12
0.1648	6.86E-12
0.1649	4.99E-12
0.165	6.86E-12
0.1651	3.74E-12
0.1652	3.12E-12
0.1653	4.99E-12
0.1654	6.86E-12
0.1655	3.12E-12
0.1656	3.74E-12
0.1657	4.37E-12
0.1658	3.74E-12
0.1659	4.37E-12
0.166	3.74E-12
0.1661	4.99E-12
0.1662	6.24E-12
0.1663	6.86E-12
0.1664	5.62E-12
0.1665	4.37E-12
0.1666	4.99E-12
0.1667	6.24E-12
0.1668	8.74E-12
0.1669	5.62E-12
0.167	5.62E-12
0.1671	4.99E-12
0.1672	4.37E-12
0.1673	5.62E-12
0.1674	2.50E-12
0.1675	4.37E-12
0.1676	6.86E-12
0.1677	3.74E-12
0.1678	3.12E-12
0.1679	6.24E-12
0.168	3.74E-12
0.1681	4.99E-12
0.1682	9.98E-12
0.1683	4.99E-12
0.1684	4.99E-12
0.1685	9.36E-12
0.1686	3.74E-12
0.1687	3.74E-12
0.1688	4.99E-12
0.1689	2.50E-12
0.169	2.50E-12
0.1691	4.37E-12
0.1692	8.74E-12
0.1693	5.62E-12
0.1694	3.74E-12
0.1695	3.12E-12
0.1696	1.25E-12
0.1697	2.50E-12
0.1698	4.99E-12
0.1699	4.99E-12
0.17	4.99E-12
0.1701	4.37E-12
0.1702	1.87E-12
0.1703	8.11E-12
0.1704	6.24E-12
0.1705	3.74E-12
0.1706	3.74E-12
0.1707	3.12E-12
0.1708	8.74E-12
0.1709	4.99E-12
0.171	3.12E-12
0.1711	3.74E-12
0.1712	3.12E-12
0.1713	7.49E-12
0.1714	4.99E-12
0.1715	2.50E-12
0.1716	2.50E-12
0.1717	4.99E-12
0.1718	3.74E-12
0.1719	4.37E-12
0.172	4.99E-12
0.1721	3.74E-12
0.1722	1.87E-12
0.1723	3.74E-12
0.1724	3.74E-12
0.1725	6.86E-12
0.1726	3.74E-12
0.1727	5.62E-12
0.1728	7.49E-12
0.1729	5.62E-12
0.173	4.99E-12
0.1731	3.12E-12
0.1732	4.37E-12
0.1733	7.49E-12
0.1734	6.86E-12
0.1735	3.12E-12
0.1736	6.24E-13
0.1737	6.86E-12
0.1738	9.36E-12
0.1739	5.62E-12
0.174	4.99E-12
0.1741	4.99E-12
0.1742	4.37E-12
0.1743	1.87E-12
0.1744	2.50E-12
0.1745	8.11E-12
0.1746	7.49E-12
0.1747	6.86E-12
0.1748	4.37E-12
0.1749	6.86E-12
0.175	5.62E-12
0.1751	3.74E-12
0.1752	4.37E-12
0.1753	1.87E-12
0.1754	4.99E-12
0.1755	5.62E-12
0.1756	4.37E-12
0.1757	6.86E-12
0.1758	4.99E-12
0.1759	8.11E-12
0.176	6.24E-12
0.1761	5.62E-12
0.1762	6.24E-12
0.1763	6.86E-12
0.1764	8.11E-12
0.1765	6.86E-12
0.1766	4.99E-12
0.1767	3.74E-12
0.1768	4.99E-12
0.1769	6.24E-12
0.177	6.86E-12
0.1771	7.49E-12
0.1772	4.99E-12
0.1773	4.99E-12
0.1774	8.11E-12
0.1775	6.24E-12
0.1776	6.86E-12
0.1777	3.12E-12
0.1778	5.62E-12
0.1779	8.74E-12
0.178	3.74E-12
0.1781	4.99E-12
0.1782	1.31E-11
0.1783	8.11E-12
0.1784	4.37E-12
0.1785	5.62E-12
0.1786	8.11E-12
0.1787	2.50E-12
0.1788	4.99E-12
0.1789	7.49E-12
0.179	5.62E-12
0.1791	6.86E-12
0.1792	6.86E-12
0.1793	3.74E-12
0.1794	6.86E-12
0.1795	8.11E-12
0.1796	4.99E-12
0.1797	4.99E-12
0.1798	2.50E-12
0.1799	4.99E-12
0.18	5.62E-12
0.1801	6.86E-12
0.1802	2.50E-12
0.1803	5.62E-12
0.1804	4.99E-12
0.1805	6.24E-12
0.1806	4.37E-12
0.1807	4.37E-12
0.1808	0
0.1809	3.74E-12
0.181	8.11E-12
0.1811	6.24E-12
0.1812	3.74E-12
0.1813	1.87E-12
0.1814	6.24E-12
0.1815	7.49E-12
0.1816	3.12E-12
0.1817	4.99E-12
0.1818	8.11E-12
0.1819	6.24E-12
0.182	6.24E-12
0.1821	6.24E-12
0.1822	4.37E-12
0.1823	7.49E-12
0.1824	5.62E-12
0.1825	5.62E-12
0.1826	1.87E-12
0.1827	9.98E-12
0.1828	5.62E-12
0.1829	2.50E-12
0.183	2.50E-12
0.1831	4.37E-12
0.1832	9.98E-12
0.1833	3.74E-12
0.1834	7.49E-12
0.1835	3.12E-12
0.1836	6.24E-12
0.1837	4.37E-12
0.1838	6.86E-12
0.1839	6.86E-12
0.184	3.74E-12
0.1841	4.37E-12
0.1842	1.87E-12
0.1843	5.62E-12
0.1844	4.99E-12
0.1845	2.50E-12
0.1846	3.74E-12
0.1847	4.37E-12
0.1848	5.62E-12
0.1849	5.62E-12
0.185	5.62E-12
0.1851	9.36E-12
0.1852	3.12E-12
0.1853	4.37E-12
0.1854	3.12E-12
0.1855	9.36E-12
0.1856	6.86E-12
0.1857	8.11E-12
0.1858	2.50E-12
0.1859	5.62E-12
0.186	3.74E-12
0.1861	4.37E-12
0.1862	6.24E-12
0.1863	6.24E-12
0.1864	6.86E-12
0.1865	6.86E-12
0.1866	6.86E-12
0.1867	6.86E-12
0.1868	6.86E-12
0.1869	7.49E-12
0.187	4.99E-12
0.1871	3.74E-12
0.1872	7.49E-12
0.1873	1.06E-11
0.1874	7.49E-12
0.1875	5.62E-12
0.1876	7.49E-12
0.1877	6.24E-12
0.1878	6.86E-12
0.1879	4.99E-12
0.188	8.74E-12
0.1881	4.99E-12
0.1882	4.99E-12
0.1883	9.36E-12
0.1884	4.99E-12
0.1885	3.74E-12
0.1886	4.37E-12
0.1887	6.24E-12
0.1888	5.62E-12
0.1889	5.62E-12
0.189	8.11E-12
0.1891	1.87E-12
0.1892	6.24E-12
0.1893	6.24E-12
0.1894	3.74E-12
0.1895	8.74E-12
0.1896	1.12E-11
0.1897	4.99E-12
0.1898	4.99E-12
0.1899	6.24E-12
0.19	6.24E-12
0.1901	6.86E-12
0.1902	8.11E-12
0.1903	1.19E-11
0.1904	8.74E-12
0.1905	8.11E-12
0.1906	6.86E-12
0.1907	6.86E-12
0.1908	5.62E-12
0.1909	8.11E-12
0.191	4.99E-12
0.1911	6.86E-12
0.1912	6.86E-12
0.1913	6.86E-12
0.1914	4.37E-12
0.1915	6.86E-12
0.1916	8.11E-12
0.1917	6.86E-12
0.1918	6.86E-12
0.1919	6.86E-12
0.192	7.49E-12
0.1921	6.86E-12
0.1922	4.37E-12
0.1923	8.11E-12
0.1924	5.62E-12
0.1925	4.37E-12
0.1926	6.24E-12
0.1927	9.36E-12
0.1928	1.06E-11
0.1929	8.74E-12
0.193	3.74E-12
0.1931	3.12E-12
0.1932	6.86E-12
0.1933	3.12E-12
0.1934	3.12E-12
0.1935	4.37E-12
0.1936	6.86E-12
0.1937	3.74E-12
0.1938	6.86E-12
0.1939	8.74E-12
0.194	3.12E-12
0.1941	4.99E-12
0.1942	4.99E-12
0.1943	8.74E-12
0.1944	9.36E-12
0.1945	2.50E-12
0.1946	7.49E-12
0.1947	1.06E-11
0.1948	9.98E-12
0.1949	4.37E-12
0.195	5.62E-12
0.1951	7.49E-12
0.1952	5.62E-12
0.1953	7.49E-12
0.1954	5.62E-12
0.1955	1.06E-11
0.1956	6.24E-12
0.1957	5.62E-12
0.1958	5.62E-12
0.1959	1.87E-12
0.196	5.62E-12
0.1961	2.50E-12
0.1962	6.86E-12
0.1963	9.98E-12
0.1964	6.24E-12
0.1965	1.87E-12
0.1966	8.74E-12
0.1967	9.98E-12
0.1968	9.98E-12
0.1969	4.99E-12
0.197	8.74E-12
0.1971	6.24E-12
0.1972	6.86E-12
0.1973	6.24E-12
0.1974	5.62E-12
0.1975	4.99E-12
0.1976	9.36E-12
0.1977	6.86E-12
0.1978	8.74E-12
0.1979	7.49E-12
0.198	6.86E-12
0.1981	5.62E-12
0.1982	3.74E-12
0.1983	3.74E-12
0.1984	4.99E-12
0.1985	6.24E-12
0.1986	8.11E-12
0.1987	6.24E-12
0.1988	3.74E-12
0.1989	3.74E-12
0.199	8.11E-12
0.1991	1.06E-11
0.1992	5.62E-12
0.1993	6.24E-12
0.1994	6.86E-12
0.1995	6.86E-12
0.1996	5.62E-12
0.1997	5.62E-12
0.1998	6.24E-12
[truncated: 298,001 more rows]
