# Supplementary material for: A proton-gated channel identified in the centipede antenna
Source: EMBO Rep. 2025 Oct 20;26(24):6083–95. doi: 10.1038/s44319-025-00606-2 (PMC12714832; doi:10.1038/s44319-025-00606-2)
Supplement: Supplementary file 6 — Source data Fig. 2 [file 44319_2025_606_MOESM6_ESM.zip › Figure2D/Figure2D_Zinc_inhibition_normalized_curve1.csv]

Zinc_Concentration (M)	Cell1_Normalized current	Cell2_Normalized current	Cell3_Normalized current	Average	SEM
1.00E-10	0	0	0	0	0
1.00E-07	0	0	0	0	0
1.00E-06	0.030262	0.025153	0.037524	0.0309797	0.00358918
1.00E-05	0.208315	0.315353	0.302095	0.275254	0.0336878
5.00E-05	0.620544	0.754842	0.635644	0.670343	0.0424736
0.0001	0.786508	0.837705	0.808387	0.810867	0.0148312
0.001	0.909353	0.936152	0.964127	0.936544	0.0158131
0.005	0.958947	0.963714	0.974172	0.965611	0.00449626
1	1	1	1	1	0
