# Supplementary material for: A proton-gated channel identified in the centipede antenna
Source: EMBO Rep. 2025 Oct 20;26(24):6083–95. doi: 10.1038/s44319-025-00606-2 (PMC12714832; doi:10.1038/s44319-025-00606-2)
Supplement: Supplementary file 6 — Source data Fig. 2 [file 44319_2025_606_MOESM6_ESM.zip › Figure2F/Figure2F_cation_permeation_I1_normalized_currve.csv]

I(X) normalized to I (H+) at pH3.0 (I1)
Na	K	Cs	Mg	Ca	Ba
1.612546	1.42446	1.62381	0	0	0
1.868687	1.734568	1.406977	0	0	0
1.357143	1.944056	1.51046	0	0	0
