# Supplementary material for: A proton-gated channel identified in the centipede antenna
Source: EMBO Rep. 2025 Oct 20;26(24):6083–95. doi: 10.1038/s44319-025-00606-2 (PMC12714832; doi:10.1038/s44319-025-00606-2)
Supplement: Supplementary file 6 — Source data Fig. 2 [file 44319_2025_606_MOESM6_ESM.zip › Figure2G/Figure2G_cation_permeation_I2_currve_rawdata.csv]

Time (s)	Na_and_Cs_Current (A)	K_Current (A)	NMDG_Current (A)
0	9.36E-12	6.24E-12	4.37E-12
0.0001	5.80E-11	8.86E-11	2.81E-11
0.0002	7.80E-11	7.68E-11	1.31E-11
0.0003	-1.44E-11	-9.55E-11	-3.62E-11
0.0004	-1.68E-11	-4.56E-11	-1.87E-11
0.0005	-2.43E-11	-1.81E-11	-6.86E-12
0.0006	-2.50E-11	-4.99E-12	-2.50E-12
0.0007	-2.81E-11	-1.87E-12	1.25E-12
0.0008	-2.81E-11	-1.25E-12	-1.25E-12
0.0009	-2.56E-11	1.87E-12	-1.25E-12
0.001	-2.18E-11	-1.87E-12	-3.74E-12
0.0011	-2.25E-11	-1.25E-12	-4.37E-12
0.0012	-1.50E-11	-5.62E-12	-4.37E-12
0.0013	-1.87E-11	-9.36E-12	-3.12E-12
0.0014	-1.81E-11	-9.36E-12	-5.62E-12
0.0015	-1.75E-11	-1.31E-11	-8.74E-12
0.0016	-1.50E-11	-1.25E-11	-7.49E-12
0.0017	-1.31E-11	-1.62E-11	-8.11E-12
0.0018	-1.68E-11	-1.50E-11	-4.37E-12
0.0019	-1.56E-11	-1.62E-11	-5.62E-12
0.002	-1.31E-11	-1.19E-11	-9.36E-12
0.0021	-1.06E-11	-1.56E-11	-9.36E-12
0.0022	-1.44E-11	-1.31E-11	-8.74E-12
0.0023	-1.37E-11	-1.44E-11	-8.74E-12
0.0024	-1.56E-11	-1.50E-11	-8.11E-12
0.0025	-1.06E-11	-1.37E-11	-5.62E-12
0.0026	-1.06E-11	-1.37E-11	-9.36E-12
0.0027	-1.31E-11	-1.44E-11	-6.86E-12
0.0028	-1.06E-11	-1.44E-11	-8.11E-12
0.0029	-1.12E-11	-1.62E-11	-9.98E-12
0.003	-1.12E-11	-1.06E-11	-8.11E-12
0.0031	-1.25E-11	-1.12E-11	-6.86E-12
0.0032	-8.74E-12	-1.06E-11	-8.11E-12
0.0033	-8.11E-12	-1.44E-11	-1.06E-11
0.0034	-9.36E-12	-1.31E-11	-5.62E-12
0.0035	-9.36E-12	-1.44E-11	-6.24E-12
0.0036	-1.12E-11	-1.12E-11	-6.24E-12
0.0037	-9.36E-12	-1.19E-11	-8.11E-12
0.0038	-9.36E-12	-1.25E-11	-6.24E-12
0.0039	-8.11E-12	-9.98E-12	-5.62E-12
0.004	-9.98E-12	-9.98E-12	-8.11E-12
0.0041	-9.98E-12	-9.98E-12	-4.37E-12
0.0042	-9.36E-12	-1.25E-11	-4.99E-12
0.0043	-9.36E-12	-1.12E-11	-4.99E-12
0.0044	-6.86E-12	-1.12E-11	-4.99E-12
0.0045	-9.36E-12	-9.36E-12	-5.62E-12
0.0046	-6.86E-12	-9.98E-12	-4.37E-12
0.0047	-7.49E-12	-9.98E-12	-5.62E-12
0.0048	-6.24E-12	-1.12E-11	-4.99E-12
0.0049	-6.86E-12	-9.98E-12	-4.99E-12
0.005	-7.49E-12	-1.19E-11	-4.99E-12
0.0051	-6.86E-12	-8.74E-12	-7.49E-12
0.0052	-1.12E-11	-9.98E-12	-6.24E-12
0.0053	-9.98E-12	-1.12E-11	-4.99E-12
0.0054	-8.74E-12	-9.98E-12	-5.62E-12
0.0055	-9.98E-12	-8.74E-12	-5.62E-12
0.0056	-1.25E-11	-9.36E-12	-6.86E-12
0.0057	-6.86E-12	-7.49E-12	-4.37E-12
0.0058	-8.11E-12	-8.74E-12	-3.12E-12
0.0059	-8.11E-12	-4.37E-12	-4.37E-12
0.006	-1.25E-11	-8.74E-12	-4.99E-12
0.0061	-9.98E-12	-5.62E-12	-6.86E-12
0.0062	-9.36E-12	-1.12E-11	-4.99E-12
0.0063	-6.86E-12	-1.12E-11	-5.62E-12
0.0064	-8.11E-12	-8.11E-12	-3.12E-12
0.0065	-8.74E-12	-4.99E-12	-4.99E-12
0.0066	-4.99E-12	-6.24E-12	-5.62E-12
0.0067	-9.36E-12	-1.06E-11	-4.99E-12
0.0068	-7.49E-12	-1.06E-11	-4.37E-12
0.0069	-8.74E-12	-9.98E-12	-4.37E-12
0.007	-8.74E-12	-9.98E-12	-4.99E-12
0.0071	-4.37E-12	-8.74E-12	-5.62E-12
0.0072	-9.98E-12	-8.74E-12	-4.99E-12
0.0073	-7.49E-12	-1.12E-11	-4.99E-12
0.0074	-6.86E-12	-4.37E-12	-8.11E-12
0.0075	-8.11E-12	-8.11E-12	-6.24E-12
0.0076	-9.36E-12	-5.62E-12	-4.37E-12
0.0077	-1.12E-11	-6.86E-12	-4.99E-12
0.0078	-1.12E-11	-8.11E-12	-6.86E-12
0.0079	-6.86E-12	-8.74E-12	-5.62E-12
0.008	-8.11E-12	-6.86E-12	-3.74E-12
0.0081	-9.98E-12	-8.11E-12	-4.37E-12
0.0082	-6.86E-12	-8.74E-12	-4.99E-12
0.0083	-6.86E-12	-8.74E-12	-4.99E-12
0.0084	-7.49E-12	-9.36E-12	-4.99E-12
0.0085	-8.11E-12	-6.24E-12	-4.37E-12
0.0086	-6.86E-12	-4.99E-12	-6.86E-12
0.0087	-8.74E-12	-6.86E-12	-4.99E-12
0.0088	-9.98E-12	-6.86E-12	-4.99E-12
0.0089	-1.12E-11	-6.86E-12	-3.12E-12
0.009	-1.12E-11	-8.74E-12	-2.50E-12
0.0091	-6.86E-12	-9.98E-12	-3.74E-12
0.0092	-9.36E-12	-6.86E-12	-3.12E-12
0.0093	-9.36E-12	-8.11E-12	-6.86E-12
0.0094	-6.24E-12	-6.86E-12	-4.99E-12
0.0095	-8.11E-12	-5.62E-12	-4.37E-12
0.0096	-9.36E-12	-6.24E-12	-4.37E-12
0.0097	-9.36E-12	-7.49E-12	-2.50E-12
0.0098	-6.86E-12	-7.49E-12	-4.99E-12
0.0099	-6.24E-12	-6.86E-12	-4.99E-12
0.01	-8.11E-12	-6.86E-12	-6.86E-12
0.0101	-8.74E-12	-8.11E-12	-6.86E-12
0.0102	-7.49E-12	-6.86E-12	-5.62E-12
0.0103	-9.98E-12	-9.36E-12	-6.86E-12
0.0104	-8.74E-12	-4.99E-12	-3.12E-12
0.0105	-9.36E-12	-7.49E-12	-6.24E-12
0.0106	-7.49E-12	-8.74E-12	-4.99E-12
0.0107	-8.11E-12	-6.24E-12	-6.24E-12
0.0108	-4.99E-12	-6.86E-12	-4.99E-12
0.0109	-7.49E-12	-5.62E-12	-3.74E-12
0.011	-9.98E-12	-4.99E-12	-1.25E-12
0.0111	-1.12E-11	-5.62E-12	-3.12E-12
0.0112	-6.24E-12	-8.11E-12	-4.99E-12
0.0113	-6.24E-12	-1.12E-11	-4.99E-12
0.0114	-9.98E-12	-6.24E-12	-5.62E-12
0.0115	-9.98E-12	-4.99E-12	-4.99E-12
0.0116	-7.49E-12	-6.24E-12	-5.62E-12
0.0117	-6.86E-12	-7.49E-12	-4.37E-12
0.0118	-6.86E-12	-7.49E-12	-4.37E-12
0.0119	-9.36E-12	-6.86E-12	-6.24E-12
0.012	-8.74E-12	-7.49E-12	-5.62E-12
0.0121	-8.11E-12	-6.86E-12	-3.12E-12
0.0122	-9.98E-12	-5.62E-12	-3.74E-12
0.0123	-6.24E-12	-7.49E-12	-3.74E-12
0.0124	-6.86E-12	-7.49E-12	-4.99E-12
0.0125	-8.74E-12	-8.11E-12	-4.37E-12
0.0126	-9.36E-12	-8.74E-12	-4.99E-12
0.0127	-8.74E-12	-8.74E-12	-4.99E-12
0.0128	-8.74E-12	-4.37E-12	-4.37E-12
0.0129	-9.36E-12	-5.62E-12	-4.37E-12
0.013	-6.86E-12	-5.62E-12	-4.37E-12
0.0131	-9.98E-12	-7.49E-12	-4.99E-12
0.0132	-7.49E-12	-8.11E-12	-3.74E-12
0.0133	-6.24E-12	-6.86E-12	-4.99E-12
0.0134	-4.99E-12	-8.11E-12	-3.74E-12
0.0135	-8.74E-12	-5.62E-12	-1.87E-12
0.0136	-5.62E-12	-6.86E-12	-2.50E-12
0.0137	-8.74E-12	-4.99E-12	-3.74E-12
0.0138	-4.37E-12	-5.62E-12	-6.24E-12
0.0139	-8.11E-12	-5.62E-12	-4.37E-12
0.014	-8.11E-12	-6.86E-12	-3.12E-12
0.0141	-8.74E-12	-6.86E-12	-4.37E-12
0.0142	-8.74E-12	-6.24E-12	-4.37E-12
0.0143	-8.74E-12	-8.11E-12	-3.12E-12
0.0144	-9.36E-12	-6.86E-12	-2.50E-12
0.0145	-1.06E-11	-6.24E-12	-2.50E-12
0.0146	-6.86E-12	-5.62E-12	-5.62E-12
0.0147	-9.36E-12	-7.49E-12	-4.99E-12
0.0148	-8.11E-12	-9.36E-12	-4.99E-12
0.0149	-6.24E-12	-5.62E-12	-4.99E-12
0.015	-7.49E-12	-4.99E-12	-4.99E-12
0.0151	-1.19E-11	-5.62E-12	-4.37E-12
0.0152	-8.11E-12	-3.12E-12	-4.37E-12
0.0153	-1.12E-11	-4.99E-12	-4.37E-12
0.0154	-8.11E-12	-4.99E-12	-6.24E-12
0.0155	-6.86E-12	-5.62E-12	-4.37E-12
0.0156	-4.99E-12	-6.86E-12	-2.50E-12
0.0157	-4.37E-12	-8.11E-12	-3.74E-12
0.0158	-1.06E-11	-7.49E-12	-3.74E-12
0.0159	-9.36E-12	-5.62E-12	-3.12E-12
0.016	-6.86E-12	-8.74E-12	-3.74E-12
0.0161	-8.74E-12	-6.86E-12	-4.37E-12
0.0162	-6.86E-12	-4.37E-12	-3.74E-12
0.0163	-6.24E-12	-8.11E-12	-4.37E-12
0.0164	-8.11E-12	-4.99E-12	-3.74E-12
0.0165	-7.49E-12	-4.99E-12	-3.74E-12
0.0166	-1.44E-11	-7.49E-12	-3.12E-12
0.0167	-1.25E-11	-6.86E-12	-2.50E-12
0.0168	-6.24E-12	-6.24E-12	-4.37E-12
0.0169	-9.36E-12	-2.50E-12	-4.99E-12
0.017	-8.74E-12	-4.99E-12	-3.12E-12
0.0171	-1.06E-11	-5.62E-12	-5.62E-12
0.0172	-9.36E-12	-4.37E-12	-3.12E-12
0.0173	-8.11E-12	-8.74E-12	-4.37E-12
0.0174	-5.62E-12	-3.74E-12	-2.50E-12
0.0175	-4.99E-12	-6.86E-12	-3.12E-12
0.0176	-6.86E-12	-6.86E-12	-3.74E-12
0.0177	-7.49E-12	-6.24E-12	-4.37E-12
0.0178	-8.74E-12	-7.49E-12	-3.74E-12
0.0179	-7.49E-12	-5.62E-12	-6.24E-12
0.018	-8.74E-12	-6.86E-12	-4.37E-12
0.0181	-9.98E-12	-3.12E-12	-3.74E-12
0.0182	-8.11E-12	-3.74E-12	-4.37E-12
0.0183	-7.49E-12	-3.12E-12	-4.99E-12
0.0184	-6.24E-12	-6.86E-12	-3.74E-12
0.0185	-8.74E-12	-9.36E-12	-6.24E-13
0.0186	-8.74E-12	-6.86E-12	-2.50E-12
0.0187	-6.24E-12	-3.12E-12	-4.99E-12
0.0188	-4.99E-12	-6.24E-12	-2.50E-12
0.0189	-6.24E-12	-5.62E-12	-4.37E-12
0.019	-7.49E-12	-5.62E-12	-2.50E-12
0.0191	-9.98E-12	-6.86E-12	-3.74E-12
0.0192	-8.11E-12	-4.99E-12	-3.74E-12
0.0193	-6.24E-12	-6.24E-12	-2.50E-12
0.0194	-4.99E-12	-5.62E-12	-4.99E-12
0.0195	-5.62E-12	-2.50E-12	-3.12E-12
0.0196	-7.49E-12	-4.99E-12	-4.37E-12
0.0197	-3.74E-12	-4.37E-12	-4.99E-12
0.0198	-7.49E-12	-4.99E-12	-4.37E-12
0.0199	-8.74E-12	-4.99E-12	-6.24E-12
0.02	-8.11E-12	-5.62E-12	-4.99E-12
0.0201	-7.49E-12	-5.62E-12	-1.87E-12
0.0202	-7.49E-12	-4.99E-12	-3.12E-12
0.0203	-8.11E-12	-7.49E-12	-5.62E-12
0.0204	-4.99E-12	-7.49E-12	-3.12E-12
0.0205	-4.37E-12	-4.99E-12	-1.25E-12
0.0206	-9.98E-12	-3.74E-12	-1.87E-12
0.0207	-8.74E-12	-5.62E-12	-4.37E-12
0.0208	-8.11E-12	-7.49E-12	-6.24E-12
0.0209	-3.12E-12	-6.24E-12	-6.86E-12
0.021	-8.74E-12	-6.86E-12	-1.87E-12
0.0211	-1.19E-11	-6.86E-12	-1.87E-12
0.0212	-6.24E-12	-4.99E-12	-1.87E-12
0.0213	-6.24E-12	-8.11E-12	-1.25E-12
0.0214	-1.19E-11	-6.24E-12	-3.74E-12
0.0215	-9.98E-12	-4.37E-12	-3.74E-12
0.0216	-7.49E-12	-4.37E-12	-3.12E-12
0.0217	-8.11E-12	-6.24E-12	-3.74E-12
0.0218	-6.24E-12	-4.99E-12	-4.37E-12
0.0219	-5.62E-12	-4.99E-12	-4.99E-12
0.022	-6.86E-12	-6.24E-12	-4.99E-12
0.0221	-9.98E-12	-5.62E-12	-4.99E-12
0.0222	-7.49E-12	-5.62E-12	-3.12E-12
0.0223	-8.74E-12	-8.11E-12	-2.50E-12
0.0224	-7.49E-12	-1.87E-12	-3.74E-12
0.0225	-4.37E-12	-3.74E-12	-4.37E-12
0.0226	-6.86E-12	-8.11E-12	-2.50E-12
0.0227	-8.74E-12	-7.49E-12	-3.12E-12
0.0228	-7.49E-12	-5.62E-12	-5.62E-12
0.0229	-7.49E-12	-7.49E-12	-4.37E-12
0.023	-4.99E-12	-3.74E-12	-1.25E-12
0.0231	-5.62E-12	-2.50E-12	-2.50E-12
0.0232	-4.37E-12	-4.99E-12	-3.12E-12
0.0233	-7.49E-12	-5.62E-12	-4.99E-12
0.0234	-8.74E-12	-3.74E-12	-3.74E-12
0.0235	-4.99E-12	-8.11E-12	-4.99E-12
0.0236	-4.37E-12	-6.86E-12	-3.74E-12
0.0237	-6.86E-12	-3.12E-12	-3.12E-12
0.0238	-9.36E-12	-1.87E-12	-2.50E-12
0.0239	-7.49E-12	-3.74E-12	-3.74E-12
0.024	-3.12E-12	-4.37E-12	-4.37E-12
0.0241	-8.74E-12	-3.74E-12	-5.62E-12
0.0242	-6.86E-12	-7.49E-12	-5.62E-12
0.0243	-8.11E-12	-7.49E-12	-1.87E-12
0.0244	-8.11E-12	-4.37E-12	-3.74E-12
0.0245	-6.86E-12	-6.86E-12	-3.12E-12
0.0246	-7.49E-12	-6.86E-12	-4.37E-12
0.0247	-5.62E-12	-4.99E-12	-5.62E-12
0.0248	-8.74E-12	-4.37E-12	-4.99E-12
0.0249	-8.74E-12	-4.37E-12	-1.87E-12
0.025	-7.49E-12	-3.74E-12	-3.74E-12
0.0251	-8.11E-12	-3.12E-12	-4.37E-12
0.0252	-8.11E-12	-5.62E-12	-4.37E-12
0.0253	-9.36E-12	-5.62E-12	0
0.0254	-8.11E-12	-3.12E-12	-3.12E-12
0.0255	-6.24E-12	-3.74E-12	-3.12E-12
0.0256	-9.36E-12	-2.50E-12	-3.12E-12
0.0257	-7.49E-12	-6.86E-12	-4.37E-12
0.0258	-1.12E-11	-1.87E-12	-4.99E-12
0.0259	-8.11E-12	-4.99E-12	-3.74E-12
0.026	-4.99E-12	-4.99E-12	-3.74E-12
0.0261	-8.74E-12	-6.86E-12	-3.74E-12
0.0262	-6.86E-12	-4.99E-12	-3.12E-12
0.0263	-8.74E-12	-5.62E-12	-4.99E-12
0.0264	-8.11E-12	-2.50E-12	-3.12E-12
0.0265	-7.49E-12	-6.86E-12	-3.12E-12
0.0266	-7.49E-12	-5.62E-12	-2.50E-12
0.0267	-9.98E-12	-4.37E-12	-1.87E-12
0.0268	-8.11E-12	-5.62E-12	-3.12E-12
0.0269	-3.12E-12	-7.49E-12	-3.12E-12
0.027	-3.12E-12	-3.74E-12	-2.50E-12
0.0271	-8.74E-12	-3.12E-12	-1.87E-12
0.0272	-7.49E-12	-3.12E-12	-4.99E-12
0.0273	-1.06E-11	-4.99E-12	-4.37E-12
0.0274	-9.36E-12	-4.99E-12	-3.12E-12
0.0275	-6.86E-12	-3.12E-12	-1.87E-12
0.0276	-7.49E-12	-4.37E-12	-3.12E-12
0.0277	-4.99E-12	-4.99E-12	-5.62E-12
0.0278	-7.49E-12	-9.36E-12	-4.37E-12
0.0279	-8.11E-12	-4.99E-12	-4.37E-12
0.028	-6.24E-12	-3.12E-12	-3.12E-12
0.0281	-7.49E-12	-3.74E-12	-3.74E-12
0.0282	-6.86E-12	-2.50E-12	-3.12E-12
0.0283	-8.74E-12	-4.37E-12	-3.12E-12
0.0284	-8.11E-12	-4.99E-12	-1.87E-12
0.0285	-4.37E-12	-3.12E-12	-2.50E-12
0.0286	-4.37E-12	-5.62E-12	-3.12E-12
0.0287	-1.06E-11	-4.99E-12	-4.99E-12
0.0288	-1.06E-11	-5.62E-12	-3.74E-12
0.0289	-3.74E-12	-4.37E-12	-3.74E-12
0.029	-4.99E-12	-4.99E-12	-3.74E-12
0.0291	-9.98E-12	-4.37E-12	-3.12E-12
0.0292	-5.62E-12	-4.37E-12	-2.50E-12
0.0293	-8.11E-12	-4.37E-12	-4.37E-12
0.0294	-6.86E-12	-4.37E-12	-3.12E-12
0.0295	-4.37E-12	-3.74E-12	-3.74E-12
0.0296	-9.98E-12	-4.37E-12	-3.74E-12
0.0297	-1.06E-11	-4.99E-12	-6.24E-12
0.0298	-7.49E-12	-4.99E-12	-5.62E-12
0.0299	-6.24E-12	-4.37E-12	-2.50E-12
0.03	-7.49E-12	-2.50E-12	-2.50E-12
0.0301	-9.98E-12	-3.74E-12	-2.50E-12
0.0302	-1.25E-11	-4.99E-12	-2.50E-12
0.0303	-1.25E-11	-4.37E-12	-5.62E-12
0.0304	-6.86E-12	-3.74E-12	0
0.0305	-6.86E-12	-3.74E-12	-3.74E-12
0.0306	-1.31E-11	-8.74E-12	-3.12E-12
0.0307	-8.74E-12	-4.37E-12	-4.99E-12
0.0308	-7.49E-12	-3.74E-12	-3.12E-12
0.0309	-5.62E-12	-4.99E-12	-3.12E-12
0.031	-3.12E-12	-4.99E-12	-4.37E-12
0.0311	-1.25E-12	-4.37E-12	-1.25E-12
0.0312	-7.49E-12	-6.86E-12	-1.87E-12
0.0313	-2.50E-12	-6.24E-12	-1.87E-12
0.0314	-9.36E-12	-4.37E-12	-4.37E-12
0.0315	-8.11E-12	-4.99E-12	-4.99E-12
0.0316	-7.49E-12	-1.87E-12	-5.62E-12
0.0317	-6.86E-12	-4.37E-12	-3.74E-12
0.0318	-6.24E-12	-3.74E-12	-4.37E-12
0.0319	-4.37E-12	-1.87E-12	-3.12E-12
0.032	-4.37E-12	-5.62E-12	-2.50E-12
0.0321	-1.25E-12	-6.24E-12	-3.12E-12
0.0322	-7.49E-12	-4.37E-12	-5.62E-12
0.0323	-9.36E-12	-3.74E-12	-3.12E-12
0.0324	-4.37E-12	-2.50E-12	-4.37E-12
0.0325	-1.19E-11	-3.12E-12	-1.25E-12
0.0326	-7.49E-12	-1.87E-12	-3.74E-12
0.0327	-6.24E-12	-2.50E-12	-3.74E-12
0.0328	-1.12E-11	-6.86E-12	-3.12E-12
0.0329	-6.24E-12	-6.86E-12	-2.50E-12
0.033	-7.49E-12	-4.99E-12	-4.37E-12
0.0331	-2.50E-12	-4.37E-12	-2.50E-12
0.0332	-5.62E-12	-3.74E-12	-3.12E-12
0.0333	-7.49E-12	-1.87E-12	-3.12E-12
0.0334	-9.98E-12	-1.25E-12	-4.37E-12
0.0335	-6.86E-12	-5.62E-12	-2.50E-12
0.0336	-7.49E-12	-5.62E-12	-4.99E-12
0.0337	-5.62E-12	-4.37E-12	-4.99E-12
0.0338	-7.49E-12	-3.74E-12	-3.74E-12
0.0339	-6.24E-12	-4.37E-12	-1.87E-12
0.034	-7.49E-12	-3.74E-12	-3.74E-12
0.0341	-8.11E-12	-4.37E-12	-1.87E-12
0.0342	-6.86E-12	-4.37E-12	-3.12E-12
0.0343	-4.37E-12	-3.74E-12	-3.74E-12
0.0344	-6.24E-12	-3.74E-12	-3.12E-12
0.0345	-9.98E-12	-1.87E-12	-3.74E-12
0.0346	-7.49E-12	-4.37E-12	-4.37E-12
0.0347	-6.24E-12	-3.12E-12	-4.99E-12
0.0348	-8.11E-12	-4.99E-12	-5.62E-12
0.0349	-7.49E-12	-4.37E-12	-2.50E-12
0.035	-8.74E-12	-4.37E-12	-3.12E-12
0.0351	-8.11E-12	-3.12E-12	-4.37E-12
0.0352	-7.49E-12	-2.50E-12	-3.12E-12
0.0353	-9.98E-12	-2.50E-12	-3.12E-12
0.0354	-8.11E-12	-3.74E-12	-3.12E-12
0.0355	-5.62E-12	-3.12E-12	-3.12E-12
0.0356	-8.11E-12	-1.25E-12	-3.74E-12
0.0357	-1.06E-11	-4.99E-12	-3.12E-12
0.0358	-5.62E-12	-9.36E-12	-3.74E-12
0.0359	-6.86E-12	-1.87E-12	-3.74E-12
0.036	-8.74E-12	-3.74E-12	-1.25E-12
0.0361	-4.99E-12	-3.12E-12	-3.74E-12
0.0362	-8.74E-12	-2.50E-12	-3.12E-12
0.0363	-8.11E-12	-2.50E-12	-4.37E-12
0.0364	-8.74E-12	-3.12E-12	-5.62E-12
0.0365	-6.86E-12	-4.99E-12	-5.62E-12
0.0366	-7.49E-12	-1.87E-12	-2.50E-12
0.0367	-9.36E-12	-2.50E-12	-2.50E-12
0.0368	-7.49E-12	-4.37E-12	-3.74E-12
0.0369	-4.99E-12	-2.50E-12	-4.99E-12
0.037	-6.24E-12	-3.12E-12	-2.50E-12
0.0371	-1.12E-11	0	-6.24E-13
0.0372	-8.11E-12	-4.37E-12	0
0.0373	-6.24E-12	-4.37E-12	-3.12E-12
0.0374	-5.62E-12	-1.87E-12	-4.99E-12
0.0375	-6.86E-12	-6.24E-12	-3.74E-12
0.0376	-7.49E-12	-1.87E-12	-4.37E-12
0.0377	-8.74E-12	-5.62E-12	-3.12E-12
0.0378	-9.36E-12	-2.50E-12	-3.12E-12
0.0379	-9.98E-12	-3.12E-12	-3.12E-12
0.038	-7.49E-12	-3.12E-12	-1.25E-12
0.0381	-9.36E-12	-4.99E-12	-3.12E-12
0.0382	-1.50E-11	-2.50E-12	-4.99E-12
0.0383	-7.49E-12	-3.74E-12	-3.12E-12
0.0384	-4.99E-12	-2.50E-12	-3.12E-12
0.0385	-3.12E-12	-3.74E-12	-3.12E-12
0.0386	-6.24E-12	-4.99E-12	-3.74E-12
0.0387	-7.49E-12	-1.87E-12	-4.37E-12
0.0388	-4.99E-12	-1.87E-12	-3.12E-12
0.0389	-5.62E-12	-3.12E-12	-2.50E-12
0.039	-9.36E-12	-3.74E-12	-3.74E-12
0.0391	-3.12E-12	-3.74E-12	-2.50E-12
0.0392	-1.87E-12	-2.50E-12	-3.12E-12
0.0393	-8.11E-12	-4.37E-12	-2.50E-12
0.0394	-7.49E-12	-1.87E-12	-1.25E-12
0.0395	-9.98E-12	-4.99E-12	-3.12E-12
0.0396	-1.12E-11	-1.25E-12	-2.50E-12
0.0397	-6.86E-12	-5.62E-12	-3.12E-12
0.0398	-5.62E-12	-5.62E-12	-3.12E-12
0.0399	-6.86E-12	-3.12E-12	-3.74E-12
0.04	-6.86E-12	-1.25E-12	-4.37E-12
0.0401	-7.49E-12	-1.87E-12	-1.87E-12
0.0402	-8.11E-12	-3.74E-12	-6.24E-12
0.0403	-8.11E-12	-6.86E-12	2.50E-12
0.0404	-3.12E-12	-3.12E-12	-6.24E-13
0.0405	-4.37E-12	-4.37E-12	-2.50E-12
0.0406	-6.86E-12	-4.37E-12	-4.37E-12
0.0407	-7.49E-12	-3.12E-12	-3.12E-12
0.0408	-7.49E-12	-1.87E-12	-3.12E-12
0.0409	-5.62E-12	-4.37E-12	-6.24E-13
0.041	-5.62E-12	-3.74E-12	-4.37E-12
0.0411	-6.86E-12	-4.99E-12	-3.74E-12
0.0412	-8.74E-12	-3.12E-12	-3.74E-12
0.0413	-4.99E-12	-2.50E-12	-3.12E-12
0.0414	-6.24E-12	-3.12E-12	-2.50E-12
0.0415	-7.49E-12	-2.50E-12	-3.12E-12
0.0416	-5.62E-12	-4.99E-12	-1.87E-12
0.0417	-4.99E-12	-5.62E-12	-1.25E-12
0.0418	-5.62E-12	-2.50E-12	-2.50E-12
0.0419	-5.62E-12	-3.74E-12	-3.74E-12
0.042	-8.74E-12	-3.12E-12	-6.24E-13
0.0421	-5.62E-12	-3.74E-12	-3.12E-12
0.0422	-6.86E-12	-3.74E-12	-4.37E-12
0.0423	-8.11E-12	-3.74E-12	-3.74E-12
0.0424	-5.62E-12	-1.87E-12	-3.12E-12
0.0425	-6.24E-12	-1.87E-12	-1.87E-12
0.0426	-8.11E-12	-8.74E-12	6.24E-13
0.0427	-6.86E-12	-2.50E-12	-4.37E-12
0.0428	-9.36E-12	-2.50E-12	-2.50E-12
0.0429	-7.49E-12	-5.62E-12	-4.37E-12
0.043	-8.74E-12	-2.50E-12	-4.37E-12
0.0431	-8.11E-12	-1.87E-12	-4.99E-12
0.0432	-9.36E-12	-2.50E-12	-1.87E-12
0.0433	-5.62E-12	-3.12E-12	-4.37E-12
0.0434	-4.99E-12	-4.37E-12	-3.74E-12
0.0435	-6.24E-12	-2.50E-12	-2.50E-12
0.0436	-8.74E-12	-3.12E-12	-3.74E-12
0.0437	-5.62E-12	-2.50E-12	-3.74E-12
0.0438	-5.62E-12	-3.74E-12	-4.99E-12
0.0439	-8.11E-12	-4.99E-12	-2.50E-12
0.044	-9.98E-12	-1.25E-12	-3.12E-12
0.0441	-7.49E-12	-2.50E-12	-3.74E-12
0.0442	-8.11E-12	-2.50E-12	-6.24E-13
0.0443	-8.74E-12	-3.12E-12	-1.87E-12
0.0444	-1.12E-11	-4.37E-12	-2.50E-12
0.0445	-8.11E-12	-3.74E-12	-3.74E-12
0.0446	-5.62E-12	0	-2.50E-12
0.0447	-4.99E-12	-4.37E-12	-1.25E-12
0.0448	-6.86E-12	-3.74E-12	-3.12E-12
0.0449	-6.24E-12	-1.87E-12	-3.74E-12
0.045	-8.74E-12	-2.50E-12	-3.12E-12
0.0451	-6.86E-12	-3.74E-12	-3.12E-12
0.0452	-9.98E-12	-3.12E-12	-2.50E-12
0.0453	-6.86E-12	-5.62E-12	-1.87E-12
0.0454	-7.49E-12	-1.25E-12	-1.25E-12
0.0455	-7.49E-12	-3.12E-12	-3.74E-12
0.0456	-9.36E-12	-1.87E-12	-2.50E-12
0.0457	-1.06E-11	-4.99E-12	-1.87E-12
0.0458	-9.36E-12	-3.12E-12	-2.50E-12
0.0459	-7.49E-12	-3.74E-12	-4.37E-12
0.046	-6.86E-12	-3.12E-12	-3.12E-12
0.0461	-4.99E-12	-4.37E-12	-3.74E-12
0.0462	-5.62E-12	-2.50E-12	-1.25E-12
0.0463	-5.62E-12	-1.87E-12	-1.25E-12
0.0464	-9.98E-12	-1.87E-12	-3.12E-12
0.0465	-4.99E-12	-4.99E-12	-3.12E-12
0.0466	-3.12E-12	-2.50E-12	-3.12E-12
0.0467	-7.49E-12	-4.37E-12	-3.12E-12
0.0468	-9.36E-12	-3.12E-12	-4.99E-12
0.0469	-6.24E-12	-4.37E-12	-4.37E-12
0.047	-6.86E-12	-1.25E-12	-3.74E-12
0.0471	-8.11E-12	0	-4.99E-12
0.0472	-8.11E-12	-1.87E-12	-1.87E-12
0.0473	-1.25E-12	-3.74E-12	-3.12E-12
0.0474	-8.11E-12	1.25E-12	-1.87E-12
0.0475	-3.74E-12	-3.12E-12	-1.25E-12
0.0476	-6.24E-12	-5.62E-12	-4.37E-12
0.0477	-6.24E-12	-4.37E-12	-4.99E-12
0.0478	-8.11E-12	-6.86E-12	-4.99E-12
0.0479	-8.11E-12	-3.74E-12	-3.12E-12
0.048	-6.24E-12	-1.87E-12	-3.74E-12
0.0481	-8.74E-12	2.50E-12	-3.74E-12
0.0482	-8.74E-12	-1.87E-12	-4.37E-12
0.0483	-2.50E-12	-3.74E-12	-3.12E-12
0.0484	-6.24E-12	-6.24E-12	-4.99E-12
0.0485	-5.62E-12	-4.37E-12	-4.99E-12
0.0486	-4.37E-12	0	-3.12E-12
0.0487	-5.62E-12	-1.87E-12	-6.24E-13
0.0488	-6.24E-12	-1.87E-12	-4.37E-12
0.0489	-6.86E-12	-4.99E-12	-3.74E-12
0.049	-6.86E-12	0	-1.87E-12
0.0491	-8.11E-12	-1.87E-12	-2.50E-12
0.0492	-7.49E-12	-3.74E-12	-3.12E-12
0.0493	-6.24E-12	-4.37E-12	-3.12E-12
0.0494	-7.49E-12	-2.50E-12	-2.50E-12
0.0495	-5.62E-12	-2.50E-12	-3.12E-12
0.0496	-8.11E-12	-2.50E-12	-3.12E-12
0.0497	-8.11E-12	-4.37E-12	-3.74E-12
0.0498	-8.11E-12	-6.86E-12	-1.87E-12
0.0499	-5.62E-12	-1.87E-12	-4.37E-12
0.05	-6.24E-12	0	-4.37E-12
0.0501	-6.24E-12	0	-1.25E-12
0.0502	-6.24E-12	-2.50E-12	-3.74E-12
0.0503	-9.36E-12	-3.12E-12	-4.99E-12
0.0504	-9.36E-12	-4.37E-12	-1.87E-12
0.0505	-6.86E-12	-2.50E-12	-2.50E-12
0.0506	-7.49E-12	6.24E-13	-3.12E-12
0.0507	-8.11E-12	-4.99E-12	-3.74E-12
0.0508	-5.62E-12	-1.87E-12	-3.74E-12
0.0509	-8.74E-12	-1.87E-12	-2.50E-12
0.051	-8.74E-12	-1.87E-12	-2.50E-12
0.0511	-5.62E-12	-1.87E-12	-4.99E-12
0.0512	-4.37E-12	-2.50E-12	-3.12E-12
0.0513	-6.86E-12	-1.87E-12	-3.12E-12
0.0514	-6.86E-12	-1.25E-12	-3.74E-12
0.0515	-9.98E-12	-3.74E-12	-2.50E-12
0.0516	-9.36E-12	-3.12E-12	-4.99E-12
0.0517	-8.74E-12	-3.74E-12	-3.74E-12
0.0518	-8.11E-12	-2.50E-12	-3.74E-12
0.0519	-5.62E-12	-3.12E-12	-4.37E-12
0.052	-7.49E-12	-1.25E-12	-3.74E-12
0.0521	-8.74E-12	-3.74E-12	-6.24E-12
0.0522	-8.11E-12	-5.62E-12	-3.12E-12
0.0523	-6.24E-12	-4.99E-12	-3.12E-12
0.0524	-3.74E-12	-6.24E-13	-3.74E-12
0.0525	-4.99E-12	-6.24E-13	-1.87E-12
0.0526	-5.62E-12	1.25E-12	-2.50E-12
0.0527	-7.49E-12	-1.87E-12	-3.12E-12
0.0528	-8.11E-12	-2.50E-12	-4.99E-12
0.0529	-9.36E-12	-1.25E-12	-4.37E-12
0.053	-6.24E-12	-3.12E-12	-1.25E-12
0.0531	-5.62E-12	-1.87E-12	-2.50E-12
0.0532	-5.62E-12	-2.50E-12	-4.99E-12
0.0533	-6.86E-12	-4.99E-12	-3.12E-12
0.0534	-6.86E-12	-3.74E-12	-4.99E-12
0.0535	-6.24E-12	-4.37E-12	-3.74E-12
0.0536	-3.74E-12	-1.25E-12	-4.37E-12
0.0537	-4.99E-12	-2.50E-12	-3.74E-12
0.0538	-6.24E-12	-1.87E-12	-4.37E-12
0.0539	-4.37E-12	-1.87E-12	-3.12E-12
0.054	-8.74E-12	-1.87E-12	-1.87E-12
0.0541	-8.74E-12	-2.50E-12	-3.12E-12
0.0542	-4.99E-12	-2.50E-12	-2.50E-12
0.0543	-6.86E-12	-3.12E-12	-4.37E-12
0.0544	-8.11E-12	-6.86E-12	-4.37E-12
0.0545	-5.62E-12	-6.24E-13	-3.74E-12
0.0546	-6.86E-12	-3.12E-12	-4.37E-12
0.0547	-5.62E-12	-2.50E-12	-4.37E-12
0.0548	-8.11E-12	-3.74E-12	-4.99E-12
0.0549	-8.11E-12	-3.12E-12	-3.74E-12
0.055	-4.37E-12	-1.87E-12	-4.99E-12
0.0551	-6.86E-12	-1.87E-12	-3.12E-12
0.0552	-4.99E-12	-1.87E-12	-4.37E-12
0.0553	-4.37E-12	-1.87E-12	-2.50E-12
0.0554	-8.11E-12	-1.25E-12	-3.74E-12
0.0555	-8.11E-12	-1.87E-12	-5.62E-12
0.0556	-7.49E-12	-3.74E-12	-4.37E-12
0.0557	-4.37E-12	-1.87E-12	-2.50E-12
0.0558	-5.62E-12	-1.87E-12	-3.74E-12
0.0559	-7.49E-12	-2.50E-12	-2.50E-12
0.056	-8.11E-12	-1.87E-12	-3.12E-12
0.0561	-6.86E-12	1.25E-12	-3.12E-12
0.0562	-6.24E-12	-1.87E-12	-4.37E-12
0.0563	-6.86E-12	-3.12E-12	-2.50E-12
0.0564	-7.49E-12	-3.74E-12	-3.12E-12
0.0565	-6.86E-12	-3.12E-12	-2.50E-12
0.0566	-6.24E-12	6.24E-13	-4.37E-12
0.0567	-5.62E-12	-1.87E-12	-2.50E-12
0.0568	-4.99E-12	-1.87E-12	-4.99E-12
0.0569	-5.62E-12	0	-3.12E-12
0.057	-8.11E-12	-2.50E-12	-4.99E-12
0.0571	-8.11E-12	-1.87E-12	-4.37E-12
0.0572	-3.74E-12	-2.50E-12	-1.87E-12
0.0573	-9.36E-12	-3.12E-12	-3.12E-12
0.0574	-7.49E-12	-6.24E-13	-1.25E-12
0.0575	-8.11E-12	-1.87E-12	-2.50E-12
0.0576	-7.49E-12	-2.50E-12	-3.74E-12
0.0577	-5.62E-12	-4.37E-12	-5.62E-12
0.0578	-5.62E-12	-2.50E-12	-4.99E-12
0.0579	-4.37E-12	-2.50E-12	-1.25E-12
0.058	-4.37E-12	-2.50E-12	-4.99E-12
0.0581	-4.99E-12	0	-2.50E-12
0.0582	-2.50E-12	0	-3.74E-12
0.0583	-5.62E-12	-4.37E-12	-4.37E-12
0.0584	-6.86E-12	-1.87E-12	-3.12E-12
0.0585	-3.12E-12	-1.87E-12	-3.74E-12
0.0586	-3.12E-12	1.25E-12	-3.12E-12
0.0587	-8.11E-12	0	-4.37E-12
0.0588	-6.24E-12	-4.37E-12	-4.37E-12
0.0589	-6.24E-12	-3.74E-12	-4.37E-12
0.059	-8.11E-12	-4.37E-12	-2.50E-12
0.0591	-7.49E-12	-1.25E-12	-4.37E-12
0.0592	-7.49E-12	-6.24E-13	-2.50E-12
0.0593	-7.49E-12	-3.74E-12	-1.25E-12
0.0594	-4.37E-12	-3.12E-12	-2.50E-12
0.0595	-7.49E-12	-1.25E-12	-3.74E-12
0.0596	-6.24E-12	-1.87E-12	-3.12E-12
0.0597	-4.99E-12	-3.12E-12	-2.50E-12
0.0598	-8.11E-12	-1.87E-12	-4.99E-12
0.0599	-8.11E-12	-1.87E-12	-5.62E-12
0.06	-4.99E-12	-1.87E-12	-1.87E-12
0.0601	-9.36E-12	6.24E-13	-3.12E-12
0.0602	-4.99E-12	0	-3.74E-12
0.0603	-8.11E-12	-3.74E-12	-1.87E-12
0.0604	-8.74E-12	-1.87E-12	-3.12E-12
0.0605	-6.86E-12	-1.87E-12	-3.12E-12
0.0606	-6.24E-12	-3.74E-12	-3.74E-12
0.0607	-3.74E-12	-3.74E-12	-1.87E-12
0.0608	-6.86E-12	0	-3.74E-12
0.0609	-6.86E-12	-5.62E-12	-3.12E-12
0.061	-4.99E-12	-1.25E-12	-2.50E-12
0.0611	-4.37E-12	-1.87E-12	-3.12E-12
0.0612	-7.49E-12	-1.87E-12	-3.74E-12
0.0613	-6.86E-12	-4.37E-12	-4.37E-12
0.0614	-8.11E-12	-3.12E-12	-3.12E-12
0.0615	-8.11E-12	6.24E-13	-4.99E-12
0.0616	-5.62E-12	-1.25E-12	-2.50E-12
0.0617	-7.49E-12	-1.25E-12	-1.87E-12
0.0618	-1.06E-11	1.25E-12	-4.99E-12
0.0619	-3.74E-12	-1.87E-12	-1.25E-12
0.062	-3.74E-12	-2.50E-12	-2.50E-12
0.0621	-4.99E-12	-3.12E-12	-4.99E-12
0.0622	-5.62E-12	-3.74E-12	-3.74E-12
0.0623	-3.74E-12	-5.62E-12	-3.74E-12
0.0624	-8.11E-12	1.25E-12	-1.87E-12
0.0625	-6.86E-12	-1.87E-12	-3.12E-12
0.0626	-4.37E-12	-3.74E-12	-1.87E-12
0.0627	-7.49E-12	-1.87E-12	-3.12E-12
0.0628	-7.49E-12	-3.74E-12	-4.37E-12
0.0629	-3.12E-12	-2.50E-12	-4.99E-12
0.063	-4.99E-12	0	-2.50E-12
0.0631	-8.74E-12	-2.50E-12	-3.12E-12
0.0632	-9.98E-12	-1.87E-12	-4.37E-12
0.0633	-9.98E-12	0	-5.62E-12
0.0634	-8.11E-12	-6.24E-13	-3.12E-12
0.0635	-1.87E-12	-3.12E-12	-3.12E-12
0.0636	-6.86E-12	-2.50E-12	-3.12E-12
0.0637	-9.36E-12	-2.50E-12	-4.37E-12
0.0638	-7.49E-12	-3.12E-12	-3.74E-12
0.0639	-4.99E-12	-3.74E-12	-3.74E-12
0.064	-3.74E-12	6.24E-13	-1.87E-12
0.0641	-6.86E-12	-2.50E-12	-3.12E-12
0.0642	-4.37E-12	-6.24E-13	-1.87E-12
0.0643	-7.49E-12	0	0
0.0644	-7.49E-12	-4.99E-12	-1.25E-12
0.0645	-4.99E-12	-3.12E-12	-3.12E-12
0.0646	-3.74E-12	-2.50E-12	-3.12E-12
0.0647	-4.99E-12	-2.50E-12	-3.74E-12
0.0648	-4.99E-12	-2.50E-12	-2.50E-12
0.0649	-6.24E-12	-2.50E-12	-1.87E-12
0.065	-5.62E-12	-1.87E-12	-3.12E-12
0.0651	-7.49E-12	-1.25E-12	-3.12E-12
0.0652	-9.36E-12	-4.37E-12	-1.25E-12
0.0653	-1.87E-12	-6.24E-12	-3.12E-12
0.0654	-6.86E-12	0	-4.99E-12
0.0655	-7.49E-12	-1.87E-12	-5.62E-12
0.0656	-7.49E-12	-3.12E-12	-3.74E-12
0.0657	-7.49E-12	-1.25E-12	-3.74E-12
0.0658	-6.24E-12	-3.12E-12	-3.74E-12
0.0659	-4.99E-12	-5.62E-12	0
0.066	-7.49E-12	-3.12E-12	-3.74E-12
0.0661	-6.24E-12	-5.62E-12	-3.12E-12
0.0662	-5.62E-12	-2.50E-12	-1.25E-12
0.0663	-6.86E-12	-3.12E-12	-3.74E-12
0.0664	-8.74E-12	-2.50E-12	-2.50E-12
0.0665	-4.37E-12	3.12E-12	-2.50E-12
0.0666	-8.74E-12	6.24E-13	-4.99E-12
0.0667	-6.24E-12	-4.37E-12	-4.99E-12
0.0668	-3.74E-12	-1.87E-12	-4.37E-12
0.0669	-4.37E-12	-2.50E-12	-4.37E-12
0.067	-3.74E-12	-3.74E-12	-3.12E-12
0.0671	-4.37E-12	-2.50E-12	-3.74E-12
0.0672	-4.99E-12	1.25E-12	0
0.0673	-6.24E-12	-1.25E-12	-3.12E-12
0.0674	-7.49E-12	-1.25E-12	-1.25E-12
0.0675	-9.98E-12	-1.87E-12	-3.74E-12
0.0676	-8.74E-12	-3.74E-12	-3.74E-12
0.0677	-7.49E-12	-2.50E-12	-4.37E-12
0.0678	-5.62E-12	-6.24E-13	-2.50E-12
0.0679	-8.11E-12	-1.25E-12	-1.25E-12
0.068	-8.74E-12	-3.12E-12	-1.87E-12
0.0681	-6.24E-12	-2.50E-12	-3.74E-12
0.0682	-6.24E-12	-2.50E-12	-4.37E-12
0.0683	-6.24E-12	-3.74E-12	-1.87E-12
0.0684	-8.11E-12	-3.74E-12	-3.12E-12
0.0685	-4.37E-12	6.24E-13	-3.12E-12
0.0686	-4.99E-12	-1.87E-12	-3.12E-12
0.0687	-7.49E-12	-1.87E-12	-2.50E-12
0.0688	-6.24E-12	-1.87E-12	-2.50E-12
0.0689	-5.62E-12	-1.87E-12	-3.12E-12
0.069	-8.11E-12	-2.50E-12	-3.12E-12
0.0691	-5.62E-12	-3.12E-12	-4.37E-12
0.0692	-6.24E-12	-1.87E-12	-4.99E-12
0.0693	-6.24E-12	-1.87E-12	-4.99E-12
0.0694	-5.62E-12	-3.12E-12	-5.62E-12
0.0695	-4.99E-12	-1.87E-12	-3.74E-12
0.0696	-5.62E-12	-2.50E-12	-3.74E-12
0.0697	-3.74E-12	-6.24E-13	-2.50E-12
0.0698	-6.24E-12	-2.50E-12	-3.12E-12
0.0699	-6.24E-12	-3.74E-12	-3.74E-12
0.07	-7.49E-12	-1.25E-12	-1.87E-12
0.0701	-8.74E-12	0	-3.12E-12
0.0702	-6.24E-12	-6.24E-13	-1.87E-12
0.0703	-4.37E-12	-6.86E-12	-3.74E-12
0.0704	-4.99E-12	-6.86E-12	-6.24E-13
0.0705	-6.86E-12	-1.87E-12	-1.87E-12
0.0706	-8.11E-12	6.24E-13	-4.37E-12
0.0707	-6.24E-13	-2.50E-12	-1.87E-12
0.0708	-7.49E-12	0	-4.37E-12
0.0709	-5.62E-12	0	-4.99E-12
0.071	-6.24E-12	-3.74E-12	-1.87E-12
0.0711	-5.62E-12	-2.50E-12	-3.74E-12
0.0712	-2.50E-12	-1.25E-12	-4.37E-12
0.0713	-7.49E-12	-6.24E-13	-2.50E-12
0.0714	-4.37E-12	3.74E-12	-3.74E-12
0.0715	-1.87E-12	-1.87E-12	-3.12E-12
0.0716	-5.62E-12	-1.25E-12	-3.12E-12
0.0717	-4.37E-12	-4.37E-12	-1.87E-12
0.0718	-6.86E-12	-3.74E-12	-2.50E-12
0.0719	-6.24E-12	0	-3.12E-12
0.072	-4.99E-12	-1.87E-12	-4.37E-12
0.0721	-3.74E-12	-2.50E-12	-2.50E-12
0.0722	-5.62E-12	-2.50E-12	-4.37E-12
0.0723	-5.62E-12	-2.50E-12	-5.62E-12
0.0724	-7.49E-12	-2.50E-12	-3.74E-12
0.0725	-5.62E-12	-1.25E-12	-4.37E-12
0.0726	-2.50E-12	-1.25E-12	-3.74E-12
0.0727	-5.62E-12	-1.87E-12	0
0.0728	-8.11E-12	6.24E-13	-4.99E-12
0.0729	-5.62E-12	6.24E-13	-3.74E-12
0.073	-6.86E-12	-3.12E-12	-2.50E-12
0.0731	-9.36E-12	-4.37E-12	-3.12E-12
0.0732	-3.12E-12	-1.25E-12	-3.74E-12
0.0733	-5.62E-12	-1.87E-12	-1.87E-12
0.0734	-6.24E-12	-2.50E-12	-3.12E-12
0.0735	-3.74E-12	-3.12E-12	-4.99E-12
0.0736	-7.49E-12	-3.12E-12	-3.74E-12
0.0737	-4.99E-12	-1.25E-12	-4.37E-12
0.0738	-4.37E-12	1.87E-12	-3.74E-12
0.0739	-6.24E-12	6.24E-13	-3.74E-12
0.074	-4.99E-12	-6.24E-13	-3.12E-12
0.0741	-7.49E-12	-2.50E-12	-2.50E-12
0.0742	-9.36E-12	-1.25E-12	-3.12E-12
0.0743	-4.99E-12	-3.12E-12	-3.12E-12
0.0744	-3.74E-12	6.24E-13	-4.37E-12
0.0745	-8.11E-12	6.24E-13	-3.74E-12
0.0746	-4.37E-12	6.24E-13	-3.12E-12
0.0747	-2.50E-12	-3.12E-12	-3.74E-12
0.0748	-7.49E-12	-4.37E-12	-4.37E-12
0.0749	-7.49E-12	-1.25E-12	-4.37E-12
0.075	-7.49E-12	-2.50E-12	-1.87E-12
0.0751	-3.12E-12	-1.87E-12	-3.12E-12
0.0752	-6.86E-12	6.24E-13	-5.62E-12
0.0753	-8.11E-12	0	-5.62E-12
0.0754	-3.74E-12	6.24E-13	-1.87E-12
0.0755	-5.62E-12	-6.24E-13	-1.87E-12
0.0756	-8.11E-12	-1.87E-12	-3.12E-12
0.0757	-8.11E-12	-4.37E-12	-4.37E-12
0.0758	-4.37E-12	-3.12E-12	-4.37E-12
0.0759	-5.62E-12	-1.25E-12	-1.25E-12
0.076	-1.06E-11	0	-6.24E-13
0.0761	-9.98E-12	1.87E-12	-5.62E-12
0.0762	-7.49E-12	0	-4.37E-12
0.0763	-8.11E-12	-2.50E-12	-3.12E-12
0.0764	-7.49E-12	-3.12E-12	-3.74E-12
0.0765	-7.49E-12	-2.50E-12	-2.50E-12
0.0766	-9.98E-12	1.25E-12	-3.74E-12
0.0767	-6.24E-12	0	-4.37E-12
0.0768	-4.99E-12	-3.12E-12	-3.74E-12
0.0769	-9.98E-12	-4.37E-12	-3.12E-12
0.077	-8.74E-12	0	-3.12E-12
0.0771	-1.12E-11	-6.24E-13	-3.74E-12
0.0772	-3.74E-12	6.24E-13	-2.50E-12
0.0773	-7.49E-12	-1.25E-12	-2.50E-12
0.0774	-8.74E-12	-1.87E-12	-3.74E-12
0.0775	-5.62E-12	-3.12E-12	-2.50E-12
0.0776	-4.99E-12	-1.87E-12	-3.12E-12
0.0777	-5.62E-12	0	-2.50E-12
0.0778	-6.24E-12	-3.12E-12	-3.12E-12
0.0779	-1.25E-12	-1.87E-12	0
0.078	-1.25E-12	-3.12E-12	-3.12E-12
0.0781	-7.49E-12	-1.25E-12	-3.74E-12
0.0782	-7.49E-12	6.24E-13	-3.74E-12
0.0783	-4.37E-12	0	-3.74E-12
0.0784	-4.37E-12	0	-1.87E-12
0.0785	-6.86E-12	-1.87E-12	0
0.0786	-7.49E-12	0	-2.50E-12
0.0787	-9.36E-12	-1.87E-12	-2.50E-12
0.0788	-4.99E-12	-3.74E-12	-2.50E-12
0.0789	-8.74E-12	0	-3.74E-12
0.079	-7.49E-12	-2.50E-12	-3.12E-12
0.0791	-4.37E-12	0	-3.74E-12
0.0792	-3.12E-12	1.25E-12	-3.74E-12
0.0793	-5.62E-12	1.25E-12	-2.50E-12
0.0794	-6.86E-12	-1.25E-12	-1.87E-12
0.0795	-6.24E-12	-3.12E-12	-2.50E-12
0.0796	-2.50E-12	-1.87E-12	-1.87E-12
0.0797	-6.86E-12	-3.12E-12	-3.12E-12
0.0798	-4.37E-12	0	-2.50E-12
0.0799	-6.24E-12	0	-4.37E-12
0.08	-6.86E-12	-2.50E-12	1.25E-12
0.0801	-4.99E-12	-1.25E-12	-2.50E-12
0.0802	-3.74E-12	0	-8.11E-12
0.0803	-5.62E-12	-1.87E-12	6.24E-13
0.0804	-6.86E-12	-1.87E-12	-1.87E-12
0.0805	-4.99E-12	-1.87E-12	-4.37E-12
0.0806	-5.62E-12	-3.12E-12	-3.12E-12
0.0807	-6.24E-12	-1.25E-12	-1.87E-12
0.0808	-5.62E-12	-2.50E-12	-4.37E-12
0.0809	-4.99E-12	-4.37E-12	-4.37E-12
0.081	-7.49E-12	-1.87E-12	-2.50E-12
0.0811	-9.36E-12	6.24E-13	-3.12E-12
0.0812	-6.86E-12	0	-3.12E-12
0.0813	-7.49E-12	-4.37E-12	-1.25E-12
0.0814	-6.86E-12	0	-3.74E-12
0.0815	-8.11E-12	-6.24E-13	-6.24E-13
0.0816	-6.24E-12	1.87E-12	-3.74E-12
0.0817	-4.99E-12	-1.87E-12	-4.99E-12
0.0818	-6.24E-12	-2.50E-12	-4.37E-12
0.0819	-8.11E-12	-3.12E-12	-3.12E-12
0.082	-3.74E-12	-3.74E-12	-3.12E-12
0.0821	-5.62E-12	0	-1.25E-12
0.0822	-5.62E-12	1.25E-12	-3.12E-12
0.0823	-3.74E-12	-3.74E-12	0
0.0824	-8.74E-12	-6.24E-13	-2.50E-12
0.0825	-5.62E-12	1.87E-12	-4.37E-12
0.0826	-7.49E-12	-5.62E-12	-1.87E-12
0.0827	-7.49E-12	0	-3.12E-12
0.0828	-5.62E-12	-1.25E-12	-3.74E-12
0.0829	-6.86E-12	-3.12E-12	-2.50E-12
0.083	-7.49E-12	0	-3.12E-12
0.0831	-8.11E-12	-1.25E-12	-3.12E-12
0.0832	-7.49E-12	0	-3.12E-12
0.0833	-8.11E-12	-2.50E-12	-5.62E-12
0.0834	-8.11E-12	1.25E-12	-3.12E-12
0.0835	-1.06E-11	-2.50E-12	-2.50E-12
0.0836	-5.62E-12	-2.50E-12	-1.87E-12
0.0837	-5.62E-12	1.25E-12	-3.12E-12
0.0838	-4.99E-12	6.24E-13	-3.74E-12
0.0839	-6.86E-12	-4.37E-12	-3.74E-12
0.084	-6.24E-12	0	-4.37E-12
0.0841	-1.06E-11	-1.87E-12	-3.12E-12
0.0842	-5.62E-12	-1.25E-12	-5.62E-12
0.0843	-5.62E-12	-1.87E-12	-1.25E-12
0.0844	-8.74E-12	-1.87E-12	-1.25E-12
0.0845	-7.49E-12	0	-3.74E-12
0.0846	-5.62E-12	-1.25E-12	-3.12E-12
0.0847	-6.86E-12	6.24E-13	-3.12E-12
0.0848	-6.86E-12	-1.87E-12	-3.12E-12
0.0849	-3.12E-12	-1.87E-12	-3.12E-12
0.085	-7.49E-12	-1.87E-12	-1.25E-12
0.0851	-1.12E-11	-3.74E-12	-1.87E-12
0.0852	-6.24E-12	-1.25E-12	-1.25E-12
0.0853	-8.11E-12	-1.25E-12	-4.37E-12
0.0854	-7.49E-12	-2.50E-12	-1.87E-12
0.0855	-3.74E-12	-6.24E-13	-3.12E-12
0.0856	-2.50E-12	-1.87E-12	-3.12E-12
0.0857	-6.24E-12	0	-4.37E-12
0.0858	-8.74E-12	-1.87E-12	-4.37E-12
0.0859	-8.11E-12	6.24E-13	-1.87E-12
0.086	-7.49E-12	-3.12E-12	-2.50E-12
0.0861	-4.99E-12	-4.37E-12	-1.25E-12
0.0862	-4.99E-12	-2.50E-12	-1.87E-12
0.0863	-1.87E-12	-1.25E-12	-1.87E-12
0.0864	-3.12E-12	-1.25E-12	-3.12E-12
0.0865	-5.62E-12	0	-4.37E-12
0.0866	-5.62E-12	-2.50E-12	-3.74E-12
0.0867	-3.12E-12	-4.37E-12	-4.37E-12
0.0868	-9.36E-12	-2.50E-12	-3.74E-12
0.0869	-4.99E-12	-1.87E-12	-3.74E-12
0.087	-4.37E-12	-3.12E-12	-1.87E-12
0.0871	-4.99E-12	-3.12E-12	-4.37E-12
0.0872	-3.74E-12	1.25E-12	-3.74E-12
0.0873	-6.24E-12	-2.50E-12	-2.50E-12
0.0874	-8.74E-12	0	-3.74E-12
0.0875	-7.49E-12	-3.74E-12	-2.50E-12
0.0876	-3.74E-12	-1.87E-12	-2.50E-12
0.0877	-8.11E-12	-3.74E-12	-2.50E-12
0.0878	-8.74E-12	-4.37E-12	-1.87E-12
0.0879	-7.49E-12	-2.50E-12	-2.50E-12
0.088	-7.49E-12	0	-3.12E-12
0.0881	-5.62E-12	0	-4.37E-12
0.0882	-4.99E-12	-1.25E-12	-3.74E-12
0.0883	-3.74E-12	0	-2.50E-12
0.0884	-9.98E-12	-1.87E-12	-2.50E-12
0.0885	-6.86E-12	-3.12E-12	-3.12E-12
0.0886	-3.12E-12	-3.12E-12	-4.37E-12
0.0887	-3.74E-12	-1.25E-12	-3.74E-12
0.0888	-7.49E-12	0	-1.87E-12
0.0889	-4.37E-12	-1.87E-12	6.24E-13
0.089	-2.50E-12	-3.12E-12	-1.25E-12
0.0891	-4.99E-12	-3.74E-12	-3.74E-12
0.0892	-3.12E-12	-1.87E-12	-4.99E-12
0.0893	-6.24E-12	0	-4.37E-12
0.0894	-6.86E-12	-3.12E-12	-3.12E-12
0.0895	-6.24E-12	-1.87E-12	-2.50E-12
0.0896	-6.24E-12	6.24E-13	-2.50E-12
0.0897	-3.74E-12	-1.25E-12	-3.74E-12
0.0898	-7.49E-12	-3.12E-12	-1.87E-12
0.0899	-7.49E-12	-4.37E-12	-1.87E-12
0.09	-8.74E-12	-4.37E-12	-4.99E-12
0.0901	-9.98E-12	-1.25E-12	-2.50E-12
0.0902	-5.62E-12	-2.50E-12	-3.74E-12
0.0903	-6.24E-12	-3.12E-12	-3.74E-12
0.0904	-7.49E-12	-6.24E-13	-3.74E-12
0.0905	-6.86E-12	-1.87E-12	-3.12E-12
0.0906	-3.12E-12	-3.12E-12	-4.37E-12
0.0907	-3.74E-12	-1.87E-12	-3.12E-12
0.0908	-6.86E-12	-2.50E-12	-1.87E-12
0.0909	-7.49E-12	0	-3.74E-12
0.091	-4.37E-12	-1.25E-12	-2.50E-12
0.0911	-1.87E-12	-2.50E-12	-4.37E-12
0.0912	-8.74E-12	-1.25E-12	-3.74E-12
0.0913	-7.49E-12	-1.25E-12	-4.37E-12
0.0914	-6.86E-12	-4.99E-12	-1.87E-12
0.0915	-6.86E-12	-1.87E-12	-6.24E-13
0.0916	-6.24E-12	-1.25E-12	-4.99E-12
0.0917	-6.24E-12	0	-3.74E-12
0.0918	-5.62E-12	6.24E-13	-2.50E-12
0.0919	-6.86E-12	-2.50E-12	-2.50E-12
0.092	-7.49E-12	-2.50E-12	-5.62E-12
0.0921	-6.24E-12	-4.37E-12	-2.50E-12
0.0922	-6.24E-12	-1.87E-12	-1.87E-12
0.0923	-8.11E-12	-3.12E-12	-3.12E-12
0.0924	-7.49E-12	-1.25E-12	-3.12E-12
0.0925	-5.62E-12	1.87E-12	-4.37E-12
0.0926	-7.49E-12	-1.87E-12	-4.37E-12
0.0927	-4.99E-12	0	-3.74E-12
0.0928	-1.87E-12	1.25E-12	-3.12E-12
0.0929	-4.37E-12	-2.50E-12	-3.74E-12
0.093	-6.24E-12	0	-1.87E-12
0.0931	-4.99E-12	-1.87E-12	-3.12E-12
0.0932	-4.99E-12	-1.87E-12	-3.74E-12
0.0933	-6.24E-12	-1.87E-12	-3.74E-12
0.0934	-7.49E-12	-1.25E-12	-1.87E-12
0.0935	-8.74E-12	0	-2.50E-12
0.0936	-7.49E-12	-1.25E-12	-1.25E-12
0.0937	-4.37E-12	-1.87E-12	-2.50E-12
0.0938	-7.49E-12	-3.12E-12	-5.62E-12
0.0939	-8.11E-12	0	-2.50E-12
0.094	-6.24E-12	-1.87E-12	-2.50E-12
0.0941	-4.99E-12	-1.25E-12	-3.74E-12
0.0942	-4.37E-12	-1.87E-12	-4.99E-12
0.0943	-4.37E-12	-1.87E-12	-3.12E-12
0.0944	-4.99E-12	-6.24E-13	-3.12E-12
0.0945	-4.37E-12	1.87E-12	-3.74E-12
0.0946	-3.74E-12	-1.25E-12	-1.87E-12
0.0947	-8.74E-12	-1.25E-12	0
0.0948	-4.37E-12	-3.12E-12	-3.74E-12
0.0949	-3.12E-12	-3.12E-12	-2.50E-12
0.095	-4.37E-12	-1.87E-12	-3.12E-12
0.0951	-3.74E-12	-6.24E-13	-4.37E-12
0.0952	-6.24E-12	-1.25E-12	-3.74E-12
0.0953	-5.62E-12	0	-1.87E-12
0.0954	-6.86E-12	0	-2.50E-12
0.0955	-9.36E-12	-1.25E-12	-4.37E-12
0.0956	-4.99E-12	-1.25E-12	-2.50E-12
0.0957	-3.12E-12	1.25E-12	-2.50E-12
0.0958	-4.37E-12	1.25E-12	-4.99E-12
0.0959	-3.74E-12	-3.74E-12	-1.87E-12
0.096	-4.99E-12	-1.87E-12	-2.50E-12
0.0961	-6.24E-12	6.24E-13	-3.74E-12
0.0962	-6.24E-12	-2.50E-12	-4.99E-12
0.0963	-5.62E-12	-2.50E-12	-4.99E-12
0.0964	-6.86E-12	6.24E-13	-3.74E-12
0.0965	-3.74E-12	-1.25E-12	-3.12E-12
0.0966	-5.62E-12	-1.25E-12	-3.74E-12
0.0967	-6.24E-12	-2.50E-12	-4.37E-12
0.0968	-7.49E-12	-2.50E-12	-3.12E-12
0.0969	-7.49E-12	0	-3.74E-12
0.097	-2.50E-12	2.50E-12	-3.12E-12
0.0971	-4.99E-12	-1.87E-12	-2.50E-12
0.0972	-8.11E-12	-1.25E-12	-2.50E-12
0.0973	-6.86E-12	-2.50E-12	-3.12E-12
0.0974	-7.49E-12	-1.87E-12	-3.74E-12
0.0975	-8.11E-12	-2.50E-12	-3.12E-12
0.0976	-6.24E-12	-2.50E-12	6.24E-13
0.0977	-6.24E-12	0	-1.87E-12
0.0978	-5.62E-12	6.24E-13	-1.25E-12
0.0979	-4.37E-12	6.24E-13	-2.50E-12
0.098	-6.24E-12	-1.25E-12	-2.50E-12
0.0981	-4.37E-12	-6.24E-13	-3.74E-12
0.0982	-5.62E-12	0	-3.74E-12
0.0983	-4.99E-12	0	-4.37E-12
0.0984	-9.36E-12	0	-1.87E-12
0.0985	-5.62E-12	-1.87E-12	-6.24E-13
0.0986	-2.50E-12	1.87E-12	-2.50E-12
0.0987	-4.99E-12	0	-3.12E-12
0.0988	-3.74E-12	6.24E-13	-6.24E-13
0.0989	-4.37E-12	-2.50E-12	-2.50E-12
0.099	-6.86E-12	0	-3.74E-12
0.0991	-8.74E-12	1.87E-12	-1.87E-12
0.0992	-6.24E-12	0	-2.50E-12
0.0993	-4.37E-12	-2.50E-12	-3.12E-12
0.0994	-9.36E-12	6.24E-13	-3.74E-12
0.0995	-6.24E-12	-3.12E-12	-3.74E-12
0.0996	-4.37E-12	-2.50E-12	-3.12E-12
0.0997	-6.24E-12	6.24E-13	-3.12E-12
0.0998	-9.36E-12	0	-4.99E-12
0.0999	-9.98E-12	1.87E-12	-5.62E-12
0.1	-2.50E-12	-1.25E-12	-6.24E-13
0.1001	-7.49E-12	-1.25E-12	-3.12E-12
0.1002	-8.11E-12	-1.87E-12	-1.87E-12
0.1003	-5.62E-12	-2.50E-12	0
0.1004	-4.99E-12	-1.87E-12	-3.74E-12
0.1005	-3.74E-12	-1.25E-12	-4.37E-12
0.1006	-4.37E-12	-1.25E-12	-3.12E-12
0.1007	-6.86E-12	0	-3.12E-12
0.1008	-7.49E-12	-1.87E-12	-2.50E-12
0.1009	-6.24E-12	0	-1.87E-12
0.101	-3.12E-12	1.25E-12	-3.74E-12
0.1011	-5.62E-12	-6.24E-13	-4.37E-12
0.1012	-2.50E-12	-3.12E-12	-4.37E-12
0.1013	-7.49E-12	-3.74E-12	-1.87E-12
0.1014	-6.86E-12	-1.25E-12	-1.25E-12
0.1015	-6.86E-12	1.25E-12	-1.25E-12
0.1016	-6.24E-12	6.24E-13	-2.50E-12
0.1017	-6.86E-12	-1.25E-12	-1.87E-12
0.1018	-6.24E-12	-2.50E-12	-3.12E-12
0.1019	-7.49E-12	-2.50E-12	-2.50E-12
0.102	-5.62E-12	-1.25E-12	-1.25E-12
0.1021	-8.11E-12	1.25E-12	-2.50E-12
0.1022	-4.99E-12	-1.25E-12	-2.50E-12
0.1023	-3.12E-12	-1.25E-12	-4.37E-12
0.1024	-1.19E-11	6.24E-13	-2.50E-12
0.1025	-7.49E-12	-1.87E-12	-1.25E-12
0.1026	-4.99E-12	0	-3.74E-12
0.1027	-1.87E-12	6.24E-13	-3.12E-12
0.1028	-6.86E-12	-1.87E-12	0
0.1029	-9.36E-12	-1.25E-12	-1.87E-12
0.103	-4.99E-12	-1.25E-12	-2.50E-12
0.1031	-4.99E-12	1.25E-12	-3.12E-12
0.1032	-5.62E-12	-1.25E-12	-3.74E-12
0.1033	-6.24E-12	1.87E-12	-3.12E-12
0.1034	-7.49E-12	-1.25E-12	-6.24E-13
0.1035	-9.98E-12	-1.25E-12	-2.50E-12
0.1036	-6.24E-12	0	-4.37E-12
0.1037	-3.74E-12	-6.24E-13	-3.12E-12
0.1038	-2.50E-12	-1.87E-12	-3.12E-12
0.1039	-5.62E-12	-5.62E-12	-2.50E-12
0.104	-7.49E-12	1.87E-12	-4.99E-12
0.1041	-9.36E-12	-1.25E-12	-3.12E-12
0.1042	-4.37E-12	0	-1.87E-12
0.1043	-4.99E-12	-1.25E-12	0
0.1044	-6.24E-12	1.25E-12	-1.87E-12
0.1045	-4.99E-12	6.24E-13	-3.12E-12
0.1046	-6.86E-12	0	-4.37E-12
0.1047	-6.86E-12	-1.87E-12	-2.50E-12
0.1048	-3.12E-12	1.25E-12	-6.24E-13
0.1049	-4.37E-12	2.50E-12	-2.50E-12
0.105	-9.36E-12	6.24E-13	-1.87E-12
0.1051	-9.36E-12	-3.74E-12	-1.87E-12
0.1052	-3.74E-12	-2.50E-12	-5.62E-12
0.1053	-4.99E-12	6.24E-13	-3.12E-12
0.1054	-8.11E-12	-1.25E-12	-1.25E-12
0.1055	-6.86E-12	1.25E-12	-2.50E-12
0.1056	-2.50E-12	-1.87E-12	-3.74E-12
0.1057	-1.87E-12	1.25E-12	-1.25E-12
0.1058	-4.37E-12	0	-4.37E-12
0.1059	-4.99E-12	-2.50E-12	-3.12E-12
0.106	-6.24E-12	6.24E-13	0
0.1061	-7.49E-12	-1.87E-12	-1.25E-12
0.1062	-4.37E-12	6.24E-13	-3.74E-12
0.1063	-4.99E-12	1.25E-12	-4.99E-12
0.1064	-7.49E-12	-1.25E-12	-4.37E-12
0.1065	-8.11E-12	6.24E-13	-1.25E-12
0.1066	-3.74E-12	-3.74E-12	-3.12E-12
0.1067	-3.74E-12	-3.12E-12	-3.74E-12
0.1068	-7.49E-12	-1.87E-12	0
0.1069	-4.37E-12	-3.74E-12	-3.74E-12
0.107	-3.12E-12	-3.12E-12	-3.12E-12
0.1071	-5.62E-12	6.24E-13	0
0.1072	-7.49E-12	0	-1.25E-12
0.1073	-8.11E-12	6.24E-13	-1.87E-12
0.1074	-4.37E-12	6.24E-13	-3.12E-12
0.1075	-4.99E-12	6.24E-13	-3.12E-12
0.1076	-9.98E-12	-1.87E-12	-3.74E-12
0.1077	-6.86E-12	1.25E-12	-1.87E-12
0.1078	-8.11E-12	-1.87E-12	-3.12E-12
0.1079	-6.86E-12	0	-2.50E-12
0.108	-6.24E-12	1.87E-12	-3.74E-12
0.1081	-6.86E-12	-2.50E-12	-3.74E-12
0.1082	-3.74E-12	-1.87E-12	-3.74E-12
0.1083	-3.74E-12	0	-5.62E-12
0.1084	-8.74E-12	0	-2.50E-12
0.1085	-9.98E-12	6.24E-13	-1.87E-12
0.1086	-4.99E-12	-1.25E-12	-5.62E-12
0.1087	-4.37E-12	0	-3.12E-12
0.1088	-5.62E-12	-1.25E-12	-3.74E-12
0.1089	-6.24E-12	-1.25E-12	-4.37E-12
0.109	-1.87E-12	6.24E-13	0
0.1091	-5.62E-12	1.25E-12	-2.50E-12
0.1092	-1.87E-12	-6.24E-13	-2.50E-12
0.1093	-3.74E-12	6.24E-13	-2.50E-12
0.1094	-6.24E-12	1.87E-12	-1.25E-12
0.1095	-5.62E-12	0	-1.87E-12
0.1096	-6.24E-12	-1.25E-12	-3.12E-12
0.1097	-3.12E-12	-2.50E-12	-3.74E-12
0.1098	-6.86E-12	-6.24E-13	-4.37E-12
0.1099	-8.74E-12	-1.25E-12	-3.12E-12
0.11	-6.24E-12	-3.74E-12	-3.74E-12
0.1101	-9.98E-12	-2.50E-12	-3.12E-12
0.1102	-4.37E-12	2.50E-12	-4.37E-12
0.1103	-5.62E-12	6.24E-13	-4.99E-12
0.1104	-6.86E-12	-1.87E-12	-1.25E-12
0.1105	-4.99E-12	0	-3.74E-12
0.1106	-8.74E-12	6.24E-13	-1.87E-12
0.1107	-9.36E-12	1.87E-12	-1.87E-12
0.1108	-7.49E-12	0	-4.37E-12
0.1109	-6.86E-12	6.24E-13	-3.74E-12
0.111	-2.50E-12	1.25E-12	-3.12E-12
0.1111	-2.50E-12	-2.50E-12	-4.99E-12
0.1112	-5.62E-12	1.87E-12	-3.74E-12
0.1113	-2.50E-12	-2.50E-12	-3.12E-12
0.1114	-5.62E-12	0	-1.87E-12
0.1115	-7.49E-12	-1.87E-12	-3.12E-12
0.1116	-4.99E-12	-3.74E-12	-4.37E-12
0.1117	-5.62E-12	-1.87E-12	-2.50E-12
0.1118	-7.49E-12	1.25E-12	-1.87E-12
0.1119	-6.86E-12	1.25E-12	-3.12E-12
0.112	-7.49E-12	1.87E-12	-2.50E-12
0.1121	-6.86E-12	-1.25E-12	-3.74E-12
0.1122	-3.12E-12	-2.50E-12	-4.37E-12
0.1123	-6.86E-12	-3.12E-12	-3.12E-12
0.1124	-2.50E-12	6.24E-13	-3.12E-12
0.1125	-8.74E-12	1.25E-12	-2.50E-12
0.1126	-6.86E-12	1.87E-12	-3.12E-12
0.1127	-5.62E-12	6.24E-13	-3.74E-12
0.1128	-3.74E-12	6.24E-13	-3.74E-12
0.1129	-4.99E-12	3.12E-12	-5.62E-12
0.113	-6.86E-12	-1.25E-12	-2.50E-12
0.1131	-5.62E-12	-6.24E-13	-1.87E-12
0.1132	-7.49E-12	-1.25E-12	-6.24E-13
0.1133	-8.11E-12	-3.74E-12	-1.25E-12
0.1134	-3.74E-12	0	-3.74E-12
0.1135	-4.99E-12	-1.25E-12	-5.62E-12
0.1136	-5.62E-12	1.87E-12	-3.74E-12
0.1137	-3.12E-12	1.25E-12	-3.12E-12
0.1138	-6.86E-12	3.74E-12	-4.37E-12
0.1139	-7.49E-12	6.24E-13	-2.50E-12
0.114	-4.99E-12	-1.87E-12	-1.87E-12
0.1141	-4.99E-12	-1.25E-12	-3.12E-12
0.1142	-3.12E-12	1.25E-12	-1.25E-12
0.1143	-5.62E-12	-6.24E-13	-3.12E-12
0.1144	-7.49E-12	-1.87E-12	-3.12E-12
0.1145	-4.99E-12	1.25E-12	-2.50E-12
0.1146	-6.86E-12	1.25E-12	-4.37E-12
0.1147	-6.86E-12	-1.25E-12	-5.62E-12
0.1148	-4.99E-12	-1.25E-12	-3.12E-12
0.1149	-3.74E-12	-3.74E-12	-4.99E-12
0.115	-5.62E-12	6.24E-13	-3.74E-12
0.1151	-8.74E-12	1.87E-12	-3.12E-12
0.1152	-4.37E-12	-1.87E-12	-3.74E-12
0.1153	-3.74E-12	0	-3.12E-12
0.1154	-8.74E-12	4.37E-12	0
0.1155	-6.24E-12	-1.25E-12	-3.12E-12
0.1156	-4.99E-12	0	-4.37E-12
0.1157	-6.24E-12	-6.24E-13	-1.87E-12
0.1158	-6.86E-12	0	-3.74E-12
0.1159	-4.37E-12	1.87E-12	-4.99E-12
0.116	-6.24E-12	6.24E-13	-4.37E-12
0.1161	-9.36E-12	3.12E-12	-2.50E-12
0.1162	-6.86E-12	-1.25E-12	0
0.1163	-7.49E-12	-1.87E-12	0
0.1164	-9.36E-12	0	-3.74E-12
0.1165	-4.99E-12	-1.25E-12	-3.74E-12
0.1166	-8.74E-12	0	-1.87E-12
0.1167	-7.49E-12	0	6.24E-13
0.1168	-6.24E-12	0	-5.62E-12
0.1169	-4.99E-12	0	-3.12E-12
0.117	-7.49E-12	0	-2.50E-12
0.1171	-9.36E-12	1.25E-12	-1.25E-12
0.1172	-6.24E-12	-1.87E-12	-1.25E-12
0.1173	-6.24E-12	0	-3.12E-12
0.1174	-4.99E-12	6.24E-13	-3.74E-12
0.1175	-8.74E-12	-1.87E-12	-4.99E-12
0.1176	-7.49E-12	-3.12E-12	-2.50E-12
0.1177	-7.49E-12	-1.25E-12	-3.12E-12
0.1178	-4.99E-12	-1.25E-12	-1.87E-12
0.1179	-5.62E-12	0	-2.50E-12
0.118	-4.99E-12	6.24E-13	-4.37E-12
0.1181	-8.11E-12	0	-3.12E-12
0.1182	-6.86E-12	-2.50E-12	-1.25E-12
0.1183	-8.11E-12	6.24E-13	-2.50E-12
0.1184	-5.62E-12	1.25E-12	-1.25E-12
0.1185	-4.99E-12	-2.50E-12	-2.50E-12
0.1186	-6.86E-12	-1.25E-12	-2.50E-12
0.1187	-4.99E-12	-1.25E-12	-3.12E-12
0.1188	-5.62E-12	1.25E-12	-2.50E-12
0.1189	-8.11E-12	1.87E-12	-1.25E-12
0.119	-5.62E-12	0	-3.12E-12
0.1191	-8.11E-12	-2.50E-12	-1.87E-12
0.1192	-9.36E-12	-3.12E-12	-2.50E-12
0.1193	-8.11E-12	1.25E-12	-1.25E-12
0.1194	-3.74E-12	0	-3.12E-12
0.1195	-6.86E-12	-6.24E-13	-1.87E-12
0.1196	-7.49E-12	2.50E-12	-3.12E-12
0.1197	-4.99E-12	2.50E-12	-2.50E-12
0.1198	-8.11E-12	0	-2.50E-12
0.1199	-6.86E-12	1.87E-12	-3.12E-12
0.12	-7.49E-12	-6.24E-13	-1.87E-12
0.1201	-6.24E-12	-1.25E-12	-1.25E-12
0.1202	-7.49E-12	-1.87E-12	-5.62E-12
0.1203	-4.99E-12	-1.87E-12	6.24E-13
0.1204	-5.62E-12	1.25E-12	-1.25E-12
0.1205	-3.74E-12	-1.87E-12	-3.12E-12
0.1206	-4.37E-12	-1.87E-12	-3.74E-12
0.1207	-4.99E-12	-2.50E-12	-3.12E-12
0.1208	-9.36E-12	-1.25E-12	-3.74E-12
0.1209	-7.49E-12	-1.25E-12	-1.87E-12
0.121	-8.11E-12	0	-2.50E-12
0.1211	-9.98E-12	1.25E-12	-2.50E-12
0.1212	-3.74E-12	-1.87E-12	-3.74E-12
0.1213	-6.86E-12	-2.50E-12	-1.25E-12
0.1214	-6.24E-12	1.25E-12	-1.25E-12
0.1215	-4.37E-12	6.24E-13	-3.12E-12
0.1216	-5.62E-12	6.24E-13	-1.25E-12
0.1217	-6.86E-12	-3.12E-12	-2.50E-12
0.1218	-6.24E-12	6.24E-13	-3.74E-12
0.1219	-9.36E-12	-1.25E-12	-1.87E-12
0.122	-9.98E-12	-6.24E-13	-3.74E-12
0.1221	-9.36E-12	1.25E-12	-3.74E-12
0.1222	-7.49E-12	-1.25E-12	-4.99E-12
0.1223	-4.99E-12	-1.87E-12	-3.12E-12
0.1224	-8.74E-12	-1.25E-12	1.25E-12
0.1225	-8.11E-12	-1.25E-12	-3.74E-12
0.1226	-7.49E-12	-3.12E-12	-3.74E-12
0.1227	-6.24E-12	6.24E-13	-1.25E-12
0.1228	-6.86E-12	0	-1.87E-12
0.1229	-8.74E-12	-3.12E-12	0
0.123	-1.06E-11	2.50E-12	-2.50E-12
0.1231	-6.24E-12	2.50E-12	-1.87E-12
0.1232	-9.36E-12	0	-3.74E-12
0.1233	-8.11E-12	1.25E-12	-3.74E-12
0.1234	-9.98E-12	2.50E-12	-1.25E-12
0.1235	-8.11E-12	6.24E-13	-1.25E-12
0.1236	-7.49E-12	-4.37E-12	-1.87E-12
0.1237	-4.99E-12	0	-1.87E-12
0.1238	-4.37E-12	6.24E-13	-1.25E-12
0.1239	-3.12E-12	0	-3.12E-12
0.124	-5.62E-12	1.87E-12	-2.50E-12
0.1241	-1.12E-11	0	-4.37E-12
0.1242	-4.37E-12	-1.87E-12	-3.12E-12
0.1243	-3.74E-12	-1.87E-12	-1.87E-12
0.1244	-3.12E-12	6.24E-13	-2.50E-12
0.1245	-3.12E-12	2.50E-12	-3.74E-12
0.1246	-8.11E-12	-1.87E-12	-6.24E-13
0.1247	-8.74E-12	6.24E-13	-3.74E-12
0.1248	-7.49E-12	0	-2.50E-12
0.1249	-7.49E-12	1.25E-12	-1.87E-12
0.125	-4.99E-12	-2.50E-12	-1.25E-12
0.1251	-6.24E-12	-2.50E-12	-1.87E-12
0.1252	-7.49E-12	-2.50E-12	-3.74E-12
0.1253	-4.99E-12	-2.50E-12	-2.50E-12
0.1254	-6.86E-12	6.24E-13	0
0.1255	-4.99E-12	2.50E-12	-1.25E-12
0.1256	-5.62E-12	1.87E-12	-1.87E-12
0.1257	-7.49E-12	6.24E-13	-3.12E-12
0.1258	-6.24E-12	-1.87E-12	-1.87E-12
0.1259	-4.37E-12	6.24E-13	-2.50E-12
0.126	-3.74E-12	-6.24E-13	-1.25E-12
0.1261	-5.62E-12	-3.12E-12	-1.25E-12
0.1262	-4.37E-12	0	-6.24E-13
0.1263	-6.24E-12	0	6.24E-13
0.1264	-5.62E-12	1.87E-12	0
0.1265	-1.87E-12	0	-4.99E-12
0.1266	-3.12E-12	-1.87E-12	-3.12E-12
0.1267	-7.49E-12	6.24E-13	-2.50E-12
0.1268	-8.11E-12	-3.12E-12	-2.50E-12
0.1269	-5.62E-12	-1.87E-12	-1.87E-12
0.127	-4.99E-12	-1.25E-12	-2.50E-12
0.1271	-3.12E-12	-1.87E-12	-2.50E-12
0.1272	-3.74E-12	-1.87E-12	-1.25E-12
0.1273	-3.12E-12	-2.50E-12	-2.50E-12
0.1274	-2.50E-12	6.24E-13	-3.12E-12
0.1275	-3.74E-12	6.24E-13	-3.74E-12
0.1276	-8.11E-12	3.74E-12	-1.25E-12
0.1277	-4.99E-12	6.24E-13	-2.50E-12
0.1278	-5.62E-12	-1.25E-12	-2.50E-12
0.1279	-6.24E-12	-3.12E-12	-2.50E-12
0.128	-4.99E-12	1.25E-12	0
0.1281	-6.24E-12	0	-2.50E-12
0.1282	-4.99E-12	-1.87E-12	-3.74E-12
0.1283	-4.99E-12	-1.87E-12	-1.87E-12
0.1284	-4.99E-12	-1.25E-12	-3.74E-12
0.1285	-3.74E-12	6.24E-13	-3.12E-12
0.1286	-3.12E-12	0	-3.74E-12
0.1287	-8.11E-12	1.87E-12	-3.12E-12
0.1288	-7.49E-12	-6.24E-13	-4.37E-12
0.1289	-6.86E-12	-2.50E-12	-2.50E-12
0.129	-4.99E-12	-1.25E-12	-4.37E-12
0.1291	-1.44E-11	0	-3.74E-12
0.1292	-3.12E-12	-1.25E-12	-1.25E-12
0.1293	-3.74E-12	-4.37E-12	-2.50E-12
0.1294	-3.74E-12	1.87E-12	-2.50E-12
0.1295	-8.11E-12	2.50E-12	0
0.1296	-4.37E-12	0	-3.12E-12
0.1297	-4.99E-12	6.24E-13	-3.74E-12
0.1298	-4.37E-12	-1.25E-12	-2.50E-12
0.1299	-4.37E-12	-1.87E-12	-4.37E-12
0.13	-3.74E-12	0	-3.74E-12
0.1301	-6.24E-12	-1.87E-12	-2.50E-12
0.1302	-6.24E-12	-5.62E-12	-5.62E-12
0.1303	-3.74E-12	0	-4.99E-12
0.1304	-4.99E-12	-1.87E-12	6.24E-13
0.1305	-8.74E-12	6.24E-13	-3.12E-12
0.1306	-7.49E-12	-1.25E-12	-3.12E-12
0.1307	-6.86E-12	1.87E-12	-3.74E-12
0.1308	-7.49E-12	-1.25E-12	-2.50E-12
0.1309	-4.37E-12	-1.87E-12	-3.74E-12
0.131	-4.99E-12	-1.87E-12	-2.50E-12
0.1311	-8.74E-12	-1.87E-12	-1.87E-12
0.1312	-5.62E-12	0	-1.87E-12
0.1313	-1.87E-12	-1.25E-12	-4.99E-12
0.1314	-4.37E-12	6.24E-13	-3.74E-12
0.1315	-3.74E-12	-1.25E-12	-1.87E-12
0.1316	-8.11E-12	0	-2.50E-12
0.1317	-8.11E-12	-1.25E-12	-3.74E-12
0.1318	-3.74E-12	6.24E-13	-4.99E-12
0.1319	-9.36E-12	-3.12E-12	-1.87E-12
0.132	-6.86E-12	-3.12E-12	-3.12E-12
0.1321	-6.24E-12	-3.74E-12	-4.37E-12
0.1322	-7.49E-12	-3.74E-12	-1.87E-12
0.1323	-6.86E-12	-2.50E-12	-1.87E-12
0.1324	-9.36E-12	-1.25E-12	-2.50E-12
0.1325	-7.49E-12	-1.25E-12	-4.37E-12
0.1326	-6.24E-12	6.24E-13	-3.12E-12
0.1327	-4.99E-12	3.12E-12	-1.25E-12
0.1328	-6.86E-12	-3.12E-12	-2.50E-12
0.1329	-4.99E-12	0	-2.50E-12
0.133	-6.24E-12	-2.50E-12	0
0.1331	-9.36E-12	-3.12E-12	-3.12E-12
0.1332	-4.37E-12	-4.37E-12	-3.74E-12
0.1333	-2.50E-12	-6.24E-13	-2.50E-12
0.1334	-6.24E-12	-4.37E-12	-1.87E-12
0.1335	-5.62E-12	0	-3.74E-12
0.1336	-2.50E-12	-1.25E-12	-2.50E-12
0.1337	-3.74E-12	0	-3.74E-12
0.1338	-4.99E-12	1.87E-12	-4.37E-12
0.1339	6.24E-13	-1.87E-12	-2.50E-12
0.134	-4.37E-12	6.24E-13	-4.37E-12
0.1341	-9.98E-12	-1.87E-12	-2.50E-12
0.1342	-4.99E-12	-2.50E-12	-3.12E-12
0.1343	-4.37E-12	-2.50E-12	-3.12E-12
0.1344	-4.99E-12	-3.12E-12	-2.50E-12
0.1345	-5.62E-12	0	-1.25E-12
0.1346	-4.37E-12	-1.87E-12	-1.87E-12
0.1347	-8.74E-12	-1.87E-12	-3.12E-12
0.1348	-5.62E-12	-1.87E-12	-3.12E-12
0.1349	-5.62E-12	-3.12E-12	-3.12E-12
0.135	-4.99E-12	1.25E-12	-2.50E-12
0.1351	-4.99E-12	6.24E-13	-4.99E-12
0.1352	-3.74E-12	3.12E-12	-4.37E-12
0.1353	-6.86E-12	-3.74E-12	-1.87E-12
0.1354	-6.24E-12	0	-2.50E-12
0.1355	-6.24E-12	-3.74E-12	-3.12E-12
0.1356	-3.12E-12	-1.25E-12	-1.87E-12
0.1357	-4.37E-12	6.24E-13	6.24E-13
0.1358	-3.12E-12	-6.24E-13	-4.99E-12
0.1359	-4.99E-12	-1.25E-12	-2.50E-12
0.136	-6.86E-12	-1.87E-12	0
0.1361	-6.86E-12	2.50E-12	-1.25E-12
0.1362	-1.25E-12	-6.24E-13	-1.87E-12
0.1363	-4.37E-12	-2.50E-12	-4.37E-12
0.1364	-4.37E-12	-3.12E-12	-1.87E-12
0.1365	-8.11E-12	-1.87E-12	-2.50E-12
0.1366	-7.49E-12	0	-6.24E-13
0.1367	-7.49E-12	6.24E-13	-4.37E-12
0.1368	-7.49E-12	1.25E-12	-3.74E-12
0.1369	-5.62E-12	-1.87E-12	-2.50E-12
0.137	-3.12E-12	-1.25E-12	-1.87E-12
0.1371	-6.86E-12	-3.12E-12	-1.87E-12
0.1372	-6.86E-12	-3.74E-12	-2.50E-12
0.1373	-4.99E-12	-1.87E-12	-3.12E-12
0.1374	-9.36E-12	0	-3.12E-12
0.1375	-6.24E-12	1.87E-12	-1.87E-12
0.1376	-4.99E-12	-4.99E-12	-3.74E-12
0.1377	-5.62E-12	-3.12E-12	-3.74E-12
0.1378	-5.62E-12	-3.12E-12	-3.12E-12
0.1379	-3.74E-12	-1.25E-12	-2.50E-12
0.138	-4.37E-12	-2.50E-12	-3.12E-12
0.1381	-8.74E-12	0	-1.87E-12
0.1382	-5.62E-12	-2.50E-12	-2.50E-12
0.1383	-6.86E-12	6.24E-13	-1.87E-12
0.1384	-9.98E-12	0	-6.24E-13
0.1385	-6.24E-12	0	-4.37E-12
0.1386	-7.49E-12	0	-2.50E-12
0.1387	-6.86E-12	1.25E-12	-1.87E-12
0.1388	-7.49E-12	0	0
0.1389	-8.11E-12	-1.87E-12	-3.12E-12
0.139	-6.86E-12	-4.99E-12	-2.50E-12
0.1391	-1.06E-11	0	-1.25E-12
0.1392	-4.37E-12	0	-2.50E-12
0.1393	-5.62E-12	-1.87E-12	-2.50E-12
0.1394	-8.11E-12	-6.24E-13	-3.74E-12
0.1395	-4.37E-12	1.25E-12	-2.50E-12
0.1396	-6.86E-12	0	-1.25E-12
0.1397	-3.74E-12	6.24E-13	-2.50E-12
0.1398	-8.11E-12	0	-1.25E-12
0.1399	-7.49E-12	-3.12E-12	-1.87E-12
0.14	-4.99E-12	-1.25E-12	-2.50E-12
0.1401	-4.99E-12	6.24E-13	0
0.1402	-4.37E-12	-6.24E-13	-2.50E-12
0.1403	-3.74E-12	-1.25E-12	6.24E-13
0.1404	-6.24E-12	-2.50E-12	-6.24E-13
0.1405	-8.11E-12	-1.25E-12	-3.12E-12
0.1406	-7.49E-12	-1.25E-12	-3.12E-12
0.1407	-4.37E-12	0	-1.25E-12
0.1408	-5.62E-12	-1.87E-12	-3.74E-12
0.1409	-4.37E-12	-2.50E-12	-3.12E-12
0.141	-6.24E-12	-1.25E-12	6.24E-13
0.1411	-6.86E-12	-1.25E-12	-1.87E-12
0.1412	-3.74E-12	-6.24E-13	6.24E-13
0.1413	-6.86E-12	6.24E-13	-3.74E-12
0.1414	-9.36E-12	1.87E-12	-1.87E-12
0.1415	-5.62E-12	1.25E-12	-4.37E-12
0.1416	-6.86E-12	-4.37E-12	-1.25E-12
0.1417	-4.37E-12	-2.50E-12	-1.25E-12
0.1418	-5.62E-12	6.24E-13	-3.74E-12
0.1419	-6.86E-12	-1.87E-12	-3.74E-12
0.142	-5.62E-12	-1.25E-12	-3.12E-12
0.1421	-9.36E-12	6.24E-13	-1.25E-12
0.1422	-2.50E-12	0	-3.12E-12
0.1423	-3.12E-12	-3.74E-12	-2.50E-12
0.1424	-6.24E-12	2.50E-12	-1.25E-12
0.1425	-5.62E-12	0	6.24E-13
0.1426	-4.99E-12	-6.24E-13	-1.87E-12
0.1427	-6.86E-12	1.87E-12	6.24E-13
0.1428	-4.37E-12	-1.87E-12	-2.50E-12
0.1429	-4.99E-12	-1.87E-12	-3.74E-12
0.143	-5.62E-12	3.74E-12	-1.25E-12
0.1431	-7.49E-12	6.24E-13	-6.24E-13
0.1432	-8.11E-12	1.87E-12	-1.87E-12
0.1433	-3.12E-12	1.25E-12	-4.37E-12
0.1434	-4.99E-12	6.24E-13	-2.50E-12
0.1435	-4.99E-12	-1.25E-12	-1.87E-12
0.1436	-5.62E-12	1.25E-12	-1.25E-12
0.1437	-3.74E-12	6.24E-13	-2.50E-12
0.1438	-4.99E-12	-1.87E-12	-1.87E-12
0.1439	-3.74E-12	-1.25E-12	-6.24E-13
0.144	-4.37E-12	2.50E-12	-1.25E-12
0.1441	-8.11E-12	0	-1.87E-12
0.1442	-4.37E-12	-2.50E-12	-1.87E-12
0.1443	-6.24E-12	-2.50E-12	0
0.1444	-4.37E-12	0	6.24E-13
0.1445	-4.99E-12	1.87E-12	0
0.1446	-4.99E-12	0	-2.50E-12
0.1447	-4.37E-12	3.12E-12	-2.50E-12
0.1448	-4.99E-12	6.24E-13	-3.12E-12
0.1449	-4.99E-12	1.25E-12	-1.87E-12
0.145	-1.25E-12	1.87E-12	0
0.1451	-3.12E-12	-1.25E-12	-2.50E-12
0.1452	-9.36E-12	-2.50E-12	-2.50E-12
0.1453	-5.62E-12	-1.25E-12	-3.12E-12
0.1454	-6.86E-12	2.50E-12	0
0.1455	-4.99E-12	3.12E-12	-2.50E-12
0.1456	-5.62E-12	1.87E-12	-3.12E-12
0.1457	-6.24E-12	1.87E-12	-2.50E-12
0.1458	-6.86E-12	6.24E-13	-3.12E-12
0.1459	-4.37E-12	-3.12E-12	-3.74E-12
0.146	-2.50E-12	1.25E-12	-1.25E-12
0.1461	-4.37E-12	6.24E-13	-3.12E-12
0.1462	-6.24E-12	1.87E-12	-3.12E-12
0.1463	-7.49E-12	-6.24E-13	-1.87E-12
0.1464	-4.37E-12	-1.25E-12	-1.87E-12
0.1465	-5.62E-12	1.87E-12	-1.25E-12
0.1466	-4.37E-12	0	1.25E-12
0.1467	-6.24E-12	-1.25E-12	-3.12E-12
0.1468	-3.74E-12	-2.50E-12	-3.74E-12
0.1469	-3.74E-12	6.24E-13	-3.12E-12
0.147	-4.37E-12	-1.25E-12	-2.50E-12
0.1471	-6.86E-12	-1.87E-12	-3.12E-12
0.1472	-6.24E-12	1.25E-12	-6.24E-13
0.1473	-3.74E-12	1.87E-12	-1.87E-12
0.1474	-4.99E-12	1.87E-12	-3.74E-12
0.1475	-6.86E-12	0	-1.25E-12
0.1476	-3.74E-12	1.25E-12	0
0.1477	-4.99E-12	1.25E-12	-2.50E-12
0.1478	-3.12E-12	3.12E-12	-2.50E-12
0.1479	-2.50E-12	-4.37E-12	1.25E-12
0.148	-4.99E-12	1.25E-12	-6.24E-13
0.1481	-1.12E-11	2.50E-12	-1.25E-12
0.1482	-3.12E-12	-1.25E-12	-1.87E-12
0.1483	-4.37E-12	0	-2.50E-12
0.1484	-6.24E-12	-6.24E-13	-4.99E-12
0.1485	-6.86E-12	2.50E-12	-1.25E-12
0.1486	-3.74E-12	1.25E-12	-3.12E-12
0.1487	-3.12E-12	0	0
0.1488	-4.99E-12	-3.74E-12	-1.25E-12
0.1489	-6.86E-12	-6.24E-13	-3.74E-12
0.149	-9.36E-12	2.50E-12	-3.12E-12
0.1491	-8.11E-12	-1.25E-12	-3.12E-12
0.1492	-4.37E-12	-3.12E-12	-1.25E-12
0.1493	-4.99E-12	-2.50E-12	-2.50E-12
0.1494	-6.86E-12	-1.87E-12	-3.12E-12
0.1495	-6.24E-12	1.87E-12	-2.50E-12
0.1496	-3.74E-12	1.25E-12	-2.50E-12
0.1497	-3.74E-12	6.24E-13	-2.50E-12
0.1498	-8.11E-12	-1.87E-12	-2.50E-12
0.1499	-5.62E-12	-3.12E-12	-1.87E-12
0.15	-7.49E-12	2.50E-12	-1.87E-12
0.1501	-8.11E-12	0	6.24E-13
0.1502	-4.99E-12	-1.25E-12	-3.74E-12
0.1503	-8.74E-12	2.50E-12	-2.50E-12
0.1504	-4.99E-12	-2.50E-12	-6.24E-13
0.1505	-1.87E-12	1.25E-12	0
0.1506	-5.62E-12	3.12E-12	-1.87E-12
0.1507	-4.37E-12	1.25E-12	-3.74E-12
0.1508	-4.99E-12	6.24E-13	-2.50E-12
0.1509	-4.99E-12	0	-1.87E-12
0.151	-5.62E-12	-2.50E-12	-3.12E-12
0.1511	-4.99E-12	0	-3.12E-12
0.1512	-1.25E-12	0	-4.37E-12
0.1513	-2.50E-12	0	-2.50E-12
0.1514	-6.86E-12	2.50E-12	-6.24E-13
0.1515	-3.74E-12	0	-1.25E-12
0.1516	-1.87E-12	0	-3.74E-12
0.1517	-4.99E-12	6.24E-13	-1.25E-12
0.1518	-4.99E-12	0	0
0.1519	-4.37E-12	1.25E-12	0
0.152	-2.50E-12	-3.74E-12	-3.12E-12
0.1521	-3.12E-12	-2.50E-12	-3.74E-12
0.1522	0	-1.87E-12	-1.25E-12
0.1523	-5.62E-12	1.25E-12	6.24E-13
0.1524	-3.74E-12	3.74E-12	-1.25E-12
0.1525	-2.50E-12	6.24E-13	-1.87E-12
0.1526	-2.50E-12	1.25E-12	-1.87E-12
0.1527	-4.37E-12	1.25E-12	-3.12E-12
0.1528	-7.49E-12	3.74E-12	-1.87E-12
0.1529	-4.37E-12	0	-2.50E-12
0.153	-2.50E-12	-2.50E-12	-6.24E-13
0.1531	-4.37E-12	-2.50E-12	6.24E-13
0.1532	-3.12E-12	0	-3.12E-12
0.1533	0	-6.24E-13	-1.25E-12
0.1534	-4.37E-12	6.24E-13	-3.12E-12
0.1535	-5.62E-12	-3.12E-12	-1.87E-12
0.1536	-3.12E-12	6.24E-13	-1.25E-12
0.1537	-1.87E-12	3.12E-12	-3.74E-12
0.1538	-6.86E-12	1.87E-12	-4.37E-12
0.1539	-4.37E-12	0	-2.50E-12
0.154	-2.50E-12	-1.25E-12	-1.87E-12
0.1541	-8.74E-12	0	-6.24E-13
0.1542	-3.12E-12	-1.25E-12	0
0.1543	-3.74E-12	-1.87E-12	-1.87E-12
0.1544	-5.62E-12	-2.50E-12	-1.87E-12
0.1545	-2.50E-12	1.25E-12	-1.25E-12
0.1546	-6.24E-12	2.50E-12	-3.74E-12
0.1547	-6.24E-12	0	-3.12E-12
0.1548	-3.12E-12	0	-3.74E-12
0.1549	-4.37E-12	1.25E-12	0
0.155	-3.12E-12	-1.25E-12	-4.99E-12
0.1551	-1.87E-12	1.87E-12	-3.12E-12
0.1552	-5.62E-12	3.74E-12	-1.87E-12
0.1553	-4.99E-12	0	-2.50E-12
0.1554	-3.74E-12	0	-2.50E-12
0.1555	-1.87E-12	2.50E-12	-6.24E-13
0.1556	-3.74E-12	-1.25E-12	6.24E-13
0.1557	-3.74E-12	-1.25E-12	-1.25E-12
0.1558	-4.37E-12	-2.50E-12	-3.12E-12
0.1559	-4.37E-12	6.24E-13	6.24E-13
0.156	-4.99E-12	-1.25E-12	1.25E-12
0.1561	-5.62E-12	-1.87E-12	-3.12E-12
0.1562	-1.87E-12	-1.87E-12	-2.50E-12
0.1563	-1.25E-12	-6.24E-13	-3.74E-12
0.1564	3.12E-12	-1.25E-12	-1.87E-12
0.1565	-3.12E-12	-6.24E-13	-2.50E-12
0.1566	-4.37E-12	-2.50E-12	-4.37E-12
0.1567	-2.50E-12	-2.50E-12	1.25E-12
0.1568	-7.49E-12	1.87E-12	-1.25E-12
0.1569	-6.24E-12	1.25E-12	-1.87E-12
0.157	-1.25E-12	2.50E-12	-1.25E-12
0.1571	-6.86E-12	3.74E-12	1.87E-12
0.1572	-3.74E-12	-6.24E-13	6.24E-13
0.1573	-4.37E-12	-1.87E-12	-1.87E-12
0.1574	-8.74E-12	-1.87E-12	-1.25E-12
0.1575	-5.62E-12	-1.87E-12	-2.50E-12
0.1576	-5.62E-12	0	0
0.1577	-3.74E-12	0	0
0.1578	-4.37E-12	-1.87E-12	-2.50E-12
0.1579	-5.62E-12	1.25E-12	-1.25E-12
0.158	-3.12E-12	0	-1.87E-12
0.1581	-3.12E-12	1.25E-12	-6.24E-13
0.1582	0	-3.74E-12	-1.87E-12
0.1583	-6.86E-12	-3.12E-12	-3.12E-12
0.1584	-6.86E-12	-1.25E-12	-1.87E-12
0.1585	0	6.24E-13	-2.50E-12
0.1586	-4.37E-12	6.24E-13	-3.12E-12
0.1587	-3.74E-12	6.24E-13	6.24E-13
0.1588	0	-1.25E-12	-1.25E-12
0.1589	-3.12E-12	-1.87E-12	-1.87E-12
0.159	-3.74E-12	6.24E-13	0
0.1591	-4.37E-12	1.25E-12	0
0.1592	-3.74E-12	-1.25E-12	-1.87E-12
0.1593	-3.74E-12	-3.12E-12	0
0.1594	-6.86E-12	-1.25E-12	-1.25E-12
0.1595	-1.87E-12	0	-3.12E-12
0.1596	-4.99E-12	-1.25E-12	-1.25E-12
0.1597	-3.12E-12	1.25E-12	-2.50E-12
0.1598	-3.12E-12	-2.50E-12	0
0.1599	-2.50E-12	-2.50E-12	-1.87E-12
0.16	-5.62E-12	-1.25E-12	-2.50E-12
0.1601	-6.24E-12	-6.24E-13	-1.87E-12
0.1602	-4.99E-12	-2.50E-12	-6.24E-12
0.1603	-3.74E-12	-3.74E-12	4.37E-12
0.1604	0	0	1.25E-12
0.1605	-1.87E-12	-1.87E-12	-1.87E-12
0.1606	-4.37E-12	-2.50E-12	-2.50E-12
0.1607	-4.99E-12	-6.24E-13	-1.87E-12
0.1608	-2.50E-12	-1.25E-12	0
0.1609	-4.99E-12	0	-1.25E-12
0.161	-7.49E-12	-6.24E-13	-1.25E-12
0.1611	0	0	1.87E-12
0.1612	-2.50E-12	1.25E-12	0
0.1613	-4.99E-12	-1.25E-12	-3.12E-12
0.1614	-4.99E-12	-6.24E-13	-6.24E-13
0.1615	-3.74E-12	-1.87E-12	-1.87E-12
0.1616	-6.24E-13	6.24E-13	-1.87E-12
0.1617	-1.25E-12	-1.25E-12	6.24E-13
0.1618	-3.74E-12	-1.25E-12	0
0.1619	-7.49E-12	0	-1.87E-12
0.162	-5.62E-12	-6.24E-13	-6.24E-13
0.1621	-5.62E-12	1.25E-12	-6.24E-13
0.1622	-3.12E-12	1.25E-12	-1.25E-12
0.1623	-5.62E-12	0	6.24E-13
0.1624	-6.24E-12	-1.87E-12	0
0.1625	-2.50E-12	-1.87E-12	-1.25E-12
0.1626	-1.87E-12	6.24E-13	0
0.1627	-6.86E-12	1.25E-12	6.24E-13
0.1628	-3.12E-12	0	-1.87E-12
0.1629	-3.12E-12	0	-1.87E-12
0.163	-4.99E-12	1.87E-12	-3.12E-12
0.1631	-4.99E-12	6.24E-13	-1.25E-12
0.1632	-5.62E-12	-1.25E-12	-2.50E-12
0.1633	-3.74E-12	6.24E-13	-1.87E-12
0.1634	-3.12E-12	-1.25E-12	-2.50E-12
0.1635	-3.74E-12	6.24E-13	-1.25E-12
0.1636	-3.12E-12	1.25E-12	-1.87E-12
0.1637	-5.62E-12	1.25E-12	-1.87E-12
0.1638	-1.87E-12	-2.50E-12	6.24E-13
0.1639	-4.37E-12	-1.25E-12	-1.25E-12
0.164	-8.11E-12	-1.25E-12	0
0.1641	-4.99E-12	6.24E-13	0
0.1642	-4.37E-12	-6.24E-13	-1.87E-12
0.1643	-2.50E-12	-1.87E-12	6.24E-13
0.1644	-3.12E-12	-1.87E-12	-1.25E-12
0.1645	-4.99E-12	3.12E-12	0
0.1646	-8.74E-12	-1.25E-12	1.87E-12
0.1647	-6.24E-12	-3.12E-12	0
0.1648	-4.37E-12	1.25E-12	-1.87E-12
0.1649	-6.86E-12	-1.87E-12	-2.50E-12
0.165	-3.74E-12	-1.87E-12	-3.12E-12
0.1651	-4.37E-12	-3.74E-12	-1.87E-12
0.1652	-1.87E-12	-1.25E-12	-6.24E-13
0.1653	-6.24E-12	0	0
0.1654	-4.37E-12	-1.25E-12	-2.50E-12
0.1655	-2.50E-12	-2.50E-12	0
0.1656	-1.87E-12	2.50E-12	-1.87E-12
0.1657	-2.50E-12	6.24E-13	1.87E-12
0.1658	-2.50E-12	-1.25E-12	-1.87E-12
0.1659	-2.50E-12	6.24E-13	-1.25E-12
0.166	-3.12E-12	0	1.25E-12
0.1661	0	-1.25E-12	6.24E-13
0.1662	-4.99E-12	-3.12E-12	-2.50E-12
0.1663	-3.12E-12	-1.25E-12	-3.74E-12
0.1664	6.24E-13	-6.24E-13	-6.24E-13
0.1665	-2.50E-12	-1.87E-12	-2.50E-12
0.1666	-3.74E-12	-1.87E-12	0
0.1667	-3.12E-12	-2.50E-12	-6.24E-13
0.1668	-6.24E-12	6.24E-13	-1.87E-12
0.1669	-1.87E-12	1.25E-12	0
0.167	-4.37E-12	0	-1.87E-12
0.1671	-1.87E-12	-2.50E-12	-3.74E-12
0.1672	-2.50E-12	-1.25E-12	-1.87E-12
0.1673	-5.62E-12	-3.74E-12	-3.12E-12
0.1674	-2.50E-12	0	-6.24E-13
0.1675	-6.86E-12	-6.24E-13	0
0.1676	-1.87E-12	6.24E-13	-1.25E-12
0.1677	-3.12E-12	6.24E-13	-1.87E-12
0.1678	-4.99E-12	-1.25E-12	-6.24E-13
0.1679	-1.87E-12	-1.87E-12	-1.25E-12
0.168	-3.74E-12	1.87E-12	-2.50E-12
0.1681	-6.86E-12	6.24E-13	-1.87E-12
0.1682	-1.87E-12	1.25E-12	-1.25E-12
0.1683	-3.12E-12	-2.50E-12	-1.87E-12
0.1684	-4.37E-12	-3.12E-12	-1.25E-12
0.1685	-3.12E-12	-1.25E-12	-1.87E-12
0.1686	-3.12E-12	0	-1.25E-12
0.1687	-2.50E-12	0	0
0.1688	-3.12E-12	-1.87E-12	-1.25E-12
0.1689	-3.74E-12	-1.87E-12	0
0.169	-3.12E-12	-1.25E-12	-3.12E-12
0.1691	-1.25E-12	1.25E-12	-1.25E-12
0.1692	0	-1.87E-12	-1.87E-12
0.1693	-4.99E-12	-1.25E-12	0
0.1694	-3.74E-12	3.74E-12	-3.12E-12
0.1695	-1.25E-12	-6.24E-13	-3.74E-12
0.1696	-2.50E-12	-6.24E-13	-3.12E-12
0.1697	-3.12E-12	6.24E-13	0
0.1698	-5.62E-12	-2.50E-12	-1.25E-12
0.1699	-4.37E-12	-1.25E-12	-2.50E-12
0.17	-3.12E-12	-1.87E-12	-1.87E-12
0.1701	-5.62E-12	0	-1.87E-12
0.1702	-3.74E-12	-1.87E-12	-2.50E-12
0.1703	-3.12E-12	-2.50E-12	-2.50E-12
0.1704	-1.87E-12	-1.25E-12	-1.87E-12
0.1705	-4.99E-12	1.25E-12	1.25E-12
0.1706	-3.12E-12	1.25E-12	-3.12E-12
0.1707	-6.86E-12	-3.12E-12	-2.50E-12
0.1708	-2.50E-12	0	-1.25E-12
0.1709	-3.74E-12	-1.25E-12	0
0.171	-6.24E-13	6.24E-13	0
0.1711	-7.49E-12	-1.25E-12	0
0.1712	3.12E-12	0	-1.25E-12
0.1713	6.24E-13	6.24E-13	-3.74E-12
0.1714	0	2.50E-12	-1.25E-12
0.1715	-3.74E-12	-1.25E-12	-2.50E-12
0.1716	-5.62E-12	-3.12E-12	-2.50E-12
0.1717	-5.62E-12	-1.25E-12	-1.25E-12
0.1718	-3.74E-12	0	-1.25E-12
0.1719	-2.50E-12	-6.24E-13	-1.87E-12
0.172	6.24E-13	1.87E-12	0
0.1721	-1.25E-12	-3.12E-12	0
0.1722	-1.87E-12	-3.74E-12	0
0.1723	-3.74E-12	-2.50E-12	-3.12E-12
0.1724	-1.25E-12	0	6.24E-13
0.1725	-2.50E-12	1.25E-12	-1.87E-12
0.1726	-2.50E-12	1.87E-12	-1.87E-12
0.1727	0	0	-1.87E-12
0.1728	-1.25E-12	6.24E-13	-1.87E-12
0.1729	1.25E-12	-1.25E-12	-2.50E-12
0.173	-3.12E-12	-1.25E-12	-1.25E-12
0.1731	-3.74E-12	0	0
0.1732	-2.50E-12	0	-1.87E-12
0.1733	-4.99E-12	1.87E-12	-1.25E-12
0.1734	-3.74E-12	1.25E-12	0
0.1735	6.24E-13	0	0
0.1736	-1.87E-12	1.87E-12	-1.25E-12
0.1737	-1.87E-12	6.24E-13	-1.87E-12
0.1738	-1.87E-12	-1.87E-12	-3.74E-12
0.1739	-1.87E-12	6.24E-13	-1.87E-12
0.174	-1.25E-12	1.25E-12	-3.12E-12
0.1741	-7.49E-12	1.25E-12	-1.87E-12
0.1742	-1.87E-12	-2.50E-12	-6.24E-13
0.1743	-1.25E-12	0	-1.87E-12
0.1744	-6.24E-13	1.25E-12	-1.87E-12
0.1745	-3.74E-12	0	-2.50E-12
0.1746	-4.37E-12	6.24E-13	0
0.1747	-1.87E-12	-1.87E-12	-2.50E-12
0.1748	6.24E-13	6.24E-13	-6.24E-13
0.1749	-6.24E-13	1.87E-12	-1.25E-12
0.175	-1.25E-12	6.24E-13	-2.50E-12
0.1751	-7.49E-12	1.25E-12	-1.25E-12
0.1752	-1.87E-12	0	-2.50E-12
0.1753	-3.12E-12	-3.12E-12	-2.50E-12
0.1754	-1.87E-12	0	-1.87E-12
0.1755	-2.50E-12	6.24E-13	-1.87E-12
0.1756	-5.62E-12	-1.25E-12	6.24E-13
0.1757	-2.50E-12	0	-1.25E-12
0.1758	-3.12E-12	1.25E-12	-2.50E-12
0.1759	-1.25E-12	-2.50E-12	-6.24E-13
0.176	-3.74E-12	0	0
0.1761	-4.37E-12	-6.24E-13	-1.87E-12
0.1762	1.25E-12	-3.12E-12	0
0.1763	-2.50E-12	-1.25E-12	-1.25E-12
0.1764	-6.86E-12	6.24E-13	-1.87E-12
0.1765	-4.99E-12	5.62E-12	-1.25E-12
0.1766	-1.87E-12	1.25E-12	-6.24E-13
0.1767	-3.12E-12	-1.87E-12	0
0.1768	-4.99E-12	1.25E-12	-3.12E-12
0.1769	-4.37E-12	0	6.24E-13
0.177	-3.12E-12	-1.87E-12	6.24E-13
0.1771	-6.24E-13	-1.87E-12	-3.12E-12
0.1772	0	1.87E-12	-2.50E-12
0.1773	-4.99E-12	6.24E-13	-2.50E-12
0.1774	-6.86E-12	3.12E-12	-1.87E-12
0.1775	-2.50E-12	3.12E-12	-1.25E-12
0.1776	6.24E-13	6.24E-13	-1.25E-12
0.1777	-4.37E-12	-2.50E-12	-6.24E-13
0.1778	-3.12E-12	0	0
0.1779	-2.50E-12	-1.25E-12	-6.24E-13
0.178	-4.37E-12	6.24E-13	-1.87E-12
0.1781	-9.36E-12	1.25E-12	-1.87E-12
0.1782	-2.50E-12	-1.87E-12	-6.24E-13
0.1783	-2.50E-12	-6.24E-13	-1.87E-12
0.1784	-3.74E-12	-1.87E-12	-1.87E-12
0.1785	-3.74E-12	-2.50E-12	0
0.1786	-4.99E-12	-3.12E-12	-3.12E-12
0.1787	-8.11E-12	-1.87E-12	-6.24E-13
0.1788	-6.24E-12	1.25E-12	-6.24E-13
0.1789	-3.74E-12	6.24E-13	-3.12E-12
0.179	-3.12E-12	-6.24E-13	-1.25E-12
0.1791	-3.74E-12	0	-3.12E-12
0.1792	6.24E-13	6.24E-13	-2.50E-12
0.1793	1.25E-12	0	0
0.1794	-2.50E-12	6.24E-13	-1.25E-12
0.1795	-6.24E-12	6.24E-13	-1.25E-12
0.1796	-3.12E-12	6.24E-13	-1.87E-12
0.1797	-5.62E-12	6.24E-13	-3.74E-12
0.1798	-6.86E-12	-1.25E-12	0
0.1799	-6.24E-12	-2.50E-12	-1.87E-12
0.18	-3.12E-12	0	-1.25E-12
0.1801	-1.87E-12	-1.25E-12	-6.24E-13
0.1802	-1.87E-12	-1.25E-12	-1.87E-12
0.1803	-3.74E-12	-1.87E-12	0
0.1804	-5.62E-12	-2.50E-12	6.24E-13
0.1805	-4.37E-12	0	0
0.1806	-6.86E-12	-2.50E-12	-1.25E-12
0.1807	-4.99E-12	-1.25E-12	-1.87E-12
0.1808	-4.37E-12	2.50E-12	-3.12E-12
0.1809	-4.99E-12	6.24E-13	-6.24E-13
0.181	-3.74E-12	-1.25E-12	6.24E-13
0.1811	-1.87E-12	-6.24E-13	0
0.1812	-2.50E-12	3.74E-12	-1.87E-12
0.1813	-4.37E-12	0	-2.50E-12
0.1814	-2.50E-12	0	-1.25E-12
0.1815	-3.12E-12	-1.87E-12	-1.87E-12
0.1816	-4.99E-12	6.24E-13	2.50E-12
0.1817	-4.37E-12	0	-1.25E-12
0.1818	-3.12E-12	1.87E-12	-1.25E-12
0.1819	-1.25E-12	1.87E-12	-1.25E-12
0.182	-2.50E-12	-1.25E-12	-1.25E-12
0.1821	-3.12E-12	1.87E-12	-1.87E-12
0.1822	-1.87E-12	2.50E-12	-1.87E-12
0.1823	-3.74E-12	6.24E-13	0
0.1824	-4.99E-12	-1.25E-12	6.24E-13
0.1825	-1.87E-12	-2.50E-12	-2.50E-12
0.1826	-4.99E-12	-4.99E-12	-1.87E-12
0.1827	-4.37E-12	0	-3.12E-12
0.1828	-6.86E-12	-1.87E-12	-2.50E-12
0.1829	-3.74E-12	-6.24E-13	6.24E-13
0.183	-3.12E-12	2.50E-12	-1.87E-12
0.1831	-4.99E-12	1.87E-12	-1.25E-12
0.1832	-3.12E-12	-3.12E-12	-1.25E-12
0.1833	-3.12E-12	-1.25E-12	-3.74E-12
0.1834	-1.87E-12	-6.24E-13	-6.24E-13
0.1835	-5.62E-12	-1.87E-12	6.24E-13
0.1836	-4.37E-12	-3.12E-12	-1.87E-12
0.1837	-4.99E-12	-2.50E-12	-3.12E-12
0.1838	-6.24E-12	0	-2.50E-12
0.1839	-6.86E-12	1.87E-12	0
0.184	-4.99E-12	1.25E-12	-1.25E-12
0.1841	-7.49E-12	6.24E-13	1.25E-12
0.1842	0	-4.99E-12	-1.25E-12
0.1843	-3.74E-12	-1.25E-12	6.24E-13
0.1844	-4.99E-12	-1.25E-12	0
0.1845	-3.12E-12	6.24E-13	-1.87E-12
0.1846	-4.37E-12	0	0
0.1847	-3.12E-12	-1.25E-12	-1.25E-12
0.1848	-4.37E-12	0	0
0.1849	-3.12E-12	1.25E-12	-1.87E-12
0.185	-4.37E-12	1.25E-12	-2.50E-12
0.1851	-3.12E-12	-2.50E-12	-3.12E-12
0.1852	-1.25E-12	-4.99E-12	-1.87E-12
0.1853	6.24E-13	-1.87E-12	-2.50E-12
0.1854	-2.50E-12	0	-2.50E-12
0.1855	-1.87E-12	0	-3.12E-12
0.1856	-1.87E-12	1.25E-12	-1.25E-12
0.1857	-6.24E-12	1.87E-12	-3.12E-12
0.1858	-3.12E-12	-4.37E-12	-3.12E-12
0.1859	-4.99E-12	-2.50E-12	-1.25E-12
0.186	-3.12E-12	-3.74E-12	-1.87E-12
0.1861	0	2.50E-12	0
0.1862	-2.50E-12	1.87E-12	0
0.1863	-3.74E-12	-3.74E-12	0
0.1864	-3.74E-12	6.24E-13	0
0.1865	-3.12E-12	1.25E-12	0
0.1866	-4.99E-12	0	-2.50E-12
0.1867	-1.87E-12	-1.25E-12	-1.25E-12
0.1868	-3.12E-12	-3.74E-12	-1.25E-12
0.1869	-2.50E-12	-3.74E-12	-3.12E-12
0.187	-2.50E-12	-3.12E-12	-1.87E-12
0.1871	-1.87E-12	0	-2.50E-12
0.1872	-4.37E-12	1.87E-12	-1.87E-12
0.1873	-3.74E-12	1.87E-12	-3.12E-12
0.1874	-3.12E-12	3.12E-12	-6.24E-13
0.1875	-1.25E-12	-2.50E-12	-3.12E-12
0.1876	0	-2.50E-12	-1.25E-12
0.1877	-1.87E-12	-3.74E-12	-1.25E-12
0.1878	-3.74E-12	-3.12E-12	-6.24E-13
0.1879	6.24E-13	-1.25E-12	-2.50E-12
0.188	-2.50E-12	-6.24E-13	-4.37E-12
0.1881	-4.37E-12	-6.24E-13	-2.50E-12
0.1882	-2.50E-12	0	-1.25E-12
0.1883	-5.62E-12	-1.25E-12	-6.24E-13
0.1884	-6.86E-12	0	-1.87E-12
0.1885	-4.37E-12	-3.12E-12	-2.50E-12
0.1886	-4.99E-12	-1.87E-12	-1.87E-12
0.1887	0	6.24E-13	-2.50E-12
0.1888	-1.25E-12	-3.12E-12	-1.87E-12
0.1889	-1.25E-12	-1.87E-12	-1.25E-12
0.189	-2.50E-12	6.24E-13	-1.25E-12
0.1891	-5.62E-12	1.25E-12	-2.50E-12
0.1892	-1.25E-12	-1.87E-12	-3.74E-12
0.1893	-1.87E-12	-3.74E-12	-2.50E-12
0.1894	-2.50E-12	6.24E-13	-1.87E-12
0.1895	-1.87E-12	3.74E-12	-1.87E-12
0.1896	0	1.87E-12	-3.74E-12
0.1897	-1.87E-12	-1.25E-12	-3.12E-12
0.1898	6.24E-13	-4.37E-12	-3.12E-12
0.1899	-4.99E-12	-1.87E-12	-2.50E-12
0.19	-4.37E-12	-3.12E-12	-1.25E-12
0.1901	-5.62E-12	1.25E-12	0
0.1902	-1.87E-12	6.24E-13	-2.50E-12
0.1903	-3.12E-12	-3.74E-12	-4.99E-12
0.1904	-1.25E-12	-2.50E-12	-6.24E-13
0.1905	-4.37E-12	-6.24E-13	-2.50E-12
0.1906	-2.50E-12	-3.12E-12	-1.25E-12
0.1907	-1.87E-12	6.24E-13	-1.87E-12
0.1908	-2.50E-12	-1.25E-12	-3.12E-12
0.1909	-3.74E-12	0	6.24E-13
0.191	-1.25E-12	-1.87E-12	-4.37E-12
0.1911	-1.87E-12	-1.87E-12	-1.25E-12
0.1912	-1.87E-12	-3.12E-12	-3.12E-12
0.1913	6.24E-13	-3.12E-12	0
0.1914	6.24E-13	1.87E-12	-2.50E-12
0.1915	-1.25E-12	2.50E-12	-1.25E-12
0.1916	-3.12E-12	-3.74E-12	-2.50E-12
0.1917	-3.74E-12	0	-1.87E-12
0.1918	-4.99E-12	-1.25E-12	-6.24E-13
0.1919	-6.24E-13	-4.37E-12	6.24E-13
0.192	-4.99E-12	-1.25E-12	0
0.1921	-1.87E-12	-3.74E-12	-1.87E-12
0.1922	-1.87E-12	-3.74E-12	-1.87E-12
0.1923	-3.12E-12	-1.87E-12	-1.87E-12
0.1924	-2.50E-12	-1.87E-12	-3.74E-12
0.1925	-1.25E-12	-3.12E-12	0
0.1926	-6.24E-13	-2.50E-12	-1.25E-12
0.1927	0	-3.74E-12	-1.87E-12
0.1928	-3.12E-12	-2.50E-12	-1.87E-12
0.1929	-4.37E-12	-1.87E-12	-3.12E-12
0.193	-3.74E-12	0	-1.25E-12
0.1931	6.24E-13	-1.25E-12	-1.25E-12
0.1932	-3.74E-12	-2.50E-12	2.50E-12
0.1933	-4.99E-12	-2.50E-12	-6.24E-13
0.1934	-4.37E-12	-1.25E-12	-3.12E-12
0.1935	-4.37E-12	-1.87E-12	-1.25E-12
0.1936	-3.74E-12	-2.50E-12	-2.50E-12
0.1937	-3.12E-12	-6.24E-13	-3.74E-12
0.1938	-1.87E-12	-3.12E-12	-3.12E-12
0.1939	-4.99E-12	6.24E-13	-2.50E-12
0.194	-1.87E-12	-1.87E-12	-3.12E-12
0.1941	-4.37E-12	0	-2.50E-12
0.1942	0	0	-3.74E-12
0.1943	-4.99E-12	-3.74E-12	0
0.1944	0	-3.74E-12	-1.25E-12
0.1945	-3.12E-12	-6.24E-13	-1.25E-12
0.1946	-2.50E-12	-1.87E-12	-1.87E-12
0.1947	-1.25E-12	-1.87E-12	-1.87E-12
0.1948	-2.50E-12	-3.12E-12	-2.50E-12
0.1949	-4.99E-12	-1.87E-12	-4.37E-12
0.195	-4.37E-12	-3.74E-12	-1.87E-12
0.1951	-4.99E-12	0	-3.74E-12
0.1952	-1.87E-12	-3.12E-12	-2.50E-12
0.1953	-1.87E-12	-4.37E-12	-3.12E-12
0.1954	-6.24E-13	-1.25E-12	-1.87E-12
0.1955	-4.99E-12	-1.87E-12	-3.12E-12
0.1956	-4.99E-12	-3.74E-12	-2.50E-12
0.1957	-4.37E-12	-2.50E-12	6.24E-13
0.1958	1.25E-12	0	-2.50E-12
0.1959	-3.12E-12	-3.12E-12	-3.74E-12
0.196	-1.25E-12	-1.25E-12	-1.87E-12
0.1961	-4.37E-12	-2.50E-12	0
0.1962	-5.62E-12	-4.37E-12	-1.25E-12
0.1963	-6.24E-13	0	-1.87E-12
0.1964	-6.86E-12	1.25E-12	-1.87E-12
0.1965	-1.25E-12	6.24E-13	-1.87E-12
0.1966	-1.25E-12	-6.24E-13	6.24E-13
0.1967	0	-3.12E-12	0
0.1968	-4.99E-12	-1.87E-12	-1.25E-12
0.1969	-3.74E-12	-3.74E-12	-1.87E-12
0.197	-1.87E-12	-2.50E-12	6.24E-13
0.1971	-4.37E-12	-3.12E-12	-1.25E-12
0.1972	-1.87E-12	-1.87E-12	-2.50E-12
0.1973	-6.86E-12	-3.74E-12	-2.50E-12
0.1974	-3.74E-12	-1.87E-12	-1.87E-12
0.1975	-4.37E-12	-3.12E-12	-3.12E-12
0.1976	0	-1.25E-12	-2.50E-12
0.1977	-1.87E-12	6.24E-13	-3.12E-12
0.1978	-2.50E-12	6.24E-13	-1.25E-12
0.1979	-3.74E-12	-4.37E-12	-1.87E-12
0.198	-2.50E-12	-1.25E-12	-1.25E-12
0.1981	-6.24E-12	-1.87E-12	-3.74E-12
0.1982	-4.99E-12	-4.99E-12	0
0.1983	-1.25E-12	-3.12E-12	6.24E-13
0.1984	-3.12E-12	1.87E-12	-1.87E-12
0.1985	-4.37E-12	1.87E-12	6.24E-13
0.1986	-2.50E-12	-3.12E-12	0
0.1987	-3.74E-12	-1.25E-12	-1.87E-12
0.1988	-6.24E-13	-3.74E-12	6.24E-13
0.1989	0	-1.25E-12	-1.87E-12
0.199	-3.74E-12	-6.24E-13	0
0.1991	-6.24E-12	-1.87E-12	-1.87E-12
0.1992	-1.25E-12	-6.24E-13	-3.12E-12
0.1993	-4.37E-12	-3.74E-12	-4.99E-12
0.1994	-3.12E-12	-2.50E-12	-3.12E-12
0.1995	-3.74E-12	1.25E-12	1.25E-12
0.1996	-5.62E-12	-1.25E-12	0
0.1997	-3.74E-12	-3.74E-12	-1.25E-12
0.1998	-3.12E-12	-3.12E-12	-2.50E-12
[truncated: 256,501 more rows]
