# Supplementary material for: A proton-gated channel identified in the centipede antenna
Source: EMBO Rep. 2025 Oct 20;26(24):6083–95. doi: 10.1038/s44319-025-00606-2 (PMC12714832; doi:10.1038/s44319-025-00606-2)
Supplement: Supplementary file 6 — Source data Fig. 2 [file 44319_2025_606_MOESM6_ESM.zip › Figure2H/Figure2H_cation_permeation_I2_normalized_currve.csv]

I(X) normalized to I (H+) at pH7.4 (I2)
Na	K	Cs	Mg	Ca	Ba
13.59477	11.18841	6.641791	0	0	0
15.33096	14.77612	8.480392	0	0	0
9.491525	5.587189	18.21429	0	0	0
9.667458	7.304147	15.53922	0	0	0
9.116162	9.561129	12.48848	0	0	0
