# Supplementary material for: A proton-gated channel identified in the centipede antenna
Source: EMBO Rep. 2025 Oct 20;26(24):6083–95. doi: 10.1038/s44319-025-00606-2 (PMC12714832; doi:10.1038/s44319-025-00606-2)
Supplement: Supplementary file 6 — Source data Fig. 2 [file 44319_2025_606_MOESM6_ESM.zip › Figure2I/Figure2I_PDPNaC1_I_V_currve_rawdata.csv]

Time (ms)	Voltage (mV)	Na_Current (A)	K_Current (A)	Cs_Current (A)
0	-60	-1.31E-09	-1.12E-09	-1.06E-09
0.005	-59.995	-1.31E-09	-1.12E-09	-1.06E-09
0.01	-59.99	-1.31E-09	-1.12E-09	-1.06E-09
0.015	-59.985	-1.31E-09	-1.12E-09	-1.06E-09
0.02	-59.98	-1.31E-09	-1.12E-09	-1.06E-09
0.025	-59.975	-1.31E-09	-1.12E-09	-1.06E-09
0.03	-59.97	-1.31E-09	-1.12E-09	-1.06E-09
0.035	-59.965	-1.31E-09	-1.12E-09	-1.06E-09
0.04	-59.96	-1.31E-09	-1.12E-09	-1.06E-09
0.045	-59.955	-1.31E-09	-1.12E-09	-1.06E-09
0.05	-59.95	-1.31E-09	-1.12E-09	-1.06E-09
0.055	-59.945	-1.31E-09	-1.12E-09	-1.06E-09
0.06	-59.94	-1.31E-09	-1.12E-09	-1.06E-09
0.065	-59.935	-1.31E-09	-1.12E-09	-1.06E-09
0.07	-59.93	-1.31E-09	-1.12E-09	-1.06E-09
0.075	-59.925	-1.31E-09	-1.12E-09	-1.06E-09
0.08	-59.92	-1.31E-09	-1.12E-09	-1.06E-09
0.085	-59.915	-1.31E-09	-1.12E-09	-1.06E-09
0.09	-59.91	-1.31E-09	-1.12E-09	-1.06E-09
0.095	-59.905	-1.31E-09	-1.12E-09	-1.06E-09
0.1	-59.9	-1.31E-09	-1.12E-09	-1.06E-09
0.105	-59.895	-1.31E-09	-1.12E-09	-1.06E-09
0.11	-59.89	-1.31E-09	-1.12E-09	-1.06E-09
0.115	-59.885	-1.31E-09	-1.12E-09	-1.06E-09
0.12	-59.88	-1.31E-09	-1.12E-09	-1.06E-09
0.125	-59.875	-1.31E-09	-1.12E-09	-1.06E-09
0.13	-59.87	-1.31E-09	-1.12E-09	-1.06E-09
0.135	-59.865	-1.31E-09	-1.12E-09	-1.06E-09
0.14	-59.86	-1.31E-09	-1.12E-09	-1.06E-09
0.145	-59.855	-1.31E-09	-1.12E-09	-1.06E-09
0.15	-59.85	-1.31E-09	-1.11E-09	-1.06E-09
0.155	-59.845	-1.31E-09	-1.11E-09	-1.06E-09
0.16	-59.84	-1.31E-09	-1.11E-09	-1.06E-09
0.165	-59.835	-1.31E-09	-1.11E-09	-1.06E-09
0.17	-59.83	-1.31E-09	-1.11E-09	-1.06E-09
0.175	-59.825	-1.31E-09	-1.11E-09	-1.06E-09
0.18	-59.82	-1.31E-09	-1.11E-09	-1.06E-09
0.185	-59.815	-1.31E-09	-1.11E-09	-1.06E-09
0.19	-59.81	-1.31E-09	-1.11E-09	-1.06E-09
0.195	-59.805	-1.31E-09	-1.11E-09	-1.06E-09
0.2	-59.8	-1.31E-09	-1.11E-09	-1.06E-09
0.205	-59.795	-1.31E-09	-1.11E-09	-1.05E-09
0.21	-59.79	-1.30E-09	-1.11E-09	-1.05E-09
0.215	-59.785	-1.30E-09	-1.11E-09	-1.05E-09
0.22	-59.78	-1.30E-09	-1.11E-09	-1.05E-09
0.225	-59.775	-1.30E-09	-1.11E-09	-1.05E-09
0.23	-59.77	-1.30E-09	-1.11E-09	-1.05E-09
0.235	-59.765	-1.30E-09	-1.11E-09	-1.05E-09
0.24	-59.76	-1.30E-09	-1.11E-09	-1.05E-09
0.245	-59.755	-1.30E-09	-1.11E-09	-1.05E-09
0.25	-59.75	-1.30E-09	-1.11E-09	-1.05E-09
0.255	-59.745	-1.30E-09	-1.11E-09	-1.05E-09
0.26	-59.74	-1.30E-09	-1.11E-09	-1.05E-09
0.265	-59.735	-1.30E-09	-1.11E-09	-1.06E-09
0.27	-59.73	-1.30E-09	-1.11E-09	-1.06E-09
0.275	-59.725	-1.30E-09	-1.11E-09	-1.05E-09
0.28	-59.72	-1.30E-09	-1.11E-09	-1.05E-09
0.285	-59.715	-1.30E-09	-1.11E-09	-1.05E-09
0.29	-59.71	-1.30E-09	-1.11E-09	-1.06E-09
0.295	-59.705	-1.30E-09	-1.11E-09	-1.06E-09
0.3	-59.7	-1.30E-09	-1.11E-09	-1.06E-09
0.305	-59.695	-1.30E-09	-1.11E-09	-1.06E-09
0.31	-59.69	-1.30E-09	-1.11E-09	-1.06E-09
0.315	-59.685	-1.30E-09	-1.11E-09	-1.06E-09
0.32	-59.68	-1.30E-09	-1.11E-09	-1.06E-09
0.325	-59.675	-1.30E-09	-1.11E-09	-1.05E-09
0.33	-59.67	-1.30E-09	-1.11E-09	-1.05E-09
0.335	-59.665	-1.30E-09	-1.11E-09	-1.05E-09
0.34	-59.66	-1.30E-09	-1.11E-09	-1.05E-09
0.345	-59.655	-1.30E-09	-1.11E-09	-1.05E-09
0.35	-59.65	-1.30E-09	-1.11E-09	-1.05E-09
0.355	-59.645	-1.30E-09	-1.11E-09	-1.05E-09
0.36	-59.64	-1.30E-09	-1.11E-09	-1.05E-09
0.365	-59.635	-1.30E-09	-1.11E-09	-1.05E-09
0.37	-59.63	-1.30E-09	-1.11E-09	-1.05E-09
0.375	-59.625	-1.30E-09	-1.11E-09	-1.05E-09
0.38	-59.62	-1.30E-09	-1.11E-09	-1.05E-09
0.385	-59.615	-1.30E-09	-1.11E-09	-1.05E-09
0.39	-59.61	-1.30E-09	-1.11E-09	-1.05E-09
0.395	-59.605	-1.30E-09	-1.11E-09	-1.05E-09
0.4	-59.6	-1.30E-09	-1.11E-09	-1.05E-09
0.405	-59.595	-1.30E-09	-1.11E-09	-1.05E-09
0.41	-59.59	-1.30E-09	-1.11E-09	-1.05E-09
0.415	-59.585	-1.30E-09	-1.11E-09	-1.05E-09
0.42	-59.58	-1.30E-09	-1.11E-09	-1.05E-09
0.425	-59.575	-1.30E-09	-1.11E-09	-1.05E-09
0.43	-59.57	-1.30E-09	-1.11E-09	-1.05E-09
0.435	-59.565	-1.30E-09	-1.11E-09	-1.05E-09
0.44	-59.56	-1.30E-09	-1.11E-09	-1.05E-09
0.445	-59.555	-1.30E-09	-1.11E-09	-1.05E-09
0.45	-59.55	-1.30E-09	-1.11E-09	-1.05E-09
0.455	-59.545	-1.30E-09	-1.11E-09	-1.05E-09
0.46	-59.54	-1.30E-09	-1.11E-09	-1.05E-09
0.465	-59.535	-1.30E-09	-1.11E-09	-1.05E-09
0.47	-59.53	-1.30E-09	-1.11E-09	-1.05E-09
0.475	-59.525	-1.30E-09	-1.11E-09	-1.05E-09
0.48	-59.52	-1.30E-09	-1.11E-09	-1.05E-09
0.485	-59.515	-1.30E-09	-1.11E-09	-1.05E-09
0.49	-59.51	-1.30E-09	-1.11E-09	-1.05E-09
0.495	-59.505	-1.30E-09	-1.10E-09	-1.05E-09
0.5	-59.5	-1.30E-09	-1.10E-09	-1.05E-09
0.505	-59.495	-1.30E-09	-1.10E-09	-1.05E-09
0.51	-59.49	-1.30E-09	-1.10E-09	-1.05E-09
0.515	-59.485	-1.30E-09	-1.10E-09	-1.05E-09
0.52	-59.48	-1.30E-09	-1.10E-09	-1.05E-09
0.525	-59.475	-1.30E-09	-1.10E-09	-1.05E-09
0.53	-59.47	-1.30E-09	-1.10E-09	-1.05E-09
0.535	-59.465	-1.30E-09	-1.10E-09	-1.05E-09
0.54	-59.46	-1.30E-09	-1.10E-09	-1.05E-09
0.545	-59.455	-1.30E-09	-1.10E-09	-1.05E-09
0.55	-59.45	-1.30E-09	-1.10E-09	-1.05E-09
0.555	-59.445	-1.30E-09	-1.10E-09	-1.05E-09
0.56	-59.44	-1.30E-09	-1.10E-09	-1.05E-09
0.565	-59.435	-1.30E-09	-1.10E-09	-1.05E-09
0.57	-59.43	-1.30E-09	-1.10E-09	-1.05E-09
0.575	-59.425	-1.30E-09	-1.10E-09	-1.05E-09
0.58	-59.42	-1.30E-09	-1.10E-09	-1.05E-09
0.585	-59.415	-1.30E-09	-1.10E-09	-1.05E-09
0.59	-59.41	-1.30E-09	-1.10E-09	-1.05E-09
0.595	-59.405	-1.30E-09	-1.10E-09	-1.05E-09
0.6	-59.4	-1.30E-09	-1.10E-09	-1.05E-09
0.605	-59.395	-1.30E-09	-1.10E-09	-1.05E-09
0.61	-59.39	-1.30E-09	-1.10E-09	-1.05E-09
0.615	-59.385	-1.30E-09	-1.10E-09	-1.05E-09
0.62	-59.38	-1.30E-09	-1.10E-09	-1.05E-09
0.625	-59.375	-1.30E-09	-1.10E-09	-1.05E-09
0.63	-59.37	-1.30E-09	-1.10E-09	-1.05E-09
0.635	-59.365	-1.30E-09	-1.10E-09	-1.05E-09
0.64	-59.36	-1.30E-09	-1.10E-09	-1.05E-09
0.645	-59.355	-1.30E-09	-1.10E-09	-1.05E-09
0.65	-59.35	-1.30E-09	-1.10E-09	-1.05E-09
0.655	-59.345	-1.30E-09	-1.10E-09	-1.05E-09
0.66	-59.34	-1.30E-09	-1.10E-09	-1.05E-09
0.665	-59.335	-1.30E-09	-1.10E-09	-1.05E-09
0.67	-59.33	-1.30E-09	-1.10E-09	-1.05E-09
0.675	-59.325	-1.30E-09	-1.10E-09	-1.05E-09
0.68	-59.32	-1.30E-09	-1.10E-09	-1.05E-09
0.685	-59.315	-1.30E-09	-1.10E-09	-1.05E-09
0.69	-59.31	-1.30E-09	-1.10E-09	-1.05E-09
0.695	-59.305	-1.30E-09	-1.10E-09	-1.05E-09
0.7	-59.3	-1.30E-09	-1.10E-09	-1.05E-09
0.705	-59.295	-1.30E-09	-1.10E-09	-1.05E-09
0.71	-59.29	-1.30E-09	-1.10E-09	-1.05E-09
0.715	-59.285	-1.30E-09	-1.10E-09	-1.05E-09
0.72	-59.28	-1.30E-09	-1.10E-09	-1.05E-09
0.725	-59.275	-1.30E-09	-1.10E-09	-1.05E-09
0.73	-59.27	-1.30E-09	-1.10E-09	-1.05E-09
0.735	-59.265	-1.30E-09	-1.10E-09	-1.05E-09
0.74	-59.26	-1.30E-09	-1.10E-09	-1.05E-09
0.745	-59.255	-1.30E-09	-1.10E-09	-1.05E-09
0.75	-59.25	-1.30E-09	-1.10E-09	-1.05E-09
0.755	-59.245	-1.30E-09	-1.10E-09	-1.05E-09
0.76	-59.24	-1.30E-09	-1.10E-09	-1.05E-09
0.765	-59.235	-1.30E-09	-1.10E-09	-1.05E-09
0.77	-59.23	-1.30E-09	-1.10E-09	-1.05E-09
0.775	-59.225	-1.30E-09	-1.10E-09	-1.05E-09
0.78	-59.22	-1.30E-09	-1.09E-09	-1.05E-09
0.785	-59.215	-1.30E-09	-1.09E-09	-1.05E-09
0.79	-59.21	-1.30E-09	-1.09E-09	-1.05E-09
0.795	-59.205	-1.30E-09	-1.09E-09	-1.05E-09
0.8	-59.2	-1.30E-09	-1.09E-09	-1.05E-09
0.805	-59.195	-1.30E-09	-1.09E-09	-1.05E-09
0.81	-59.19	-1.30E-09	-1.09E-09	-1.05E-09
0.815	-59.185	-1.30E-09	-1.09E-09	-1.04E-09
0.82	-59.18	-1.30E-09	-1.09E-09	-1.04E-09
0.825	-59.175	-1.30E-09	-1.09E-09	-1.04E-09
0.83	-59.17	-1.30E-09	-1.09E-09	-1.04E-09
0.835	-59.165	-1.30E-09	-1.09E-09	-1.04E-09
0.84	-59.16	-1.30E-09	-1.09E-09	-1.04E-09
0.845	-59.155	-1.30E-09	-1.09E-09	-1.04E-09
0.85	-59.15	-1.30E-09	-1.09E-09	-1.04E-09
0.855	-59.145	-1.30E-09	-1.09E-09	-1.04E-09
0.86	-59.14	-1.30E-09	-1.09E-09	-1.04E-09
0.865	-59.135	-1.29E-09	-1.09E-09	-1.04E-09
0.87	-59.13	-1.29E-09	-1.09E-09	-1.04E-09
0.875	-59.125	-1.29E-09	-1.09E-09	-1.04E-09
0.88	-59.12	-1.29E-09	-1.09E-09	-1.04E-09
0.885	-59.115	-1.29E-09	-1.09E-09	-1.04E-09
0.89	-59.11	-1.29E-09	-1.09E-09	-1.04E-09
0.895	-59.105	-1.29E-09	-1.09E-09	-1.04E-09
0.9	-59.1	-1.29E-09	-1.09E-09	-1.04E-09
0.905	-59.095	-1.29E-09	-1.09E-09	-1.04E-09
0.91	-59.09	-1.29E-09	-1.09E-09	-1.04E-09
0.915	-59.085	-1.29E-09	-1.09E-09	-1.04E-09
0.92	-59.08	-1.29E-09	-1.09E-09	-1.04E-09
0.925	-59.075	-1.29E-09	-1.09E-09	-1.04E-09
0.93	-59.07	-1.29E-09	-1.09E-09	-1.04E-09
0.935	-59.065	-1.29E-09	-1.09E-09	-1.04E-09
0.94	-59.06	-1.29E-09	-1.09E-09	-1.04E-09
0.945	-59.055	-1.29E-09	-1.09E-09	-1.04E-09
0.95	-59.05	-1.29E-09	-1.09E-09	-1.04E-09
0.955	-59.045	-1.29E-09	-1.09E-09	-1.04E-09
0.96	-59.04	-1.29E-09	-1.09E-09	-1.04E-09
0.965	-59.035	-1.29E-09	-1.09E-09	-1.04E-09
0.97	-59.03	-1.29E-09	-1.09E-09	-1.04E-09
0.975	-59.025	-1.29E-09	-1.09E-09	-1.04E-09
0.98	-59.02	-1.29E-09	-1.09E-09	-1.04E-09
0.985	-59.015	-1.29E-09	-1.09E-09	-1.04E-09
0.99	-59.01	-1.29E-09	-1.09E-09	-1.04E-09
0.995	-59.005	-1.29E-09	-1.09E-09	-1.04E-09
1	-59	-1.29E-09	-1.09E-09	-1.04E-09
1.005	-58.995	-1.29E-09	-1.09E-09	-1.04E-09
1.01	-58.99	-1.29E-09	-1.09E-09	-1.04E-09
1.015	-58.985	-1.29E-09	-1.09E-09	-1.04E-09
1.02	-58.98	-1.29E-09	-1.09E-09	-1.04E-09
1.025	-58.975	-1.29E-09	-1.09E-09	-1.04E-09
1.03	-58.97	-1.29E-09	-1.09E-09	-1.04E-09
1.035	-58.965	-1.29E-09	-1.09E-09	-1.04E-09
1.04	-58.96	-1.29E-09	-1.09E-09	-1.04E-09
1.045	-58.955	-1.29E-09	-1.09E-09	-1.04E-09
1.05	-58.95	-1.29E-09	-1.09E-09	-1.04E-09
1.055	-58.945	-1.29E-09	-1.09E-09	-1.04E-09
1.06	-58.94	-1.29E-09	-1.09E-09	-1.04E-09
1.065	-58.935	-1.29E-09	-1.09E-09	-1.04E-09
1.07	-58.93	-1.29E-09	-1.09E-09	-1.04E-09
1.075	-58.925	-1.29E-09	-1.09E-09	-1.04E-09
1.08	-58.92	-1.29E-09	-1.09E-09	-1.04E-09
1.085	-58.915	-1.29E-09	-1.09E-09	-1.04E-09
1.09	-58.91	-1.29E-09	-1.09E-09	-1.04E-09
1.095	-58.905	-1.29E-09	-1.09E-09	-1.04E-09
1.1	-58.9	-1.29E-09	-1.09E-09	-1.04E-09
1.105	-58.895	-1.29E-09	-1.09E-09	-1.04E-09
1.11	-58.89	-1.29E-09	-1.09E-09	-1.04E-09
1.115	-58.885	-1.29E-09	-1.09E-09	-1.04E-09
1.12	-58.88	-1.29E-09	-1.09E-09	-1.04E-09
1.125	-58.875	-1.29E-09	-1.09E-09	-1.04E-09
1.13	-58.87	-1.29E-09	-1.09E-09	-1.04E-09
1.135	-58.865	-1.29E-09	-1.09E-09	-1.04E-09
1.14	-58.86	-1.29E-09	-1.09E-09	-1.04E-09
1.145	-58.855	-1.29E-09	-1.09E-09	-1.04E-09
1.15	-58.85	-1.29E-09	-1.09E-09	-1.04E-09
1.155	-58.845	-1.29E-09	-1.09E-09	-1.04E-09
1.16	-58.84	-1.29E-09	-1.09E-09	-1.04E-09
1.165	-58.835	-1.29E-09	-1.09E-09	-1.03E-09
1.17	-58.83	-1.29E-09	-1.09E-09	-1.03E-09
1.175	-58.825	-1.29E-09	-1.09E-09	-1.03E-09
1.18	-58.82	-1.29E-09	-1.09E-09	-1.03E-09
1.185	-58.815	-1.29E-09	-1.09E-09	-1.03E-09
1.19	-58.81	-1.29E-09	-1.09E-09	-1.03E-09
1.195	-58.805	-1.29E-09	-1.09E-09	-1.03E-09
1.2	-58.8	-1.29E-09	-1.09E-09	-1.03E-09
1.205	-58.795	-1.29E-09	-1.09E-09	-1.03E-09
1.21	-58.79	-1.29E-09	-1.09E-09	-1.03E-09
1.215	-58.785	-1.29E-09	-1.09E-09	-1.03E-09
1.22	-58.78	-1.29E-09	-1.09E-09	-1.03E-09
1.225	-58.775	-1.29E-09	-1.09E-09	-1.03E-09
1.23	-58.77	-1.28E-09	-1.09E-09	-1.03E-09
1.235	-58.765	-1.28E-09	-1.09E-09	-1.03E-09
1.24	-58.76	-1.28E-09	-1.09E-09	-1.03E-09
1.245	-58.755	-1.28E-09	-1.08E-09	-1.03E-09
1.25	-58.75	-1.28E-09	-1.08E-09	-1.03E-09
1.255	-58.745	-1.28E-09	-1.08E-09	-1.03E-09
1.26	-58.74	-1.28E-09	-1.08E-09	-1.03E-09
1.265	-58.735	-1.28E-09	-1.08E-09	-1.03E-09
1.27	-58.73	-1.28E-09	-1.08E-09	-1.03E-09
1.275	-58.725	-1.28E-09	-1.08E-09	-1.03E-09
1.28	-58.72	-1.28E-09	-1.08E-09	-1.03E-09
1.285	-58.715	-1.28E-09	-1.08E-09	-1.03E-09
1.29	-58.71	-1.28E-09	-1.08E-09	-1.03E-09
1.295	-58.705	-1.28E-09	-1.08E-09	-1.03E-09
1.3	-58.7	-1.28E-09	-1.08E-09	-1.03E-09
1.305	-58.695	-1.28E-09	-1.08E-09	-1.03E-09
1.31	-58.69	-1.28E-09	-1.08E-09	-1.03E-09
1.315	-58.685	-1.28E-09	-1.08E-09	-1.03E-09
1.32	-58.68	-1.28E-09	-1.08E-09	-1.03E-09
1.325	-58.675	-1.28E-09	-1.08E-09	-1.03E-09
1.33	-58.67	-1.28E-09	-1.08E-09	-1.03E-09
1.335	-58.665	-1.28E-09	-1.08E-09	-1.03E-09
1.34	-58.66	-1.28E-09	-1.08E-09	-1.03E-09
1.345	-58.655	-1.28E-09	-1.08E-09	-1.03E-09
1.35	-58.65	-1.28E-09	-1.08E-09	-1.03E-09
1.355	-58.645	-1.27E-09	-1.08E-09	-1.03E-09
1.36	-58.64	-1.27E-09	-1.08E-09	-1.03E-09
1.365	-58.635	-1.27E-09	-1.08E-09	-1.03E-09
1.37	-58.63	-1.27E-09	-1.08E-09	-1.03E-09
1.375	-58.625	-1.27E-09	-1.08E-09	-1.03E-09
1.38	-58.62	-1.27E-09	-1.08E-09	-1.03E-09
1.385	-58.615	-1.27E-09	-1.08E-09	-1.03E-09
1.39	-58.61	-1.27E-09	-1.08E-09	-1.03E-09
1.395	-58.605	-1.27E-09	-1.08E-09	-1.03E-09
1.4	-58.6	-1.27E-09	-1.08E-09	-1.03E-09
1.405	-58.595	-1.27E-09	-1.08E-09	-1.03E-09
1.41	-58.59	-1.27E-09	-1.08E-09	-1.03E-09
1.415	-58.585	-1.27E-09	-1.08E-09	-1.03E-09
1.42	-58.58	-1.27E-09	-1.08E-09	-1.03E-09
1.425	-58.575	-1.27E-09	-1.08E-09	-1.03E-09
1.43	-58.57	-1.27E-09	-1.08E-09	-1.03E-09
1.435	-58.565	-1.27E-09	-1.08E-09	-1.03E-09
1.44	-58.56	-1.27E-09	-1.08E-09	-1.03E-09
1.445	-58.555	-1.27E-09	-1.08E-09	-1.03E-09
1.45	-58.55	-1.27E-09	-1.08E-09	-1.03E-09
1.455	-58.545	-1.27E-09	-1.08E-09	-1.03E-09
1.46	-58.54	-1.27E-09	-1.08E-09	-1.03E-09
1.465	-58.535	-1.27E-09	-1.08E-09	-1.03E-09
1.47	-58.53	-1.27E-09	-1.08E-09	-1.03E-09
1.475	-58.525	-1.28E-09	-1.08E-09	-1.03E-09
1.48	-58.52	-1.28E-09	-1.08E-09	-1.03E-09
1.485	-58.515	-1.28E-09	-1.08E-09	-1.03E-09
1.49	-58.51	-1.28E-09	-1.08E-09	-1.03E-09
1.495	-58.505	-1.28E-09	-1.08E-09	-1.03E-09
1.5	-58.5	-1.28E-09	-1.08E-09	-1.03E-09
1.505	-58.495	-1.28E-09	-1.08E-09	-1.03E-09
1.51	-58.49	-1.28E-09	-1.08E-09	-1.03E-09
1.515	-58.485	-1.28E-09	-1.08E-09	-1.03E-09
1.52	-58.48	-1.28E-09	-1.08E-09	-1.03E-09
1.525	-58.475	-1.28E-09	-1.08E-09	-1.03E-09
1.53	-58.47	-1.28E-09	-1.08E-09	-1.03E-09
1.535	-58.465	-1.28E-09	-1.08E-09	-1.03E-09
1.54	-58.46	-1.28E-09	-1.08E-09	-1.03E-09
1.545	-58.455	-1.28E-09	-1.08E-09	-1.03E-09
1.55	-58.45	-1.28E-09	-1.08E-09	-1.03E-09
1.555	-58.445	-1.28E-09	-1.08E-09	-1.03E-09
1.56	-58.44	-1.28E-09	-1.08E-09	-1.03E-09
1.565	-58.435	-1.28E-09	-1.08E-09	-1.03E-09
1.57	-58.43	-1.27E-09	-1.08E-09	-1.03E-09
1.575	-58.425	-1.27E-09	-1.08E-09	-1.03E-09
1.58	-58.42	-1.27E-09	-1.08E-09	-1.03E-09
1.585	-58.415	-1.27E-09	-1.08E-09	-1.03E-09
1.59	-58.41	-1.27E-09	-1.08E-09	-1.03E-09
1.595	-58.405	-1.27E-09	-1.08E-09	-1.03E-09
1.6	-58.4	-1.27E-09	-1.08E-09	-1.03E-09
1.605	-58.395	-1.27E-09	-1.08E-09	-1.03E-09
1.61	-58.39	-1.27E-09	-1.08E-09	-1.03E-09
1.615	-58.385	-1.27E-09	-1.08E-09	-1.03E-09
1.62	-58.38	-1.27E-09	-1.08E-09	-1.03E-09
1.625	-58.375	-1.27E-09	-1.08E-09	-1.03E-09
1.63	-58.37	-1.27E-09	-1.08E-09	-1.03E-09
1.635	-58.365	-1.27E-09	-1.08E-09	-1.03E-09
1.64	-58.36	-1.27E-09	-1.08E-09	-1.03E-09
1.645	-58.355	-1.27E-09	-1.08E-09	-1.03E-09
1.65	-58.35	-1.27E-09	-1.08E-09	-1.03E-09
1.655	-58.345	-1.27E-09	-1.08E-09	-1.03E-09
1.66	-58.34	-1.27E-09	-1.08E-09	-1.03E-09
1.665	-58.335	-1.27E-09	-1.08E-09	-1.03E-09
1.67	-58.33	-1.27E-09	-1.08E-09	-1.03E-09
1.675	-58.325	-1.27E-09	-1.08E-09	-1.03E-09
1.68	-58.32	-1.27E-09	-1.08E-09	-1.03E-09
1.685	-58.315	-1.27E-09	-1.08E-09	-1.03E-09
1.69	-58.31	-1.27E-09	-1.08E-09	-1.03E-09
1.695	-58.305	-1.27E-09	-1.08E-09	-1.03E-09
1.7	-58.3	-1.27E-09	-1.08E-09	-1.03E-09
1.705	-58.295	-1.27E-09	-1.08E-09	-1.03E-09
1.71	-58.29	-1.27E-09	-1.08E-09	-1.03E-09
1.715	-58.285	-1.27E-09	-1.08E-09	-1.03E-09
1.72	-58.28	-1.27E-09	-1.08E-09	-1.03E-09
1.725	-58.275	-1.27E-09	-1.08E-09	-1.02E-09
1.73	-58.27	-1.28E-09	-1.08E-09	-1.02E-09
1.735	-58.265	-1.28E-09	-1.08E-09	-1.02E-09
1.74	-58.26	-1.28E-09	-1.08E-09	-1.02E-09
1.745	-58.255	-1.28E-09	-1.08E-09	-1.02E-09
1.75	-58.25	-1.28E-09	-1.08E-09	-1.02E-09
1.755	-58.245	-1.28E-09	-1.08E-09	-1.02E-09
1.76	-58.24	-1.28E-09	-1.08E-09	-1.02E-09
1.765	-58.235	-1.28E-09	-1.08E-09	-1.02E-09
1.77	-58.23	-1.28E-09	-1.08E-09	-1.02E-09
1.775	-58.225	-1.28E-09	-1.08E-09	-1.02E-09
1.78	-58.22	-1.28E-09	-1.08E-09	-1.02E-09
1.785	-58.215	-1.28E-09	-1.08E-09	-1.02E-09
1.79	-58.21	-1.28E-09	-1.08E-09	-1.02E-09
1.795	-58.205	-1.28E-09	-1.08E-09	-1.02E-09
1.8	-58.2	-1.28E-09	-1.08E-09	-1.02E-09
1.805	-58.195	-1.27E-09	-1.08E-09	-1.02E-09
1.81	-58.19	-1.27E-09	-1.08E-09	-1.02E-09
1.815	-58.185	-1.27E-09	-1.08E-09	-1.02E-09
1.82	-58.18	-1.27E-09	-1.08E-09	-1.02E-09
1.825	-58.175	-1.27E-09	-1.08E-09	-1.02E-09
1.83	-58.17	-1.27E-09	-1.07E-09	-1.02E-09
1.835	-58.165	-1.27E-09	-1.07E-09	-1.02E-09
1.84	-58.16	-1.27E-09	-1.07E-09	-1.02E-09
1.845	-58.155	-1.27E-09	-1.07E-09	-1.02E-09
1.85	-58.15	-1.27E-09	-1.07E-09	-1.02E-09
1.855	-58.145	-1.27E-09	-1.07E-09	-1.02E-09
1.86	-58.14	-1.27E-09	-1.07E-09	-1.02E-09
1.865	-58.135	-1.27E-09	-1.07E-09	-1.02E-09
1.87	-58.13	-1.27E-09	-1.07E-09	-1.02E-09
1.875	-58.125	-1.27E-09	-1.07E-09	-1.02E-09
1.88	-58.12	-1.27E-09	-1.07E-09	-1.02E-09
1.885	-58.115	-1.27E-09	-1.07E-09	-1.02E-09
1.89	-58.11	-1.27E-09	-1.07E-09	-1.02E-09
1.895	-58.105	-1.27E-09	-1.07E-09	-1.02E-09
1.9	-58.1	-1.27E-09	-1.07E-09	-1.02E-09
1.905	-58.095	-1.27E-09	-1.07E-09	-1.02E-09
1.91	-58.09	-1.27E-09	-1.07E-09	-1.02E-09
1.915	-58.085	-1.27E-09	-1.07E-09	-1.02E-09
1.92	-58.08	-1.27E-09	-1.07E-09	-1.02E-09
1.925	-58.075	-1.27E-09	-1.07E-09	-1.02E-09
1.93	-58.07	-1.27E-09	-1.07E-09	-1.02E-09
1.935	-58.065	-1.27E-09	-1.07E-09	-1.02E-09
1.94	-58.06	-1.27E-09	-1.07E-09	-1.02E-09
1.945	-58.055	-1.27E-09	-1.07E-09	-1.02E-09
1.95	-58.05	-1.27E-09	-1.07E-09	-1.02E-09
1.955	-58.045	-1.27E-09	-1.07E-09	-1.02E-09
1.96	-58.04	-1.27E-09	-1.07E-09	-1.02E-09
1.965	-58.035	-1.27E-09	-1.07E-09	-1.02E-09
1.97	-58.03	-1.27E-09	-1.07E-09	-1.02E-09
1.975	-58.025	-1.27E-09	-1.07E-09	-1.02E-09
1.98	-58.02	-1.27E-09	-1.07E-09	-1.02E-09
1.985	-58.015	-1.27E-09	-1.07E-09	-1.02E-09
1.99	-58.01	-1.27E-09	-1.07E-09	-1.02E-09
1.995	-58.005	-1.27E-09	-1.07E-09	-1.02E-09
2	-58	-1.27E-09	-1.07E-09	-1.02E-09
2.005	-57.995	-1.27E-09	-1.07E-09	-1.02E-09
2.01	-57.99	-1.27E-09	-1.06E-09	-1.02E-09
2.015	-57.985	-1.27E-09	-1.06E-09	-1.02E-09
2.02	-57.98	-1.27E-09	-1.06E-09	-1.02E-09
2.025	-57.975	-1.27E-09	-1.06E-09	-1.02E-09
2.03	-57.97	-1.27E-09	-1.06E-09	-1.02E-09
2.035	-57.965	-1.27E-09	-1.06E-09	-1.02E-09
2.04	-57.96	-1.27E-09	-1.06E-09	-1.02E-09
2.045	-57.955	-1.27E-09	-1.06E-09	-1.02E-09
2.05	-57.95	-1.27E-09	-1.06E-09	-1.02E-09
2.055	-57.945	-1.27E-09	-1.06E-09	-1.02E-09
2.06	-57.94	-1.27E-09	-1.06E-09	-1.02E-09
2.065	-57.935	-1.27E-09	-1.06E-09	-1.02E-09
2.07	-57.93	-1.27E-09	-1.06E-09	-1.02E-09
2.075	-57.925	-1.27E-09	-1.06E-09	-1.02E-09
2.08	-57.92	-1.26E-09	-1.06E-09	-1.02E-09
2.085	-57.915	-1.26E-09	-1.06E-09	-1.02E-09
2.09	-57.91	-1.26E-09	-1.06E-09	-1.02E-09
2.095	-57.905	-1.26E-09	-1.06E-09	-1.01E-09
2.1	-57.9	-1.26E-09	-1.06E-09	-1.01E-09
2.105	-57.895	-1.26E-09	-1.06E-09	-1.01E-09
2.11	-57.89	-1.26E-09	-1.06E-09	-1.01E-09
2.115	-57.885	-1.26E-09	-1.07E-09	-1.01E-09
2.12	-57.88	-1.26E-09	-1.07E-09	-1.01E-09
2.125	-57.875	-1.26E-09	-1.07E-09	-1.01E-09
2.13	-57.87	-1.26E-09	-1.07E-09	-1.01E-09
2.135	-57.865	-1.26E-09	-1.07E-09	-1.01E-09
2.14	-57.86	-1.26E-09	-1.07E-09	-1.01E-09
2.145	-57.855	-1.26E-09	-1.07E-09	-1.01E-09
2.15	-57.85	-1.26E-09	-1.07E-09	-1.01E-09
2.155	-57.845	-1.26E-09	-1.07E-09	-1.01E-09
2.16	-57.84	-1.26E-09	-1.07E-09	-1.01E-09
2.165	-57.835	-1.26E-09	-1.07E-09	-1.01E-09
2.17	-57.83	-1.26E-09	-1.07E-09	-1.01E-09
2.175	-57.825	-1.26E-09	-1.07E-09	-1.01E-09
2.18	-57.82	-1.26E-09	-1.07E-09	-1.01E-09
2.185	-57.815	-1.26E-09	-1.07E-09	-1.01E-09
2.19	-57.81	-1.26E-09	-1.07E-09	-1.01E-09
2.195	-57.805	-1.26E-09	-1.07E-09	-1.01E-09
2.2	-57.8	-1.26E-09	-1.07E-09	-1.01E-09
2.205	-57.795	-1.26E-09	-1.07E-09	-1.01E-09
2.21	-57.79	-1.26E-09	-1.07E-09	-1.01E-09
2.215	-57.785	-1.26E-09	-1.07E-09	-1.01E-09
2.22	-57.78	-1.26E-09	-1.06E-09	-1.01E-09
2.225	-57.775	-1.26E-09	-1.06E-09	-1.01E-09
2.23	-57.77	-1.26E-09	-1.06E-09	-1.01E-09
2.235	-57.765	-1.26E-09	-1.06E-09	-1.01E-09
2.24	-57.76	-1.26E-09	-1.06E-09	-1.01E-09
2.245	-57.755	-1.26E-09	-1.06E-09	-1.01E-09
2.25	-57.75	-1.26E-09	-1.06E-09	-1.01E-09
2.255	-57.745	-1.26E-09	-1.06E-09	-1.01E-09
2.26	-57.74	-1.26E-09	-1.06E-09	-1.01E-09
2.265	-57.735	-1.26E-09	-1.06E-09	-1.01E-09
2.27	-57.73	-1.26E-09	-1.06E-09	-1.01E-09
2.275	-57.725	-1.26E-09	-1.06E-09	-1.01E-09
2.28	-57.72	-1.26E-09	-1.06E-09	-1.01E-09
2.285	-57.715	-1.26E-09	-1.06E-09	-1.01E-09
2.29	-57.71	-1.26E-09	-1.06E-09	-1.01E-09
2.295	-57.705	-1.26E-09	-1.06E-09	-1.01E-09
2.3	-57.7	-1.26E-09	-1.06E-09	-1.01E-09
2.305	-57.695	-1.26E-09	-1.06E-09	-1.01E-09
2.31	-57.69	-1.26E-09	-1.06E-09	-1.01E-09
2.315	-57.685	-1.26E-09	-1.06E-09	-1.01E-09
2.32	-57.68	-1.26E-09	-1.06E-09	-1.01E-09
2.325	-57.675	-1.26E-09	-1.06E-09	-1.01E-09
2.33	-57.67	-1.26E-09	-1.06E-09	-1.01E-09
2.335	-57.665	-1.26E-09	-1.06E-09	-1.01E-09
2.34	-57.66	-1.26E-09	-1.06E-09	-1.01E-09
2.345	-57.655	-1.26E-09	-1.06E-09	-1.01E-09
2.35	-57.65	-1.26E-09	-1.06E-09	-1.01E-09
2.355	-57.645	-1.26E-09	-1.06E-09	-1.01E-09
2.36	-57.64	-1.26E-09	-1.06E-09	-1.01E-09
2.365	-57.635	-1.26E-09	-1.06E-09	-1.01E-09
2.37	-57.63	-1.26E-09	-1.06E-09	-1.01E-09
2.375	-57.625	-1.26E-09	-1.06E-09	-1.01E-09
2.38	-57.62	-1.26E-09	-1.06E-09	-1.01E-09
2.385	-57.615	-1.26E-09	-1.06E-09	-1.01E-09
2.39	-57.61	-1.26E-09	-1.06E-09	-1.01E-09
2.395	-57.605	-1.26E-09	-1.06E-09	-1.01E-09
2.4	-57.6	-1.26E-09	-1.06E-09	-1.01E-09
2.405	-57.595	-1.26E-09	-1.06E-09	-1.01E-09
2.41	-57.59	-1.26E-09	-1.06E-09	-1.01E-09
2.415	-57.585	-1.26E-09	-1.06E-09	-1.01E-09
2.42	-57.58	-1.26E-09	-1.06E-09	-1.01E-09
2.425	-57.575	-1.26E-09	-1.06E-09	-1.01E-09
2.43	-57.57	-1.26E-09	-1.06E-09	-1.01E-09
2.435	-57.565	-1.26E-09	-1.06E-09	-1.01E-09
2.44	-57.56	-1.26E-09	-1.06E-09	-1.01E-09
2.445	-57.555	-1.26E-09	-1.06E-09	-1.01E-09
2.45	-57.55	-1.26E-09	-1.06E-09	-1.01E-09
2.455	-57.545	-1.26E-09	-1.06E-09	-1.01E-09
2.46	-57.54	-1.26E-09	-1.06E-09	-1.01E-09
2.465	-57.535	-1.26E-09	-1.06E-09	-1.01E-09
2.47	-57.53	-1.26E-09	-1.06E-09	-1.01E-09
2.475	-57.525	-1.26E-09	-1.06E-09	-1.01E-09
2.48	-57.52	-1.26E-09	-1.06E-09	-1.01E-09
2.485	-57.515	-1.26E-09	-1.06E-09	-1.01E-09
2.49	-57.51	-1.26E-09	-1.06E-09	-1.01E-09
2.495	-57.505	-1.26E-09	-1.06E-09	-1.01E-09
2.5	-57.5	-1.26E-09	-1.06E-09	-1.01E-09
2.505	-57.495	-1.26E-09	-1.06E-09	-1.01E-09
2.51	-57.49	-1.26E-09	-1.06E-09	-1.01E-09
2.515	-57.485	-1.26E-09	-1.06E-09	-1.01E-09
2.52	-57.48	-1.26E-09	-1.06E-09	-1.01E-09
2.525	-57.475	-1.26E-09	-1.06E-09	-1.01E-09
2.53	-57.47	-1.26E-09	-1.06E-09	-1.01E-09
2.535	-57.465	-1.26E-09	-1.07E-09	-1.01E-09
2.54	-57.46	-1.26E-09	-1.07E-09	-1.01E-09
2.545	-57.455	-1.26E-09	-1.07E-09	-1.01E-09
2.55	-57.45	-1.26E-09	-1.07E-09	-1.01E-09
2.555	-57.445	-1.26E-09	-1.07E-09	-1.01E-09
2.56	-57.44	-1.26E-09	-1.07E-09	-1.01E-09
2.565	-57.435	-1.26E-09	-1.07E-09	-1.01E-09
2.57	-57.43	-1.26E-09	-1.07E-09	-1.01E-09
2.575	-57.425	-1.26E-09	-1.07E-09	-1.01E-09
2.58	-57.42	-1.26E-09	-1.07E-09	-1.01E-09
2.585	-57.415	-1.26E-09	-1.07E-09	-1.01E-09
2.59	-57.41	-1.26E-09	-1.07E-09	-1.01E-09
2.595	-57.405	-1.26E-09	-1.07E-09	-1.00E-09
2.6	-57.4	-1.26E-09	-1.07E-09	-1.00E-09
2.605	-57.395	-1.26E-09	-1.07E-09	-1.00E-09
2.61	-57.39	-1.26E-09	-1.06E-09	-1.00E-09
2.615	-57.385	-1.26E-09	-1.06E-09	-1.00E-09
2.62	-57.38	-1.26E-09	-1.06E-09	-1.00E-09
2.625	-57.375	-1.26E-09	-1.06E-09	-1.00E-09
2.63	-57.37	-1.26E-09	-1.06E-09	-1.00E-09
2.635	-57.365	-1.26E-09	-1.06E-09	-1.00E-09
2.64	-57.36	-1.26E-09	-1.06E-09	-1.00E-09
2.645	-57.355	-1.26E-09	-1.06E-09	-1.00E-09
2.65	-57.35	-1.26E-09	-1.06E-09	-1.00E-09
2.655	-57.345	-1.26E-09	-1.06E-09	-1.00E-09
2.66	-57.34	-1.26E-09	-1.06E-09	-1.00E-09
2.665	-57.335	-1.26E-09	-1.06E-09	-1.00E-09
2.67	-57.33	-1.26E-09	-1.06E-09	-1.00E-09
2.675	-57.325	-1.26E-09	-1.06E-09	-1.00E-09
2.68	-57.32	-1.26E-09	-1.06E-09	-1.00E-09
2.685	-57.315	-1.26E-09	-1.06E-09	-1.00E-09
2.69	-57.31	-1.26E-09	-1.06E-09	-1.00E-09
2.695	-57.305	-1.26E-09	-1.06E-09	-1.00E-09
2.7	-57.3	-1.26E-09	-1.06E-09	-1.00E-09
2.705	-57.295	-1.26E-09	-1.06E-09	-1.00E-09
2.71	-57.29	-1.26E-09	-1.06E-09	-1.00E-09
2.715	-57.285	-1.26E-09	-1.06E-09	-1.00E-09
2.72	-57.28	-1.26E-09	-1.06E-09	-1.00E-09
2.725	-57.275	-1.26E-09	-1.06E-09	-1.00E-09
2.73	-57.27	-1.26E-09	-1.06E-09	-1.00E-09
2.735	-57.265	-1.26E-09	-1.06E-09	-1.00E-09
2.74	-57.26	-1.25E-09	-1.06E-09	-1.00E-09
2.745	-57.255	-1.25E-09	-1.06E-09	-1.00E-09
2.75	-57.25	-1.25E-09	-1.06E-09	-1.00E-09
2.755	-57.245	-1.25E-09	-1.06E-09	-1.00E-09
2.76	-57.24	-1.25E-09	-1.06E-09	-1.00E-09
2.765	-57.235	-1.25E-09	-1.06E-09	-1.00E-09
2.77	-57.23	-1.25E-09	-1.05E-09	-1.00E-09
2.775	-57.225	-1.25E-09	-1.05E-09	-1.00E-09
2.78	-57.22	-1.25E-09	-1.05E-09	-1.00E-09
2.785	-57.215	-1.25E-09	-1.05E-09	-1.00E-09
2.79	-57.21	-1.25E-09	-1.05E-09	-1.00E-09
2.795	-57.205	-1.25E-09	-1.05E-09	-1.00E-09
2.8	-57.2	-1.25E-09	-1.05E-09	-1.00E-09
2.805	-57.195	-1.25E-09	-1.05E-09	-1.00E-09
2.81	-57.19	-1.25E-09	-1.05E-09	-1.00E-09
2.815	-57.185	-1.25E-09	-1.05E-09	-1.00E-09
2.82	-57.18	-1.24E-09	-1.05E-09	-1.00E-09
2.825	-57.175	-1.24E-09	-1.05E-09	-1.00E-09
2.83	-57.17	-1.24E-09	-1.05E-09	-1.00E-09
2.835	-57.165	-1.24E-09	-1.05E-09	-1.00E-09
2.84	-57.16	-1.24E-09	-1.05E-09	-1.00E-09
2.845	-57.155	-1.24E-09	-1.05E-09	-1.00E-09
2.85	-57.15	-1.24E-09	-1.05E-09	-1.00E-09
2.855	-57.145	-1.24E-09	-1.05E-09	-1.00E-09
2.86	-57.14	-1.24E-09	-1.05E-09	-1.00E-09
2.865	-57.135	-1.24E-09	-1.05E-09	-1.00E-09
2.87	-57.13	-1.24E-09	-1.05E-09	-9.99E-10
2.875	-57.125	-1.24E-09	-1.05E-09	-9.99E-10
2.88	-57.12	-1.24E-09	-1.05E-09	-9.99E-10
2.885	-57.115	-1.24E-09	-1.05E-09	-9.99E-10
2.89	-57.11	-1.24E-09	-1.05E-09	-9.99E-10
2.895	-57.105	-1.24E-09	-1.04E-09	-9.99E-10
2.9	-57.1	-1.24E-09	-1.04E-09	-9.98E-10
2.905	-57.095	-1.24E-09	-1.04E-09	-9.98E-10
2.91	-57.09	-1.24E-09	-1.04E-09	-9.98E-10
2.915	-57.085	-1.24E-09	-1.04E-09	-9.98E-10
2.92	-57.08	-1.24E-09	-1.04E-09	-9.97E-10
2.925	-57.075	-1.24E-09	-1.04E-09	-9.97E-10
2.93	-57.07	-1.24E-09	-1.04E-09	-9.97E-10
2.935	-57.065	-1.24E-09	-1.04E-09	-9.96E-10
2.94	-57.06	-1.24E-09	-1.04E-09	-9.96E-10
2.945	-57.055	-1.24E-09	-1.04E-09	-9.97E-10
2.95	-57.05	-1.24E-09	-1.04E-09	-9.97E-10
2.955	-57.045	-1.24E-09	-1.04E-09	-9.97E-10
2.96	-57.04	-1.24E-09	-1.04E-09	-9.97E-10
2.965	-57.035	-1.24E-09	-1.04E-09	-9.97E-10
2.97	-57.03	-1.24E-09	-1.04E-09	-9.97E-10
2.975	-57.025	-1.24E-09	-1.04E-09	-9.96E-10
2.98	-57.02	-1.24E-09	-1.04E-09	-9.96E-10
2.985	-57.015	-1.24E-09	-1.04E-09	-9.95E-10
2.99	-57.01	-1.24E-09	-1.04E-09	-9.95E-10
2.995	-57.005	-1.24E-09	-1.04E-09	-9.96E-10
3	-57	-1.24E-09	-1.04E-09	-9.96E-10
3.005	-56.995	-1.24E-09	-1.04E-09	-9.95E-10
3.01	-56.99	-1.24E-09	-1.04E-09	-9.95E-10
3.015	-56.985	-1.24E-09	-1.04E-09	-9.95E-10
3.02	-56.98	-1.24E-09	-1.04E-09	-9.95E-10
3.025	-56.975	-1.24E-09	-1.04E-09	-9.95E-10
3.03	-56.97	-1.24E-09	-1.04E-09	-9.95E-10
3.035	-56.965	-1.24E-09	-1.04E-09	-9.95E-10
3.04	-56.96	-1.24E-09	-1.04E-09	-9.95E-10
3.045	-56.955	-1.24E-09	-1.04E-09	-9.95E-10
3.05	-56.95	-1.24E-09	-1.04E-09	-9.95E-10
3.055	-56.945	-1.24E-09	-1.04E-09	-9.95E-10
3.06	-56.94	-1.24E-09	-1.03E-09	-9.95E-10
3.065	-56.935	-1.24E-09	-1.03E-09	-9.95E-10
3.07	-56.93	-1.24E-09	-1.03E-09	-9.95E-10
3.075	-56.925	-1.24E-09	-1.03E-09	-9.96E-10
3.08	-56.92	-1.24E-09	-1.03E-09	-9.96E-10
3.085	-56.915	-1.24E-09	-1.03E-09	-9.96E-10
3.09	-56.91	-1.24E-09	-1.03E-09	-9.96E-10
3.095	-56.905	-1.24E-09	-1.03E-09	-9.96E-10
3.1	-56.9	-1.24E-09	-1.03E-09	-9.95E-10
3.105	-56.895	-1.24E-09	-1.03E-09	-9.95E-10
3.11	-56.89	-1.24E-09	-1.03E-09	-9.95E-10
3.115	-56.885	-1.24E-09	-1.03E-09	-9.95E-10
3.12	-56.88	-1.24E-09	-1.03E-09	-9.95E-10
3.125	-56.875	-1.24E-09	-1.03E-09	-9.95E-10
3.13	-56.87	-1.24E-09	-1.03E-09	-9.95E-10
3.135	-56.865	-1.24E-09	-1.03E-09	-9.95E-10
3.14	-56.86	-1.24E-09	-1.03E-09	-9.95E-10
3.145	-56.855	-1.24E-09	-1.03E-09	-9.95E-10
3.15	-56.85	-1.24E-09	-1.03E-09	-9.94E-10
3.155	-56.845	-1.24E-09	-1.03E-09	-9.94E-10
3.16	-56.84	-1.24E-09	-1.03E-09	-9.94E-10
3.165	-56.835	-1.24E-09	-1.03E-09	-9.93E-10
3.17	-56.83	-1.24E-09	-1.03E-09	-9.92E-10
3.175	-56.825	-1.24E-09	-1.03E-09	-9.92E-10
3.18	-56.82	-1.24E-09	-1.03E-09	-9.92E-10
3.185	-56.815	-1.24E-09	-1.03E-09	-9.92E-10
3.19	-56.81	-1.24E-09	-1.03E-09	-9.92E-10
3.195	-56.805	-1.24E-09	-1.03E-09	-9.92E-10
3.2	-56.8	-1.24E-09	-1.03E-09	-9.91E-10
3.205	-56.795	-1.24E-09	-1.03E-09	-9.91E-10
3.21	-56.79	-1.24E-09	-1.03E-09	-9.91E-10
3.215	-56.785	-1.24E-09	-1.03E-09	-9.91E-10
3.22	-56.78	-1.24E-09	-1.03E-09	-9.91E-10
3.225	-56.775	-1.24E-09	-1.03E-09	-9.91E-10
3.23	-56.77	-1.24E-09	-1.03E-09	-9.92E-10
3.235	-56.765	-1.24E-09	-1.03E-09	-9.92E-10
3.24	-56.76	-1.24E-09	-1.03E-09	-9.92E-10
3.245	-56.755	-1.24E-09	-1.03E-09	-9.92E-10
3.25	-56.75	-1.24E-09	-1.03E-09	-9.93E-10
3.255	-56.745	-1.24E-09	-1.03E-09	-9.93E-10
3.26	-56.74	-1.24E-09	-1.03E-09	-9.93E-10
3.265	-56.735	-1.24E-09	-1.03E-09	-9.93E-10
3.27	-56.73	-1.24E-09	-1.03E-09	-9.93E-10
3.275	-56.725	-1.24E-09	-1.03E-09	-9.93E-10
3.28	-56.72	-1.24E-09	-1.03E-09	-9.93E-10
3.285	-56.715	-1.24E-09	-1.03E-09	-9.93E-10
3.29	-56.71	-1.24E-09	-1.03E-09	-9.93E-10
3.295	-56.705	-1.24E-09	-1.03E-09	-9.93E-10
3.3	-56.7	-1.24E-09	-1.03E-09	-9.93E-10
3.305	-56.695	-1.24E-09	-1.03E-09	-9.93E-10
3.31	-56.69	-1.24E-09	-1.03E-09	-9.93E-10
3.315	-56.685	-1.24E-09	-1.03E-09	-9.93E-10
3.32	-56.68	-1.24E-09	-1.03E-09	-9.93E-10
3.325	-56.675	-1.24E-09	-1.03E-09	-9.92E-10
3.33	-56.67	-1.24E-09	-1.03E-09	-9.92E-10
3.335	-56.665	-1.24E-09	-1.03E-09	-9.92E-10
3.34	-56.66	-1.24E-09	-1.03E-09	-9.92E-10
3.345	-56.655	-1.24E-09	-1.03E-09	-9.91E-10
3.35	-56.65	-1.24E-09	-1.03E-09	-9.91E-10
3.355	-56.645	-1.24E-09	-1.03E-09	-9.91E-10
3.36	-56.64	-1.24E-09	-1.03E-09	-9.91E-10
3.365	-56.635	-1.24E-09	-1.03E-09	-9.90E-10
3.37	-56.63	-1.24E-09	-1.03E-09	-9.90E-10
3.375	-56.625	-1.24E-09	-1.03E-09	-9.89E-10
3.38	-56.62	-1.24E-09	-1.03E-09	-9.89E-10
3.385	-56.615	-1.24E-09	-1.03E-09	-9.89E-10
3.39	-56.61	-1.24E-09	-1.03E-09	-9.89E-10
3.395	-56.605	-1.24E-09	-1.03E-09	-9.89E-10
3.4	-56.6	-1.24E-09	-1.03E-09	-9.89E-10
3.405	-56.595	-1.24E-09	-1.03E-09	-9.88E-10
3.41	-56.59	-1.24E-09	-1.03E-09	-9.88E-10
3.415	-56.585	-1.24E-09	-1.03E-09	-9.88E-10
3.42	-56.58	-1.24E-09	-1.03E-09	-9.89E-10
3.425	-56.575	-1.24E-09	-1.03E-09	-9.89E-10
3.43	-56.57	-1.24E-09	-1.03E-09	-9.89E-10
3.435	-56.565	-1.24E-09	-1.03E-09	-9.88E-10
3.44	-56.56	-1.23E-09	-1.03E-09	-9.88E-10
3.445	-56.555	-1.23E-09	-1.03E-09	-9.88E-10
3.45	-56.55	-1.23E-09	-1.03E-09	-9.88E-10
3.455	-56.545	-1.23E-09	-1.03E-09	-9.88E-10
3.46	-56.54	-1.23E-09	-1.03E-09	-9.88E-10
3.465	-56.535	-1.23E-09	-1.03E-09	-9.88E-10
3.47	-56.53	-1.23E-09	-1.03E-09	-9.88E-10
3.475	-56.525	-1.23E-09	-1.03E-09	-9.88E-10
3.48	-56.52	-1.23E-09	-1.03E-09	-9.87E-10
3.485	-56.515	-1.23E-09	-1.03E-09	-9.87E-10
3.49	-56.51	-1.23E-09	-1.03E-09	-9.87E-10
3.495	-56.505	-1.23E-09	-1.03E-09	-9.87E-10
3.5	-56.5	-1.23E-09	-1.03E-09	-9.87E-10
3.505	-56.495	-1.23E-09	-1.03E-09	-9.87E-10
3.51	-56.49	-1.23E-09	-1.03E-09	-9.86E-10
3.515	-56.485	-1.23E-09	-1.03E-09	-9.86E-10
3.52	-56.48	-1.23E-09	-1.03E-09	-9.86E-10
3.525	-56.475	-1.23E-09	-1.03E-09	-9.86E-10
3.53	-56.47	-1.23E-09	-1.03E-09	-9.86E-10
3.535	-56.465	-1.23E-09	-1.03E-09	-9.86E-10
3.54	-56.46	-1.23E-09	-1.03E-09	-9.86E-10
3.545	-56.455	-1.23E-09	-1.02E-09	-9.86E-10
3.55	-56.45	-1.23E-09	-1.03E-09	-9.85E-10
3.555	-56.445	-1.23E-09	-1.03E-09	-9.85E-10
3.56	-56.44	-1.23E-09	-1.03E-09	-9.85E-10
3.565	-56.435	-1.23E-09	-1.03E-09	-9.84E-10
3.57	-56.43	-1.22E-09	-1.02E-09	-9.84E-10
3.575	-56.425	-1.22E-09	-1.02E-09	-9.84E-10
3.58	-56.42	-1.22E-09	-1.02E-09	-9.84E-10
3.585	-56.415	-1.22E-09	-1.02E-09	-9.85E-10
3.59	-56.41	-1.22E-09	-1.02E-09	-9.85E-10
3.595	-56.405	-1.22E-09	-1.02E-09	-9.85E-10
3.6	-56.4	-1.22E-09	-1.02E-09	-9.85E-10
3.605	-56.395	-1.22E-09	-1.02E-09	-9.84E-10
3.61	-56.39	-1.22E-09	-1.02E-09	-9.84E-10
3.615	-56.385	-1.22E-09	-1.02E-09	-9.84E-10
3.62	-56.38	-1.22E-09	-1.02E-09	-9.84E-10
3.625	-56.375	-1.22E-09	-1.02E-09	-9.84E-10
3.63	-56.37	-1.22E-09	-1.02E-09	-9.84E-10
3.635	-56.365	-1.22E-09	-1.02E-09	-9.84E-10
3.64	-56.36	-1.22E-09	-1.02E-09	-9.84E-10
3.645	-56.355	-1.22E-09	-1.02E-09	-9.84E-10
3.65	-56.35	-1.22E-09	-1.02E-09	-9.84E-10
3.655	-56.345	-1.22E-09	-1.02E-09	-9.83E-10
3.66	-56.34	-1.22E-09	-1.02E-09	-9.83E-10
3.665	-56.335	-1.22E-09	-1.02E-09	-9.83E-10
3.67	-56.33	-1.22E-09	-1.02E-09	-9.83E-10
3.675	-56.325	-1.22E-09	-1.02E-09	-9.83E-10
3.68	-56.32	-1.22E-09	-1.02E-09	-9.82E-10
3.685	-56.315	-1.22E-09	-1.02E-09	-9.82E-10
3.69	-56.31	-1.22E-09	-1.02E-09	-9.81E-10
3.695	-56.305	-1.22E-09	-1.02E-09	-9.81E-10
3.7	-56.3	-1.22E-09	-1.02E-09	-9.80E-10
3.705	-56.295	-1.22E-09	-1.02E-09	-9.79E-10
3.71	-56.29	-1.22E-09	-1.02E-09	-9.79E-10
3.715	-56.285	-1.22E-09	-1.02E-09	-9.79E-10
3.72	-56.28	-1.22E-09	-1.02E-09	-9.79E-10
3.725	-56.275	-1.22E-09	-1.02E-09	-9.79E-10
3.73	-56.27	-1.22E-09	-1.02E-09	-9.78E-10
3.735	-56.265	-1.22E-09	-1.02E-09	-9.78E-10
3.74	-56.26	-1.22E-09	-1.02E-09	-9.78E-10
3.745	-56.255	-1.22E-09	-1.02E-09	-9.78E-10
3.75	-56.25	-1.22E-09	-1.02E-09	-9.78E-10
3.755	-56.245	-1.22E-09	-1.02E-09	-9.78E-10
3.76	-56.24	-1.22E-09	-1.02E-09	-9.77E-10
3.765	-56.235	-1.22E-09	-1.02E-09	-9.77E-10
3.77	-56.23	-1.22E-09	-1.02E-09	-9.77E-10
3.775	-56.225	-1.22E-09	-1.02E-09	-9.77E-10
3.78	-56.22	-1.22E-09	-1.02E-09	-9.77E-10
3.785	-56.215	-1.22E-09	-1.02E-09	-9.77E-10
3.79	-56.21	-1.22E-09	-1.02E-09	-9.77E-10
3.795	-56.205	-1.22E-09	-1.02E-09	-9.77E-10
3.8	-56.2	-1.22E-09	-1.02E-09	-9.77E-10
3.805	-56.195	-1.22E-09	-1.02E-09	-9.77E-10
3.81	-56.19	-1.22E-09	-1.02E-09	-9.77E-10
3.815	-56.185	-1.22E-09	-1.02E-09	-9.77E-10
3.82	-56.18	-1.22E-09	-1.02E-09	-9.77E-10
3.825	-56.175	-1.22E-09	-1.02E-09	-9.78E-10
3.83	-56.17	-1.22E-09	-1.02E-09	-9.78E-10
3.835	-56.165	-1.22E-09	-1.02E-09	-9.77E-10
3.84	-56.16	-1.22E-09	-1.02E-09	-9.77E-10
3.845	-56.155	-1.21E-09	-1.02E-09	-9.77E-10
3.85	-56.15	-1.21E-09	-1.02E-09	-9.77E-10
3.855	-56.145	-1.22E-09	-1.02E-09	-9.77E-10
3.86	-56.14	-1.22E-09	-1.02E-09	-9.77E-10
3.865	-56.135	-1.22E-09	-1.02E-09	-9.77E-10
3.87	-56.13	-1.22E-09	-1.02E-09	-9.76E-10
3.875	-56.125	-1.21E-09	-1.02E-09	-9.76E-10
3.88	-56.12	-1.21E-09	-1.02E-09	-9.76E-10
3.885	-56.115	-1.21E-09	-1.02E-09	-9.77E-10
3.89	-56.11	-1.22E-09	-1.02E-09	-9.77E-10
3.895	-56.105	-1.22E-09	-1.02E-09	-9.77E-10
3.9	-56.1	-1.21E-09	-1.02E-09	-9.77E-10
3.905	-56.095	-1.21E-09	-1.02E-09	-9.76E-10
3.91	-56.09	-1.21E-09	-1.02E-09	-9.76E-10
3.915	-56.085	-1.21E-09	-1.02E-09	-9.76E-10
3.92	-56.08	-1.21E-09	-1.03E-09	-9.76E-10
3.925	-56.075	-1.21E-09	-1.03E-09	-9.76E-10
3.93	-56.07	-1.21E-09	-1.03E-09	-9.76E-10
3.935	-56.065	-1.21E-09	-1.03E-09	-9.76E-10
3.94	-56.06	-1.21E-09	-1.03E-09	-9.76E-10
3.945	-56.055	-1.21E-09	-1.03E-09	-9.76E-10
3.95	-56.05	-1.21E-09	-1.03E-09	-9.76E-10
3.955	-56.045	-1.21E-09	-1.03E-09	-9.76E-10
3.96	-56.04	-1.21E-09	-1.03E-09	-9.76E-10
3.965	-56.035	-1.21E-09	-1.03E-09	-9.76E-10
3.97	-56.03	-1.21E-09	-1.03E-09	-9.76E-10
3.975	-56.025	-1.21E-09	-1.03E-09	-9.75E-10
3.98	-56.02	-1.21E-09	-1.03E-09	-9.75E-10
3.985	-56.015	-1.21E-09	-1.03E-09	-9.75E-10
3.99	-56.01	-1.21E-09	-1.03E-09	-9.75E-10
3.995	-56.005	-1.21E-09	-1.02E-09	-9.75E-10
4	-56	-1.21E-09	-1.02E-09	-9.75E-10
4.005	-55.995	-1.21E-09	-1.02E-09	-9.75E-10
4.01	-55.99	-1.21E-09	-1.02E-09	-9.75E-10
4.015	-55.985	-1.21E-09	-1.02E-09	-9.75E-10
4.02	-55.98	-1.21E-09	-1.02E-09	-9.75E-10
4.025	-55.975	-1.21E-09	-1.02E-09	-9.74E-10
4.03	-55.97	-1.21E-09	-1.02E-09	-9.74E-10
4.035	-55.965	-1.21E-09	-1.02E-09	-9.74E-10
4.04	-55.96	-1.21E-09	-1.02E-09	-9.74E-10
4.045	-55.955	-1.21E-09	-1.02E-09	-9.73E-10
4.05	-55.95	-1.21E-09	-1.02E-09	-9.73E-10
4.055	-55.945	-1.21E-09	-1.02E-09	-9.72E-10
4.06	-55.94	-1.21E-09	-1.02E-09	-9.72E-10
4.065	-55.935	-1.21E-09	-1.02E-09	-9.71E-10
4.07	-55.93	-1.21E-09	-1.02E-09	-9.71E-10
4.075	-55.925	-1.21E-09	-1.02E-09	-9.71E-10
4.08	-55.92	-1.21E-09	-1.02E-09	-9.71E-10
4.085	-55.915	-1.21E-09	-1.02E-09	-9.71E-10
4.09	-55.91	-1.21E-09	-1.02E-09	-9.71E-10
4.095	-55.905	-1.21E-09	-1.02E-09	-9.71E-10
4.1	-55.9	-1.21E-09	-1.02E-09	-9.71E-10
4.105	-55.895	-1.21E-09	-1.02E-09	-9.71E-10
4.11	-55.89	-1.21E-09	-1.02E-09	-9.71E-10
4.115	-55.885	-1.21E-09	-1.02E-09	-9.71E-10
4.12	-55.88	-1.21E-09	-1.02E-09	-9.71E-10
4.125	-55.875	-1.21E-09	-1.02E-09	-9.71E-10
4.13	-55.87	-1.21E-09	-1.02E-09	-9.71E-10
4.135	-55.865	-1.21E-09	-1.02E-09	-9.70E-10
4.14	-55.86	-1.21E-09	-1.02E-09	-9.70E-10
4.145	-55.855	-1.21E-09	-1.02E-09	-9.70E-10
4.15	-55.85	-1.21E-09	-1.02E-09	-9.70E-10
4.155	-55.845	-1.21E-09	-1.02E-09	-9.69E-10
4.16	-55.84	-1.21E-09	-1.02E-09	-9.69E-10
4.165	-55.835	-1.21E-09	-1.02E-09	-9.68E-10
4.17	-55.83	-1.21E-09	-1.02E-09	-9.68E-10
4.175	-55.825	-1.21E-09	-1.02E-09	-9.68E-10
4.18	-55.82	-1.21E-09	-1.02E-09	-9.68E-10
4.185	-55.815	-1.21E-09	-1.02E-09	-9.68E-10
4.19	-55.81	-1.21E-09	-1.02E-09	-9.68E-10
4.195	-55.805	-1.21E-09	-1.02E-09	-9.68E-10
4.2	-55.8	-1.21E-09	-1.02E-09	-9.68E-10
4.205	-55.795	-1.21E-09	-1.02E-09	-9.68E-10
4.21	-55.79	-1.21E-09	-1.02E-09	-9.68E-10
4.215	-55.785	-1.21E-09	-1.02E-09	-9.68E-10
4.22	-55.78	-1.21E-09	-1.02E-09	-9.68E-10
4.225	-55.775	-1.21E-09	-1.02E-09	-9.68E-10
4.23	-55.77	-1.21E-09	-1.02E-09	-9.68E-10
4.235	-55.765	-1.21E-09	-1.02E-09	-9.68E-10
4.24	-55.76	-1.21E-09	-1.02E-09	-9.68E-10
4.245	-55.755	-1.21E-09	-1.02E-09	-9.68E-10
4.25	-55.75	-1.20E-09	-1.02E-09	-9.68E-10
4.255	-55.745	-1.20E-09	-1.02E-09	-9.68E-10
4.26	-55.74	-1.20E-09	-1.02E-09	-9.67E-10
4.265	-55.735	-1.20E-09	-1.02E-09	-9.67E-10
4.27	-55.73	-1.20E-09	-1.02E-09	-9.68E-10
4.275	-55.725	-1.20E-09	-1.02E-09	-9.68E-10
4.28	-55.72	-1.20E-09	-1.02E-09	-9.68E-10
4.285	-55.715	-1.20E-09	-1.02E-09	-9.68E-10
4.29	-55.71	-1.20E-09	-1.02E-09	-9.68E-10
4.295	-55.705	-1.20E-09	-1.02E-09	-9.68E-10
4.3	-55.7	-1.20E-09	-1.02E-09	-9.68E-10
4.305	-55.695	-1.20E-09	-1.02E-09	-9.68E-10
4.31	-55.69	-1.20E-09	-1.02E-09	-9.68E-10
4.315	-55.685	-1.20E-09	-1.02E-09	-9.68E-10
4.32	-55.68	-1.20E-09	-1.01E-09	-9.68E-10
4.325	-55.675	-1.20E-09	-1.01E-09	-9.68E-10
4.33	-55.67	-1.20E-09	-1.01E-09	-9.68E-10
4.335	-55.665	-1.20E-09	-1.01E-09	-9.68E-10
4.34	-55.66	-1.20E-09	-1.01E-09	-9.68E-10
4.345	-55.655	-1.20E-09	-1.01E-09	-9.68E-10
4.35	-55.65	-1.20E-09	-1.01E-09	-9.68E-10
4.355	-55.645	-1.20E-09	-1.01E-09	-9.68E-10
4.36	-55.64	-1.20E-09	-1.01E-09	-9.67E-10
4.365	-55.635	-1.20E-09	-1.01E-09	-9.67E-10
4.37	-55.63	-1.20E-09	-1.01E-09	-9.67E-10
4.375	-55.625	-1.20E-09	-1.01E-09	-9.67E-10
4.38	-55.62	-1.20E-09	-1.01E-09	-9.67E-10
4.385	-55.615	-1.20E-09	-1.01E-09	-9.67E-10
4.39	-55.61	-1.20E-09	-1.01E-09	-9.67E-10
4.395	-55.605	-1.20E-09	-1.01E-09	-9.67E-10
4.4	-55.6	-1.20E-09	-1.01E-09	-9.67E-10
4.405	-55.595	-1.20E-09	-1.01E-09	-9.67E-10
4.41	-55.59	-1.20E-09	-1.01E-09	-9.67E-10
4.415	-55.585	-1.20E-09	-1.01E-09	-9.66E-10
4.42	-55.58	-1.20E-09	-1.01E-09	-9.66E-10
4.425	-55.575	-1.20E-09	-1.01E-09	-9.66E-10
4.43	-55.57	-1.20E-09	-1.01E-09	-9.66E-10
4.435	-55.565	-1.20E-09	-1.01E-09	-9.66E-10
4.44	-55.56	-1.20E-09	-1.01E-09	-9.67E-10
4.445	-55.555	-1.20E-09	-1.01E-09	-9.67E-10
4.45	-55.55	-1.20E-09	-1.01E-09	-9.67E-10
4.455	-55.545	-1.20E-09	-1.01E-09	-9.66E-10
4.46	-55.54	-1.20E-09	-1.01E-09	-9.66E-10
4.465	-55.535	-1.20E-09	-1.01E-09	-9.65E-10
4.47	-55.53	-1.20E-09	-1.01E-09	-9.65E-10
4.475	-55.525	-1.20E-09	-1.01E-09	-9.65E-10
4.48	-55.52	-1.20E-09	-1.01E-09	-9.64E-10
4.485	-55.515	-1.20E-09	-1.01E-09	-9.64E-10
4.49	-55.51	-1.20E-09	-1.01E-09	-9.64E-10
4.495	-55.505	-1.20E-09	-1.01E-09	-9.64E-10
4.5	-55.5	-1.20E-09	-1.01E-09	-9.63E-10
4.505	-55.495	-1.20E-09	-1.01E-09	-9.63E-10
4.51	-55.49	-1.20E-09	-1.01E-09	-9.64E-10
4.515	-55.485	-1.20E-09	-1.01E-09	-9.64E-10
4.52	-55.48	-1.20E-09	-1.01E-09	-9.63E-10
4.525	-55.475	-1.20E-09	-1.01E-09	-9.63E-10
4.53	-55.47	-1.20E-09	-1.01E-09	-9.62E-10
4.535	-55.465	-1.20E-09	-1.01E-09	-9.62E-10
4.54	-55.46	-1.20E-09	-1.01E-09	-9.61E-10
4.545	-55.455	-1.20E-09	-1.01E-09	-9.61E-10
4.55	-55.45	-1.20E-09	-1.01E-09	-9.61E-10
4.555	-55.445	-1.20E-09	-1.01E-09	-9.61E-10
4.56	-55.44	-1.20E-09	-1.01E-09	-9.60E-10
4.565	-55.435	-1.20E-09	-1.01E-09	-9.60E-10
4.57	-55.43	-1.20E-09	-1.01E-09	-9.60E-10
4.575	-55.425	-1.20E-09	-1.01E-09	-9.60E-10
4.58	-55.42	-1.20E-09	-1.01E-09	-9.59E-10
4.585	-55.415	-1.20E-09	-1.01E-09	-9.59E-10
4.59	-55.41	-1.20E-09	-1.01E-09	-9.59E-10
4.595	-55.405	-1.20E-09	-1.01E-09	-9.59E-10
4.6	-55.4	-1.20E-09	-1.01E-09	-9.58E-10
4.605	-55.395	-1.20E-09	-1.01E-09	-9.58E-10
4.61	-55.39	-1.20E-09	-1.01E-09	-9.58E-10
4.615	-55.385	-1.20E-09	-1.01E-09	-9.57E-10
4.62	-55.38	-1.20E-09	-1.01E-09	-9.57E-10
4.625	-55.375	-1.20E-09	-1.01E-09	-9.56E-10
4.63	-55.37	-1.20E-09	-1.01E-09	-9.56E-10
4.635	-55.365	-1.20E-09	-1.01E-09	-9.56E-10
4.64	-55.36	-1.20E-09	-1.01E-09	-9.55E-10
4.645	-55.355	-1.20E-09	-1.01E-09	-9.55E-10
4.65	-55.35	-1.20E-09	-1.01E-09	-9.55E-10
4.655	-55.345	-1.20E-09	-1.01E-09	-9.55E-10
4.66	-55.34	-1.20E-09	-1.01E-09	-9.55E-10
4.665	-55.335	-1.20E-09	-1.01E-09	-9.56E-10
4.67	-55.33	-1.20E-09	-1.01E-09	-9.56E-10
4.675	-55.325	-1.20E-09	-1.01E-09	-9.56E-10
4.68	-55.32	-1.19E-09	-1.01E-09	-9.56E-10
4.685	-55.315	-1.19E-09	-1.01E-09	-9.56E-10
4.69	-55.31	-1.19E-09	-1.01E-09	-9.56E-10
4.695	-55.305	-1.19E-09	-1.01E-09	-9.57E-10
4.7	-55.3	-1.19E-09	-1.01E-09	-9.57E-10
4.705	-55.295	-1.19E-09	-1.01E-09	-9.57E-10
4.71	-55.29	-1.19E-09	-1.01E-09	-9.57E-10
4.715	-55.285	-1.19E-09	-1.01E-09	-9.58E-10
4.72	-55.28	-1.19E-09	-1.01E-09	-9.58E-10
4.725	-55.275	-1.19E-09	-1.01E-09	-9.58E-10
4.73	-55.27	-1.19E-09	-1.01E-09	-9.58E-10
4.735	-55.265	-1.19E-09	-1.01E-09	-9.58E-10
4.74	-55.26	-1.19E-09	-1.01E-09	-9.58E-10
4.745	-55.255	-1.19E-09	-1.01E-09	-9.58E-10
4.75	-55.25	-1.19E-09	-1.01E-09	-9.58E-10
4.755	-55.245	-1.19E-09	-1.01E-09	-9.59E-10
4.76	-55.24	-1.19E-09	-1.01E-09	-9.59E-10
4.765	-55.235	-1.19E-09	-1.01E-09	-9.59E-10
4.77	-55.23	-1.19E-09	-1.01E-09	-9.59E-10
4.775	-55.225	-1.19E-09	-1.01E-09	-9.59E-10
4.78	-55.22	-1.19E-09	-1.01E-09	-9.59E-10
4.785	-55.215	-1.19E-09	-1.01E-09	-9.59E-10
4.79	-55.21	-1.19E-09	-1.01E-09	-9.58E-10
4.795	-55.205	-1.19E-09	-1.01E-09	-9.58E-10
4.8	-55.2	-1.19E-09	-1.01E-09	-9.58E-10
4.805	-55.195	-1.18E-09	-1.01E-09	-9.59E-10
4.81	-55.19	-1.18E-09	-1.01E-09	-9.59E-10
4.815	-55.185	-1.18E-09	-1.01E-09	-9.59E-10
4.82	-55.18	-1.18E-09	-1.01E-09	-9.58E-10
4.825	-55.175	-1.18E-09	-1.01E-09	-9.58E-10
4.83	-55.17	-1.18E-09	-1.01E-09	-9.58E-10
4.835	-55.165	-1.18E-09	-1.01E-09	-9.58E-10
4.84	-55.16	-1.18E-09	-1.01E-09	-9.58E-10
4.845	-55.155	-1.18E-09	-1.01E-09	-9.58E-10
4.85	-55.15	-1.18E-09	-1.01E-09	-9.58E-10
4.855	-55.145	-1.18E-09	-1.01E-09	-9.57E-10
4.86	-55.14	-1.18E-09	-1.01E-09	-9.57E-10
4.865	-55.135	-1.18E-09	-1.01E-09	-9.57E-10
4.87	-55.13	-1.18E-09	-1.01E-09	-9.57E-10
4.875	-55.125	-1.18E-09	-1.01E-09	-9.57E-10
4.88	-55.12	-1.18E-09	-1.01E-09	-9.56E-10
4.885	-55.115	-1.18E-09	-1.01E-09	-9.56E-10
4.89	-55.11	-1.18E-09	-1.01E-09	-9.56E-10
4.895	-55.105	-1.18E-09	-1.01E-09	-9.56E-10
4.9	-55.1	-1.18E-09	-1.00E-09	-9.56E-10
4.905	-55.095	-1.18E-09	-1.00E-09	-9.56E-10
4.91	-55.09	-1.18E-09	-1.00E-09	-9.56E-10
4.915	-55.085	-1.18E-09	-1.00E-09	-9.55E-10
4.92	-55.08	-1.18E-09	-1.00E-09	-9.55E-10
4.925	-55.075	-1.18E-09	-1.00E-09	-9.55E-10
4.93	-55.07	-1.18E-09	-1.00E-09	-9.55E-10
4.935	-55.065	-1.18E-09	-1.00E-09	-9.55E-10
4.94	-55.06	-1.18E-09	-1.00E-09	-9.55E-10
4.945	-55.055	-1.18E-09	-1.00E-09	-9.55E-10
4.95	-55.05	-1.18E-09	-1.00E-09	-9.54E-10
4.955	-55.045	-1.18E-09	-1.00E-09	-9.54E-10
4.96	-55.04	-1.18E-09	-1.00E-09	-9.54E-10
4.965	-55.035	-1.18E-09	-1.00E-09	-9.53E-10
4.97	-55.03	-1.18E-09	-1.00E-09	-9.53E-10
4.975	-55.025	-1.18E-09	-1.00E-09	-9.53E-10
4.98	-55.02	-1.18E-09	-1.00E-09	-9.52E-10
4.985	-55.015	-1.18E-09	-1.00E-09	-9.53E-10
4.99	-55.01	-1.18E-09	-1.00E-09	-9.53E-10
4.995	-55.005	-1.18E-09	-1.00E-09	-9.53E-10
5	-55	-1.18E-09	-1.00E-09	-9.52E-10
5.005	-54.995	-1.18E-09	-1.00E-09	-9.52E-10
5.01	-54.99	-1.18E-09	-9.99E-10	-9.52E-10
5.015	-54.985	-1.18E-09	-9.98E-10	-9.52E-10
5.02	-54.98	-1.18E-09	-9.98E-10	-9.52E-10
5.025	-54.975	-1.18E-09	-9.98E-10	-9.52E-10
5.03	-54.97	-1.18E-09	-9.98E-10	-9.52E-10
5.035	-54.965	-1.18E-09	-9.98E-10	-9.51E-10
5.04	-54.96	-1.18E-09	-9.97E-10	-9.51E-10
5.045	-54.955	-1.18E-09	-9.97E-10	-9.51E-10
5.05	-54.95	-1.18E-09	-9.97E-10	-9.51E-10
5.055	-54.945	-1.18E-09	-9.96E-10	-9.51E-10
5.06	-54.94	-1.18E-09	-9.96E-10	-9.52E-10
5.065	-54.935	-1.18E-09	-9.96E-10	-9.51E-10
5.07	-54.93	-1.18E-09	-9.95E-10	-9.51E-10
5.075	-54.925	-1.18E-09	-9.95E-10	-9.51E-10
5.08	-54.92	-1.18E-09	-9.95E-10	-9.51E-10
5.085	-54.915	-1.18E-09	-9.94E-10	-9.51E-10
5.09	-54.91	-1.18E-09	-9.95E-10	-9.51E-10
5.095	-54.905	-1.18E-09	-9.95E-10	-9.51E-10
5.1	-54.9	-1.18E-09	-9.94E-10	-9.51E-10
5.105	-54.895	-1.18E-09	-9.94E-10	-9.51E-10
5.11	-54.89	-1.18E-09	-9.94E-10	-9.51E-10
5.115	-54.885	-1.18E-09	-9.94E-10	-9.51E-10
5.12	-54.88	-1.18E-09	-9.94E-10	-9.51E-10
5.125	-54.875	-1.18E-09	-9.94E-10	-9.50E-10
5.13	-54.87	-1.18E-09	-9.94E-10	-9.50E-10
5.135	-54.865	-1.18E-09	-9.94E-10	-9.49E-10
5.14	-54.86	-1.18E-09	-9.94E-10	-9.49E-10
5.145	-54.855	-1.18E-09	-9.94E-10	-9.49E-10
5.15	-54.85	-1.18E-09	-9.94E-10	-9.49E-10
5.155	-54.845	-1.18E-09	-9.94E-10	-9.49E-10
5.16	-54.84	-1.18E-09	-9.95E-10	-9.48E-10
5.165	-54.835	-1.18E-09	-9.95E-10	-9.48E-10
5.17	-54.83	-1.18E-09	-9.96E-10	-9.49E-10
5.175	-54.825	-1.17E-09	-9.96E-10	-9.48E-10
5.18	-54.82	-1.17E-09	-9.95E-10	-9.48E-10
5.185	-54.815	-1.17E-09	-9.96E-10	-9.48E-10
5.19	-54.81	-1.17E-09	-9.96E-10	-9.48E-10
5.195	-54.805	-1.17E-09	-9.96E-10	-9.48E-10
5.2	-54.8	-1.17E-09	-9.95E-10	-9.47E-10
5.205	-54.795	-1.17E-09	-9.95E-10	-9.47E-10
5.21	-54.79	-1.17E-09	-9.96E-10	-9.47E-10
5.215	-54.785	-1.17E-09	-9.96E-10	-9.47E-10
5.22	-54.78	-1.17E-09	-9.96E-10	-9.48E-10
5.225	-54.775	-1.17E-09	-9.96E-10	-9.48E-10
5.23	-54.77	-1.17E-09	-9.95E-10	-9.48E-10
5.235	-54.765	-1.17E-09	-9.95E-10	-9.48E-10
5.24	-54.76	-1.17E-09	-9.95E-10	-9.47E-10
5.245	-54.755	-1.17E-09	-9.94E-10	-9.47E-10
5.25	-54.75	-1.17E-09	-9.94E-10	-9.47E-10
5.255	-54.745	-1.17E-09	-9.94E-10	-9.47E-10
5.26	-54.74	-1.17E-09	-9.94E-10	-9.47E-10
5.265	-54.735	-1.17E-09	-9.94E-10	-9.47E-10
5.27	-54.73	-1.17E-09	-9.93E-10	-9.46E-10
5.275	-54.725	-1.17E-09	-9.93E-10	-9.46E-10
5.28	-54.72	-1.17E-09	-9.93E-10	-9.46E-10
5.285	-54.715	-1.17E-09	-9.92E-10	-9.46E-10
5.29	-54.71	-1.17E-09	-9.92E-10	-9.47E-10
5.295	-54.705	-1.17E-09	-9.92E-10	-9.47E-10
5.3	-54.7	-1.17E-09	-9.92E-10	-9.46E-10
5.305	-54.695	-1.17E-09	-9.91E-10	-9.46E-10
5.31	-54.69	-1.17E-09	-9.91E-10	-9.46E-10
5.315	-54.685	-1.17E-09	-9.91E-10	-9.46E-10
5.32	-54.68	-1.17E-09	-9.91E-10	-9.46E-10
5.325	-54.675	-1.17E-09	-9.91E-10	-9.46E-10
5.33	-54.67	-1.17E-09	-9.91E-10	-9.46E-10
5.335	-54.665	-1.17E-09	-9.90E-10	-9.46E-10
5.34	-54.66	-1.17E-09	-9.90E-10	-9.46E-10
5.345	-54.655	-1.17E-09	-9.90E-10	-9.46E-10
5.35	-54.65	-1.17E-09	-9.90E-10	-9.46E-10
5.355	-54.645	-1.17E-09	-9.89E-10	-9.45E-10
5.36	-54.64	-1.17E-09	-9.89E-10	-9.45E-10
5.365	-54.635	-1.17E-09	-9.89E-10	-9.45E-10
5.37	-54.63	-1.17E-09	-9.89E-10	-9.46E-10
5.375	-54.625	-1.17E-09	-9.89E-10	-9.45E-10
5.38	-54.62	-1.17E-09	-9.89E-10	-9.45E-10
5.385	-54.615	-1.17E-09	-9.89E-10	-9.45E-10
5.39	-54.61	-1.17E-09	-9.89E-10	-9.45E-10
5.395	-54.605	-1.17E-09	-9.88E-10	-9.45E-10
5.4	-54.6	-1.17E-09	-9.88E-10	-9.45E-10
5.405	-54.595	-1.17E-09	-9.88E-10	-9.45E-10
5.41	-54.59	-1.17E-09	-9.89E-10	-9.44E-10
5.415	-54.585	-1.17E-09	-9.88E-10	-9.44E-10
5.42	-54.58	-1.17E-09	-9.88E-10	-9.44E-10
5.425	-54.575	-1.17E-09	-9.88E-10	-9.44E-10
5.43	-54.57	-1.17E-09	-9.88E-10	-9.44E-10
5.435	-54.565	-1.17E-09	-9.88E-10	-9.44E-10
5.44	-54.56	-1.17E-09	-9.88E-10	-9.43E-10
5.445	-54.555	-1.17E-09	-9.88E-10	-9.43E-10
5.45	-54.55	-1.17E-09	-9.88E-10	-9.43E-10
5.455	-54.545	-1.17E-09	-9.87E-10	-9.43E-10
5.46	-54.54	-1.17E-09	-9.87E-10	-9.43E-10
5.465	-54.535	-1.17E-09	-9.87E-10	-9.43E-10
5.47	-54.53	-1.17E-09	-9.87E-10	-9.43E-10
5.475	-54.525	-1.17E-09	-9.87E-10	-9.43E-10
5.48	-54.52	-1.17E-09	-9.87E-10	-9.43E-10
5.485	-54.515	-1.17E-09	-9.87E-10	-9.43E-10
5.49	-54.51	-1.17E-09	-9.87E-10	-9.43E-10
5.495	-54.505	-1.17E-09	-9.86E-10	-9.43E-10
5.5	-54.5	-1.17E-09	-9.86E-10	-9.42E-10
5.505	-54.495	-1.17E-09	-9.86E-10	-9.42E-10
5.51	-54.49	-1.17E-09	-9.86E-10	-9.42E-10
5.515	-54.485	-1.17E-09	-9.86E-10	-9.42E-10
5.52	-54.48	-1.17E-09	-9.86E-10	-9.43E-10
5.525	-54.475	-1.17E-09	-9.86E-10	-9.43E-10
5.53	-54.47	-1.17E-09	-9.86E-10	-9.43E-10
5.535	-54.465	-1.17E-09	-9.86E-10	-9.43E-10
5.54	-54.46	-1.17E-09	-9.85E-10	-9.42E-10
5.545	-54.455	-1.17E-09	-9.85E-10	-9.43E-10
5.55	-54.45	-1.17E-09	-9.85E-10	-9.43E-10
5.555	-54.445	-1.17E-09	-9.85E-10	-9.43E-10
5.56	-54.44	-1.17E-09	-9.84E-10	-9.43E-10
5.565	-54.435	-1.17E-09	-9.84E-10	-9.42E-10
5.57	-54.43	-1.17E-09	-9.84E-10	-9.42E-10
5.575	-54.425	-1.17E-09	-9.84E-10	-9.42E-10
5.58	-54.42	-1.17E-09	-9.84E-10	-9.42E-10
5.585	-54.415	-1.17E-09	-9.84E-10	-9.42E-10
5.59	-54.41	-1.17E-09	-9.84E-10	-9.41E-10
5.595	-54.405	-1.17E-09	-9.83E-10	-9.41E-10
5.6	-54.4	-1.17E-09	-9.83E-10	-9.41E-10
5.605	-54.395	-1.17E-09	-9.83E-10	-9.40E-10
5.61	-54.39	-1.17E-09	-9.83E-10	-9.40E-10
5.615	-54.385	-1.17E-09	-9.83E-10	-9.40E-10
5.62	-54.38	-1.17E-09	-9.82E-10	-9.40E-10
5.625	-54.375	-1.17E-09	-9.82E-10	-9.40E-10
5.63	-54.37	-1.17E-09	-9.82E-10	-9.39E-10
5.635	-54.365	-1.17E-09	-9.82E-10	-9.39E-10
5.64	-54.36	-1.17E-09	-9.82E-10	-9.39E-10
5.645	-54.355	-1.17E-09	-9.82E-10	-9.38E-10
5.65	-54.35	-1.17E-09	-9.82E-10	-9.38E-10
5.655	-54.345	-1.17E-09	-9.81E-10	-9.39E-10
5.66	-54.34	-1.17E-09	-9.81E-10	-9.39E-10
5.665	-54.335	-1.17E-09	-9.80E-10	-9.39E-10
5.67	-54.33	-1.17E-09	-9.80E-10	-9.38E-10
5.675	-54.325	-1.17E-09	-9.80E-10	-9.38E-10
5.68	-54.32	-1.17E-09	-9.80E-10	-9.38E-10
5.685	-54.315	-1.17E-09	-9.80E-10	-9.38E-10
5.69	-54.31	-1.17E-09	-9.80E-10	-9.38E-10
5.695	-54.305	-1.17E-09	-9.79E-10	-9.38E-10
5.7	-54.3	-1.17E-09	-9.79E-10	-9.39E-10
5.705	-54.295	-1.17E-09	-9.79E-10	-9.39E-10
5.71	-54.29	-1.17E-09	-9.79E-10	-9.39E-10
5.715	-54.285	-1.17E-09	-9.79E-10	-9.39E-10
5.72	-54.28	-1.17E-09	-9.79E-10	-9.38E-10
5.725	-54.275	-1.17E-09	-9.79E-10	-9.38E-10
5.73	-54.27	-1.17E-09	-9.79E-10	-9.38E-10
5.735	-54.265	-1.17E-09	-9.79E-10	-9.39E-10
5.74	-54.26	-1.17E-09	-9.79E-10	-9.39E-10
5.745	-54.255	-1.17E-09	-9.78E-10	-9.38E-10
5.75	-54.25	-1.17E-09	-9.78E-10	-9.38E-10
5.755	-54.245	-1.17E-09	-9.78E-10	-9.38E-10
5.76	-54.24	-1.17E-09	-9.78E-10	-9.38E-10
5.765	-54.235	-1.17E-09	-9.78E-10	-9.38E-10
5.77	-54.23	-1.17E-09	-9.78E-10	-9.38E-10
5.775	-54.225	-1.17E-09	-9.78E-10	-9.37E-10
5.78	-54.22	-1.17E-09	-9.78E-10	-9.37E-10
5.785	-54.215	-1.17E-09	-9.78E-10	-9.36E-10
5.79	-54.21	-1.17E-09	-9.78E-10	-9.36E-10
5.795	-54.205	-1.17E-09	-9.77E-10	-9.36E-10
5.8	-54.2	-1.17E-09	-9.77E-10	-9.35E-10
5.805	-54.195	-1.17E-09	-9.78E-10	-9.35E-10
5.81	-54.19	-1.17E-09	-9.78E-10	-9.35E-10
5.815	-54.185	-1.17E-09	-9.78E-10	-9.36E-10
5.82	-54.18	-1.17E-09	-9.78E-10	-9.36E-10
5.825	-54.175	-1.17E-09	-9.78E-10	-9.36E-10
5.83	-54.17	-1.17E-09	-9.77E-10	-9.36E-10
5.835	-54.165	-1.17E-09	-9.77E-10	-9.36E-10
5.84	-54.16	-1.17E-09	-9.77E-10	-9.36E-10
5.845	-54.155	-1.16E-09	-9.77E-10	-9.36E-10
5.85	-54.15	-1.16E-09	-9.77E-10	-9.36E-10
5.855	-54.145	-1.16E-09	-9.77E-10	-9.36E-10
5.86	-54.14	-1.16E-09	-9.77E-10	-9.36E-10
5.865	-54.135	-1.16E-09	-9.77E-10	-9.36E-10
5.87	-54.13	-1.16E-09	-9.77E-10	-9.36E-10
5.875	-54.125	-1.16E-09	-9.76E-10	-9.35E-10
5.88	-54.12	-1.16E-09	-9.76E-10	-9.35E-10
5.885	-54.115	-1.16E-09	-9.76E-10	-9.35E-10
5.89	-54.11	-1.16E-09	-9.76E-10	-9.35E-10
5.895	-54.105	-1.16E-09	-9.76E-10	-9.34E-10
5.9	-54.1	-1.16E-09	-9.75E-10	-9.34E-10
5.905	-54.095	-1.16E-09	-9.75E-10	-9.34E-10
5.91	-54.09	-1.16E-09	-9.75E-10	-9.34E-10
5.915	-54.085	-1.16E-09	-9.75E-10	-9.34E-10
5.92	-54.08	-1.16E-09	-9.75E-10	-9.34E-10
5.925	-54.075	-1.16E-09	-9.75E-10	-9.34E-10
5.93	-54.07	-1.16E-09	-9.75E-10	-9.34E-10
5.935	-54.065	-1.16E-09	-9.75E-10	-9.33E-10
5.94	-54.06	-1.16E-09	-9.75E-10	-9.33E-10
5.945	-54.055	-1.16E-09	-9.74E-10	-9.33E-10
5.95	-54.05	-1.16E-09	-9.74E-10	-9.33E-10
5.955	-54.045	-1.16E-09	-9.74E-10	-9.33E-10
5.96	-54.04	-1.16E-09	-9.74E-10	-9.33E-10
5.965	-54.035	-1.16E-09	-9.73E-10	-9.33E-10
5.97	-54.03	-1.16E-09	-9.73E-10	-9.33E-10
5.975	-54.025	-1.16E-09	-9.72E-10	-9.33E-10
5.98	-54.02	-1.16E-09	-9.72E-10	-9.33E-10
5.985	-54.015	-1.16E-09	-9.72E-10	-9.33E-10
5.99	-54.01	-1.16E-09	-9.71E-10	-9.33E-10
5.995	-54.005	-1.16E-09	-9.71E-10	-9.33E-10
6	-54	-1.16E-09	-9.71E-10	-9.33E-10
6.005	-53.995	-1.16E-09	-9.71E-10	-9.33E-10
6.01	-53.99	-1.16E-09	-9.70E-10	-9.33E-10
6.015	-53.985	-1.16E-09	-9.70E-10	-9.33E-10
6.02	-53.98	-1.16E-09	-9.70E-10	-9.33E-10
6.025	-53.975	-1.16E-09	-9.70E-10	-9.33E-10
6.03	-53.97	-1.16E-09	-9.69E-10	-9.33E-10
6.035	-53.965	-1.16E-09	-9.69E-10	-9.32E-10
6.04	-53.96	-1.16E-09	-9.69E-10	-9.32E-10
6.045	-53.955	-1.16E-09	-9.69E-10	-9.32E-10
6.05	-53.95	-1.16E-09	-9.69E-10	-9.32E-10
6.055	-53.945	-1.16E-09	-9.69E-10	-9.32E-10
6.06	-53.94	-1.16E-09	-9.69E-10	-9.32E-10
6.065	-53.935	-1.16E-09	-9.69E-10	-9.32E-10
6.07	-53.93	-1.16E-09	-9.69E-10	-9.31E-10
6.075	-53.925	-1.16E-09	-9.69E-10	-9.31E-10
6.08	-53.92	-1.16E-09	-9.69E-10	-9.31E-10
6.085	-53.915	-1.16E-09	-9.69E-10	-9.31E-10
6.09	-53.91	-1.16E-09	-9.69E-10	-9.31E-10
6.095	-53.905	-1.16E-09	-9.69E-10	-9.30E-10
6.1	-53.9	-1.16E-09	-9.69E-10	-9.30E-10
6.105	-53.895	-1.16E-09	-9.69E-10	-9.30E-10
6.11	-53.89	-1.16E-09	-9.70E-10	-9.30E-10
6.115	-53.885	-1.16E-09	-9.70E-10	-9.30E-10
6.12	-53.88	-1.16E-09	-9.71E-10	-9.30E-10
6.125	-53.875	-1.16E-09	-9.71E-10	-9.30E-10
6.13	-53.87	-1.16E-09	-9.71E-10	-9.30E-10
6.135	-53.865	-1.16E-09	-9.71E-10	-9.30E-10
6.14	-53.86	-1.16E-09	-9.71E-10	-9.30E-10
6.145	-53.855	-1.16E-09	-9.71E-10	-9.30E-10
6.15	-53.85	-1.16E-09	-9.70E-10	-9.30E-10
6.155	-53.845	-1.16E-09	-9.70E-10	-9.30E-10
6.16	-53.84	-1.16E-09	-9.70E-10	-9.30E-10
6.165	-53.835	-1.16E-09	-9.70E-10	-9.30E-10
6.17	-53.83	-1.16E-09	-9.70E-10	-9.30E-10
6.175	-53.825	-1.16E-09	-9.70E-10	-9.30E-10
6.18	-53.82	-1.16E-09	-9.70E-10	-9.30E-10
6.185	-53.815	-1.16E-09	-9.70E-10	-9.30E-10
6.19	-53.81	-1.16E-09	-9.70E-10	-9.30E-10
6.195	-53.805	-1.16E-09	-9.70E-10	-9.29E-10
6.2	-53.8	-1.16E-09	-9.70E-10	-9.29E-10
6.205	-53.795	-1.16E-09	-9.70E-10	-9.29E-10
6.21	-53.79	-1.16E-09	-9.69E-10	-9.29E-10
6.215	-53.785	-1.16E-09	-9.69E-10	-9.28E-10
6.22	-53.78	-1.16E-09	-9.69E-10	-9.28E-10
6.225	-53.775	-1.16E-09	-9.70E-10	-9.28E-10
6.23	-53.77	-1.16E-09	-9.70E-10	-9.28E-10
6.235	-53.765	-1.16E-09	-9.70E-10	-9.28E-10
6.24	-53.76	-1.16E-09	-9.69E-10	-9.28E-10
6.245	-53.755	-1.16E-09	-9.69E-10	-9.28E-10
6.25	-53.75	-1.16E-09	-9.69E-10	-9.28E-10
6.255	-53.745	-1.16E-09	-9.69E-10	-9.28E-10
6.26	-53.74	-1.16E-09	-9.69E-10	-9.27E-10
6.265	-53.735	-1.16E-09	-9.69E-10	-9.27E-10
6.27	-53.73	-1.16E-09	-9.69E-10	-9.27E-10
6.275	-53.725	-1.15E-09	-9.69E-10	-9.27E-10
6.28	-53.72	-1.15E-09	-9.69E-10	-9.27E-10
6.285	-53.715	-1.15E-09	-9.68E-10	-9.26E-10
6.29	-53.71	-1.15E-09	-9.68E-10	-9.26E-10
6.295	-53.705	-1.15E-09	-9.68E-10	-9.26E-10
6.3	-53.7	-1.15E-09	-9.68E-10	-9.26E-10
6.305	-53.695	-1.15E-09	-9.68E-10	-9.26E-10
6.31	-53.69	-1.15E-09	-9.69E-10	-9.26E-10
6.315	-53.685	-1.15E-09	-9.69E-10	-9.26E-10
6.32	-53.68	-1.15E-09	-9.69E-10	-9.26E-10
6.325	-53.675	-1.15E-09	-9.68E-10	-9.26E-10
6.33	-53.67	-1.15E-09	-9.68E-10	-9.26E-10
6.335	-53.665	-1.15E-09	-9.68E-10	-9.26E-10
6.34	-53.66	-1.15E-09	-9.68E-10	-9.26E-10
6.345	-53.655	-1.15E-09	-9.68E-10	-9.26E-10
6.35	-53.65	-1.15E-09	-9.67E-10	-9.26E-10
6.355	-53.645	-1.15E-09	-9.67E-10	-9.26E-10
6.36	-53.64	-1.15E-09	-9.67E-10	-9.26E-10
6.365	-53.635	-1.15E-09	-9.67E-10	-9.26E-10
6.37	-53.63	-1.15E-09	-9.67E-10	-9.26E-10
6.375	-53.625	-1.15E-09	-9.66E-10	-9.26E-10
6.38	-53.62	-1.15E-09	-9.66E-10	-9.26E-10
6.385	-53.615	-1.15E-09	-9.65E-10	-9.26E-10
6.39	-53.61	-1.15E-09	-9.65E-10	-9.26E-10
6.395	-53.605	-1.15E-09	-9.65E-10	-9.26E-10
6.4	-53.6	-1.15E-09	-9.65E-10	-9.26E-10
6.405	-53.595	-1.15E-09	-9.65E-10	-9.25E-10
6.41	-53.59	-1.15E-09	-9.64E-10	-9.25E-10
6.415	-53.585	-1.15E-09	-9.64E-10	-9.25E-10
6.42	-53.58	-1.15E-09	-9.64E-10	-9.25E-10
6.425	-53.575	-1.15E-09	-9.64E-10	-9.24E-10
6.43	-53.57	-1.15E-09	-9.64E-10	-9.24E-10
6.435	-53.565	-1.15E-09	-9.64E-10	-9.23E-10
6.44	-53.56	-1.15E-09	-9.64E-10	-9.24E-10
6.445	-53.555	-1.15E-09	-9.63E-10	-9.24E-10
6.45	-53.55	-1.15E-09	-9.62E-10	-9.24E-10
6.455	-53.545	-1.15E-09	-9.62E-10	-9.24E-10
6.46	-53.54	-1.15E-09	-9.62E-10	-9.24E-10
6.465	-53.535	-1.15E-09	-9.62E-10	-9.23E-10
6.47	-53.53	-1.15E-09	-9.62E-10	-9.23E-10
6.475	-53.525	-1.15E-09	-9.62E-10	-9.23E-10
6.48	-53.52	-1.15E-09	-9.62E-10	-9.24E-10
6.485	-53.515	-1.15E-09	-9.61E-10	-9.23E-10
6.49	-53.51	-1.15E-09	-9.61E-10	-9.23E-10
6.495	-53.505	-1.15E-09	-9.61E-10	-9.23E-10
6.5	-53.5	-1.15E-09	-9.61E-10	-9.23E-10
6.505	-53.495	-1.15E-09	-9.61E-10	-9.23E-10
6.51	-53.49	-1.15E-09	-9.61E-10	-9.23E-10
6.515	-53.485	-1.15E-09	-9.61E-10	-9.23E-10
6.52	-53.48	-1.15E-09	-9.61E-10	-9.23E-10
6.525	-53.475	-1.15E-09	-9.61E-10	-9.23E-10
6.53	-53.47	-1.15E-09	-9.61E-10	-9.22E-10
6.535	-53.465	-1.15E-09	-9.61E-10	-9.22E-10
6.54	-53.46	-1.15E-09	-9.61E-10	-9.22E-10
6.545	-53.455	-1.15E-09	-9.61E-10	-9.22E-10
6.55	-53.45	-1.15E-09	-9.61E-10	-9.23E-10
6.555	-53.445	-1.15E-09	-9.61E-10	-9.23E-10
6.56	-53.44	-1.15E-09	-9.61E-10	-9.23E-10
6.565	-53.435	-1.15E-09	-9.61E-10	-9.23E-10
6.57	-53.43	-1.15E-09	-9.61E-10	-9.23E-10
6.575	-53.425	-1.15E-09	-9.61E-10	-9.23E-10
6.58	-53.42	-1.15E-09	-9.61E-10	-9.22E-10
6.585	-53.415	-1.15E-09	-9.60E-10	-9.22E-10
6.59	-53.41	-1.15E-09	-9.60E-10	-9.22E-10
6.595	-53.405	-1.15E-09	-9.60E-10	-9.22E-10
6.6	-53.4	-1.15E-09	-9.59E-10	-9.22E-10
6.605	-53.395	-1.15E-09	-9.59E-10	-9.22E-10
6.61	-53.39	-1.15E-09	-9.59E-10	-9.22E-10
6.615	-53.385	-1.15E-09	-9.59E-10	-9.22E-10
6.62	-53.38	-1.15E-09	-9.59E-10	-9.23E-10
6.625	-53.375	-1.15E-09	-9.59E-10	-9.23E-10
6.63	-53.37	-1.15E-09	-9.59E-10	-9.23E-10
6.635	-53.365	-1.15E-09	-9.59E-10	-9.22E-10
6.64	-53.36	-1.15E-09	-9.59E-10	-9.22E-10
6.645	-53.355	-1.15E-09	-9.59E-10	-9.22E-10
6.65	-53.35	-1.15E-09	-9.58E-10	-9.22E-10
6.655	-53.345	-1.15E-09	-9.58E-10	-9.22E-10
6.66	-53.34	-1.15E-09	-9.58E-10	-9.22E-10
6.665	-53.335	-1.15E-09	-9.58E-10	-9.22E-10
6.67	-53.33	-1.15E-09	-9.58E-10	-9.23E-10
6.675	-53.325	-1.15E-09	-9.58E-10	-9.23E-10
6.68	-53.32	-1.15E-09	-9.58E-10	-9.23E-10
6.685	-53.315	-1.15E-09	-9.58E-10	-9.23E-10
6.69	-53.31	-1.15E-09	-9.58E-10	-9.23E-10
6.695	-53.305	-1.15E-09	-9.58E-10	-9.24E-10
6.7	-53.3	-1.15E-09	-9.57E-10	-9.24E-10
6.705	-53.295	-1.15E-09	-9.57E-10	-9.24E-10
6.71	-53.29	-1.15E-09	-9.57E-10	-9.23E-10
6.715	-53.285	-1.15E-09	-9.57E-10	-9.23E-10
6.72	-53.28	-1.15E-09	-9.57E-10	-9.23E-10
6.725	-53.275	-1.15E-09	-9.57E-10	-9.23E-10
6.73	-53.27	-1.15E-09	-9.57E-10	-9.23E-10
6.735	-53.265	-1.15E-09	-9.57E-10	-9.23E-10
6.74	-53.26	-1.15E-09	-9.57E-10	-9.23E-10
6.745	-53.255	-1.15E-09	-9.57E-10	-9.23E-10
6.75	-53.25	-1.15E-09	-9.57E-10	-9.23E-10
6.755	-53.245	-1.15E-09	-9.57E-10	-9.23E-10
6.76	-53.24	-1.15E-09	-9.56E-10	-9.23E-10
6.765	-53.235	-1.15E-09	-9.56E-10	-9.23E-10
6.77	-53.23	-1.15E-09	-9.55E-10	-9.22E-10
6.775	-53.225	-1.15E-09	-9.55E-10	-9.22E-10
6.78	-53.22	-1.15E-09	-9.55E-10	-9.21E-10
6.785	-53.215	-1.15E-09	-9.55E-10	-9.20E-10
6.79	-53.21	-1.15E-09	-9.55E-10	-9.20E-10
6.795	-53.205	-1.15E-09	-9.55E-10	-9.19E-10
6.8	-53.2	-1.15E-09	-9.55E-10	-9.19E-10
6.805	-53.195	-1.15E-09	-9.56E-10	-9.19E-10
6.81	-53.19	-1.15E-09	-9.56E-10	-9.19E-10
6.815	-53.185	-1.15E-09	-9.56E-10	-9.19E-10
6.82	-53.18	-1.15E-09	-9.56E-10	-9.19E-10
6.825	-53.175	-1.15E-09	-9.56E-10	-9.18E-10
6.83	-53.17	-1.15E-09	-9.56E-10	-9.18E-10
6.835	-53.165	-1.15E-09	-9.56E-10	-9.18E-10
6.84	-53.16	-1.15E-09	-9.56E-10	-9.18E-10
6.845	-53.155	-1.15E-09	-9.56E-10	-9.18E-10
6.85	-53.15	-1.15E-09	-9.56E-10	-9.17E-10
6.855	-53.145	-1.15E-09	-9.56E-10	-9.17E-10
6.86	-53.14	-1.15E-09	-9.56E-10	-9.17E-10
6.865	-53.135	-1.15E-09	-9.56E-10	-9.17E-10
6.87	-53.13	-1.15E-09	-9.56E-10	-9.17E-10
6.875	-53.125	-1.15E-09	-9.56E-10	-9.16E-10
6.88	-53.12	-1.14E-09	-9.56E-10	-9.16E-10
6.885	-53.115	-1.14E-09	-9.56E-10	-9.16E-10
6.89	-53.11	-1.14E-09	-9.55E-10	-9.16E-10
6.895	-53.105	-1.14E-09	-9.55E-10	-9.16E-10
6.9	-53.1	-1.14E-09	-9.54E-10	-9.16E-10
6.905	-53.095	-1.14E-09	-9.54E-10	-9.16E-10
6.91	-53.09	-1.14E-09	-9.54E-10	-9.16E-10
6.915	-53.085	-1.14E-09	-9.54E-10	-9.16E-10
6.92	-53.08	-1.14E-09	-9.53E-10	-9.15E-10
6.925	-53.075	-1.14E-09	-9.53E-10	-9.15E-10
6.93	-53.07	-1.14E-09	-9.53E-10	-9.15E-10
6.935	-53.065	-1.14E-09	-9.53E-10	-9.15E-10
6.94	-53.06	-1.14E-09	-9.52E-10	-9.15E-10
6.945	-53.055	-1.14E-09	-9.52E-10	-9.14E-10
6.95	-53.05	-1.14E-09	-9.52E-10	-9.14E-10
6.955	-53.045	-1.14E-09	-9.52E-10	-9.14E-10
6.96	-53.04	-1.14E-09	-9.52E-10	-9.13E-10
6.965	-53.035	-1.14E-09	-9.51E-10	-9.13E-10
6.97	-53.03	-1.14E-09	-9.51E-10	-9.13E-10
6.975	-53.025	-1.14E-09	-9.51E-10	-9.12E-10
6.98	-53.02	-1.14E-09	-9.52E-10	-9.12E-10
6.985	-53.015	-1.14E-09	-9.52E-10	-9.12E-10
6.99	-53.01	-1.14E-09	-9.52E-10	-9.12E-10
6.995	-53.005	-1.14E-09	-9.52E-10	-9.12E-10
7	-53	-1.14E-09	-9.52E-10	-9.11E-10
7.005	-52.995	-1.14E-09	-9.52E-10	-9.11E-10
7.01	-52.99	-1.14E-09	-9.52E-10	-9.11E-10
7.015	-52.985	-1.15E-09	-9.51E-10	-9.11E-10
7.02	-52.98	-1.15E-09	-9.51E-10	-9.11E-10
7.025	-52.975	-1.15E-09	-9.51E-10	-9.11E-10
7.03	-52.97	-1.15E-09	-9.51E-10	-9.11E-10
7.035	-52.965	-1.15E-09	-9.51E-10	-9.11E-10
7.04	-52.96	-1.15E-09	-9.51E-10	-9.11E-10
7.045	-52.955	-1.15E-09	-9.51E-10	-9.11E-10
7.05	-52.95	-1.15E-09	-9.51E-10	-9.12E-10
7.055	-52.945	-1.15E-09	-9.51E-10	-9.11E-10
7.06	-52.94	-1.15E-09	-9.51E-10	-9.11E-10
7.065	-52.935	-1.15E-09	-9.51E-10	-9.11E-10
7.07	-52.93	-1.15E-09	-9.51E-10	-9.11E-10
7.075	-52.925	-1.15E-09	-9.51E-10	-9.11E-10
7.08	-52.92	-1.15E-09	-9.51E-10	-9.11E-10
7.085	-52.915	-1.15E-09	-9.51E-10	-9.11E-10
7.09	-52.91	-1.15E-09	-9.51E-10	-9.11E-10
7.095	-52.905	-1.15E-09	-9.51E-10	-9.10E-10
7.1	-52.9	-1.15E-09	-9.51E-10	-9.10E-10
7.105	-52.895	-1.15E-09	-9.50E-10	-9.10E-10
7.11	-52.89	-1.15E-09	-9.50E-10	-9.10E-10
7.115	-52.885	-1.15E-09	-9.50E-10	-9.10E-10
7.12	-52.88	-1.15E-09	-9.50E-10	-9.10E-10
7.125	-52.875	-1.15E-09	-9.50E-10	-9.10E-10
7.13	-52.87	-1.15E-09	-9.50E-10	-9.10E-10
7.135	-52.865	-1.15E-09	-9.50E-10	-9.10E-10
7.14	-52.86	-1.15E-09	-9.50E-10	-9.09E-10
7.145	-52.855	-1.15E-09	-9.50E-10	-9.09E-10
7.15	-52.85	-1.15E-09	-9.50E-10	-9.09E-10
7.155	-52.845	-1.15E-09	-9.50E-10	-9.09E-10
7.16	-52.84	-1.15E-09	-9.50E-10	-9.09E-10
7.165	-52.835	-1.15E-09	-9.50E-10	-9.09E-10
7.17	-52.83	-1.15E-09	-9.50E-10	-9.08E-10
7.175	-52.825	-1.14E-09	-9.49E-10	-9.08E-10
7.18	-52.82	-1.14E-09	-9.49E-10	-9.08E-10
7.185	-52.815	-1.14E-09	-9.49E-10	-9.08E-10
7.19	-52.81	-1.14E-09	-9.49E-10	-9.08E-10
7.195	-52.805	-1.14E-09	-9.49E-10	-9.08E-10
7.2	-52.8	-1.14E-09	-9.49E-10	-9.08E-10
7.205	-52.795	-1.14E-09	-9.49E-10	-9.08E-10
7.21	-52.79	-1.14E-09	-9.48E-10	-9.08E-10
7.215	-52.785	-1.14E-09	-9.48E-10	-9.08E-10
7.22	-52.78	-1.14E-09	-9.48E-10	-9.08E-10
7.225	-52.775	-1.14E-09	-9.48E-10	-9.08E-10
7.23	-52.77	-1.14E-09	-9.48E-10	-9.08E-10
7.235	-52.765	-1.14E-09	-9.48E-10	-9.08E-10
7.24	-52.76	-1.14E-09	-9.48E-10	-9.08E-10
7.245	-52.755	-1.14E-09	-9.48E-10	-9.07E-10
7.25	-52.75	-1.14E-09	-9.48E-10	-9.07E-10
7.255	-52.745	-1.14E-09	-9.48E-10	-9.07E-10
7.26	-52.74	-1.14E-09	-9.48E-10	-9.07E-10
7.265	-52.735	-1.14E-09	-9.47E-10	-9.07E-10
7.27	-52.73	-1.14E-09	-9.47E-10	-9.08E-10
7.275	-52.725	-1.14E-09	-9.48E-10	-9.08E-10
7.28	-52.72	-1.14E-09	-9.48E-10	-9.08E-10
7.285	-52.715	-1.14E-09	-9.47E-10	-9.07E-10
7.29	-52.71	-1.14E-09	-9.47E-10	-9.07E-10
7.295	-52.705	-1.14E-09	-9.47E-10	-9.07E-10
7.3	-52.7	-1.14E-09	-9.47E-10	-9.07E-10
7.305	-52.695	-1.14E-09	-9.48E-10	-9.07E-10
7.31	-52.69	-1.14E-09	-9.48E-10	-9.08E-10
7.315	-52.685	-1.14E-09	-9.47E-10	-9.08E-10
7.32	-52.68	-1.14E-09	-9.47E-10	-9.08E-10
7.325	-52.675	-1.14E-09	-9.47E-10	-9.08E-10
7.33	-52.67	-1.14E-09	-9.47E-10	-9.08E-10
7.335	-52.665	-1.14E-09	-9.48E-10	-9.08E-10
7.34	-52.66	-1.14E-09	-9.47E-10	-9.08E-10
7.345	-52.655	-1.14E-09	-9.47E-10	-9.08E-10
7.35	-52.65	-1.14E-09	-9.47E-10	-9.08E-10
7.355	-52.645	-1.14E-09	-9.46E-10	-9.08E-10
7.36	-52.64	-1.14E-09	-9.46E-10	-9.08E-10
7.365	-52.635	-1.14E-09	-9.46E-10	-9.08E-10
7.37	-52.63	-1.14E-09	-9.46E-10	-9.08E-10
7.375	-52.625	-1.14E-09	-9.45E-10	-9.08E-10
7.38	-52.62	-1.14E-09	-9.45E-10	-9.09E-10
7.385	-52.615	-1.14E-09	-9.44E-10	-9.08E-10
7.39	-52.61	-1.14E-09	-9.44E-10	-9.08E-10
7.395	-52.605	-1.14E-09	-9.44E-10	-9.07E-10
7.4	-52.6	-1.14E-09	-9.44E-10	-9.07E-10
7.405	-52.595	-1.14E-09	-9.44E-10	-9.08E-10
7.41	-52.59	-1.14E-09	-9.43E-10	-9.08E-10
7.415	-52.585	-1.14E-09	-9.43E-10	-9.07E-10
7.42	-52.58	-1.13E-09	-9.43E-10	-9.07E-10
7.425	-52.575	-1.13E-09	-9.43E-10	-9.07E-10
7.43	-52.57	-1.13E-09	-9.43E-10	-9.07E-10
7.435	-52.565	-1.13E-09	-9.42E-10	-9.07E-10
7.44	-52.56	-1.13E-09	-9.42E-10	-9.07E-10
7.445	-52.555	-1.13E-09	-9.41E-10	-9.07E-10
7.45	-52.55	-1.13E-09	-9.41E-10	-9.07E-10
7.455	-52.545	-1.13E-09	-9.41E-10	-9.06E-10
7.46	-52.54	-1.13E-09	-9.41E-10	-9.06E-10
7.465	-52.535	-1.13E-09	-9.40E-10	-9.06E-10
7.47	-52.53	-1.13E-09	-9.40E-10	-9.06E-10
7.475	-52.525	-1.13E-09	-9.39E-10	-9.06E-10
7.48	-52.52	-1.13E-09	-9.39E-10	-9.05E-10
7.485	-52.515	-1.13E-09	-9.39E-10	-9.05E-10
7.49	-52.51	-1.13E-09	-9.39E-10	-9.04E-10
7.495	-52.505	-1.13E-09	-9.39E-10	-9.04E-10
7.5	-52.5	-1.13E-09	-9.38E-10	-9.04E-10
7.505	-52.495	-1.13E-09	-9.38E-10	-9.04E-10
7.51	-52.49	-1.13E-09	-9.37E-10	-9.04E-10
7.515	-52.485	-1.13E-09	-9.37E-10	-9.03E-10
7.52	-52.48	-1.13E-09	-9.37E-10	-9.03E-10
7.525	-52.475	-1.13E-09	-9.37E-10	-9.03E-10
7.53	-52.47	-1.13E-09	-9.37E-10	-9.03E-10
7.535	-52.465	-1.13E-09	-9.37E-10	-9.02E-10
7.54	-52.46	-1.13E-09	-9.37E-10	-9.02E-10
7.545	-52.455	-1.13E-09	-9.37E-10	-9.02E-10
7.55	-52.45	-1.13E-09	-9.37E-10	-9.02E-10
7.555	-52.445	-1.13E-09	-9.36E-10	-9.02E-10
7.56	-52.44	-1.13E-09	-9.36E-10	-9.02E-10
7.565	-52.435	-1.13E-09	-9.36E-10	-9.02E-10
7.57	-52.43	-1.13E-09	-9.36E-10	-9.02E-10
7.575	-52.425	-1.13E-09	-9.36E-10	-9.01E-10
7.58	-52.42	-1.13E-09	-9.36E-10	-9.01E-10
7.585	-52.415	-1.13E-09	-9.36E-10	-9.01E-10
7.59	-52.41	-1.13E-09	-9.36E-10	-9.01E-10
7.595	-52.405	-1.13E-09	-9.36E-10	-9.01E-10
7.6	-52.4	-1.13E-09	-9.36E-10	-9.01E-10
7.605	-52.395	-1.13E-09	-9.36E-10	-9.01E-10
7.61	-52.39	-1.13E-09	-9.36E-10	-9.01E-10
7.615	-52.385	-1.13E-09	-9.36E-10	-9.01E-10
7.62	-52.38	-1.13E-09	-9.36E-10	-9.00E-10
7.625	-52.375	-1.13E-09	-9.35E-10	-9.00E-10
7.63	-52.37	-1.13E-09	-9.35E-10	-9.00E-10
7.635	-52.365	-1.13E-09	-9.35E-10	-8.99E-10
7.64	-52.36	-1.13E-09	-9.35E-10	-8.99E-10
7.645	-52.355	-1.13E-09	-9.35E-10	-8.98E-10
7.65	-52.35	-1.13E-09	-9.35E-10	-8.98E-10
7.655	-52.345	-1.13E-09	-9.34E-10	-8.98E-10
7.66	-52.34	-1.13E-09	-9.35E-10	-8.98E-10
7.665	-52.335	-1.13E-09	-9.35E-10	-8.98E-10
7.67	-52.33	-1.13E-09	-9.34E-10	-8.98E-10
7.675	-52.325	-1.13E-09	-9.34E-10	-8.98E-10
7.68	-52.32	-1.13E-09	-9.34E-10	-8.97E-10
7.685	-52.315	-1.13E-09	-9.34E-10	-8.97E-10
7.69	-52.31	-1.13E-09	-9.34E-10	-8.97E-10
7.695	-52.305	-1.13E-09	-9.34E-10	-8.97E-10
7.7	-52.3	-1.13E-09	-9.34E-10	-8.97E-10
7.705	-52.295	-1.13E-09	-9.33E-10	-8.97E-10
7.71	-52.29	-1.13E-09	-9.33E-10	-8.96E-10
7.715	-52.285	-1.13E-09	-9.33E-10	-8.96E-10
7.72	-52.28	-1.13E-09	-9.33E-10	-8.96E-10
7.725	-52.275	-1.13E-09	-9.33E-10	-8.96E-10
7.73	-52.27	-1.13E-09	-9.33E-10	-8.96E-10
7.735	-52.265	-1.13E-09	-9.33E-10	-8.95E-10
7.74	-52.26	-1.13E-09	-9.33E-10	-8.95E-10
7.745	-52.255	-1.13E-09	-9.33E-10	-8.95E-10
7.75	-52.25	-1.13E-09	-9.33E-10	-8.95E-10
7.755	-52.245	-1.13E-09	-9.33E-10	-8.95E-10
7.76	-52.24	-1.13E-09	-9.33E-10	-8.95E-10
7.765	-52.235	-1.13E-09	-9.33E-10	-8.94E-10
7.77	-52.23	-1.13E-09	-9.33E-10	-8.94E-10
7.775	-52.225	-1.13E-09	-9.33E-10	-8.94E-10
7.78	-52.22	-1.13E-09	-9.33E-10	-8.94E-10
7.785	-52.215	-1.13E-09	-9.33E-10	-8.94E-10
7.79	-52.21	-1.13E-09	-9.33E-10	-8.94E-10
7.795	-52.205	-1.13E-09	-9.32E-10	-8.94E-10
7.8	-52.2	-1.13E-09	-9.32E-10	-8.94E-10
7.805	-52.195	-1.13E-09	-9.32E-10	-8.94E-10
7.81	-52.19	-1.13E-09	-9.32E-10	-8.94E-10
7.815	-52.185	-1.13E-09	-9.32E-10	-8.95E-10
7.82	-52.18	-1.13E-09	-9.32E-10	-8.95E-10
7.825	-52.175	-1.13E-09	-9.32E-10	-8.95E-10
7.83	-52.17	-1.13E-09	-9.32E-10	-8.95E-10
7.835	-52.165	-1.13E-09	-9.32E-10	-8.95E-10
7.84	-52.16	-1.13E-09	-9.32E-10	-8.95E-10
7.845	-52.155	-1.13E-09	-9.32E-10	-8.94E-10
7.85	-52.15	-1.13E-09	-9.32E-10	-8.94E-10
7.855	-52.145	-1.13E-09	-9.31E-10	-8.94E-10
7.86	-52.14	-1.13E-09	-9.31E-10	-8.94E-10
7.865	-52.135	-1.13E-09	-9.31E-10	-8.94E-10
7.87	-52.13	-1.13E-09	-9.31E-10	-8.94E-10
7.875	-52.125	-1.13E-09	-9.31E-10	-8.93E-10
7.88	-52.12	-1.13E-09	-9.31E-10	-8.93E-10
7.885	-52.115	-1.13E-09	-9.31E-10	-8.93E-10
7.89	-52.11	-1.13E-09	-9.30E-10	-8.92E-10
7.895	-52.105	-1.13E-09	-9.30E-10	-8.92E-10
7.9	-52.1	-1.12E-09	-9.30E-10	-8.92E-10
7.905	-52.095	-1.12E-09	-9.29E-10	-8.92E-10
7.91	-52.09	-1.12E-09	-9.29E-10	-8.91E-10
7.915	-52.085	-1.12E-09	-9.29E-10	-8.91E-10
7.92	-52.08	-1.12E-09	-9.29E-10	-8.91E-10
7.925	-52.075	-1.12E-09	-9.30E-10	-8.90E-10
7.93	-52.07	-1.12E-09	-9.30E-10	-8.90E-10
7.935	-52.065	-1.12E-09	-9.30E-10	-8.89E-10
7.94	-52.06	-1.12E-09	-9.30E-10	-8.89E-10
7.945	-52.055	-1.12E-09	-9.29E-10	-8.89E-10
7.95	-52.05	-1.12E-09	-9.29E-10	-8.88E-10
7.955	-52.045	-1.12E-09	-9.29E-10	-8.88E-10
7.96	-52.04	-1.12E-09	-9.28E-10	-8.87E-10
7.965	-52.035	-1.12E-09	-9.28E-10	-8.87E-10
7.97	-52.03	-1.12E-09	-9.29E-10	-8.87E-10
7.975	-52.025	-1.12E-09	-9.29E-10	-8.86E-10
7.98	-52.02	-1.12E-09	-9.29E-10	-8.86E-10
7.985	-52.015	-1.12E-09	-9.29E-10	-8.86E-10
7.99	-52.01	-1.12E-09	-9.29E-10	-8.86E-10
7.995	-52.005	-1.12E-09	-9.29E-10	-8.86E-10
8	-52	-1.12E-09	-9.29E-10	-8.85E-10
8.005	-51.995	-1.12E-09	-9.29E-10	-8.85E-10
8.01	-51.99	-1.12E-09	-9.28E-10	-8.85E-10
8.015	-51.985	-1.12E-09	-9.28E-10	-8.85E-10
8.02	-51.98	-1.12E-09	-9.28E-10	-8.85E-10
8.025	-51.975	-1.12E-09	-9.27E-10	-8.85E-10
8.03	-51.97	-1.12E-09	-9.27E-10	-8.85E-10
8.035	-51.965	-1.12E-09	-9.27E-10	-8.85E-10
8.04	-51.96	-1.12E-09	-9.27E-10	-8.85E-10
8.045	-51.955	-1.12E-09	-9.27E-10	-8.86E-10
8.05	-51.95	-1.12E-09	-9.27E-10	-8.86E-10
8.055	-51.945	-1.12E-09	-9.27E-10	-8.86E-10
8.06	-51.94	-1.12E-09	-9.27E-10	-8.86E-10
8.065	-51.935	-1.12E-09	-9.26E-10	-8.86E-10
8.07	-51.93	-1.12E-09	-9.26E-10	-8.86E-10
8.075	-51.925	-1.12E-09	-9.26E-10	-8.87E-10
8.08	-51.92	-1.12E-09	-9.25E-10	-8.87E-10
8.085	-51.915	-1.12E-09	-9.25E-10	-8.88E-10
8.09	-51.91	-1.12E-09	-9.25E-10	-8.88E-10
8.095	-51.905	-1.12E-09	-9.24E-10	-8.88E-10
8.1	-51.9	-1.12E-09	-9.24E-10	-8.87E-10
8.105	-51.895	-1.12E-09	-9.24E-10	-8.87E-10
8.11	-51.89	-1.12E-09	-9.24E-10	-8.88E-10
8.115	-51.885	-1.12E-09	-9.23E-10	-8.88E-10
8.12	-51.88	-1.12E-09	-9.23E-10	-8.88E-10
8.125	-51.875	-1.12E-09	-9.22E-10	-8.88E-10
8.13	-51.87	-1.12E-09	-9.22E-10	-8.88E-10
8.135	-51.865	-1.12E-09	-9.21E-10	-8.88E-10
8.14	-51.86	-1.12E-09	-9.21E-10	-8.88E-10
8.145	-51.855	-1.12E-09	-9.21E-10	-8.87E-10
8.15	-51.85	-1.12E-09	-9.21E-10	-8.87E-10
8.155	-51.845	-1.12E-09	-9.21E-10	-8.87E-10
8.16	-51.84	-1.12E-09	-9.21E-10	-8.87E-10
8.165	-51.835	-1.12E-09	-9.21E-10	-8.87E-10
8.17	-51.83	-1.12E-09	-9.21E-10	-8.87E-10
8.175	-51.825	-1.11E-09	-9.21E-10	-8.87E-10
8.18	-51.82	-1.11E-09	-9.21E-10	-8.87E-10
8.185	-51.815	-1.11E-09	-9.21E-10	-8.86E-10
8.19	-51.81	-1.11E-09	-9.21E-10	-8.86E-10
8.195	-51.805	-1.11E-09	-9.21E-10	-8.85E-10
8.2	-51.8	-1.11E-09	-9.21E-10	-8.85E-10
8.205	-51.795	-1.11E-09	-9.21E-10	-8.85E-10
8.21	-51.79	-1.11E-09	-9.21E-10	-8.85E-10
8.215	-51.785	-1.11E-09	-9.21E-10	-8.85E-10
8.22	-51.78	-1.11E-09	-9.21E-10	-8.85E-10
8.225	-51.775	-1.11E-09	-9.20E-10	-8.85E-10
8.23	-51.77	-1.11E-09	-9.20E-10	-8.85E-10
8.235	-51.765	-1.11E-09	-9.20E-10	-8.85E-10
8.24	-51.76	-1.11E-09	-9.20E-10	-8.85E-10
8.245	-51.755	-1.11E-09	-9.20E-10	-8.84E-10
8.25	-51.75	-1.11E-09	-9.20E-10	-8.84E-10
8.255	-51.745	-1.11E-09	-9.19E-10	-8.84E-10
8.26	-51.74	-1.11E-09	-9.19E-10	-8.84E-10
8.265	-51.735	-1.11E-09	-9.19E-10	-8.84E-10
8.27	-51.73	-1.11E-09	-9.19E-10	-8.84E-10
8.275	-51.725	-1.11E-09	-9.19E-10	-8.84E-10
8.28	-51.72	-1.11E-09	-9.19E-10	-8.83E-10
8.285	-51.715	-1.11E-09	-9.18E-10	-8.83E-10
8.29	-51.71	-1.11E-09	-9.18E-10	-8.83E-10
8.295	-51.705	-1.11E-09	-9.17E-10	-8.84E-10
8.3	-51.7	-1.11E-09	-9.17E-10	-8.84E-10
8.305	-51.695	-1.11E-09	-9.16E-10	-8.84E-10
8.31	-51.69	-1.11E-09	-9.16E-10	-8.84E-10
8.315	-51.685	-1.11E-09	-9.16E-10	-8.83E-10
8.32	-51.68	-1.11E-09	-9.15E-10	-8.83E-10
8.325	-51.675	-1.11E-09	-9.15E-10	-8.83E-10
8.33	-51.67	-1.11E-09	-9.15E-10	-8.83E-10
8.335	-51.665	-1.11E-09	-9.15E-10	-8.83E-10
8.34	-51.66	-1.11E-09	-9.15E-10	-8.82E-10
8.345	-51.655	-1.11E-09	-9.15E-10	-8.82E-10
8.35	-51.65	-1.11E-09	-9.14E-10	-8.82E-10
8.355	-51.645	-1.11E-09	-9.14E-10	-8.81E-10
8.36	-51.64	-1.11E-09	-9.14E-10	-8.81E-10
8.365	-51.635	-1.11E-09	-9.14E-10	-8.81E-10
8.37	-51.63	-1.11E-09	-9.14E-10	-8.81E-10
8.375	-51.625	-1.11E-09	-9.13E-10	-8.81E-10
8.38	-51.62	-1.11E-09	-9.13E-10	-8.80E-10
8.385	-51.615	-1.11E-09	-9.13E-10	-8.80E-10
8.39	-51.61	-1.11E-09	-9.12E-10	-8.80E-10
8.395	-51.605	-1.11E-09	-9.12E-10	-8.80E-10
8.4	-51.6	-1.11E-09	-9.12E-10	-8.79E-10
8.405	-51.595	-1.11E-09	-9.12E-10	-8.79E-10
8.41	-51.59	-1.11E-09	-9.12E-10	-8.79E-10
8.415	-51.585	-1.11E-09	-9.12E-10	-8.79E-10
8.42	-51.58	-1.11E-09	-9.11E-10	-8.79E-10
8.425	-51.575	-1.11E-09	-9.11E-10	-8.79E-10
8.43	-51.57	-1.11E-09	-9.11E-10	-8.79E-10
8.435	-51.565	-1.11E-09	-9.12E-10	-8.79E-10
8.44	-51.56	-1.11E-09	-9.12E-10	-8.79E-10
8.445	-51.555	-1.11E-09	-9.12E-10	-8.79E-10
8.45	-51.55	-1.11E-09	-9.12E-10	-8.79E-10
8.455	-51.545	-1.11E-09	-9.12E-10	-8.79E-10
8.46	-51.54	-1.11E-09	-9.12E-10	-8.79E-10
8.465	-51.535	-1.11E-09	-9.12E-10	-8.79E-10
8.47	-51.53	-1.11E-09	-9.12E-10	-8.79E-10
8.475	-51.525	-1.11E-09	-9.12E-10	-8.79E-10
8.48	-51.52	-1.11E-09	-9.12E-10	-8.79E-10
8.485	-51.515	-1.11E-09	-9.13E-10	-8.78E-10
8.49	-51.51	-1.11E-09	-9.13E-10	-8.78E-10
8.495	-51.505	-1.11E-09	-9.13E-10	-8.78E-10
8.5	-51.5	-1.11E-09	-9.13E-10	-8.77E-10
8.505	-51.495	-1.11E-09	-9.13E-10	-8.77E-10
8.51	-51.49	-1.11E-09	-9.14E-10	-8.77E-10
8.515	-51.485	-1.11E-09	-9.14E-10	-8.76E-10
8.52	-51.48	-1.11E-09	-9.14E-10	-8.76E-10
8.525	-51.475	-1.11E-09	-9.14E-10	-8.76E-10
8.53	-51.47	-1.11E-09	-9.13E-10	-8.75E-10
8.535	-51.465	-1.11E-09	-9.13E-10	-8.76E-10
8.54	-51.46	-1.11E-09	-9.13E-10	-8.76E-10
8.545	-51.455	-1.10E-09	-9.13E-10	-8.76E-10
8.55	-51.45	-1.10E-09	-9.13E-10	-8.75E-10
8.555	-51.445	-1.11E-09	-9.13E-10	-8.75E-10
8.56	-51.44	-1.11E-09	-9.12E-10	-8.75E-10
8.565	-51.435	-1.11E-09	-9.12E-10	-8.75E-10
8.57	-51.43	-1.11E-09	-9.12E-10	-8.75E-10
8.575	-51.425	-1.11E-09	-9.12E-10	-8.74E-10
8.58	-51.42	-1.11E-09	-9.12E-10	-8.74E-10
8.585	-51.415	-1.11E-09	-9.12E-10	-8.73E-10
8.59	-51.41	-1.11E-09	-9.11E-10	-8.73E-10
8.595	-51.405	-1.11E-09	-9.11E-10	-8.74E-10
8.6	-51.4	-1.11E-09	-9.11E-10	-8.74E-10
8.605	-51.395	-1.11E-09	-9.11E-10	-8.74E-10
8.61	-51.39	-1.11E-09	-9.11E-10	-8.74E-10
8.615	-51.385	-1.11E-09	-9.11E-10	-8.74E-10
8.62	-51.38	-1.11E-09	-9.11E-10	-8.74E-10
8.625	-51.375	-1.11E-09	-9.11E-10	-8.74E-10
8.63	-51.37	-1.11E-09	-9.11E-10	-8.74E-10
8.635	-51.365	-1.11E-09	-9.11E-10	-8.74E-10
8.64	-51.36	-1.11E-09	-9.11E-10	-8.74E-10
8.645	-51.355	-1.11E-09	-9.11E-10	-8.74E-10
8.65	-51.35	-1.11E-09	-9.11E-10	-8.74E-10
8.655	-51.345	-1.11E-09	-9.11E-10	-8.74E-10
8.66	-51.34	-1.11E-09	-9.11E-10	-8.74E-10
8.665	-51.335	-1.11E-09	-9.11E-10	-8.73E-10
8.67	-51.33	-1.11E-09	-9.11E-10	-8.73E-10
8.675	-51.325	-1.11E-09	-9.11E-10	-8.73E-10
8.68	-51.32	-1.11E-09	-9.11E-10	-8.73E-10
8.685	-51.315	-1.11E-09	-9.11E-10	-8.74E-10
8.69	-51.31	-1.11E-09	-9.11E-10	-8.74E-10
8.695	-51.305	-1.11E-09	-9.11E-10	-8.74E-10
8.7	-51.3	-1.11E-09	-9.11E-10	-8.74E-10
8.705	-51.295	-1.11E-09	-9.11E-10	-8.74E-10
8.71	-51.29	-1.11E-09	-9.10E-10	-8.74E-10
8.715	-51.285	-1.11E-09	-9.10E-10	-8.74E-10
8.72	-51.28	-1.11E-09	-9.11E-10	-8.74E-10
8.725	-51.275	-1.11E-09	-9.11E-10	-8.74E-10
8.73	-51.27	-1.11E-09	-9.10E-10	-8.73E-10
8.735	-51.265	-1.11E-09	-9.10E-10	-8.73E-10
8.74	-51.26	-1.11E-09	-9.10E-10	-8.73E-10
8.745	-51.255	-1.11E-09	-9.10E-10	-8.73E-10
8.75	-51.25	-1.11E-09	-9.10E-10	-8.73E-10
8.755	-51.245	-1.11E-09	-9.10E-10	-8.73E-10
8.76	-51.24	-1.11E-09	-9.10E-10	-8.73E-10
8.765	-51.235	-1.11E-09	-9.10E-10	-8.73E-10
8.77	-51.23	-1.11E-09	-9.09E-10	-8.72E-10
8.775	-51.225	-1.11E-09	-9.09E-10	-8.72E-10
8.78	-51.22	-1.10E-09	-9.09E-10	-8.72E-10
8.785	-51.215	-1.10E-09	-9.08E-10	-8.72E-10
8.79	-51.21	-1.10E-09	-9.08E-10	-8.72E-10
8.795	-51.205	-1.10E-09	-9.08E-10	-8.72E-10
8.8	-51.2	-1.10E-09	-9.08E-10	-8.72E-10
8.805	-51.195	-1.10E-09	-9.07E-10	-8.71E-10
8.81	-51.19	-1.10E-09	-9.07E-10	-8.71E-10
8.815	-51.185	-1.10E-09	-9.07E-10	-8.70E-10
8.82	-51.18	-1.10E-09	-9.07E-10	-8.70E-10
8.825	-51.175	-1.10E-09	-9.07E-10	-8.70E-10
8.83	-51.17	-1.10E-09	-9.07E-10	-8.69E-10
8.835	-51.165	-1.10E-09	-9.07E-10	-8.69E-10
8.84	-51.16	-1.10E-09	-9.06E-10	-8.69E-10
8.845	-51.155	-1.10E-09	-9.06E-10	-8.69E-10
8.85	-51.15	-1.10E-09	-9.06E-10	-8.69E-10
8.855	-51.145	-1.10E-09	-9.06E-10	-8.68E-10
8.86	-51.14	-1.10E-09	-9.06E-10	-8.68E-10
8.865	-51.135	-1.10E-09	-9.06E-10	-8.68E-10
8.87	-51.13	-1.10E-09	-9.06E-10	-8.67E-10
8.875	-51.125	-1.10E-09	-9.07E-10	-8.67E-10
8.88	-51.12	-1.10E-09	-9.07E-10	-8.66E-10
8.885	-51.115	-1.10E-09	-9.07E-10	-8.66E-10
8.89	-51.11	-1.10E-09	-9.08E-10	-8.66E-10
8.895	-51.105	-1.10E-09	-9.08E-10	-8.65E-10
8.9	-51.1	-1.10E-09	-9.08E-10	-8.65E-10
8.905	-51.095	-1.10E-09	-9.08E-10	-8.65E-10
8.91	-51.09	-1.10E-09	-9.08E-10	-8.65E-10
8.915	-51.085	-1.10E-09	-9.08E-10	-8.64E-10
8.92	-51.08	-1.10E-09	-9.08E-10	-8.64E-10
8.925	-51.075	-1.10E-09	-9.08E-10	-8.64E-10
8.93	-51.07	-1.10E-09	-9.09E-10	-8.63E-10
8.935	-51.065	-1.10E-09	-9.09E-10	-8.63E-10
8.94	-51.06	-1.10E-09	-9.09E-10	-8.63E-10
8.945	-51.055	-1.10E-09	-9.09E-10	-8.62E-10
8.95	-51.05	-1.10E-09	-9.08E-10	-8.62E-10
8.955	-51.045	-1.10E-09	-9.08E-10	-8.62E-10
8.96	-51.04	-1.10E-09	-9.08E-10	-8.62E-10
8.965	-51.035	-1.10E-09	-9.08E-10	-8.62E-10
8.97	-51.03	-1.10E-09	-9.09E-10	-8.62E-10
8.975	-51.025	-1.10E-09	-9.09E-10	-8.62E-10
8.98	-51.02	-1.10E-09	-9.09E-10	-8.62E-10
8.985	-51.015	-1.10E-09	-9.09E-10	-8.61E-10
8.99	-51.01	-1.10E-09	-9.09E-10	-8.61E-10
8.995	-51.005	-1.10E-09	-9.10E-10	-8.61E-10
9	-51	-1.10E-09	-9.10E-10	-8.61E-10
9.005	-50.995	-1.10E-09	-9.10E-10	-8.60E-10
9.01	-50.99	-1.10E-09	-9.11E-10	-8.61E-10
9.015	-50.985	-1.09E-09	-9.11E-10	-8.61E-10
9.02	-50.98	-1.09E-09	-9.11E-10	-8.61E-10
9.025	-50.975	-1.09E-09	-9.12E-10	-8.61E-10
9.03	-50.97	-1.09E-09	-9.12E-10	-8.61E-10
9.035	-50.965	-1.09E-09	-9.13E-10	-8.61E-10
9.04	-50.96	-1.09E-09	-9.13E-10	-8.61E-10
9.045	-50.955	-1.09E-09	-9.14E-10	-8.61E-10
9.05	-50.95	-1.09E-09	-9.14E-10	-8.62E-10
9.055	-50.945	-1.09E-09	-9.15E-10	-8.62E-10
9.06	-50.94	-1.09E-09	-9.15E-10	-8.62E-10
9.065	-50.935	-1.09E-09	-9.16E-10	-8.62E-10
9.07	-50.93	-1.09E-09	-9.16E-10	-8.62E-10
9.075	-50.925	-1.09E-09	-9.17E-10	-8.62E-10
9.08	-50.92	-1.09E-09	-9.17E-10	-8.62E-10
9.085	-50.915	-1.09E-09	-9.17E-10	-8.62E-10
9.09	-50.91	-1.09E-09	-9.17E-10	-8.62E-10
9.095	-50.905	-1.09E-09	-9.17E-10	-8.62E-10
9.1	-50.9	-1.09E-09	-9.17E-10	-8.61E-10
9.105	-50.895	-1.09E-09	-9.18E-10	-8.61E-10
9.11	-50.89	-1.09E-09	-9.18E-10	-8.62E-10
9.115	-50.885	-1.09E-09	-9.19E-10	-8.62E-10
9.12	-50.88	-1.09E-09	-9.19E-10	-8.62E-10
9.125	-50.875	-1.09E-09	-9.18E-10	-8.61E-10
9.13	-50.87	-1.09E-09	-9.18E-10	-8.62E-10
9.135	-50.865	-1.09E-09	-9.18E-10	-8.62E-10
9.14	-50.86	-1.09E-09	-9.18E-10	-8.62E-10
9.145	-50.855	-1.09E-09	-9.17E-10	-8.62E-10
9.15	-50.85	-1.09E-09	-9.17E-10	-8.61E-10
9.155	-50.845	-1.09E-09	-9.17E-10	-8.61E-10
9.16	-50.84	-1.09E-09	-9.17E-10	-8.61E-10
9.165	-50.835	-1.09E-09	-9.16E-10	-8.61E-10
9.17	-50.83	-1.09E-09	-9.16E-10	-8.61E-10
9.175	-50.825	-1.09E-09	-9.15E-10	-8.61E-10
9.18	-50.82	-1.09E-09	-9.15E-10	-8.61E-10
9.185	-50.815	-1.09E-09	-9.15E-10	-8.60E-10
9.19	-50.81	-1.09E-09	-9.15E-10	-8.60E-10
9.195	-50.805	-1.09E-09	-9.15E-10	-8.60E-10
9.2	-50.8	-1.09E-09	-9.14E-10	-8.59E-10
9.205	-50.795	-1.09E-09	-9.14E-10	-8.59E-10
9.21	-50.79	-1.09E-09	-9.14E-10	-8.58E-10
9.215	-50.785	-1.09E-09	-9.13E-10	-8.58E-10
9.22	-50.78	-1.09E-09	-9.13E-10	-8.58E-10
9.225	-50.775	-1.09E-09	-9.13E-10	-8.57E-10
9.23	-50.77	-1.09E-09	-9.12E-10	-8.57E-10
9.235	-50.765	-1.09E-09	-9.12E-10	-8.57E-10
9.24	-50.76	-1.09E-09	-9.11E-10	-8.56E-10
9.245	-50.755	-1.09E-09	-9.11E-10	-8.56E-10
9.25	-50.75	-1.09E-09	-9.11E-10	-8.56E-10
9.255	-50.745	-1.09E-09	-9.11E-10	-8.57E-10
9.26	-50.74	-1.09E-09	-9.11E-10	-8.57E-10
9.265	-50.735	-1.09E-09	-9.12E-10	-8.57E-10
9.27	-50.73	-1.09E-09	-9.11E-10	-8.57E-10
9.275	-50.725	-1.09E-09	-9.11E-10	-8.57E-10
9.28	-50.72	-1.09E-09	-9.11E-10	-8.57E-10
9.285	-50.715	-1.09E-09	-9.11E-10	-8.57E-10
9.29	-50.71	-1.09E-09	-9.11E-10	-8.57E-10
9.295	-50.705	-1.09E-09	-9.11E-10	-8.57E-10
9.3	-50.7	-1.09E-09	-9.11E-10	-8.57E-10
9.305	-50.695	-1.09E-09	-9.11E-10	-8.57E-10
9.31	-50.69	-1.09E-09	-9.11E-10	-8.56E-10
9.315	-50.685	-1.09E-09	-9.11E-10	-8.56E-10
9.32	-50.68	-1.09E-09	-9.11E-10	-8.56E-10
9.325	-50.675	-1.09E-09	-9.11E-10	-8.56E-10
9.33	-50.67	-1.09E-09	-9.11E-10	-8.56E-10
9.335	-50.665	-1.09E-09	-9.11E-10	-8.56E-10
9.34	-50.66	-1.09E-09	-9.11E-10	-8.55E-10
9.345	-50.655	-1.09E-09	-9.11E-10	-8.55E-10
9.35	-50.65	-1.09E-09	-9.11E-10	-8.55E-10
9.355	-50.645	-1.09E-09	-9.10E-10	-8.55E-10
9.36	-50.64	-1.09E-09	-9.10E-10	-8.55E-10
9.365	-50.635	-1.09E-09	-9.10E-10	-8.55E-10
9.37	-50.63	-1.09E-09	-9.10E-10	-8.55E-10
9.375	-50.625	-1.09E-09	-9.10E-10	-8.55E-10
9.38	-50.62	-1.09E-09	-9.10E-10	-8.55E-10
9.385	-50.615	-1.09E-09	-9.10E-10	-8.55E-10
9.39	-50.61	-1.09E-09	-9.10E-10	-8.55E-10
9.395	-50.605	-1.09E-09	-9.10E-10	-8.55E-10
9.4	-50.6	-1.09E-09	-9.10E-10	-8.55E-10
9.405	-50.595	-1.09E-09	-9.10E-10	-8.55E-10
9.41	-50.59	-1.09E-09	-9.10E-10	-8.55E-10
9.415	-50.585	-1.09E-09	-9.10E-10	-8.55E-10
9.42	-50.58	-1.09E-09	-9.10E-10	-8.55E-10
9.425	-50.575	-1.09E-09	-9.10E-10	-8.55E-10
9.43	-50.57	-1.09E-09	-9.09E-10	-8.55E-10
9.435	-50.565	-1.09E-09	-9.09E-10	-8.54E-10
9.44	-50.56	-1.09E-09	-9.08E-10	-8.54E-10
9.445	-50.555	-1.09E-09	-9.08E-10	-8.54E-10
9.45	-50.55	-1.09E-09	-9.08E-10	-8.53E-10
9.455	-50.545	-1.09E-09	-9.08E-10	-8.53E-10
9.46	-50.54	-1.09E-09	-9.08E-10	-8.53E-10
9.465	-50.535	-1.09E-09	-9.08E-10	-8.53E-10
9.47	-50.53	-1.09E-09	-9.08E-10	-8.53E-10
9.475	-50.525	-1.09E-09	-9.08E-10	-8.53E-10
9.48	-50.52	-1.09E-09	-9.07E-10	-8.54E-10
9.485	-50.515	-1.09E-09	-9.07E-10	-8.54E-10
9.49	-50.51	-1.09E-09	-9.06E-10	-8.54E-10
9.495	-50.505	-1.09E-09	-9.06E-10	-8.54E-10
9.5	-50.5	-1.09E-09	-9.06E-10	-8.54E-10
9.505	-50.495	-1.09E-09	-9.05E-10	-8.54E-10
9.51	-50.49	-1.09E-09	-9.05E-10	-8.54E-10
9.515	-50.485	-1.09E-09	-9.05E-10	-8.54E-10
9.52	-50.48	-1.09E-09	-9.04E-10	-8.53E-10
9.525	-50.475	-1.08E-09	-9.04E-10	-8.53E-10
9.53	-50.47	-1.08E-09	-9.03E-10	-8.53E-10
9.535	-50.465	-1.08E-09	-9.03E-10	-8.53E-10
9.54	-50.46	-1.08E-09	-9.02E-10	-8.53E-10
9.545	-50.455	-1.08E-09	-9.02E-10	-8.53E-10
9.55	-50.45	-1.08E-09	-9.01E-10	-8.53E-10
9.555	-50.445	-1.08E-09	-9.01E-10	-8.53E-10
9.56	-50.44	-1.08E-09	-9.01E-10	-8.53E-10
9.565	-50.435	-1.08E-09	-9.01E-10	-8.53E-10
9.57	-50.43	-1.08E-09	-9.00E-10	-8.53E-10
9.575	-50.425	-1.08E-09	-9.00E-10	-8.53E-10
9.58	-50.42	-1.08E-09	-8.99E-10	-8.53E-10
9.585	-50.415	-1.08E-09	-8.99E-10	-8.53E-10
9.59	-50.41	-1.08E-09	-8.98E-10	-8.53E-10
9.595	-50.405	-1.08E-09	-8.97E-10	-8.53E-10
9.6	-50.4	-1.08E-09	-8.97E-10	-8.53E-10
9.605	-50.395	-1.08E-09	-8.97E-10	-8.53E-10
9.61	-50.39	-1.08E-09	-8.97E-10	-8.53E-10
9.615	-50.385	-1.08E-09	-8.96E-10	-8.52E-10
9.62	-50.38	-1.08E-09	-8.96E-10	-8.52E-10
9.625	-50.375	-1.08E-09	-8.96E-10	-8.52E-10
9.63	-50.37	-1.08E-09	-8.96E-10	-8.52E-10
9.635	-50.365	-1.08E-09	-8.96E-10	-8.52E-10
9.64	-50.36	-1.08E-09	-8.96E-10	-8.52E-10
9.645	-50.355	-1.08E-09	-8.95E-10	-8.51E-10
9.65	-50.35	-1.08E-09	-8.95E-10	-8.51E-10
9.655	-50.345	-1.08E-09	-8.95E-10	-8.51E-10
9.66	-50.34	-1.08E-09	-8.95E-10	-8.51E-10
9.665	-50.335	-1.08E-09	-8.96E-10	-8.51E-10
9.67	-50.33	-1.08E-09	-8.96E-10	-8.50E-10
9.675	-50.325	-1.08E-09	-8.95E-10	-8.50E-10
9.68	-50.32	-1.08E-09	-8.95E-10	-8.50E-10
9.685	-50.315	-1.08E-09	-8.95E-10	-8.50E-10
9.69	-50.31	-1.08E-09	-8.95E-10	-8.50E-10
9.695	-50.305	-1.08E-09	-8.95E-10	-8.50E-10
9.7	-50.3	-1.08E-09	-8.95E-10	-8.50E-10
9.705	-50.295	-1.08E-09	-8.95E-10	-8.50E-10
9.71	-50.29	-1.08E-09	-8.95E-10	-8.50E-10
9.715	-50.285	-1.08E-09	-8.95E-10	-8.50E-10
9.72	-50.28	-1.08E-09	-8.94E-10	-8.50E-10
9.725	-50.275	-1.08E-09	-8.94E-10	-8.50E-10
9.73	-50.27	-1.08E-09	-8.94E-10	-8.50E-10
9.735	-50.265	-1.07E-09	-8.93E-10	-8.49E-10
9.74	-50.26	-1.07E-09	-8.93E-10	-8.49E-10
9.745	-50.255	-1.07E-09	-8.93E-10	-8.49E-10
9.75	-50.25	-1.07E-09	-8.93E-10	-8.48E-10
9.755	-50.245	-1.07E-09	-8.93E-10	-8.48E-10
9.76	-50.24	-1.07E-09	-8.92E-10	-8.48E-10
9.765	-50.235	-1.07E-09	-8.92E-10	-8.48E-10
9.77	-50.23	-1.07E-09	-8.92E-10	-8.48E-10
9.775	-50.225	-1.07E-09	-8.92E-10	-8.48E-10
9.78	-50.22	-1.07E-09	-8.91E-10	-8.47E-10
9.785	-50.215	-1.07E-09	-8.91E-10	-8.47E-10
9.79	-50.21	-1.07E-09	-8.90E-10	-8.47E-10
9.795	-50.205	-1.07E-09	-8.90E-10	-8.47E-10
9.8	-50.2	-1.07E-09	-8.89E-10	-8.47E-10
9.805	-50.195	-1.07E-09	-8.89E-10	-8.47E-10
9.81	-50.19	-1.07E-09	-8.88E-10	-8.47E-10
9.815	-50.185	-1.07E-09	-8.88E-10	-8.46E-10
9.82	-50.18	-1.07E-09	-8.87E-10	-8.46E-10
9.825	-50.175	-1.07E-09	-8.86E-10	-8.46E-10
9.83	-50.17	-1.07E-09	-8.86E-10	-8.45E-10
9.835	-50.165	-1.07E-09	-8.85E-10	-8.45E-10
9.84	-50.16	-1.07E-09	-8.84E-10	-8.45E-10
9.845	-50.155	-1.07E-09	-8.84E-10	-8.44E-10
9.85	-50.15	-1.07E-09	-8.84E-10	-8.44E-10
9.855	-50.145	-1.07E-09	-8.83E-10	-8.44E-10
9.86	-50.14	-1.07E-09	-8.82E-10	-8.44E-10
9.865	-50.135	-1.07E-09	-8.82E-10	-8.44E-10
9.87	-50.13	-1.07E-09	-8.81E-10	-8.43E-10
9.875	-50.125	-1.07E-09	-8.81E-10	-8.43E-10
9.88	-50.12	-1.07E-09	-8.80E-10	-8.43E-10
9.885	-50.115	-1.07E-09	-8.80E-10	-8.43E-10
9.89	-50.11	-1.07E-09	-8.81E-10	-8.43E-10
9.895	-50.105	-1.07E-09	-8.81E-10	-8.44E-10
9.9	-50.1	-1.07E-09	-8.80E-10	-8.43E-10
9.905	-50.095	-1.07E-09	-8.79E-10	-8.43E-10
9.91	-50.09	-1.07E-09	-8.79E-10	-8.43E-10
9.915	-50.085	-1.07E-09	-8.78E-10	-8.43E-10
9.92	-50.08	-1.07E-09	-8.78E-10	-8.43E-10
9.925	-50.075	-1.07E-09	-8.78E-10	-8.43E-10
9.93	-50.07	-1.07E-09	-8.78E-10	-8.43E-10
9.935	-50.065	-1.07E-09	-8.78E-10	-8.43E-10
9.94	-50.06	-1.07E-09	-8.78E-10	-8.43E-10
9.945	-50.055	-1.07E-09	-8.78E-10	-8.43E-10
9.95	-50.05	-1.07E-09	-8.77E-10	-8.42E-10
9.955	-50.045	-1.07E-09	-8.77E-10	-8.42E-10
9.96	-50.04	-1.07E-09	-8.77E-10	-8.42E-10
9.965	-50.035	-1.07E-09	-8.77E-10	-8.42E-10
9.97	-50.03	-1.07E-09	-8.77E-10	-8.42E-10
9.975	-50.025	-1.07E-09	-8.77E-10	-8.42E-10
9.98	-50.02	-1.07E-09	-8.77E-10	-8.42E-10
9.985	-50.015	-1.07E-09	-8.78E-10	-8.42E-10
9.99	-50.01	-1.07E-09	-8.77E-10	-8.42E-10
[truncated: 22,001 more rows]
