# Supplementary material for: A proton-gated channel identified in the centipede antenna
Source: EMBO Rep. 2025 Oct 20;26(24):6083–95. doi: 10.1038/s44319-025-00606-2 (PMC12714832; doi:10.1038/s44319-025-00606-2)
Supplement: Supplementary file 6 — Source data Fig. 2 [file 44319_2025_606_MOESM6_ESM.zip › Figure2J/Figure2J_PDPNaC1_reversal_voltage.csv]

Na	K	Cs
-4.5	-14.7	-24.3
-7.58	-14.7	-27
-5.3	-14.7	-24.19
-1.7	-11.63	-21.4
0	-8	-16.8
