# Supplementary material for: A proton-gated channel identified in the centipede antenna
Source: EMBO Rep. 2025 Oct 20;26(24):6083–95. doi: 10.1038/s44319-025-00606-2 (PMC12714832; doi:10.1038/s44319-025-00606-2)
Supplement: Supplementary file 6 — Source data Fig. 2 [file 44319_2025_606_MOESM6_ESM.zip › Figure2K/Figure2K_PDPNaC1_ion_selectivity_P(X)_P(Na).csv]

P(K)/P(Na)	P(K)/P(Cs)
0.668698	0.457868
0.755099	0.464784
0.69014	0.474606
0.675859	0.459678
0.729332	0.515399
