# Supplementary material for: A proton-gated channel identified in the centipede antenna
Source: EMBO Rep. 2025 Oct 20;26(24):6083–95. doi: 10.1038/s44319-025-00606-2 (PMC12714832; doi:10.1038/s44319-025-00606-2)
Supplement: Supplementary file 7 — Source data Fig. 3 [file 44319_2025_606_MOESM7_ESM.zip]

Archive with 19 entries (12 files):
- Figure3A_and_B/
- Figure3A_and_B/9JF7.jpg
- Figure3A_and_B/EMD-61429_map_half_A_flipped.mrc
- Figure3A_and_B/EMD-61429_map_half_B_flipped.mrc
- Figure3A_and_B/EMD-61429_map_sharp_flipped.mrc
- Figure3A_and_B/EMD-61429_validation reports.pdf
- Figure3A_and_B/PDB-9JF7.pdb
- Figure3C/
- Figure3C/Figure3C_Pym_PDPNaC1_hole.pse
- Figure3D/
- Figure3D/Figure3D_Pad_hole_curve.csv
- Figure3E/
- Figure3E/Figure3E_G378Q_I_V_current_rawdata.csv
- Figure3F/
- Figure3F/Figure3F_G378Q_reversal_voltage.csv
- Figure3G/
- Figure3G/Figure3G_G378Q_ion_selectivity_P(X)_P(Na).csv
- Figure3H/
- Figure3H/Figure3H_PDPNaC1_structure_pdb_9JF7.pdb
