# Supplementary material for: A proton-gated channel identified in the centipede antenna
Source: EMBO Rep. 2025 Oct 20;26(24):6083–95. doi: 10.1038/s44319-025-00606-2 (PMC12714832; doi:10.1038/s44319-025-00606-2)
Supplement: Supplementary file 7 — Source data Fig. 3 [file 44319_2025_606_MOESM7_ESM.zip › Figure3A_and_B/PDB-9JF7.pdb]

ATOM     76  O   ILE A  46     130.200 108.779  90.644  1.00 30.00           O  
ATOM     77  N   ILE A  46     132.658 107.384  88.535  1.00 30.00           N  
ATOM     78  CA  ILE A  46     132.193 108.462  89.389  1.00 30.00           C  
ATOM     79  C   ILE A  46     130.720 108.360  89.602  1.00 30.00           C  
ATOM     80  CB  ILE A  46     132.532 109.838  88.803  1.00 30.00           C  
ATOM     81  CG1 ILE A  46     133.316 110.666  89.820  1.00 30.00           C  
ATOM     82  CG2 ILE A  46     131.279 110.573  88.349  1.00 30.00           C  
ATOM     83  CD1 ILE A  46     134.686 110.106  90.124  1.00 30.00           C  
ATOM     84  O   ILE A  47     127.475 106.571  90.602  1.00 30.00           O  
ATOM     85  N   ILE A  47     130.007 107.807  88.640  1.00 30.00           N  
ATOM     86  CA  ILE A  47     128.582 107.637  88.804  1.00 30.00           C  
ATOM     87  C   ILE A  47     128.365 106.506  89.770  1.00 30.00           C  
ATOM     88  CB  ILE A  47     127.869 107.361  87.474  1.00 30.00           C  
ATOM     89  CG1 ILE A  47     127.308 108.660  86.897  1.00 30.00           C  
ATOM     90  CG2 ILE A  47     126.749 106.352  87.655  1.00 30.00           C  
ATOM     91  CD1 ILE A  47     128.363 109.603  86.362  1.00 30.00           C  
ATOM     92  O   ILE A  48     128.740 104.171  92.922  1.00 30.00           O  
ATOM     93  N   ILE A  48     129.193 105.475  89.687  1.00 30.00           N  
ATOM     94  CA  ILE A  48     129.022 104.308  90.554  1.00 30.00           C  
ATOM     95  C   ILE A  48     129.415 104.601  92.001  1.00 30.00           C  
ATOM     96  CB  ILE A  48     129.782 103.075  90.022  1.00 30.00           C  
ATOM     97  CG1 ILE A  48     129.004 102.426  88.879  1.00 30.00           C  
ATOM     98  CG2 ILE A  48     130.026 102.063  91.129  1.00 30.00           C  
ATOM     99  CD1 ILE A  48     129.817 101.430  88.083  1.00 30.00           C  
ATOM    100  O   ILE A  49     129.645 106.620  95.341  1.00 30.00           O  
ATOM    101  N   ILE A  49     130.495 105.342  92.200  1.00 30.00           N  
ATOM    102  CA  ILE A  49     130.916 105.696  93.551  1.00 30.00           C  
ATOM    103  C   ILE A  49     129.965 106.717  94.160  1.00 30.00           C  
ATOM    104  CB  ILE A  49     132.375 106.200  93.606  1.00 30.00           C  
ATOM    105  CG1 ILE A  49     133.149 105.457  94.696  1.00 30.00           C  
ATOM    106  CG2 ILE A  49     132.439 107.699  93.847  1.00 30.00           C  
ATOM    107  CD1 ILE A  49     134.564 105.953  94.876  1.00 30.00           C  
ATOM    108  N   SER A  50     129.503 107.695  93.382  1.00 85.75           N  
ATOM    109  CA  SER A  50     128.504 108.606  93.907  1.00 85.24           C  
ATOM    110  C   SER A  50     127.161 108.044  94.224  1.00 85.57           C  
ATOM    111  O   SER A  50     126.417 108.607  95.018  1.00 87.56           O  
ATOM    112  CB  SER A  50     128.575 110.061  93.447  1.00 86.43           C  
ATOM    113  OG  SER A  50     128.002 110.206  92.161  1.00 86.83           O  
ATOM    114  H   SER A  50     129.727 107.845  92.565  1.00 85.99           H  
ATOM    115  HA  SER A  50     128.160 108.545  92.994  1.00 86.04           H  
ATOM    116  HB2 SER A  50     128.084 110.617  94.069  1.00 86.06           H  
ATOM    117  HB3 SER A  50     129.504 110.337  93.414  1.00 86.21           H  
ATOM    118  HG  SER A  50     127.560 110.895  92.131  1.00 85.84           H  
ATOM    119  N   CYS A  51     126.857 106.916  93.604  1.00 91.54           N  
ATOM    120  CA  CYS A  51     125.581 106.282  93.842  1.00 92.01           C  
ATOM    121  C   CYS A  51     125.693 105.395  95.058  1.00 95.35           C  
ATOM    122  O   CYS A  51     124.714 105.213  95.775  1.00 96.70           O  
ATOM    123  CB  CYS A  51     125.139 105.472  92.630  1.00 91.65           C  
ATOM    124  SG  CYS A  51     123.396 105.016  92.694  1.00 97.03           S  
ATOM    125  H   CYS A  51     127.354 106.500  93.036  1.00 92.28           H  
ATOM    126  HA  CYS A  51     124.882 106.942  94.022  1.00 92.24           H  
ATOM    127  HB2 CYS A  51     125.662 104.657  92.582  1.00 92.18           H  
ATOM    128  HB3 CYS A  51     125.269 106.004  91.829  1.00 92.12           H  
ATOM    129  HG  CYS A  51     122.733 105.885  93.468  1.00 92.61           H  
ATOM    130  N   ILE A  52     126.866 104.817  95.295  1.00 96.15           N  
ATOM    131  CA  ILE A  52     127.040 104.025  96.508  1.00 95.83           C  
ATOM    132  C   ILE A  52     127.048 105.026  97.653  1.00 93.55           C  
ATOM    133  O   ILE A  52     126.576 104.713  98.740  1.00 90.95           O  
ATOM    134  CB  ILE A  52     128.317 103.147  96.480  1.00 96.99           C  
ATOM    135  CG1 ILE A  52     128.191 102.022  95.433  1.00 95.56           C  
ATOM    136  CG2 ILE A  52     128.637 102.581  97.862  1.00 94.71           C  
ATOM    137  CD1 ILE A  52     127.382 100.810  95.850  1.00 93.65           C  
ATOM    138  H   ILE A  52     127.533 104.829  94.753  1.00 93.92           H  
ATOM    139  HA  ILE A  52     126.272 103.431  96.631  1.00 94.06           H  
ATOM    140  HB  ILE A  52     129.065 103.708  96.224  1.00 94.41           H  
ATOM    141 HG12 ILE A  52     127.771 102.371  94.635  1.00 94.26           H  
ATOM    142 HG13 ILE A  52     129.083 101.714  95.211  1.00 94.18           H  
ATOM    143 HG21 ILE A  52     127.829 102.291  98.292  1.00 94.21           H  
ATOM    144 HG22 ILE A  52     129.063 103.262  98.388  1.00 94.19           H  
ATOM    145 HG23 ILE A  52     129.239 101.841  97.766  1.00 94.12           H  
ATOM    146 HD11 ILE A  52     126.647 101.078  96.405  1.00 93.97           H  
ATOM    147 HD12 ILE A  52     127.046 100.384  95.059  1.00 94.04           H  
ATOM    148 HD13 ILE A  52     127.950 100.201  96.327  1.00 94.07           H  
ATOM    149  N   GLY A  53     127.545 106.241  97.412  1.00 88.97           N  
ATOM    150  CA  GLY A  53     127.510 107.272  98.443  1.00 90.87           C  
ATOM    151  C   GLY A  53     126.115 107.796  98.721  1.00 89.64           C  
ATOM    152  O   GLY A  53     125.720 107.848  99.867  1.00 89.77           O  
ATOM    153  H   GLY A  53     127.921 106.488  96.680  1.00 89.04           H  
ATOM    154  HA2 GLY A  53     127.882 106.932  99.271  1.00 89.63           H  
ATOM    155  HA3 GLY A  53     128.054 108.022  98.152  1.00 89.40           H  
ATOM    156  N   MET A  54     125.386 108.209  97.697  1.00 84.19           N  
ATOM    157  CA  MET A  54     124.022 108.651  97.846  1.00 81.27           C  
ATOM    158  C   MET A  54     123.246 107.659  98.662  1.00 82.61           C  
ATOM    159  O   MET A  54     122.565 108.037  99.589  1.00 84.75           O  
ATOM    160  CB  MET A  54     123.389 108.730  96.474  1.00 83.06           C  
ATOM    161  CG  MET A  54     121.944 109.137  96.456  1.00 86.71           C  
ATOM    162  SD  MET A  54     120.894 107.849  95.739  1.00 97.10           S  
ATOM    163  CE  MET A  54     120.051 107.138  97.152  1.00 84.69           C  
ATOM    164  H   MET A  54     125.684 108.219  96.891  1.00 85.54           H  
ATOM    165  HA  MET A  54     123.994 109.536  98.267  1.00 84.85           H  
ATOM    166  HB2 MET A  54     123.863 109.369  95.925  1.00 84.70           H  
ATOM    167  HB3 MET A  54     123.429 107.863  96.047  1.00 85.14           H  
ATOM    168  HG2 MET A  54     121.879 109.922  95.893  1.00 84.80           H  
ATOM    169  HG3 MET A  54     121.644 109.357  97.348  1.00 85.23           H  
ATOM    170  HE1 MET A  54     120.217 106.194  97.163  1.00 84.58           H  
ATOM    171  HE2 MET A  54     119.110 107.300  97.062  1.00 84.63           H  
ATOM    172  HE3 MET A  54     120.370 107.536  97.962  1.00 84.83           H  
ATOM    173  N   PHE A  55     123.336 106.386  98.331  1.00 89.51           N  
ATOM    174  CA  PHE A  55     122.540 105.378  99.025  1.00 91.18           C  
ATOM    175  C   PHE A  55     122.946 105.253 100.479  1.00 89.83           C  
ATOM    176  O   PHE A  55     122.098 105.037 101.334  1.00 90.46           O  
ATOM    177  CB  PHE A  55     122.697 104.031  98.331  1.00 92.35           C  
ATOM    178  CG  PHE A  55     121.839 102.943  98.905  1.00 92.29           C  
ATOM    179  CD1 PHE A  55     120.538 102.769  98.467  1.00 92.11           C  
ATOM    180  CD2 PHE A  55     122.339 102.079  99.871  1.00 91.46           C  
ATOM    181  CE1 PHE A  55     119.748 101.764  98.987  1.00 92.00           C  
ATOM    182  CE2 PHE A  55     121.552 101.076 100.396  1.00 90.34           C  
ATOM    183  CZ  PHE A  55     120.255 100.916  99.952  1.00 91.13           C  
ATOM    184  H   PHE A  55     123.854 106.081  97.716  1.00 90.28           H  
ATOM    185  HA  PHE A  55     121.594 105.619  99.007  1.00 89.99           H  
ATOM    186  HB2 PHE A  55     122.457 104.129  97.396  1.00 90.37           H  
ATOM    187  HB3 PHE A  55     123.621 103.744  98.402  1.00 90.27           H  
ATOM    188  HD1 PHE A  55     120.190 103.336  97.818  1.00 90.24           H  
ATOM    189  HD2 PHE A  55     123.211 102.182 100.178  1.00 90.29           H  
ATOM    190  HE1 PHE A  55     118.874 101.658  98.689  1.00 90.29           H  
ATOM    191  HE2 PHE A  55     121.895 100.508 101.047  1.00 89.91           H  
ATOM    192  HZ  PHE A  55     119.723 100.240 100.305  1.00 90.11           H  
ATOM    193  N   TRP A  56     124.233 105.401 100.764  1.00 84.03           N  
ATOM    194  CA  TRP A  56     124.712 105.300 102.133  1.00 84.76           C  
ATOM    195  C   TRP A  56     124.349 106.515 102.985  1.00 85.57           C  
ATOM    196  O   TRP A  56     124.021 106.361 104.150  1.00 87.45           O  
ATOM    197  CB  TRP A  56     126.213 105.093 102.157  1.00 84.34           C  
ATOM    198  CG  TRP A  56     126.758 104.946 103.527  1.00 85.76           C  
ATOM    199  CD1 TRP A  56     127.605 105.800 104.168  1.00 83.47           C  
ATOM    200  CD2 TRP A  56     126.492 103.882 104.442  1.00 87.60           C  
ATOM    201  NE1 TRP A  56     127.884 105.333 105.426  1.00 83.93           N  
ATOM    202  CE2 TRP A  56     127.212 104.155 105.619  1.00 87.15           C  
ATOM    203  CE3 TRP A  56     125.712 102.723 104.380  1.00 85.15           C  
ATOM    204  CZ2 TRP A  56     127.178 103.314 106.722  1.00 85.55           C  
ATOM    205  CZ3 TRP A  56     125.681 101.891 105.473  1.00 86.65           C  
ATOM    206  CH2 TRP A  56     126.409 102.188 106.631  1.00 86.63           C  
ATOM    207  H   TRP A  56     124.842 105.563 100.180  1.00 85.40           H  
ATOM    208  HA  TRP A  56     124.301 104.517 102.553  1.00 85.45           H  
ATOM    209  HB2 TRP A  56     126.429 104.286 101.665  1.00 85.55           H  
ATOM    210  HB3 TRP A  56     126.648 105.858 101.750  1.00 85.05           H  
ATOM    211  HD1 TRP A  56     127.943 106.586 103.804  1.00 84.94           H  
ATOM    212  HE1 TRP A  56     128.397 105.716 105.999  1.00 84.97           H  
ATOM    213  HE3 TRP A  56     125.225 102.517 103.616  1.00 84.85           H  
ATOM    214  HZ2 TRP A  56     127.661 103.508 107.493  1.00 84.98           H  
ATOM    215  HZ3 TRP A  56     125.166 101.118 105.443  1.00 85.32           H  
ATOM    216  HH2 TRP A  56     126.367 101.606 107.354  1.00 85.25           H  
ATOM    217  N   ASN A  57     124.379 107.712 102.414  1.00 75.72           N  
ATOM    218  CA  ASN A  57     123.993 108.897 103.162  1.00 71.41           C  
ATOM    219  C   ASN A  57     122.506 108.843 103.356  1.00 74.79           C  
ATOM    220  O   ASN A  57     122.017 109.385 104.343  1.00 77.57           O  
ATOM    221  CB  ASN A  57     124.353 110.183 102.440  1.00 71.30           C  
ATOM    222  CG  ASN A  57     124.633 111.323 103.383  1.00 75.33           C  
ATOM    223  OD1 ASN A  57     123.773 111.733 104.158  1.00 76.14           O  
ATOM    224  ND2 ASN A  57     125.843 111.855 103.311  1.00 76.10           N  
ATOM    225  H   ASN A  57     124.613 107.845 101.598  1.00 77.18           H  
ATOM    226  HA  ASN A  57     124.429 108.908 104.040  1.00 75.79           H  
ATOM    227  HB2 ASN A  57     125.153 110.060 101.907  1.00 76.08           H  
ATOM    228  HB3 ASN A  57     123.615 110.432 101.864  1.00 75.73           H  
ATOM    229 HD21 ASN A  57     126.631 111.315 103.525  1.00 75.72           H  
ATOM    230 HD22 ASN A  57     125.951 112.792 103.042  1.00 75.70           H  
ATOM    231  N   VAL A  58     121.766 108.172 102.466  1.00 74.89           N  
ATOM    232  CA  VAL A  58     120.321 108.074 102.718  1.00 74.39           C  
ATOM    233  C   VAL A  58     120.032 107.042 103.810  1.00 78.09           C  
ATOM    234  O   VAL A  58     119.076 107.199 104.563  1.00 82.51           O  
ATOM    235  CB  VAL A  58     119.527 107.836 101.421  1.00 74.77           C  
ATOM    236  CG1 VAL A  58     118.088 107.435 101.700  1.00 76.10           C  
ATOM    237  CG2 VAL A  58     119.561 109.090 100.551  1.00 75.42           C  
ATOM    238  H   VAL A  58     122.037 107.812 101.734  1.00 77.34           H  
ATOM    239  HA  VAL A  58     120.004 108.935 103.064  1.00 76.55           H  
ATOM    240  HB  VAL A  58     119.935 107.104 100.912  1.00 77.24           H  
ATOM    241 HG11 VAL A  58     117.559 107.603 100.918  1.00 76.76           H  
ATOM    242 HG12 VAL A  58     118.054 106.499 101.909  1.00 76.74           H  
ATOM    243 HG13 VAL A  58     117.740 107.949 102.428  1.00 77.11           H  
ATOM    244 HG21 VAL A  58     120.468 109.366 100.411  1.00 77.05           H  
ATOM    245 HG22 VAL A  58     119.152 108.900  99.705  1.00 77.27           H  
ATOM    246 HG23 VAL A  58     119.079 109.791 100.995  1.00 76.54           H  
ATOM    247  N   VAL A  59     120.860 106.016 103.941  1.00 81.50           N  
ATOM    248  CA  VAL A  59     120.699 105.028 105.012  1.00 80.90           C  
ATOM    249  C   VAL A  59     120.951 105.704 106.344  1.00 79.30           C  
ATOM    250  O   VAL A  59     120.137 105.619 107.225  1.00 80.27           O  
ATOM    251  CB  VAL A  59     121.700 103.855 104.874  1.00 82.10           C  
ATOM    252  CG1 VAL A  59     121.759 103.009 106.140  1.00 81.44           C  
ATOM    253  CG2 VAL A  59     121.359 102.989 103.669  1.00 80.29           C  
ATOM    254  H   VAL A  59     121.525 105.872 103.417  1.00 81.12           H  
ATOM    255  HA  VAL A  59     119.787 104.667 105.009  1.00 80.60           H  
ATOM    256  HB  VAL A  59     122.603 104.201 104.733  1.00 81.03           H  
ATOM    257 HG11 VAL A  59     122.314 103.444 106.791  1.00 80.76           H  
ATOM    258 HG12 VAL A  59     120.874 102.878 106.487  1.00 81.20           H  
ATOM    259 HG13 VAL A  59     122.153 102.161 105.929  1.00 80.93           H  
ATOM    260 HG21 VAL A  59     120.752 103.456 103.092  1.00 80.76           H  
ATOM    261 HG22 VAL A  59     120.952 102.171 103.958  1.00 80.84           H  
ATOM    262 HG23 VAL A  59     122.173 102.800 103.194  1.00 81.38           H  
ATOM    263  N   GLU A  60     122.072 106.384 106.489  1.00 77.03           N  
ATOM    264  CA  GLU A  60     122.427 107.051 107.738  1.00 76.57           C  
ATOM    265  C   GLU A  60     121.303 107.966 108.201  1.00 77.32           C  
ATOM    266  O   GLU A  60     120.963 107.997 109.387  1.00 81.01           O  
ATOM    267  CB  GLU A  60     123.727 107.837 107.570  1.00 75.65           C  
ATOM    268  CG  GLU A  60     124.956 106.972 107.343  1.00 77.39           C  
ATOM    269  CD  GLU A  60     126.210 107.792 107.109  1.00 80.51           C  
ATOM    270  OE1 GLU A  60     126.097 109.024 106.936  1.00 78.50           O  
ATOM    271  OE2 GLU A  60     127.312 107.203 107.098  1.00 81.94           O  
ATOM    272  H   GLU A  60     122.595 106.557 105.828  1.00 78.62           H  
ATOM    273  HA  GLU A  60     122.569 106.379 108.423  1.00 78.31           H  
ATOM    274  HB2 GLU A  60     123.637 108.428 106.806  1.00 78.29           H  
ATOM    275  HB3 GLU A  60     123.878 108.361 108.373  1.00 78.03           H  
ATOM    276  HG2 GLU A  60     125.101 106.417 108.124  1.00 78.12           H  
ATOM    277  HG3 GLU A  60     124.815 106.420 106.561  1.00 78.76           H  
ATOM    278  N   ASN A  61     120.714 108.726 107.278  1.00 73.36           N  
ATOM    279  CA  ASN A  61     119.605 109.600 107.652  1.00 74.42           C  
ATOM    280  C   ASN A  61     118.428 108.786 108.178  1.00 78.04           C  
ATOM    281  O   ASN A  61     117.808 109.144 109.189  1.00 79.61           O  
ATOM    282  CB  ASN A  61     119.177 110.448 106.456  1.00 75.03           C  
ATOM    283  CG  ASN A  61     120.309 111.275 105.897  1.00 79.06           C  
ATOM    284  OD1 ASN A  61     121.334 111.462 106.549  1.00 80.10           O  
ATOM    285  ND2 ASN A  61     120.127 111.781 104.684  1.00 80.99           N  
ATOM    286  H   ASN A  61     120.934 108.757 106.447  1.00 76.85           H  
ATOM    287  HA  ASN A  61     119.897 110.199 108.357  1.00 76.48           H  
ATOM    288  HB2 ASN A  61     118.471 111.053 106.734  1.00 76.87           H  
ATOM    289  HB3 ASN A  61     118.855 109.862 105.752  1.00 76.66           H  
ATOM    290 HD21 ASN A  61     119.395 111.629 104.259  1.00 76.66           H  
ATOM    291 HD22 ASN A  61     120.743 112.260 104.323  1.00 77.91           H  
ATOM    292  N   ILE A  62     118.024 107.761 107.445  1.00 76.23           N  
ATOM    293  CA  ILE A  62     116.845 107.000 107.824  1.00 77.37           C  
ATOM    294  C   ILE A  62     117.162 106.290 109.109  1.00 79.15           C  
ATOM    295  O   ILE A  62     116.270 106.008 109.898  1.00 82.35           O  
ATOM    296  CB  ILE A  62     116.390 106.027 106.710  1.00 78.25           C  
ATOM    297  CG1 ILE A  62     115.848 106.813 105.517  1.00 74.82           C  
ATOM    298  CG2 ILE A  62     115.312 105.077 107.201  1.00 78.30           C  
ATOM    299  CD1 ILE A  62     115.904 106.061 104.210  1.00 77.24           C  
ATOM    300  H   ILE A  62     118.414 107.460 106.733  1.00 77.44           H  
ATOM    301  HA  ILE A  62     116.100 107.611 107.998  1.00 77.22           H  
ATOM    302  HB  ILE A  62     117.150 105.492 106.429  1.00 77.63           H  
ATOM    303 HG12 ILE A  62     114.923 107.050 105.685  1.00 76.73           H  
ATOM    304 HG13 ILE A  62     116.368 107.621 105.400  1.00 77.09           H  
ATOM    305 HG21 ILE A  62     115.700 104.405 107.767  1.00 77.66           H  
ATOM    306 HG22 ILE A  62     114.894 104.648 106.454  1.00 77.60           H  
ATOM    307 HG23 ILE A  62     114.657 105.583 107.680  1.00 77.28           H  
ATOM    308 HD11 ILE A  62     116.770 105.659 104.114  1.00 77.53           H  
ATOM    309 HD12 ILE A  62     115.749 106.681 103.494  1.00 77.34           H  
ATOM    310 HD13 ILE A  62     115.226 105.383 104.200  1.00 77.62           H  
ATOM    311  O   LYS A  63     117.661 106.291 112.491  1.00 30.00           O  
ATOM    312  N   LYS A  63     118.431 106.019 109.350  1.00 30.00           N  
ATOM    313  CA  LYS A  63     118.794 105.437 110.615  1.00 30.00           C  
ATOM    314  C   LYS A  63     118.528 106.472 111.669  1.00 30.00           C  
ATOM    315  CB  LYS A  63     120.251 105.027 110.641  1.00 30.00           C  
ATOM    316  CG  LYS A  63     120.491 103.587 110.235  1.00 30.00           C  
ATOM    317  CD  LYS A  63     121.904 103.147 110.575  1.00 30.00           C  
ATOM    318  CE  LYS A  63     122.927 103.779 109.644  1.00 30.00           C  
ATOM    319  NZ  LYS A  63     124.317 103.341 109.948  1.00 30.00           N  
ATOM    320  N   LEU A  64     119.245 107.579 111.649  1.00 73.79           N  
ATOM    321  CA  LEU A  64     119.103 108.570 112.703  1.00 69.79           C  
ATOM    322  C   LEU A  64     117.685 109.005 112.945  1.00 70.51           C  
ATOM    323  O   LEU A  64     117.383 109.446 114.034  1.00 76.44           O  
ATOM    324  CB  LEU A  64     119.909 109.825 112.418  1.00 73.39           C  
ATOM    325  CG  LEU A  64     121.360 109.885 112.913  1.00 76.59           C  
ATOM    326  CD1 LEU A  64     122.343 109.314 111.896  1.00 73.28           C  
ATOM    327  CD2 LEU A  64     121.726 111.320 113.270  1.00 75.21           C  
ATOM    328  H   LEU A  64     119.809 107.771 111.032  1.00 74.72           H  
ATOM    329  HA  LEU A  64     119.430 108.179 113.540  1.00 73.59           H  
ATOM    330  HB2 LEU A  64     119.911 110.003 111.464  1.00 74.55           H  
ATOM    331  HB3 LEU A  64     119.443 110.560 112.845  1.00 73.74           H  
ATOM    332  HG  LEU A  64     121.442 109.359 113.722  1.00 74.22           H  
ATOM    333 HD11 LEU A  64     122.149 108.384 111.768  1.00 73.78           H  
ATOM    334 HD12 LEU A  64     123.235 109.407 112.235  1.00 73.63           H  
ATOM    335 HD13 LEU A  64     122.259 109.789 111.066  1.00 74.47           H  
ATOM    336 HD21 LEU A  64     122.662 111.366 113.476  1.00 73.73           H  
ATOM    337 HD22 LEU A  64     121.528 111.888 112.522  1.00 74.22           H  
ATOM    338 HD23 LEU A  64     121.217 111.594 114.036  1.00 73.85           H  
ATOM    339  N   TYR A  65     116.810 108.927 111.955  1.00 70.69           N  
ATOM    340  CA  TYR A  65     115.407 109.260 112.186  1.00 75.70           C  
ATOM    341  C   TYR A  65     114.700 108.164 112.973  1.00 73.65           C  
ATOM    342  O   TYR A  65     114.213 108.396 114.085  1.00 75.68           O  
ATOM    343  CB  TYR A  65     114.687 109.504 110.862  1.00 71.19           C  
ATOM    344  CG  TYR A  65     113.216 109.801 111.047  1.00 67.06           C  
ATOM    345  CD1 TYR A  65     112.795 111.032 111.530  1.00 68.41           C  
ATOM    346  CD2 TYR A  65     112.251 108.847 110.758  1.00 66.77           C  
ATOM    347  CE1 TYR A  65     111.454 111.310 111.705  1.00 70.43           C  
ATOM    348  CE2 TYR A  65     110.907 109.117 110.931  1.00 69.75           C  
ATOM    349  CZ  TYR A  65     110.516 110.349 111.406  1.00 71.48           C  
ATOM    350  OH  TYR A  65     109.180 110.624 111.582  1.00 70.88           O  
ATOM    351  H   TYR A  65     117.009 108.729 111.142  1.00 71.75           H  
ATOM    352  HA  TYR A  65     115.360 110.077 112.707  1.00 72.41           H  
ATOM    353  HB2 TYR A  65     114.766 108.711 110.308  1.00 71.64           H  
ATOM    354  HB3 TYR A  65     115.094 110.263 110.415  1.00 71.43           H  
ATOM    355  HD1 TYR A  65     113.426 111.685 111.731  1.00 70.79           H  
ATOM    356  HD2 TYR A  65     112.514 108.017 110.436  1.00 70.63           H  
ATOM    357  HE1 TYR A  65     111.187 112.141 112.027  1.00 71.17           H  
ATOM    358  HE2 TYR A  65     110.272 108.469 110.729  1.00 70.98           H  
ATOM    359  HH  TYR A  65     109.084 111.403 111.882  1.00 70.80           H  
ATOM    360  N   PHE A  66     114.632 106.956 112.411  1.00 77.62           N  
ATOM    361  CA  PHE A  66     113.864 105.888 113.044  1.00 78.56           C  
ATOM    362  C   PHE A  66     114.645 105.225 114.171  1.00 79.47           C  
ATOM    363  O   PHE A  66     114.175 105.168 115.312  1.00 80.11           O  
ATOM    364  CB  PHE A  66     113.451 104.847 112.003  1.00 76.47           C  
ATOM    365  CG  PHE A  66     112.261 105.250 111.179  1.00 77.66           C  
ATOM    366  CD1 PHE A  66     111.007 105.356 111.756  1.00 80.54           C  
ATOM    367  CD2 PHE A  66     112.394 105.515 109.827  1.00 78.81           C  
ATOM    368  CE1 PHE A  66     109.910 105.725 111.002  1.00 79.58           C  
ATOM    369  CE2 PHE A  66     111.299 105.885 109.069  1.00 80.13           C  
ATOM    370  CZ  PHE A  66     110.057 105.990 109.657  1.00 79.13           C  
ATOM    371  H   PHE A  66     115.016 106.733 111.674  1.00 77.72           H  
ATOM    372  HA  PHE A  66     113.057 106.267 113.426  1.00 77.70           H  
ATOM    373  HB2 PHE A  66     114.194 104.698 111.397  1.00 77.80           H  
ATOM    374  HB3 PHE A  66     113.228 104.020 112.458  1.00 77.73           H  
ATOM    375  HD1 PHE A  66     110.903 105.179 112.663  1.00 78.35           H  
ATOM    376  HD2 PHE A  66     113.230 105.447 109.425  1.00 77.74           H  
ATOM    377  HE1 PHE A  66     109.073 105.795 111.401  1.00 77.91           H  
ATOM    378  HE2 PHE A  66     111.401 106.063 108.161  1.00 78.05           H  
ATOM    379  HZ  PHE A  66     109.319 106.238 109.148  1.00 77.81           H  
ATOM    380  N   TYR A  67     115.840 104.721 113.871  1.00 76.96           N  
ATOM    381  CA  TYR A  67     116.614 103.940 114.837  1.00 77.88           C  
ATOM    382  C   TYR A  67     117.544 104.848 115.646  1.00 77.08           C  
ATOM    383  O   TYR A  67     118.768 104.808 115.531  1.00 77.30           O  
ATOM    384  CB  TYR A  67     117.393 102.844 114.118  1.00 76.87           C  
ATOM    385  CG  TYR A  67     116.511 101.819 113.437  1.00 78.17           C  
ATOM    386  CD1 TYR A  67     115.744 102.159 112.330  1.00 79.72           C  
ATOM    387  CD2 TYR A  67     116.441 100.516 113.906  1.00 77.09           C  
ATOM    388  CE1 TYR A  67     114.935 101.229 111.708  1.00 78.80           C  
ATOM    389  CE2 TYR A  67     115.634  99.578 113.290  1.00 79.01           C  
ATOM    390  CZ  TYR A  67     114.883  99.940 112.192  1.00 79.38           C  
ATOM    391  OH  TYR A  67     114.080  99.009 111.575  1.00 78.71           O  
ATOM    392  H   TYR A  67     116.228 104.815 113.110  1.00 77.53           H  
ATOM    393  HA  TYR A  67     116.004 103.511 115.457  1.00 77.97           H  
ATOM    394  HB2 TYR A  67     117.953 103.252 113.440  1.00 77.69           H  
ATOM    395  HB3 TYR A  67     117.946 102.377 114.765  1.00 77.85           H  
ATOM    396  HD1 TYR A  67     115.775 103.029 112.002  1.00 77.79           H  
ATOM    397  HD2 TYR A  67     116.946 100.268 114.646  1.00 77.50           H  
ATOM    398  HE1 TYR A  67     114.428 101.470 110.967  1.00 77.46           H  
ATOM    399  HE2 TYR A  67     115.597  98.707 113.614  1.00 78.05           H  
ATOM    400  HH  TYR A  67     114.151  98.266 111.963  1.00 78.00           H  
ATOM    401  N   SER A  68     116.926 105.680 116.484  1.00 76.85           N  
ATOM    402  CA  SER A  68     117.655 106.556 117.387  1.00 81.49           C  
ATOM    403  C   SER A  68     116.866 106.698 118.680  1.00 83.03           C  
ATOM    404  O   SER A  68     115.636 106.597 118.698  1.00 79.10           O  
ATOM    405  CB  SER A  68     117.909 107.932 116.759  1.00 82.74           C  
ATOM    406  OG  SER A  68     116.705 108.670 116.634  1.00 84.14           O  
ATOM    407  H   SER A  68     116.072 105.754 116.545  1.00 79.71           H  
ATOM    408  HA  SER A  68     118.514 106.157 117.598  1.00 80.20           H  
ATOM    409  HB2 SER A  68     118.297 107.809 115.878  1.00 80.14           H  
ATOM    410  HB3 SER A  68     118.523 108.427 117.324  1.00 80.36           H  
ATOM    411  HG  SER A  68     116.514 109.034 117.367  1.00 80.53           H  
ATOM    412  N   SER A  69     117.592 106.936 119.777  1.00 81.87           N  
ATOM    413  CA  SER A  69     116.939 107.069 121.069  1.00 80.65           C  
ATOM    414  C   SER A  69     116.257 108.429 121.188  1.00 81.55           C  
ATOM    415  O   SER A  69     116.771 109.433 120.684  1.00 85.23           O  
ATOM    416  CB  SER A  69     117.954 106.909 122.197  1.00 79.73           C  
ATOM    417  OG  SER A  69     119.083 107.741 121.991  1.00 81.18           O  
ATOM    418  H   SER A  69     118.447 107.024 119.793  1.00 80.23           H  
ATOM    419  HA  SER A  69     116.272 106.371 121.155  1.00 80.17           H  
ATOM    420  HB2 SER A  69     117.533 107.154 123.036  1.00 80.12           H  
ATOM    421  HB3 SER A  69     118.246 105.985 122.230  1.00 80.15           H  
ATOM    422  HG  SER A  69     118.847 108.547 121.965  1.00 80.46           H  
ATOM    423  N   PRO A  70     115.101 108.501 121.847  1.00 68.96           N  
ATOM    424  CA  PRO A  70     114.453 109.804 122.030  1.00 66.03           C  
ATOM    425  C   PRO A  70     115.294 110.707 122.916  1.00 66.57           C  
ATOM    426  O   PRO A  70     115.887 110.262 123.902  1.00 67.76           O  
ATOM    427  CB  PRO A  70     113.118 109.451 122.693  1.00 60.87           C  
ATOM    428  CG  PRO A  70     113.367 108.160 123.373  1.00 64.77           C  
ATOM    429  CD  PRO A  70     114.365 107.423 122.528  1.00 65.86           C  
ATOM    430  HA  PRO A  70     114.295 110.235 121.175  1.00 67.15           H  
ATOM    431  HB2 PRO A  70     112.430 109.357 122.015  1.00 65.91           H  
ATOM    432  HB3 PRO A  70     112.880 110.139 123.334  1.00 65.89           H  
ATOM    433  HG2 PRO A  70     113.729 108.328 124.257  1.00 67.19           H  
ATOM    434  HG3 PRO A  70     112.537 107.661 123.433  1.00 66.49           H  
ATOM    435  HD2 PRO A  70     114.966 106.907 123.089  1.00 67.18           H  
ATOM    436  HD3 PRO A  70     113.913 106.860 121.880  1.00 67.24           H  
ATOM    437  N   SER A  71     115.341 111.983 122.555  1.00 67.74           N  
ATOM    438  CA  SER A  71     116.115 112.941 123.324  1.00 65.48           C  
ATOM    439  C   SER A  71     115.291 113.449 124.509  1.00 63.88           C  
ATOM    440  O   SER A  71     114.071 113.280 124.570  1.00 62.91           O  
ATOM    441  CB  SER A  71     116.583 114.076 122.416  1.00 66.07           C  
ATOM    442  OG  SER A  71     115.765 115.216 122.543  1.00 66.63           O  
ATOM    443  H   SER A  71     114.938 112.315 121.872  1.00 65.92           H  
ATOM    444  HA  SER A  71     116.904 112.499 123.676  1.00 65.16           H  
ATOM    445  HB2 SER A  71     116.551 113.769 121.495  1.00 65.67           H  
ATOM    446  HB3 SER A  71     117.494 114.313 122.650  1.00 65.13           H  
ATOM    447  HG  SER A  71     115.960 115.779 121.949  1.00 65.32           H  
ATOM    448  N   VAL A  72     115.977 114.061 125.472  1.00 62.23           N  
ATOM    449  CA  VAL A  72     115.381 114.432 126.751  1.00 60.70           C  
ATOM    450  C   VAL A  72     115.575 115.923 126.985  1.00 59.56           C  
ATOM    451  O   VAL A  72     116.683 116.448 126.832  1.00 56.33           O  
ATOM    452  CB  VAL A  72     115.988 113.625 127.920  1.00 57.74           C  
ATOM    453  CG1 VAL A  72     115.327 114.015 129.240  1.00 57.81           C  
ATOM    454  CG2 VAL A  72     115.862 112.126 127.663  1.00 59.30           C  
ATOM    455  H   VAL A  72     116.807 114.277 125.406  1.00 60.42           H  
ATOM    456  HA  VAL A  72     114.428 114.252 126.727  1.00 59.69           H  
ATOM    457  HB  VAL A  72     116.933 113.836 127.987  1.00 59.47           H  
ATOM    458 HG11 VAL A  72     114.412 114.289 129.070  1.00 59.45           H  
ATOM    459 HG12 VAL A  72     115.338 113.257 129.844  1.00 59.12           H  
ATOM    460 HG13 VAL A  72     115.825 114.749 129.633  1.00 59.39           H  
ATOM    461 HG21 VAL A  72     116.749 111.736 127.642  1.00 59.53           H  
ATOM    462 HG22 VAL A  72     115.418 111.983 126.814  1.00 59.71           H  
ATOM    463 HG23 VAL A  72     115.342 111.719 128.374  1.00 59.83           H  
ATOM    464  N   LYS A  73     114.495 116.601 127.365  1.00 57.32           N  
ATOM    465  CA  LYS A  73     114.516 118.009 127.737  1.00 60.39           C  
ATOM    466  C   LYS A  73     114.409 118.103 129.252  1.00 61.38           C  
ATOM    467  O   LYS A  73     113.485 117.539 129.850  1.00 58.48           O  
ATOM    468  CB  LYS A  73     113.374 118.771 127.068  1.00 60.25           C  
ATOM    469  CG  LYS A  73     113.490 120.286 127.184  1.00 57.56           C  
ATOM    470  CD  LYS A  73     112.153 120.944 127.506  1.00 58.12           C  
ATOM    471  CE  LYS A  73     111.348 121.243 126.251  1.00 59.13           C  
ATOM    472  NZ  LYS A  73     110.950 122.675 126.174  1.00 57.74           N  
ATOM    473  H   LYS A  73     113.709 116.251 127.415  1.00 58.84           H  
ATOM    474  HA  LYS A  73     115.356 118.406 127.461  1.00 59.49           H  
ATOM    475  HB2 LYS A  73     112.538 118.499 127.477  1.00 59.27           H  
ATOM    476  HB3 LYS A  73     113.362 118.549 126.124  1.00 59.18           H  
ATOM    477  HG2 LYS A  73     114.108 120.501 127.900  1.00 58.73           H  
ATOM    478  HG3 LYS A  73     113.818 120.647 126.346  1.00 59.26           H  
ATOM    479  HD2 LYS A  73     112.317 121.784 127.962  1.00 59.07           H  
ATOM    480  HD3 LYS A  73     111.627 120.358 128.072  1.00 59.38           H  
ATOM    481  HE2 LYS A  73     111.877 121.034 125.465  1.00 59.52           H  
ATOM    482  HE3 LYS A  73     110.539 120.707 126.258  1.00 59.00           H  
ATOM    483  HZ1 LYS A  73     111.668 123.195 126.254  1.00 58.83           H  
ATOM    484  HZ2 LYS A  73     110.379 122.867 126.829  1.00 59.15           H  
ATOM    485  HZ3 LYS A  73     110.558 122.840 125.392  1.00 59.31           H  
ATOM    486  N   PHE A  74     115.350 118.817 129.861  1.00 65.83           N  
ATOM    487  CA  PHE A  74     115.437 118.962 131.307  1.00 59.63           C  
ATOM    488  C   PHE A  74     115.052 120.379 131.709  1.00 63.23           C  
ATOM    489  O   PHE A  74     115.576 121.353 131.162  1.00 70.22           O  
ATOM    490  CB  PHE A  74     116.855 118.649 131.786  1.00 60.35           C  
ATOM    491  CG  PHE A  74     116.921 118.091 133.176  1.00 66.25           C  
ATOM    492  CD1 PHE A  74     116.993 118.930 134.273  1.00 67.01           C  
ATOM    493  CD2 PHE A  74     116.924 116.724 133.385  1.00 66.26           C  
ATOM    494  CE1 PHE A  74     117.061 118.416 135.550  1.00 63.62           C  
ATOM    495  CE2 PHE A  74     116.989 116.205 134.661  1.00 64.74           C  
ATOM    496  CZ  PHE A  74     117.059 117.053 135.743  1.00 61.56           C  
ATOM    497  H   PHE A  74     115.970 119.241 129.442  1.00 63.65           H  
ATOM    498  HA  PHE A  74     114.825 118.343 131.734  1.00 62.77           H  
ATOM    499  HB2 PHE A  74     117.376 119.468 131.772  1.00 63.36           H  
ATOM    500  HB3 PHE A  74     117.251 117.998 131.186  1.00 63.10           H  
ATOM    501  HD1 PHE A  74     116.995 119.852 134.148  1.00 63.93           H  
ATOM    502  HD2 PHE A  74     116.877 116.148 132.656  1.00 63.60           H  
ATOM    503  HE1 PHE A  74     117.106 118.989 136.281  1.00 63.86           H  
ATOM    504  HE2 PHE A  74     116.988 115.285 134.789  1.00 63.57           H  
ATOM    505  HZ  PHE A  74     117.102 116.704 136.605  1.00 63.41           H  
ATOM    506  N   GLU A  75     114.134 120.489 132.666  1.00 62.17           N  
ATOM    507  CA  GLU A  75     113.645 121.783 133.117  1.00 64.47           C  
ATOM    508  C   GLU A  75     113.549 121.793 134.634  1.00 65.26           C  
ATOM    509  O   GLU A  75     113.351 120.757 135.273  1.00 70.52           O  
ATOM    510  CB  GLU A  75     112.271 122.111 132.519  1.00 61.42           C  
ATOM    511  CG  GLU A  75     112.119 121.753 131.056  1.00 62.77           C  
ATOM    512  CD  GLU A  75     110.941 122.455 130.412  1.00 70.32           C  
ATOM    513  OE1 GLU A  75     111.001 123.692 130.251  1.00 67.94           O  
ATOM    514  OE2 GLU A  75     109.954 121.770 130.072  1.00 70.51           O  
ATOM    515  H   GLU A  75     113.777 119.821 133.073  1.00 64.40           H  
ATOM    516  HA  GLU A  75     114.268 122.476 132.848  1.00 64.42           H  
ATOM    517  HB2 GLU A  75     112.116 123.065 132.605  1.00 64.49           H  
ATOM    518  HB3 GLU A  75     111.594 121.625 133.013  1.00 63.65           H  
ATOM    519  HG2 GLU A  75     112.923 122.014 130.580  1.00 63.85           H  
ATOM    520  HG3 GLU A  75     111.979 120.796 130.977  1.00 64.14           H  
ATOM    521  N   TYR A  76     113.680 122.990 135.203  1.00 60.51           N  
ATOM    522  CA  TYR A  76     113.420 123.234 136.618  1.00 60.69           C  
ATOM    523  C   TYR A  76     112.209 124.166 136.696  1.00 57.48           C  
ATOM    524  O   TYR A  76     112.339 125.390 136.753  1.00 56.28           O  
ATOM    525  CB  TYR A  76     114.645 123.823 137.315  1.00 60.32           C  
ATOM    526  CG  TYR A  76     114.757 123.450 138.776  1.00 58.03           C  
ATOM    527  CD1 TYR A  76     114.986 122.137 139.160  1.00 59.17           C  
ATOM    528  CD2 TYR A  76     114.634 124.411 139.768  1.00 58.33           C  
ATOM    529  CE1 TYR A  76     115.090 121.792 140.493  1.00 61.11           C  
ATOM    530  CE2 TYR A  76     114.737 124.075 141.102  1.00 60.93           C  
ATOM    531  CZ  TYR A  76     114.964 122.765 141.459  1.00 61.92           C  
ATOM    532  OH  TYR A  76     115.066 122.429 142.789  1.00 60.22           O  
ATOM    533  H   TYR A  76     113.925 123.695 134.777  1.00 59.38           H  
ATOM    534  HA  TYR A  76     113.189 122.399 137.055  1.00 59.27           H  
ATOM    535  HB2 TYR A  76     115.443 123.501 136.867  1.00 59.01           H  
ATOM    536  HB3 TYR A  76     114.607 124.790 137.259  1.00 59.20           H  
ATOM    537  HD1 TYR A  76     115.071 121.478 138.510  1.00 58.83           H  
ATOM    538  HD2 TYR A  76     114.481 125.296 139.529  1.00 58.72           H  
ATOM    539  HE1 TYR A  76     115.244 120.908 140.736  1.00 59.31           H  
ATOM    540  HE2 TYR A  76     114.652 124.730 141.757  1.00 59.23           H  
ATOM    541  HH  TYR A  76     114.960 123.112 143.267  1.00 59.12           H  
ATOM    542  N   ILE A  77     111.017 123.568 136.694  1.00 53.54           N  
ATOM    543  CA  ILE A  77     109.796 124.342 136.534  1.00 58.50           C  
ATOM    544  C   ILE A  77     109.211 124.695 137.896  1.00 55.56           C  
ATOM    545  O   ILE A  77     109.425 123.998 138.899  1.00 54.79           O  
ATOM    546  CB  ILE A  77     108.778 123.568 135.675  1.00 56.18           C  
ATOM    547  CG1 ILE A  77     107.990 122.570 136.527  1.00 56.64           C  
ATOM    548  CG2 ILE A  77     109.488 122.846 134.540  1.00 53.59           C  
ATOM    549  CD1 ILE A  77     107.093 121.658 135.725  1.00 53.03           C  
ATOM    550  H   ILE A  77     110.894 122.721 136.784  1.00 55.42           H  
ATOM    551  HA  ILE A  77     110.004 125.170 136.074  1.00 56.47           H  
ATOM    552  HB  ILE A  77     108.155 124.204 135.290  1.00 55.56           H  
ATOM    553 HG12 ILE A  77     108.614 122.017 137.022  1.00 56.25           H  
ATOM    554 HG13 ILE A  77     107.416 123.054 137.142  1.00 55.67           H  
ATOM    555 HG21 ILE A  77     110.162 123.433 134.167  1.00 55.65           H  
ATOM    556 HG22 ILE A  77     108.840 122.611 133.858  1.00 56.10           H  
ATOM    557 HG23 ILE A  77     109.907 122.043 134.889  1.00 55.47           H  
ATOM    558 HD11 ILE A  77     106.361 121.359 136.289  1.00 54.84           H  
ATOM    559 HD12 ILE A  77     106.745 122.147 134.964  1.00 55.63           H  
ATOM    560 HD13 ILE A  77     107.610 120.897 135.421  1.00 55.32           H  
ATOM    561  N   LYS A  78     108.457 125.791 137.924  1.00 55.46           N  
ATOM    562  CA  LYS A  78     107.755 126.266 139.114  1.00 53.47           C  
ATOM    563  C   LYS A  78     106.264 126.147 138.812  1.00 57.11           C  
ATOM    564  O   LYS A  78     105.643 127.096 138.325  1.00 57.38           O  
ATOM    565  CB  LYS A  78     108.147 127.704 139.464  1.00 54.24           C  
ATOM    566  CG  LYS A  78     109.588 127.904 139.946  1.00 58.04           C  
ATOM    567  CD  LYS A  78     109.826 129.312 140.477  1.00 58.94           C  
ATOM    568  CE  LYS A  78     109.754 130.349 139.359  1.00 57.73           C  
ATOM    569  NZ  LYS A  78     110.101 131.722 139.826  1.00 53.38           N  
ATOM    570  H   LYS A  78     108.333 126.296 137.239  1.00 56.05           H  
ATOM    571  HA  LYS A  78     107.966 125.695 139.869  1.00 55.20           H  
ATOM    572  HB2 LYS A  78     108.029 128.258 138.678  1.00 55.74           H  
ATOM    573  HB3 LYS A  78     107.559 128.017 140.169  1.00 55.78           H  
ATOM    574  HG2 LYS A  78     110.188 127.769 139.196  1.00 56.06           H  
ATOM    575  HG3 LYS A  78     109.803 127.277 140.651  1.00 56.49           H  
ATOM    576  HD2 LYS A  78     109.143 129.525 141.133  1.00 55.93           H  
ATOM    577  HD3 LYS A  78     110.705 129.358 140.882  1.00 56.36           H  
ATOM    578  HE2 LYS A  78     108.852 130.373 139.005  1.00 56.28           H  
ATOM    579  HE3 LYS A  78     110.379 130.104 138.659  1.00 55.83           H  
ATOM    580  HZ1 LYS A  78     110.923 131.730 140.165  1.00 55.53           H  
ATOM    581  HZ2 LYS A  78     109.527 131.982 140.455  1.00 56.21           H  
ATOM    582  HZ3 LYS A  78     110.063 132.293 139.145  1.00 54.69           H  
ATOM    583  N   ASN A  79     105.691 124.979 139.090  1.00 63.57           N  
ATOM    584  CA  ASN A  79     104.295 124.704 138.777  1.00 63.79           C  
ATOM    585  C   ASN A  79     103.404 125.409 139.792  1.00 62.89           C  
ATOM    586  O   ASN A  79     103.580 125.242 141.003  1.00 66.57           O  
ATOM    587  CB  ASN A  79     104.033 123.199 138.779  1.00 60.57           C  
ATOM    588  CG  ASN A  79     102.869 122.808 137.890  1.00 61.16           C  
ATOM    589  OD1 ASN A  79     102.031 123.638 137.544  1.00 64.23           O  
ATOM    590  ND2 ASN A  79     102.813 121.535 137.516  1.00 56.01           N  
ATOM    591  H   ASN A  79     106.098 124.321 139.466  1.00 60.82           H  
ATOM    592  HA  ASN A  79     104.089 125.050 137.895  1.00 60.63           H  
ATOM    593  HB2 ASN A  79     103.832 122.911 139.683  1.00 60.31           H  
ATOM    594  HB3 ASN A  79     104.823 122.742 138.451  1.00 60.25           H  
ATOM    595 HD21 ASN A  79     103.418 120.983 137.777  1.00 60.41           H  
ATOM    596 HD22 ASN A  79     102.172 121.263 137.011  1.00 59.64           H  
ATOM    597  N   ASP A  80     102.444 126.195 139.295  1.00 55.53           N  
ATOM    598  CA  ASP A  80     101.548 126.924 140.185  1.00 60.16           C  
ATOM    599  C   ASP A  80     100.689 125.992 141.026  1.00 64.43           C  
ATOM    600  O   ASP A  80     100.231 126.391 142.101  1.00 62.81           O  
ATOM    601  CB  ASP A  80     100.658 127.868 139.371  1.00 64.39           C  
ATOM    602  CG  ASP A  80      99.398 127.193 138.864  1.00 69.40           C  
ATOM    603  OD1 ASP A  80      99.481 126.446 137.868  1.00 67.70           O  
ATOM    604  OD2 ASP A  80      98.322 127.417 139.458  1.00 63.45           O  
ATOM    605  H   ASP A  80     102.295 126.319 138.458  1.00 61.56           H  
ATOM    606  HA  ASP A  80     102.080 127.465 140.789  1.00 61.97           H  
ATOM    607  HB2 ASP A  80     101.157 128.189 138.603  1.00 62.70           H  
ATOM    608  HB3 ASP A  80     100.396 128.615 139.931  1.00 62.32           H  
ATOM    609  N   SER A  81     100.453 124.767 140.562  1.00 59.28           N  
ATOM    610  CA  SER A  81      99.715 123.763 141.314  1.00 57.20           C  
ATOM    611  C   SER A  81     100.508 122.465 141.294  1.00 57.98           C  
ATOM    612  O   SER A  81     100.962 122.031 140.231  1.00 60.26           O  
ATOM    613  CB  SER A  81      98.315 123.547 140.731  1.00 60.52           C  
ATOM    614  OG  SER A  81      98.341 122.601 139.676  1.00 63.06           O  
ATOM    615  H   SER A  81     100.718 124.490 139.792  1.00 58.93           H  
ATOM    616  HA  SER A  81      99.622 124.051 142.235  1.00 58.69           H  
ATOM    617  HB2 SER A  81      97.985 124.391 140.387  1.00 59.09           H  
ATOM    618  HB3 SER A  81      97.728 123.221 141.431  1.00 59.09           H  
ATOM    619  HG  SER A  81      97.567 122.493 139.370  1.00 58.94           H  
ATOM    620  N   LEU A  82     100.678 121.854 142.463  1.00 52.50           N  
ATOM    621  CA  LEU A  82     101.484 120.652 142.614  1.00 49.56           C  
ATOM    622  C   LEU A  82     100.679 119.577 143.327  1.00 51.63           C  
ATOM    623  O   LEU A  82      99.959 119.861 144.289  1.00 60.51           O  
ATOM    624  CB  LEU A  82     102.765 120.948 143.399  1.00 49.01           C  
ATOM    625  CG  LEU A  82     103.555 119.755 143.941  1.00 47.96           C  
ATOM    626  CD1 LEU A  82     105.043 120.001 143.787  1.00 44.82           C  
ATOM    627  CD2 LEU A  82     103.214 119.490 145.393  1.00 53.33           C  
ATOM    628  H   LEU A  82     100.326 122.126 143.200  1.00 51.06           H  
ATOM    629  HA  LEU A  82     101.732 120.316 141.738  1.00 51.07           H  
ATOM    630  HB2 LEU A  82     102.522 121.487 144.164  1.00 50.62           H  
ATOM    631  HB3 LEU A  82     103.364 121.453 142.826  1.00 51.19           H  
ATOM    632  HG  LEU A  82     103.329 118.962 143.429  1.00 50.48           H  
ATOM    633 HD11 LEU A  82     105.524 119.299 144.249  1.00 49.77           H  
ATOM    634 HD12 LEU A  82     105.267 119.992 142.843  1.00 50.91           H  
ATOM    635 HD13 LEU A  82     105.262 120.862 144.173  1.00 49.82           H  
ATOM    636 HD21 LEU A  82     103.777 118.772 145.723  1.00 51.46           H  
ATOM    637 HD22 LEU A  82     103.369 120.296 145.909  1.00 50.26           H  
ATOM    638 HD23 LEU A  82     102.282 119.230 145.454  1.00 51.73           H  
ATOM    639  N   TYR A  83     100.808 118.340 142.851  1.00 42.51           N  
ATOM    640  CA  TYR A  83     100.190 117.192 143.504  1.00 46.68           C  
ATOM    641  C   TYR A  83     101.063 116.782 144.684  1.00 48.97           C  
ATOM    642  O   TYR A  83     102.186 116.304 144.496  1.00 46.93           O  
ATOM    643  CB  TYR A  83     100.033 116.037 142.520  1.00 54.46           C  
ATOM    644  CG  TYR A  83      98.828 116.141 141.613  1.00 53.37           C  
ATOM    645  CD1 TYR A  83      98.858 116.934 140.474  1.00 49.97           C  
ATOM    646  CD2 TYR A  83      97.665 115.436 141.890  1.00 51.66           C  
ATOM    647  CE1 TYR A  83      97.761 117.026 139.641  1.00 52.70           C  
ATOM    648  CE2 TYR A  83      96.565 115.522 141.062  1.00 53.27           C  
ATOM    649  CZ  TYR A  83      96.617 116.319 139.940  1.00 56.27           C  
ATOM    650  OH  TYR A  83      95.521 116.409 139.113  1.00 53.73           O  
ATOM    651  H   TYR A  83     101.252 118.141 142.143  1.00 49.18           H  
ATOM    652  HA  TYR A  83      99.313 117.438 143.837  1.00 49.45           H  
ATOM    653  HB2 TYR A  83      99.950 115.211 143.023  1.00 51.40           H  
ATOM    654  HB3 TYR A  83     100.822 115.998 141.957  1.00 51.17           H  
ATOM    655  HD1 TYR A  83      99.629 117.413 140.270  1.00 50.20           H  
ATOM    656  HD2 TYR A  83      97.627 114.897 142.647  1.00 50.46           H  
ATOM    657  HE1 TYR A  83      97.795 117.564 138.883  1.00 50.73           H  
ATOM    658  HE2 TYR A  83      95.791 115.045 141.262  1.00 50.58           H  
ATOM    659  HH  TYR A  83      94.899 115.927 139.406  1.00 50.69           H  
ATOM    660  N   PHE A  84     100.557 116.969 145.899  1.00 40.31           N  
ATOM    661  CA  PHE A  84     101.321 116.573 147.069  1.00 35.36           C  
ATOM    662  C   PHE A  84     101.451 115.052 147.137  1.00 42.67           C  
ATOM    663  O   PHE A  84     100.553 114.322 146.710  1.00 43.34           O  
ATOM    664  CB  PHE A  84     100.674 117.085 148.350  1.00 36.53           C  
ATOM    665  CG  PHE A  84     101.354 118.290 148.925  1.00 42.23           C  
ATOM    666  CD1 PHE A  84     101.590 119.408 148.151  1.00 45.65           C  
ATOM    667  CD2 PHE A  84     101.789 118.289 150.237  1.00 40.74           C  
ATOM    668  CE1 PHE A  84     102.225 120.509 148.679  1.00 48.79           C  
ATOM    669  CE2 PHE A  84     102.423 119.385 150.772  1.00 40.45           C  
ATOM    670  CZ  PHE A  84     102.642 120.497 149.992  1.00 48.46           C  
ATOM    671  H   PHE A  84      99.788 117.315 146.068  1.00 43.57           H  
ATOM    672  HA  PHE A  84     102.206 116.960 146.999  1.00 42.73           H  
ATOM    673  HB2 PHE A  84     100.702 116.381 149.018  1.00 42.11           H  
ATOM    674  HB3 PHE A  84      99.755 117.324 148.162  1.00 43.12           H  
ATOM    675  HD1 PHE A  84     101.306 119.421 147.265  1.00 44.06           H  
ATOM    676  HD2 PHE A  84     101.642 117.540 150.766  1.00 42.82           H  
ATOM    677  HE1 PHE A  84     102.372 121.260 148.150  1.00 43.85           H  
ATOM    678  HE2 PHE A  84     102.705 119.375 151.658  1.00 42.40           H  
ATOM    679  HZ  PHE A  84     103.072 121.239 150.349  1.00 44.06           H  
ATOM    680  N   PRO A  85     102.562 114.552 147.670  1.00 40.50           N  
ATOM    681  CA  PRO A  85     102.746 113.104 147.771  1.00 37.63           C  
ATOM    682  C   PRO A  85     101.881 112.500 148.863  1.00 37.12           C  
ATOM    683  O   PRO A  85     101.428 113.168 149.794  1.00 45.28           O  
ATOM    684  CB  PRO A  85     104.230 112.961 148.107  1.00 38.75           C  
ATOM    685  CG  PRO A  85     104.569 114.213 148.819  1.00 35.48           C  
ATOM    686  CD  PRO A  85     103.720 115.289 148.204  1.00 42.73           C  
ATOM    687  HA  PRO A  85     102.558 112.672 146.923  1.00 40.72           H  
ATOM    688  HB2 PRO A  85     104.740 112.880 147.293  1.00 40.90           H  
ATOM    689  HB3 PRO A  85     104.365 112.190 148.681  1.00 40.70           H  
ATOM    690  HG2 PRO A  85     104.364 114.116 149.762  1.00 39.56           H  
ATOM    691  HG3 PRO A  85     105.511 114.411 148.693  1.00 40.38           H  
ATOM    692  HD2 PRO A  85     103.435 115.923 148.882  1.00 41.97           H  
ATOM    693  HD3 PRO A  85     104.201 115.729 147.486  1.00 41.79           H  
ATOM    694  N   ALA A  86     101.652 111.203 148.728  1.00 28.61           N  
ATOM    695  CA  ALA A  86     101.163 110.401 149.832  1.00 29.35           C  
ATOM    696  C   ALA A  86     102.287 110.181 150.838  1.00 36.56           C  
ATOM    697  O   ALA A  86     103.456 110.004 150.480  1.00 46.89           O  
ATOM    698  CB  ALA A  86     100.625 109.060 149.337  1.00 39.94           C  
ATOM    699  H   ALA A  86     101.773 110.761 148.000  1.00 37.44           H  
ATOM    700  HA  ALA A  86     100.444 110.875 150.275  1.00 38.14           H  
ATOM    701  HB1 ALA A  86     101.337 108.581 148.886  1.00 39.03           H  
ATOM    702  HB2 ALA A  86      99.894 109.224 148.720  1.00 39.14           H  
ATOM    703  HB3 ALA A  86     100.308 108.548 150.096  1.00 38.51           H  
ATOM    704  N   ILE A  87     101.918 110.215 152.114  1.00 37.75           N  
ATOM    705  CA  ILE A  87     102.852 110.034 153.217  1.00 38.91           C  
ATOM    706  C   ILE A  87     102.413 108.793 153.975  1.00 36.70           C  
ATOM    707  O   ILE A  87     101.316 108.767 154.544  1.00 45.32           O  
ATOM    708  CB  ILE A  87     102.902 111.253 154.147  1.00 38.45           C  
ATOM    709  CG1 ILE A  87     102.936 112.549 153.334  1.00 42.63           C  
ATOM    710  CG2 ILE A  87     104.114 111.176 155.057  1.00 42.90           C  
ATOM    711  CD1 ILE A  87     101.609 113.270 153.281  1.00 39.29           C  
ATOM    712  H   ILE A  87     101.108 110.346 152.371  1.00 39.38           H  
ATOM    713  HA  ILE A  87     103.744 109.879 152.867  1.00 39.83           H  
ATOM    714  HB  ILE A  87     102.103 111.254 154.697  1.00 38.81           H  
ATOM    715 HG12 ILE A  87     103.582 113.150 153.734  1.00 40.28           H  
ATOM    716 HG13 ILE A  87     103.202 112.347 152.424  1.00 40.48           H  
ATOM    717 HG21 ILE A  87     104.071 111.897 155.702  1.00 40.18           H  
ATOM    718 HG22 ILE A  87     104.112 110.321 155.514  1.00 40.34           H  
ATOM    719 HG23 ILE A  87     104.917 111.260 154.518  1.00 40.94           H  
ATOM    720 HD11 ILE A  87     100.958 112.701 152.839  1.00 39.84           H  
ATOM    721 HD12 ILE A  87     101.318 113.464 154.186  1.00 39.29           H  
ATOM    722 HD13 ILE A  87     101.717 114.096 152.783  1.00 39.92           H  
ATOM    723  N   THR A  88     103.256 107.766 153.980  1.00 30.16           N  
ATOM    724  CA  THR A  88     102.974 106.541 154.713  1.00 30.40           C  
ATOM    725  C   THR A  88     103.780 106.542 156.006  1.00 32.60           C  
ATOM    726  O   THR A  88     105.016 106.570 155.974  1.00 43.42           O  
ATOM    727  CB  THR A  88     103.309 105.310 153.873  1.00 37.34           C  
ATOM    728  OG1 THR A  88     102.855 105.504 152.529  1.00 38.91           O  
ATOM    729  CG2 THR A  88     102.641 104.075 154.452  1.00 41.92           C  
ATOM    730  H   THR A  88     104.006 107.756 153.560  1.00 37.22           H  
ATOM    731  HA  THR A  88     102.032 106.507 154.940  1.00 37.75           H  
ATOM    732  HB  THR A  88     104.269 105.169 153.874  1.00 38.35           H  
ATOM    733  HG1 THR A  88     102.873 104.772 152.118  1.00 38.83           H  
ATOM    734 HG21 THR A  88     101.677 104.194 154.462  1.00 38.64           H  
ATOM    735 HG22 THR A  88     102.949 103.926 155.359  1.00 38.38           H  
ATOM    736 HG23 THR A  88     102.857 103.298 153.914  1.00 38.99           H  
ATOM    737  N   ILE A  89     103.079 106.531 157.132  1.00 31.74           N  
ATOM    738  CA  ILE A  89     103.689 106.414 158.448  1.00 31.69           C  
ATOM    739  C   ILE A  89     103.608 104.947 158.840  1.00 37.24           C  
ATOM    740  O   ILE A  89     102.514 104.383 158.961  1.00 42.65           O  
ATOM    741  CB  ILE A  89     103.000 107.317 159.478  1.00 33.01           C  
ATOM    742  CG1 ILE A  89     103.535 108.747 159.379  1.00 36.04           C  
ATOM    743  CG2 ILE A  89     103.208 106.783 160.888  1.00 37.56           C  
ATOM    744  CD1 ILE A  89     103.235 109.427 158.069  1.00 38.78           C  
ATOM    745  H   ILE A  89     102.222 106.591 157.159  1.00 38.50           H  
ATOM    746  HA  ILE A  89     104.624 106.668 158.396  1.00 39.03           H  
ATOM    747  HB  ILE A  89     102.048 107.330 159.289  1.00 38.72           H  
ATOM    748 HG12 ILE A  89     103.138 109.279 160.085  1.00 38.70           H  
ATOM    749 HG13 ILE A  89     104.500 108.727 159.488  1.00 38.41           H  
ATOM    750 HG21 ILE A  89     104.132 106.508 160.989  1.00 38.70           H  
ATOM    751 HG22 ILE A  89     103.005 107.487 161.523  1.00 39.29           H  
ATOM    752 HG23 ILE A  89     102.617 106.029 161.035  1.00 37.97           H  
ATOM    753 HD11 ILE A  89     103.456 110.368 158.143  1.00 38.21           H  
ATOM    754 HD12 ILE A  89     102.291 109.323 157.869  1.00 39.07           H  
ATOM    755 HD13 ILE A  89     103.768 109.017 157.370  1.00 39.04           H  
ATOM    756  N   CYS A  90     104.768 104.330 159.024  1.00 38.44           N  
ATOM    757  CA  CYS A  90     104.890 102.923 159.338  1.00 36.68           C  
ATOM    758  C   CYS A  90     105.592 102.734 160.677  1.00 34.65           C  
ATOM    759  O   CYS A  90     106.428 103.555 161.065  1.00 43.56           O  
ATOM    760  CB  CYS A  90     105.685 102.185 158.254  1.00 35.46           C  
ATOM    761  SG  CYS A  90     104.724 101.701 156.811  1.00 45.84           S  
ATOM    762  H   CYS A  90     105.528 104.727 158.966  1.00 40.83           H  
ATOM    763  HA  CYS A  90     104.003 102.534 159.390  1.00 41.50           H  
ATOM    764  HB2 CYS A  90     106.060 101.378 158.639  1.00 40.09           H  
ATOM    765  HB3 CYS A  90     106.402 102.764 157.949  1.00 39.74           H  
ATOM    766  N   PRO A  91     105.273 101.675 161.413  1.00 29.66           N  
ATOM    767  CA  PRO A  91     106.040 101.376 162.623  1.00 37.86           C  
ATOM    768  C   PRO A  91     107.439 100.897 162.278  1.00 48.82           C  
ATOM    769  O   PRO A  91     107.688 100.342 161.206  1.00 45.81           O  
ATOM    770  CB  PRO A  91     105.219 100.274 163.299  1.00 47.73           C  
ATOM    771  CG  PRO A  91     104.502  99.616 162.184  1.00 45.76           C  
ATOM    772  CD  PRO A  91     104.186 100.704 161.203  1.00 40.24           C  
ATOM    773  HA  PRO A  91     106.088 102.154 163.200  1.00 42.55           H  
ATOM    774  HB2 PRO A  91     105.811  99.649 163.746  1.00 45.41           H  
ATOM    775  HB3 PRO A  91     104.593 100.668 163.927  1.00 44.14           H  
ATOM    776  HG2 PRO A  91     103.687  99.209 162.517  1.00 44.28           H  
ATOM    777  HG3 PRO A  91     105.076  98.947 161.778  1.00 45.00           H  
ATOM    778  HD2 PRO A  91     103.328 101.107 161.408  1.00 43.95           H  
ATOM    779  HD3 PRO A  91     104.211 100.358 160.297  1.00 43.71           H  
ATOM    780  N   PHE A  92     108.362 101.125 163.205  1.00 51.69           N  
ATOM    781  CA  PHE A  92     109.736 100.697 163.019  1.00 48.60           C  
ATOM    782  C   PHE A  92     109.830  99.179 163.192  1.00 50.63           C  
ATOM    783  O   PHE A  92     108.833  98.494 163.432  1.00 48.39           O  
ATOM    784  CB  PHE A  92     110.646 101.438 164.002  1.00 52.84           C  
ATOM    785  CG  PHE A  92     112.106 101.396 163.644  1.00 49.28           C  
ATOM    786  CD1 PHE A  92     112.537 101.760 162.381  1.00 52.14           C  
ATOM    787  CD2 PHE A  92     113.047 101.003 164.579  1.00 49.18           C  
ATOM    788  CE1 PHE A  92     113.878 101.723 162.054  1.00 52.23           C  
ATOM    789  CE2 PHE A  92     114.389 100.965 164.259  1.00 52.57           C  
ATOM    790  CZ  PHE A  92     114.805 101.325 162.995  1.00 51.54           C  
ATOM    791  H   PHE A  92     108.214 101.526 163.952  1.00 49.94           H  
ATOM    792  HA  PHE A  92     110.013 100.915 162.115  1.00 49.59           H  
ATOM    793  HB2 PHE A  92     110.377 102.368 164.036  1.00 51.00           H  
ATOM    794  HB3 PHE A  92     110.547 101.035 164.879  1.00 51.22           H  
ATOM    795  HD1 PHE A  92     111.916 102.027 161.742  1.00 50.83           H  
ATOM    796  HD2 PHE A  92     112.772 100.758 165.433  1.00 50.31           H  
ATOM    797  HE1 PHE A  92     114.156 101.968 161.201  1.00 50.52           H  
ATOM    798  HE2 PHE A  92     115.012 100.697 164.895  1.00 51.27           H  
ATOM    799  HZ  PHE A  92     115.709 101.302 162.777  1.00 50.34           H  
ATOM    800  N   LEU A  93     111.048  98.653 163.055  1.00 49.75           N  
ATOM    801  CA  LEU A  93     111.307  97.220 163.141  1.00 48.50           C  
ATOM    802  C   LEU A  93     110.504  96.560 164.256  1.00 48.32           C  
ATOM    803  O   LEU A  93     110.393  97.108 165.356  1.00 53.13           O  
ATOM    804  CB  LEU A  93     112.799  96.961 163.367  1.00 51.68           C  
ATOM    805  CG  LEU A  93     113.790  97.728 162.489  1.00 50.95           C  
ATOM    806  CD1 LEU A  93     115.184  97.147 162.646  1.00 53.41           C  
ATOM    807  CD2 LEU A  93     113.367  97.710 161.030  1.00 50.00           C  
ATOM    808  H   LEU A  93     111.754  99.114 162.898  1.00 50.80           H  
ATOM    809  HA  LEU A  93     111.054  96.801 162.303  1.00 51.07           H  
ATOM    810  HB2 LEU A  93     113.005  97.184 164.289  1.00 51.26           H  
ATOM    811  HB3 LEU A  93     112.965  96.017 163.225  1.00 51.44           H  
ATOM    812  HG  LEU A  93     113.819  98.652 162.780  1.00 50.96           H  
ATOM    813 HD11 LEU A  93     115.449  97.215 163.577  1.00 51.41           H  
ATOM    814 HD12 LEU A  93     115.799  97.648 162.089  1.00 51.56           H  
ATOM    815 HD13 LEU A  93     115.170  96.216 162.373  1.00 51.68           H  
ATOM    816 HD21 LEU A  93     113.250  96.789 160.749  1.00 51.56           H  
ATOM    817 HD22 LEU A  93     114.059  98.134 160.499  1.00 51.13           H  
ATOM    818 HD23 LEU A  93     112.533  98.196 160.934  1.00 50.80           H  
ATOM    819  N   LEU A  94     109.940  95.384 163.979  1.00 49.77           N  
ATOM    820  CA  LEU A  94     109.185  94.651 164.988  1.00 50.67           C  
ATOM    821  C   LEU A  94     110.022  94.295 166.206  1.00 54.29           C  
ATOM    822  O   LEU A  94     109.457  94.107 167.288  1.00 51.70           O  
ATOM    823  CB  LEU A  94     108.602  93.372 164.385  1.00 43.60           C  
ATOM    824  CG  LEU A  94     107.308  93.496 163.583  1.00 39.63           C  
ATOM    825  CD1 LEU A  94     107.018  92.197 162.854  1.00 46.50           C  
ATOM    826  CD2 LEU A  94     106.152  93.867 164.491  1.00 45.37           C  
ATOM    827  H   LEU A  94     109.980  94.991 163.215  1.00 49.33           H  
ATOM    828  HA  LEU A  94     108.447  95.204 165.287  1.00 49.35           H  
ATOM    829  N   ASN A  95     111.319  94.570 166.229  1.00 66.35           N  
ATOM    830  CA  ASN A  95     112.080  94.374 167.487  1.00 61.07           C  
ATOM    831  C   ASN A  95     112.017  95.587 168.372  1.00 58.31           C  
ATOM    832  O   ASN A  95     112.499  95.550 169.493  1.00 66.04           O  
ATOM    833  CB  ASN A  95     113.547  93.951 167.340  1.00 65.78           C  
ATOM    834  CG  ASN A  95     114.255  94.551 166.152  1.00 63.65           C  
ATOM    835  OD1 ASN A  95     113.883  94.334 165.009  1.00 66.24           O  
ATOM    836  ND2 ASN A  95     115.345  95.242 166.423  1.00 59.08           N  
ATOM    837  N   TRP A  96     111.500  96.687 167.853  1.00 65.64           N  
ATOM    838  CA  TRP A  96     111.487  97.936 168.588  1.00 69.48           C  
ATOM    839  C   TRP A  96     110.088  98.418 168.878  1.00 68.86           C  
ATOM    840  O   TRP A  96     109.929  99.525 169.373  1.00 75.53           O  
ATOM    841  CB  TRP A  96     112.112  99.028 167.733  1.00 61.33           C  
ATOM    842  CG  TRP A  96     113.577  99.005 167.528  1.00 63.27           C  
ATOM    843  CD1 TRP A  96     114.311  98.018 166.960  1.00 65.18           C  
ATOM    844  CD2 TRP A  96     114.491 100.060 167.830  1.00 65.66           C  
ATOM    845  NE1 TRP A  96     115.635  98.375 166.917  1.00 67.17           N  
ATOM    846  CE2 TRP A  96     115.767  99.629 167.447  1.00 71.56           C  
ATOM    847  CE3 TRP A  96     114.351 101.324 168.405  1.00 60.63           C  
ATOM    848  CZ2 TRP A  96     116.897 100.413 167.621  1.00 71.71           C  
ATOM    849  CZ3 TRP A  96     115.470 102.098 168.573  1.00 63.15           C  
ATOM    850  CH2 TRP A  96     116.725 101.644 168.184  1.00 68.45           C  
ATOM    851  N   ASN A  97     109.068  97.624 168.590  1.00 64.47           N  
ATOM    852  CA  ASN A  97     107.711  98.089 168.768  1.00 64.94           C  
ATOM    853  C   ASN A  97     107.486  98.135 170.237  1.00 71.39           C  
ATOM    854  O   ASN A  97     107.873  97.217 170.939  1.00 79.20           O  
ATOM    855  CB  ASN A  97     106.703  97.167 168.115  1.00 65.69           C  
ATOM    856  CG  ASN A  97     105.544  97.909 167.532  1.00 65.57           C  
ATOM    857  OD1 ASN A  97     104.585  98.213 168.230  1.00 68.28           O  
ATOM    858  ND2 ASN A  97     105.629  98.221 166.247  1.00 66.23           N  
ATOM    859  O   PRO A  98     105.593  98.271 173.927  1.00 30.00           O  
ATOM    860  N   PRO A  98     106.876  99.218 170.725  1.00 30.00           N  
ATOM    861  CA  PRO A  98     106.717  99.354 172.160  1.00 30.00           C  
ATOM    862  C   PRO A  98     105.742  98.339 172.716  1.00 30.00           C  
ATOM    863  CB  PRO A  98     106.196 100.761 172.302  1.00 30.00           C  
ATOM    864  CG  PRO A  98     106.658 101.481 171.088  1.00 30.00           C  
ATOM    865  CD  PRO A  98     106.559 100.460 170.011  1.00 30.00           C  
ATOM    866  O   PHE A  99     104.551  94.570 173.621  1.00 30.00           O  
ATOM    867  N   PHE A  99     105.101  97.552 171.865  1.00 30.00           N  
ATOM    868  CA  PHE A  99     104.179  96.503 172.293  1.00 30.00           C  
ATOM    869  C   PHE A  99     104.990  95.325 172.767  1.00 30.00           C  
ATOM    870  CB  PHE A  99     103.326  96.106 171.096  1.00 30.00           C  
ATOM    871  CG  PHE A  99     102.559  94.830 171.269  1.00 30.00           C  
ATOM    872  CD2 PHE A  99     102.912  93.701 170.558  1.00 30.00           C  
ATOM    873  CD1 PHE A  99     101.470  94.769 172.113  1.00 30.00           C  
ATOM    874  CE2 PHE A  99     102.208  92.526 170.702  1.00 30.00           C  
ATOM    875  CE1 PHE A  99     100.758  93.597 172.261  1.00 30.00           C  
ATOM    876  CZ  PHE A  99     101.128  92.475 171.554  1.00 30.00           C  
ATOM    877  O   PHE A 100     108.311  94.401 174.767  1.00 30.00           O  
ATOM    878  N   PHE A 100     106.223  95.232 172.292  1.00 30.00           N  
ATOM    879  CA  PHE A 100     107.125  94.189 172.720  1.00 30.00           C  
ATOM    880  C   PHE A 100     108.136  94.839 173.637  1.00 30.00           C  
ATOM    881  CB  PHE A 100     107.881  93.663 171.521  1.00 30.00           C  
ATOM    882  CG  PHE A 100     107.036  92.912 170.538  1.00 30.00           C  
ATOM    883  CD1 PHE A 100     106.405  91.737 170.898  1.00 30.00           C  
ATOM    884  CD2 PHE A 100     106.928  93.352 169.232  1.00 30.00           C  
ATOM    885  CE1 PHE A 100     105.652  91.036 169.980  1.00 30.00           C  
ATOM    886  CE2 PHE A 100     106.183  92.656 168.310  1.00 30.00           C  
ATOM    887  CZ  PHE A 100     105.542  91.498 168.685  1.00 30.00           C  
ATOM    888  O   THR A 101     110.210  96.451 176.323  1.00 30.00           O  
ATOM    889  N   THR A 101     108.853  95.844 173.167  1.00 30.00           N  
ATOM    890  CA  THR A 101     109.925  96.407 173.970  1.00 30.00           C  
ATOM    891  C   THR A 101     109.511  96.775 175.366  1.00 30.00           C  
ATOM    892  CB  THR A 101     110.559  97.619 173.293  1.00 30.00           C  
ATOM    893  OG1 THR A 101     111.261  97.197 172.119  1.00 30.00           O  
ATOM    894  CG2 THR A 101     111.545  98.292 174.233  1.00 30.00           C  
ATOM    895  O   GLU A 102     108.150  97.004 179.004  1.00 30.00           O  
ATOM    896  N   GLU A 102     108.382  97.443 175.510  1.00 30.00           N  
ATOM    897  CA  GLU A 102     107.989  97.929 176.822  1.00 30.00           C  
ATOM    898  C   GLU A 102     107.723  96.870 177.861  1.00 30.00           C  
ATOM    899  CB  GLU A 102     106.763  98.818 176.703  1.00 30.00           C  
ATOM    900  CG  GLU A 102     106.148  99.233 178.025  1.00 30.00           C  
ATOM    901  CD  GLU A 102     104.694  99.618 177.874  1.00 30.00           C  
ATOM    902  OE1 GLU A 102     104.097  99.267 176.834  1.00 30.00           O  
ATOM    903  OE2 GLU A 102     104.146 100.259 178.793  1.00 30.00           O  
ATOM    904  N   SER A 103     107.036  95.814 177.480  1.00 90.92           N  
ATOM    905  CA  SER A 103     106.676  94.817 178.461  1.00 92.20           C  
ATOM    906  C   SER A 103     107.897  94.166 179.061  1.00 93.91           C  
ATOM    907  O   SER A 103     108.104  94.236 180.266  1.00 93.34           O  
ATOM    908  CB  SER A 103     105.766  93.768 177.829  1.00 92.53           C  
ATOM    909  OG  SER A 103     106.284  93.300 176.599  1.00 92.52           O  
ATOM    910  N   ILE A 104     108.709  93.534 178.236  1.00 93.59           N  
ATOM    911  CA  ILE A 104     109.888  92.834 178.708  1.00 90.35           C  
ATOM    912  C   ILE A 104     110.968  93.728 179.287  1.00 90.30           C  
ATOM    913  O   ILE A 104     110.881  94.944 179.219  1.00 90.74           O  
ATOM    914  CB  ILE A 104     110.463  91.935 177.614  1.00 90.58           C  
ATOM    915  CG1 ILE A 104     111.210  92.747 176.570  1.00 89.81           C  
ATOM    916  CG2 ILE A 104     109.347  91.149 176.945  1.00 88.60           C  
ATOM    917  CD1 ILE A 104     111.854  91.857 175.542  1.00 87.71           C  
ATOM    918  N   SER A 105     112.003  93.128 179.850  1.00 94.46           N  
ATOM    919  CA  SER A 105     113.045  93.904 180.511  1.00 97.51           C  
ATOM    920  C   SER A 105     114.157  94.414 179.608  1.00 97.39           C  
ATOM    921  O   SER A 105     114.454  95.606 179.614  1.00 95.61           O  
ATOM    922  CB  SER A 105     113.654  93.052 181.612  1.00 94.81           C  
ATOM    923  OG  SER A 105     113.527  91.675 181.305  1.00 93.77           O  
ATOM    924  N   PHE A 106     114.783  93.523 178.849  1.00 90.88           N  
ATOM    925  CA  PHE A 106     115.895  93.910 177.987  1.00 88.25           C  
ATOM    926  C   PHE A 106     115.419  94.604 176.724  1.00 89.84           C  
ATOM    927  O   PHE A 106     114.225  94.788 176.527  1.00 90.40           O  
ATOM    928  CB  PHE A 106     116.689  92.673 177.602  1.00 85.18           C  
ATOM    929  CG  PHE A 106     115.850  91.582 177.009  1.00 87.48           C  
ATOM    930  CD1 PHE A 106     115.224  90.652 177.821  1.00 88.72           C  
ATOM    931  CD2 PHE A 106     115.684  91.487 175.641  1.00 86.13           C  
ATOM    932  CE1 PHE A 106     114.447  89.652 177.279  1.00 88.81           C  
ATOM    933  CE2 PHE A 106     114.911  90.488 175.093  1.00 86.17           C  
ATOM    934  CZ  PHE A 106     114.292  89.567 175.914  1.00 87.40           C  
ATOM    935  N   PHE A 107     116.350  94.999 175.866  1.00 76.63           N  
ATOM    936  CA  PHE A 107     115.946  95.584 174.602  1.00 73.02           C  
ATOM    937  C   PHE A 107     115.832  94.412 173.667  1.00 72.47           C  
ATOM    938  O   PHE A 107     116.842  93.824 173.306  1.00 75.37           O  
ATOM    939  CB  PHE A 107     116.953  96.593 174.084  1.00 71.75           C  
ATOM    940  CG  PHE A 107     116.726  96.982 172.656  1.00 77.89           C  
ATOM    941  CD2 PHE A 107     117.619  96.597 171.668  1.00 72.80           C  
ATOM    942  CD1 PHE A 107     115.612  97.723 172.298  1.00 78.73           C  
ATOM    943  CE2 PHE A 107     117.406  96.949 170.353  1.00 73.07           C  
ATOM    944  CE1 PHE A 107     115.393  98.081 170.984  1.00 74.68           C  
ATOM    945  CZ  PHE A 107     116.292  97.690 170.013  1.00 75.14           C  
ATOM    946  O   PRO A 108     115.583  93.911 170.693  1.00 30.00           O  
ATOM    947  N   PRO A 108     114.598  94.055 173.274  1.00 30.00           N  
ATOM    948  CA  PRO A 108     114.480  92.848 172.478  1.00 30.00           C  
ATOM    949  C   PRO A 108     115.352  92.860 171.268  1.00 30.00           C  
ATOM    950  CB  PRO A 108     113.010  92.858 172.082  1.00 30.00           C  
ATOM    951  CG  PRO A 108     112.329  93.623 173.151  1.00 30.00           C  
ATOM    952  CD  PRO A 108     113.300  94.716 173.468  1.00 30.00           C  
ATOM    953  N   GLU A 109     115.829  91.685 170.884  1.00 74.90           N  
ATOM    954  CA  GLU A 109     116.267  91.443 169.527  1.00 71.70           C  
ATOM    955  C   GLU A 109     115.236  90.650 168.733  1.00 71.77           C  
ATOM    956  O   GLU A 109     114.277  90.201 169.305  1.00 72.83           O  
ATOM    957  CB  GLU A 109     117.645  90.812 169.489  1.00 70.53           C  
ATOM    958  CG  GLU A 109     118.772  91.803 169.712  1.00 72.11           C  
ATOM    959  CD  GLU A 109     118.628  93.058 168.870  1.00 77.60           C  
ATOM    960  OE1 GLU A 109     118.123  92.965 167.733  1.00 75.88           O  
ATOM    961  OE2 GLU A 109     119.029  94.139 169.344  1.00 78.64           O  
ATOM    962  N   MET A 110     115.432  90.443 167.447  1.00 58.16           N  
ATOM    963  CA  MET A 110     114.442  89.820 166.574  1.00 55.99           C  
ATOM    964  C   MET A 110     114.162  88.382 166.995  1.00 57.20           C  
ATOM    965  O   MET A 110     113.008  87.940 166.987  1.00 63.54           O  
ATOM    966  CB  MET A 110     114.901  89.879 165.114  1.00 52.82           C  
ATOM    967  CG  MET A 110     113.778  89.702 164.075  1.00 59.64           C  
ATOM    968  SD  MET A 110     112.202  90.461 164.520  1.00 60.57           S  
ATOM    969  CE  MET A 110     112.257  91.966 163.556  1.00 51.94           C  
ATOM    970  H   MET A 110     116.159  90.696 167.058  1.00 59.55           H  
ATOM    971  HA  MET A 110     113.624  90.332 166.663  1.00 59.33           H  
ATOM    972  HB2 MET A 110     115.546  89.171 164.960  1.00 57.76           H  
ATOM    973  HB3 MET A 110     115.311  90.738 164.946  1.00 57.68           H  
ATOM    974  HG2 MET A 110     114.067  90.096 163.238  1.00 58.77           H  
ATOM    975  HG3 MET A 110     113.621  88.754 163.949  1.00 58.50           H  
ATOM    976  HE1 MET A 110     113.156  92.330 163.597  1.00 57.64           H  
ATOM    977  HE2 MET A 110     111.626  92.602 163.927  1.00 57.04           H  
ATOM    978  HE3 MET A 110     112.025  91.762 162.638  1.00 57.97           H  
ATOM    979  N   ASN A 111     115.201  87.632 167.366  1.00 63.18           N  
ATOM    980  CA  ASN A 111     114.983  86.268 167.839  1.00 66.04           C  
ATOM    981  C   ASN A 111     114.197  86.249 169.144  1.00 66.06           C  
ATOM    982  O   ASN A 111     113.360  85.363 169.347  1.00 69.21           O  
ATOM    983  CB  ASN A 111     116.320  85.549 168.014  1.00 59.92           C  
ATOM    984  CG  ASN A 111     116.775  84.859 166.745  1.00 63.36           C  
ATOM    985  OD1 ASN A 111     116.321  85.186 165.651  1.00 65.89           O  
ATOM    986  ND2 ASN A 111     117.675  83.893 166.888  1.00 67.86           N  
ATOM    987  H   ASN A 111     116.021  87.884 167.350  1.00 64.00           H  
ATOM    988  HA  ASN A 111     114.466  85.784 167.174  1.00 64.57           H  
ATOM    989  HB2 ASN A 111     116.227  84.875 168.705  1.00 63.38           H  
ATOM    990  HB3 ASN A 111     116.998  86.195 168.267  1.00 63.96           H  
ATOM    991 HD21 ASN A 111     117.969  83.690 167.670  1.00 64.55           H  
ATOM    992 HD22 ASN A 111     117.964  83.471 166.197  1.00 64.87           H  
ATOM    993  N   ASP A 112     114.452  87.205 170.038  1.00 63.91           N  
ATOM    994  CA  ASP A 112     113.649  87.303 171.252  1.00 66.65           C  
ATOM    995  C   ASP A 112     112.192  87.590 170.917  1.00 65.99           C  
ATOM    996  O   ASP A 112     111.283  87.055 171.560  1.00 63.29           O  
ATOM    997  CB  ASP A 112     114.213  88.387 172.169  1.00 66.08           C  
ATOM    998  CG  ASP A 112     115.572  88.022 172.734  1.00 67.98           C  
ATOM    999  OD1 ASP A 112     115.768  86.844 173.099  1.00 66.44           O  
ATOM   1000  OD2 ASP A 112     116.443  88.914 172.814  1.00 69.13           O  
ATOM   1001  H   ASP A 112     115.072  87.797 169.968  1.00 65.40           H  
ATOM   1002  HA  ASP A 112     113.688  86.457 171.728  1.00 66.10           H  
ATOM   1003  HB2 ASP A 112     113.605  88.521 172.912  1.00 66.03           H  
ATOM   1004  HB3 ASP A 112     114.309  89.210 171.664  1.00 66.34           H  
ATOM   1005  N   ILE A 113     111.952  88.432 169.913  1.00 65.89           N  
ATOM   1006  CA  ILE A 113     110.584  88.709 169.487  1.00 63.41           C  
ATOM   1007  C   ILE A 113     109.934  87.448 168.932  1.00 65.35           C  
ATOM   1008  O   ILE A 113     108.753  87.185 169.181  1.00 67.72           O  
ATOM   1009  CB  ILE A 113     110.570  89.853 168.458  1.00 59.49           C  
ATOM   1010  CG1 ILE A 113     111.086  91.148 169.092  1.00 60.03           C  
ATOM   1011  CG2 ILE A 113     109.172  90.042 167.892  1.00 62.52           C  
ATOM   1012  CD1 ILE A 113     110.156  91.756 170.124  1.00 65.85           C  
ATOM   1013  H   ILE A 113     112.557  88.851 169.466  1.00 64.30           H  
ATOM   1014  HA  ILE A 113     110.068  88.990 170.257  1.00 63.75           H  
ATOM   1015  HB  ILE A 113     111.164  89.614 167.729  1.00 62.93           H  
ATOM   1016 HG12 ILE A 113     111.210  91.803 168.390  1.00 63.04           H  
ATOM   1017 HG13 ILE A 113     111.933  90.971 169.528  1.00 63.51           H  
ATOM   1018 HG21 ILE A 113     109.117  90.916 167.477  1.00 63.81           H  
ATOM   1019 HG22 ILE A 113     108.529  89.978 168.614  1.00 63.89           H  
ATOM   1020 HG23 ILE A 113     109.001  89.351 167.233  1.00 63.28           H  
ATOM   1021 HD11 ILE A 113     110.572  92.554 170.486  1.00 64.66           H  
ATOM   1022 HD12 ILE A 113     109.316  91.989 169.700  1.00 64.37           H  
ATOM   1023 HD13 ILE A 113     110.003  91.114 170.834  1.00 64.63           H  
ATOM   1024  N   PHE A 114     110.685  86.660 168.158  1.00 61.67           N  
ATOM   1025  CA  PHE A 114     110.139  85.410 167.639  1.00 56.96           C  
ATOM   1026  C   PHE A 114     109.796  84.451 168.772  1.00 55.83           C  
ATOM   1027  O   PHE A 114     108.757  83.783 168.734  1.00 62.91           O  
ATOM   1028  CB  PHE A 114     111.129  84.760 166.673  1.00 54.35           C  
ATOM   1029  CG  PHE A 114     111.296  85.499 165.372  1.00 54.18           C  
ATOM   1030  CD1 PHE A 114     110.225  86.139 164.771  1.00 54.78           C  
ATOM   1031  CD2 PHE A 114     112.528  85.540 164.743  1.00 53.55           C  
ATOM   1032  CE1 PHE A 114     110.383  86.813 163.577  1.00 52.77           C  
ATOM   1033  CE2 PHE A 114     112.689  86.210 163.548  1.00 54.11           C  
ATOM   1034  CZ  PHE A 114     111.615  86.848 162.965  1.00 54.03           C  
ATOM   1035  H   PHE A 114     111.495  86.824 167.925  1.00 58.46           H  
ATOM   1036  HA  PHE A 114     109.314  85.596 167.165  1.00 57.58           H  
ATOM   1037  HB2 PHE A 114     111.999  84.716 167.102  1.00 57.20           H  
ATOM   1038  HB3 PHE A 114     110.821  83.864 166.467  1.00 57.04           H  
ATOM   1039  HD1 PHE A 114     109.390  86.121 165.180  1.00 56.92           H  
ATOM   1040  HD2 PHE A 114     113.256  85.112 165.133  1.00 56.74           H  
ATOM   1041  HE1 PHE A 114     109.657  87.242 163.185  1.00 56.28           H  
ATOM   1042  HE2 PHE A 114     113.522  86.233 163.137  1.00 56.54           H  
ATOM   1043  HZ  PHE A 114     111.723  87.300 162.159  1.00 56.79           H  
ATOM   1044  N   GLU A 115     110.659  84.365 169.785  1.00 58.37           N  
ATOM   1045  CA  GLU A 115     110.357  83.522 170.936  1.00 64.89           C  
ATOM   1046  C   GLU A 115     109.108  84.010 171.661  1.00 65.68           C  
ATOM   1047  O   GLU A 115     108.260  83.205 172.067  1.00 68.83           O  
ATOM   1048  CB  GLU A 115     111.551  83.488 171.890  1.00 66.79           C  
ATOM   1049  CG  GLU A 115     112.694  82.606 171.413  1.00 69.77           C  
ATOM   1050  CD  GLU A 115     114.029  83.014 172.002  1.00 68.89           C  
ATOM   1051  OE1 GLU A 115     114.079  83.317 173.213  1.00 67.79           O  
ATOM   1052  OE2 GLU A 115     115.030  83.029 171.255  1.00 64.91           O  
ATOM   1053  H   GLU A 115     111.413  84.778 169.828  1.00 64.42           H  
ATOM   1054  HA  GLU A 115     110.192  82.616 170.631  1.00 65.73           H  
ATOM   1055  HB2 GLU A 115     111.895  84.389 171.993  1.00 65.66           H  
ATOM   1056  HB3 GLU A 115     111.255  83.148 172.749  1.00 65.40           H  
ATOM   1057  HG2 GLU A 115     112.517  81.691 171.676  1.00 66.10           H  
ATOM   1058  HG3 GLU A 115     112.760  82.669 170.447  1.00 65.77           H  
ATOM   1059  N   ILE A 116     108.976  85.326 171.829  1.00 64.03           N  
ATOM   1060  CA  ILE A 116     107.792  85.882 172.481  1.00 67.81           C  
ATOM   1061  C   ILE A 116     106.540  85.535 171.687  1.00 67.40           C  
ATOM   1062  O   ILE A 116     105.509  85.160 172.255  1.00 68.99           O  
ATOM   1063  CB  ILE A 116     107.947  87.404 172.656  1.00 66.63           C  
ATOM   1064  CG1 ILE A 116     108.958  87.711 173.762  1.00 66.39           C  
ATOM   1065  CG2 ILE A 116     106.605  88.046 172.973  1.00 63.30           C  
ATOM   1066  CD1 ILE A 116     109.557  89.096 173.671  1.00 66.40           C  
ATOM   1067  H   ILE A 116     109.552  85.913 171.578  1.00 65.60           H  
ATOM   1068  HA  ILE A 116     107.704  85.487 173.362  1.00 66.58           H  
ATOM   1069  HB  ILE A 116     108.278  87.777 171.824  1.00 66.31           H  
ATOM   1070 HG12 ILE A 116     108.514  87.636 174.621  1.00 66.30           H  
ATOM   1071 HG13 ILE A 116     109.684  87.070 173.710  1.00 66.27           H  
ATOM   1072 HG21 ILE A 116     106.759  88.922 173.359  1.00 66.42           H  
ATOM   1073 HG22 ILE A 116     106.129  87.485 173.605  1.00 66.21           H  
ATOM   1074 HG23 ILE A 116     106.092  88.132 172.155  1.00 66.39           H  
ATOM   1075 HD11 ILE A 116     108.847  89.753 173.743  1.00 66.99           H  
ATOM   1076 HD12 ILE A 116     110.192  89.213 174.396  1.00 67.14           H  
ATOM   1077 HD13 ILE A 116     110.008  89.189 172.818  1.00 66.39           H  
ATOM   1078  N   ILE A 117     106.598  85.685 170.352  1.00 61.76           N  
ATOM   1079  CA  ILE A 117     105.464  85.340 169.472  1.00 60.33           C  
ATOM   1080  C   ILE A 117     105.173  83.845 169.560  1.00 65.90           C  
ATOM   1081  O   ILE A 117     104.035  83.429 169.382  1.00 69.57           O  
ATOM   1082  CB  ILE A 117     105.700  85.798 168.008  1.00 55.81           C  
ATOM   1083  CG1 ILE A 117     105.590  87.323 167.906  1.00 58.00           C  
ATOM   1084  CG2 ILE A 117     104.708  85.163 167.038  1.00 58.54           C  
ATOM   1085  CD1 ILE A 117     106.376  87.934 166.768  1.00 59.10           C  
ATOM   1086  H   ILE A 117     107.281  85.985 169.916  1.00 62.29           H  
ATOM   1087  HA  ILE A 117     104.667  85.803 169.791  1.00 61.95           H  
ATOM   1088  HB  ILE A 117     106.587  85.520 167.729  1.00 61.28           H  
ATOM   1089 HG12 ILE A 117     105.907  87.729 168.727  1.00 61.45           H  
ATOM   1090 HG13 ILE A 117     104.659  87.558 167.775  1.00 61.78           H  
ATOM   1091 HG21 ILE A 117     104.966  84.255 166.862  1.00 61.69           H  
ATOM   1092 HG22 ILE A 117     103.823  85.195 167.410  1.00 62.13           H  
ATOM   1093 HG23 ILE A 117     104.719  85.649 166.212  1.00 61.31           H  
ATOM   1094 HD11 ILE A 117     106.451  88.879 166.920  1.00 61.49           H  
ATOM   1095 HD12 ILE A 117     107.251  87.541 166.731  1.00 61.95           H  
ATOM   1096 HD13 ILE A 117     105.911  87.776 165.944  1.00 61.46           H  
ATOM   1097  N   GLU A 118     106.177  83.029 169.848  1.00 68.70           N  
ATOM   1098  CA  GLU A 118     105.950  81.602 170.046  1.00 64.21           C  
ATOM   1099  C   GLU A 118     105.369  81.333 171.420  1.00 67.39           C  
ATOM   1100  O   GLU A 118     104.543  80.440 171.557  1.00 74.10           O  
ATOM   1101  CB  GLU A 118     107.235  80.800 169.865  1.00 62.84           C  
ATOM   1102  CG  GLU A 118     107.800  80.848 168.446  1.00 68.49           C  
ATOM   1103  CD  GLU A 118     107.613  79.569 167.653  1.00 72.14           C  
ATOM   1104  OE1 GLU A 118     106.656  78.808 167.915  1.00 75.05           O  
ATOM   1105  OE2 GLU A 118     108.430  79.330 166.741  1.00 71.43           O  
ATOM   1106  H   GLU A 118     106.995  83.276 169.904  1.00 67.79           H  
ATOM   1107  HA  GLU A 118     105.316  81.265 169.380  1.00 67.50           H  
ATOM   1108  HB2 GLU A 118     107.065  79.881 170.118  1.00 67.44           H  
ATOM   1109  HB3 GLU A 118     107.917  81.152 170.455  1.00 66.71           H  
ATOM   1110  HG2 GLU A 118     107.361  81.554 167.945  1.00 67.66           H  
ATOM   1111  HG3 GLU A 118     108.752  81.028 168.497  1.00 67.79           H  
ATOM   1112  N   THR A 119     105.769  82.090 172.434  1.00 68.02           N  
ATOM   1113  CA  THR A 119     105.288  81.855 173.787  1.00 72.98           C  
ATOM   1114  C   THR A 119     103.849  82.286 173.891  1.00 72.42           C  
ATOM   1115  O   THR A 119     102.972  81.445 174.054  1.00 72.42           O  
ATOM   1116  CB  THR A 119     106.131  82.551 174.880  1.00 71.78           C  
ATOM   1117  OG1 THR A 119     106.166  83.964 174.681  1.00 72.01           O  
ATOM   1118  CG2 THR A 119     107.559  82.010 174.916  1.00 72.42           C  
ATOM   1119  H   THR A 119     106.322  82.744 172.366  1.00 69.77           H  
ATOM   1120  HA  THR A 119     105.317  80.894 173.980  1.00 71.21           H  
ATOM   1121  HB  THR A 119     105.725  82.372 175.742  1.00 70.67           H  
ATOM   1122  HG1 THR A 119     106.234  84.344 175.402  1.00 71.01           H  
ATOM   1123 HG21 THR A 119     107.729  81.607 175.770  1.00 71.05           H  
ATOM   1124 HG22 THR A 119     108.182  82.728 174.783  1.00 70.70           H  
ATOM   1125 HG23 THR A 119     107.694  81.352 174.230  1.00 70.89           H  
ATOM   1126  N   ASN A 120     103.587  83.578 173.809  1.00 74.11           N  
ATOM   1127  CA  ASN A 120     102.225  84.048 173.806  1.00 75.10           C  
ATOM   1128  C   ASN A 120     101.849  83.709 172.407  1.00 74.01           C  
ATOM   1129  O   ASN A 120     102.497  84.176 171.487  1.00 73.72           O  
ATOM   1130  CB  ASN A 120     102.145  85.548 174.025  1.00 73.88           C  
ATOM   1131  CG  ASN A 120     102.840  85.996 175.293  1.00 75.94           C  
ATOM   1132  OD1 ASN A 120     102.414  85.670 176.397  1.00 75.11           O  
ATOM   1133  ND2 ASN A 120     103.917  86.751 175.137  1.00 77.06           N  
ATOM   1134  H   ASN A 120     104.184  84.190 173.721  1.00 73.25           H  
ATOM   1135  HA  ASN A 120     101.660  83.586 174.460  1.00 73.83           H  
ATOM   1136  HB2 ASN A 120     101.215  85.813 174.079  1.00 73.71           H  
ATOM   1137  HB3 ASN A 120     102.573  86.005 173.288  1.00 73.73           H  
ATOM   1138 HD21 ASN A 120     103.833  87.654 174.766  1.00 74.28           H  
ATOM   1139 HD22 ASN A 120     104.797  86.404 175.389  1.00 74.34           H  
ATOM   1140  N   GLU A 121     100.825  82.902 172.209  1.00 76.21           N  
ATOM   1141  CA  GLU A 121     100.481  82.456 170.870  1.00 80.82           C  
ATOM   1142  C   GLU A 121      99.615  83.452 170.116  1.00 78.54           C  
ATOM   1143  O   GLU A 121      98.400  83.315 170.076  1.00 77.86           O  
ATOM   1144  CB  GLU A 121      99.787  81.108 170.955  1.00 81.19           C  
ATOM   1145  CG  GLU A 121     100.662  80.007 171.533  1.00 81.77           C  
ATOM   1146  CD  GLU A 121     100.042  79.346 172.744  1.00 80.18           C  
ATOM   1147  OE1 GLU A 121     100.428  79.698 173.877  1.00 80.18           O  
ATOM   1148  OE2 GLU A 121      99.170  78.471 172.560  1.00 80.57           O  
ATOM   1149  H   GLU A 121     100.312  82.607 172.833  1.00 77.77           H  
ATOM   1150  HA  GLU A 121     101.295  82.306 170.344  1.00 78.84           H  
ATOM   1151  HB2 GLU A 121      99.536  80.834 170.061  1.00 78.56           H  
ATOM   1152  HB3 GLU A 121      98.992  81.174 171.508  1.00 78.57           H  
ATOM   1153  HG2 GLU A 121     101.523  80.366 171.793  1.00 78.83           H  
ATOM   1154  HG3 GLU A 121     100.788  79.321 170.868  1.00 78.78           H  
ATOM   1155  N   TYR A 122     100.235  84.461 169.515  1.00 67.24           N  
ATOM   1156  CA  TYR A 122      99.482  85.432 168.723  1.00 65.66           C  
ATOM   1157  C   TYR A 122      98.953  85.156 167.350  1.00 67.96           C  
ATOM   1158  O   TYR A 122      99.642  84.543 166.541  1.00 74.76           O  
ATOM   1159  CB  TYR A 122      99.741  86.940 168.928  1.00 66.98           C  
ATOM   1160  CG  TYR A 122     100.632  87.431 170.041  1.00 67.69           C  
ATOM   1161  CD2 TYR A 122     100.098  88.131 171.113  1.00 66.94           C  
ATOM   1162  CD1 TYR A 122     102.012  87.303 169.970  1.00 68.69           C  
ATOM   1163  CE2 TYR A 122     100.903  88.629 172.114  1.00 69.60           C  
ATOM   1164  CE1 TYR A 122     102.824  87.802 170.970  1.00 69.38           C  
ATOM   1165  CZ  TYR A 122     102.261  88.465 172.036  1.00 68.96           C  
ATOM   1166  OH  TYR A 122     103.057  88.960 173.036  1.00 70.39           O  
ATOM   1167  H   TYR A 122     101.083  84.596 169.538  1.00 68.42           H  
ATOM   1168  HA  TYR A 122     100.333  85.459 168.238  1.00 68.18           H  
ATOM   1169  HB2 TYR A 122      98.880  87.369 169.042  1.00 68.33           H  
ATOM   1170  HB3 TYR A 122     100.137  87.273 168.107  1.00 68.54           H  
ATOM   1171  HD2 TYR A 122      99.178  88.249 171.176  1.00 68.01           H  
ATOM   1172  HD1 TYR A 122     102.396  86.858 169.249  1.00 68.19           H  
ATOM   1173  HE2 TYR A 122     100.527  89.074 172.837  1.00 68.79           H  
ATOM   1174  HE1 TYR A 122     103.746  87.692 170.926  1.00 68.91           H  
ATOM   1175  HH  TYR A 122     103.592  89.499 172.726  1.00 69.11           H  
ATOM   1176  N   ASP A 123      97.735  85.594 167.077  1.00 63.11           N  
ATOM   1177  CA  ASP A 123      97.211  85.491 165.731  1.00 62.68           C  
ATOM   1178  C   ASP A 123      98.065  86.533 165.075  1.00 63.57           C  
ATOM   1179  O   ASP A 123      98.219  87.599 165.629  1.00 65.39           O  
ATOM   1180  CB  ASP A 123      95.735  85.876 165.701  1.00 64.48           C  
ATOM   1181  CG  ASP A 123      95.122  85.791 164.315  1.00 68.51           C  
ATOM   1182  OD2 ASP A 123      93.908  86.063 164.207  1.00 65.83           O  
ATOM   1183  OD1 ASP A 123      95.826  85.460 163.337  1.00 70.02           O  
ATOM   1184  H   ASP A 123      97.205  85.949 167.653  1.00 65.62           H  
ATOM   1185  HA  ASP A 123      97.353  84.602 165.347  1.00 64.94           H  
ATOM   1186  HB2 ASP A 123      95.631  86.789 166.006  1.00 65.20           H  
ATOM   1187  HB3 ASP A 123      95.238  85.275 166.279  1.00 65.23           H  
ATOM   1188  N   MET A 124      98.649  86.253 163.924  1.00 62.15           N  
ATOM   1189  CA  MET A 124      99.571  87.203 163.321  1.00 64.14           C  
ATOM   1190  C   MET A 124      98.807  88.418 162.864  1.00 65.56           C  
ATOM   1191  O   MET A 124      99.399  89.454 162.632  1.00 65.98           O  
ATOM   1192  CB  MET A 124     100.389  86.587 162.185  1.00 59.20           C  
ATOM   1193  CG  MET A 124     101.287  85.422 162.567  1.00 59.49           C  
ATOM   1194  SD  MET A 124     102.195  85.625 164.106  1.00 64.37           S  
ATOM   1195  CE  MET A 124     103.044  87.172 163.808  1.00 59.65           C  
ATOM   1196  H   MET A 124      98.521  85.532 163.474  1.00 61.99           H  
ATOM   1197  HA  MET A 124     100.191  87.513 164.009  1.00 61.87           H  
ATOM   1198  HB2 MET A 124     100.956  87.277 161.810  1.00 61.02           H  
ATOM   1199  HB3 MET A 124      99.780  86.275 161.497  1.00 61.53           H  
ATOM   1200  HG2 MET A 124     101.937  85.294 161.859  1.00 61.35           H  
ATOM   1201  HG3 MET A 124     100.748  84.621 162.653  1.00 61.38           H  
ATOM   1202  HE1 MET A 124     102.496  87.899 164.105  1.00 62.01           H  
ATOM   1203  HE2 MET A 124     103.870  87.171 164.294  1.00 61.14           H  
ATOM   1204  HE3 MET A 124     103.218  87.265 162.871  1.00 61.24           H  
ATOM   1205  N   LEU A 125      97.500  88.304 162.711  1.00 57.91           N  
ATOM   1206  CA  LEU A 125      96.700  89.476 162.415  1.00 52.93           C  
ATOM   1207  C   LEU A 125      96.377  90.318 163.605  1.00 57.95           C  
ATOM   1208  O   LEU A 125      96.182  91.498 163.468  1.00 61.30           O  
ATOM   1209  CB  LEU A 125      95.819  89.478 161.168  1.00 55.97           C  
ATOM   1210  CG  LEU A 125      96.344  88.647 160.003  1.00 59.00           C  
ATOM   1211  CD1 LEU A 125      95.670  87.286 159.967  1.00 60.89           C  
ATOM   1212  CD2 LEU A 125      96.182  89.374 158.683  1.00 54.33           C  
ATOM   1213  H   LEU A 125      97.052  87.575 162.749  1.00 58.32           H  
ATOM   1214  HA  LEU A 125      95.950  88.931 162.727  1.00 57.28           H  
ATOM   1215  HB2 LEU A 125      95.735  90.395 160.867  1.00 58.68           H  
ATOM   1216  HB3 LEU A 125      94.942  89.146 161.410  1.00 57.34           H  
ATOM   1217  HG  LEU A 125      97.296  88.499 160.117  1.00 58.26           H  
ATOM   1218 HD11 LEU A 125      95.507  86.977 160.860  1.00 57.89           H  
ATOM   1219 HD12 LEU A 125      96.255  86.672 159.523  1.00 58.63           H  
ATOM   1220 HD13 LEU A 125      94.841  87.353 159.489  1.00 57.93           H  
ATOM   1221 HD21 LEU A 125      96.633  90.217 158.733  1.00 56.62           H  
ATOM   1222 HD22 LEU A 125      95.250  89.508 158.494  1.00 57.22           H  
ATOM   1223 HD23 LEU A 125      96.587  88.844 157.997  1.00 57.51           H  
ATOM   1224  N   TYR A 126      96.349  89.714 164.786  1.00 56.62           N  
ATOM   1225  CA  TYR A 126      96.180  90.464 166.015  1.00 57.34           C  
ATOM   1226  C   TYR A 126      97.484  91.155 166.230  1.00 58.12           C  
ATOM   1227  O   TYR A 126      97.503  92.295 166.603  1.00 62.46           O  
ATOM   1228  CB  TYR A 126      95.915  89.533 167.183  1.00 55.16           C  
ATOM   1229  CG  TYR A 126      95.842  90.163 168.541  1.00 56.19           C  
ATOM   1230  CD1 TYR A 126      94.687  90.788 168.970  1.00 60.16           C  
ATOM   1231  CD2 TYR A 126      96.913  90.087 169.417  1.00 55.95           C  
ATOM   1232  CE1 TYR A 126      94.604  91.347 170.224  1.00 60.44           C  
ATOM   1233  CE2 TYR A 126      96.841  90.646 170.672  1.00 58.58           C  
ATOM   1234  CZ  TYR A 126      95.683  91.275 171.069  1.00 61.04           C  
ATOM   1235  OH  TYR A 126      95.598  91.838 172.317  1.00 63.11           O  
ATOM   1236  H   TYR A 126      96.415  88.865 164.901  1.00 58.96           H  
ATOM   1237  HA  TYR A 126      95.457  91.123 165.948  1.00 59.26           H  
ATOM   1238  HB2 TYR A 126      95.067  89.089 167.028  1.00 59.28           H  
ATOM   1239  HB3 TYR A 126      96.615  88.867 167.232  1.00 58.84           H  
ATOM   1240  HD1 TYR A 126      93.955  90.841 168.399  1.00 59.11           H  
ATOM   1241  HD2 TYR A 126      97.700  89.666 169.155  1.00 58.70           H  
ATOM   1242  HE1 TYR A 126      93.826  91.777 170.496  1.00 59.20           H  
ATOM   1243  HE2 TYR A 126      97.571  90.599 171.246  1.00 58.82           H  
ATOM   1244  HH  TYR A 126      95.540  91.248 172.884  1.00 59.48           H  
ATOM   1245  N   LEU A 127      98.591  90.478 165.969  1.00 61.49           N  
ATOM   1246  CA  LEU A 127      99.876  91.069 166.226  1.00 63.06           C  
ATOM   1247  C   LEU A 127     100.079  92.235 165.288  1.00 64.39           C  
ATOM   1248  O   LEU A 127     100.593  93.244 165.727  1.00 68.11           O  
ATOM   1249  CB  LEU A 127     101.021  90.084 166.099  1.00 58.39           C  
ATOM   1250  CG  LEU A 127     102.348  90.557 166.684  1.00 60.14           C  
ATOM   1251  CD1 LEU A 127     102.447  90.170 168.149  1.00 65.49           C  
ATOM   1252  CD2 LEU A 127     103.528  90.029 165.884  1.00 60.69           C  
ATOM   1253  H   LEU A 127      98.617  89.682 165.646  1.00 61.63           H  
ATOM   1254  HA  LEU A 127      99.891  91.415 167.143  1.00 61.83           H  
ATOM   1255  HB2 LEU A 127     101.158  89.915 165.153  1.00 61.08           H  
ATOM   1256  HB3 LEU A 127     100.784  89.248 166.531  1.00 61.60           H  
ATOM   1257  HG  LEU A 127     102.398  91.523 166.649  1.00 61.16           H  
ATOM   1258 HD11 LEU A 127     101.573  90.026 168.519  1.00 62.21           H  
ATOM   1259 HD12 LEU A 127     102.867  90.888 168.615  1.00 62.99           H  
ATOM   1260 HD13 LEU A 127     102.976  89.377 168.237  1.00 62.74           H  
ATOM   1261 HD21 LEU A 127     104.336  90.401 166.242  1.00 61.61           H  
ATOM   1262 HD22 LEU A 127     103.555  89.074 165.956  1.00 62.06           H  
ATOM   1263 HD23 LEU A 127     103.438  90.288 164.965  1.00 61.13           H  
ATOM   1264  N   TRP A 128      99.661  92.149 164.030  1.00 51.78           N  
ATOM   1265  CA  TRP A 128      99.776  93.299 163.133  1.00 51.10           C  
ATOM   1266  C   TRP A 128      98.896  94.465 163.586  1.00 51.76           C  
ATOM   1267  O   TRP A 128      99.278  95.610 163.443  1.00 52.22           O  
ATOM   1268  CB  TRP A 128      99.505  92.932 161.674  1.00 47.58           C  
ATOM   1269  CG  TRP A 128     100.714  92.958 160.780  1.00 50.64           C  
ATOM   1270  CD1 TRP A 128     100.847  93.659 159.624  1.00 53.20           C  
ATOM   1271  CD2 TRP A 128     101.949  92.244 160.957  1.00 48.21           C  
ATOM   1272  NE1 TRP A 128     102.079  93.436 159.072  1.00 50.34           N  
ATOM   1273  CE2 TRP A 128     102.775  92.573 159.873  1.00 41.60           C  
ATOM   1274  CE3 TRP A 128     102.433  91.363 161.927  1.00 54.69           C  
ATOM   1275  CZ2 TRP A 128     104.054  92.060 159.730  1.00 35.89           C  
ATOM   1276  CZ3 TRP A 128     103.703  90.856 161.781  1.00 54.30           C  
ATOM   1277  CH2 TRP A 128     104.499  91.206 160.691  1.00 43.87           C  
ATOM   1278  H   TRP A 128      99.355  91.428 163.681  1.00 52.21           H  
ATOM   1279  HA  TRP A 128     100.701  93.622 163.168  1.00 51.83           H  
ATOM   1280  HB2 TRP A 128      98.884  93.590 161.323  1.00 50.87           H  
ATOM   1281  HB3 TRP A 128      99.103  92.056 161.581  1.00 50.86           H  
ATOM   1282  HD1 TRP A 128     100.199  94.216 159.258  1.00 51.72           H  
ATOM   1283  HE1 TRP A 128     102.372  93.789 158.344  1.00 51.29           H  
ATOM   1284  HE3 TRP A 128     101.912  91.124 162.659  1.00 52.18           H  
ATOM   1285  HZ2 TRP A 128     104.588  92.289 159.004  1.00 49.32           H  
ATOM   1286  HZ3 TRP A 128     104.037  90.269 162.421  1.00 51.89           H  
ATOM   1287  HH2 TRP A 128     105.354  90.846 160.615  1.00 50.40           H  
ATOM   1288  N   ASN A 129      97.705  94.191 164.089  1.00 52.33           N  
ATOM   1289  CA  ASN A 129      96.836  95.245 164.621  1.00 54.57           C  
ATOM   1290  C   ASN A 129      97.441  95.947 165.816  1.00 51.84           C  
ATOM   1291  O   ASN A 129      97.349  97.152 165.914  1.00 48.63           O  
ATOM   1292  CB  ASN A 129      95.481  94.705 165.095  1.00 51.83           C  
ATOM   1293  CG  ASN A 129      94.617  94.173 163.980  1.00 56.61           C  
ATOM   1294  OD1 ASN A 129      95.091  93.875 162.894  1.00 55.29           O  
ATOM   1295  ND2 ASN A 129      93.329  94.020 164.263  1.00 60.78           N  
ATOM   1296  H   ASN A 129      97.374  93.399 164.128  1.00 53.58           H  
ATOM   1297  HA  ASN A 129      96.668  95.915 163.927  1.00 54.16           H  
ATOM   1298  HB2 ASN A 129      95.619  93.994 165.738  1.00 53.74           H  
ATOM   1299  HB3 ASN A 129      95.001  95.433 165.519  1.00 53.47           H  
ATOM   1300 HD21 ASN A 129      93.014  94.088 165.188  1.00 54.42           H  
ATOM   1301 HD22 ASN A 129      92.693  93.830 163.543  1.00 54.50           H  
ATOM   1302  N   LYS A 130      98.051  95.203 166.730  1.00 52.91           N  
ATOM   1303  CA  LYS A 130      98.575  95.822 167.958  1.00 53.32           C  
ATOM   1304  C   LYS A 130      99.797  96.721 167.765  1.00 54.65           C  
ATOM   1305  O   LYS A 130     100.117  97.496 168.641  1.00 53.08           O  
ATOM   1306  CB  LYS A 130      98.955  94.758 168.986  1.00 51.91           C  
ATOM   1307  CG  LYS A 130      97.865  93.851 169.545  1.00 55.35           C  
ATOM   1308  CD  LYS A 130      96.663  94.576 170.123  1.00 52.88           C  
ATOM   1309  CE  LYS A 130      95.516  94.660 169.124  1.00 54.55           C  
ATOM   1310  NZ  LYS A 130      94.278  95.200 169.742  1.00 54.13           N  
ATOM   1311  H   LYS A 130      98.176  94.356 166.662  1.00 54.69           H  
ATOM   1312  HA  LYS A 130      97.880  96.386 168.353  1.00 54.73           H  
ATOM   1313  HB2 LYS A 130      99.630  94.181 168.592  1.00 55.00           H  
ATOM   1314  HB3 LYS A 130      99.347  95.207 169.750  1.00 55.22           H  
ATOM   1315  HG2 LYS A 130      97.556  93.250 168.861  1.00 55.92           H  
ATOM   1316  HG3 LYS A 130      98.253  93.330 170.265  1.00 54.94           H  
ATOM   1317  HD2 LYS A 130      96.350  94.092 170.900  1.00 54.00           H  
ATOM   1318  HD3 LYS A 130      96.919  95.473 170.380  1.00 54.51           H  
ATOM   1319  HE2 LYS A 130      95.759  95.248 168.394  1.00 55.06           H  
ATOM   1320  HE3 LYS A 130      95.313  93.779 168.777  1.00 54.61           H  
ATOM   1321  HZ1 LYS A 130      93.589  95.271 169.078  1.00 54.63           H  
ATOM   1322  HZ2 LYS A 130      94.449  96.069 170.111  1.00 54.39           H  
ATOM   1323  HZ3 LYS A 130      93.978  94.616 170.442  1.00 54.66           H  
ATOM   1324  N   THR A 131     100.494  96.631 166.650  1.00 55.46           N  
ATOM   1325  CA  THR A 131     101.721  97.389 166.420  1.00 58.71           C  
ATOM   1326  C   THR A 131     101.436  98.876 166.236  1.00 59.80           C  
ATOM   1327  O   THR A 131     102.154  99.725 166.774  1.00 61.24           O  
ATOM   1328  CB  THR A 131     102.461  96.836 165.202  1.00 51.82           C  
ATOM   1329  OG1 THR A 131     101.669  97.032 164.024  1.00 52.70           O  
ATOM   1330  CG2 THR A 131     102.767  95.355 165.378  1.00 49.92           C  
ATOM   1331  H   THR A 131     100.316  96.044 166.046  1.00 54.51           H  
ATOM   1332  HA  THR A 131     102.300  97.290 167.192  1.00 56.08           H  
ATOM   1333  HB  THR A 131     103.303  97.309 165.101  1.00 54.69           H  
ATOM   1334  HG1 THR A 131     100.931  96.639 164.107  1.00 54.38           H  
ATOM   1335 HG21 THR A 131     103.726  95.215 165.370  1.00 54.55           H  
ATOM   1336 HG22 THR A 131     102.411  95.037 166.222  1.00 54.73           H  
ATOM   1337 HG23 THR A 131     102.368  94.846 164.654  1.00 54.53           H  
ATOM   1338  N   ASP A 132     100.390  99.211 165.478  1.00 56.98           N  
ATOM   1339  CA  ASP A 132     100.127 100.608 165.146  1.00 44.16           C  
ATOM   1340  C   ASP A 132      99.651 101.417 166.343  1.00 49.96           C  
ATOM   1341  O   ASP A 132      99.544 102.645 166.244  1.00 51.03           O  
ATOM   1342  CB  ASP A 132      99.082 100.694 164.033  1.00 45.81           C  
ATOM   1343  CG  ASP A 132      97.755 100.069 164.427  1.00 56.37           C  
ATOM   1344  OD1 ASP A 132      97.153 100.511 165.429  1.00 57.35           O  
ATOM   1345  OD2 ASP A 132      97.306  99.135 163.731  1.00 54.48           O  
ATOM   1346  H   ASP A 132      99.825  98.654 165.147  1.00 53.01           H  
ATOM   1347  HA  ASP A 132     100.946 101.010 164.820  1.00 50.42           H  
ATOM   1348  HB2 ASP A 132      99.417 100.234 163.250  1.00 50.89           H  
ATOM   1349  HB3 ASP A 132      98.922 101.627 163.829  1.00 51.01           H  
ATOM   1350  N   GLU A 133      99.362 100.765 167.468  1.00 56.47           N  
ATOM   1351  CA  GLU A 133      98.709 101.454 168.575  1.00 56.88           C  
ATOM   1352  C   GLU A 133      99.592 102.534 169.188  1.00 59.88           C  
ATOM   1353  O   GLU A 133      99.101 103.354 169.973  1.00 63.17           O  
ATOM   1354  CB  GLU A 133      98.295 100.448 169.649  1.00 53.38           C  
ATOM   1355  CG  GLU A 133      97.405  99.331 169.139  1.00 59.65           C  
ATOM   1356  CD  GLU A 133      96.662  98.629 170.255  1.00 64.61           C  
ATOM   1357  OE1 GLU A 133      97.017  98.843 171.433  1.00 65.85           O  
ATOM   1358  OE2 GLU A 133      95.720  97.866 169.956  1.00 60.51           O  
ATOM   1359  N   TYR A 134     100.883 102.561 168.856  1.00 53.75           N  
ATOM   1360  CA  TYR A 134     101.793 103.426 169.594  1.00 49.30           C  
ATOM   1361  C   TYR A 134     102.007 104.793 168.951  1.00 52.84           C  
ATOM   1362  O   TYR A 134     102.822 105.568 169.460  1.00 60.15           O  
ATOM   1363  CB  TYR A 134     103.134 102.717 169.812  1.00 54.17           C  
ATOM   1364  CG  TYR A 134     104.092 102.714 168.641  1.00 53.24           C  
ATOM   1365  CD1 TYR A 134     104.922 103.799 168.391  1.00 53.30           C  
ATOM   1366  CD2 TYR A 134     104.204 101.604 167.818  1.00 53.59           C  
ATOM   1367  CE1 TYR A 134     105.812 103.789 167.337  1.00 50.37           C  
ATOM   1368  CE2 TYR A 134     105.092 101.585 166.762  1.00 52.40           C  
ATOM   1369  CZ  TYR A 134     105.893 102.680 166.527  1.00 50.91           C  
ATOM   1370  OH  TYR A 134     106.780 102.668 165.476  1.00 54.32           O  
ATOM   1371  N   PHE A 135     101.312 105.118 167.858  1.00 47.87           N  
ATOM   1372  CA  PHE A 135     101.323 106.515 167.429  1.00 48.42           C  
ATOM   1373  C   PHE A 135      99.949 107.167 167.539  1.00 52.76           C  
ATOM   1374  O   PHE A 135      99.863 108.375 167.775  1.00 59.22           O  
ATOM   1375  CB  PHE A 135     101.858 106.678 165.999  1.00 46.12           C  
ATOM   1376  CG  PHE A 135     102.023 105.398 165.231  1.00 42.64           C  
ATOM   1377  CD1 PHE A 135     103.009 104.487 165.562  1.00 41.97           C  
ATOM   1378  CD2 PHE A 135     101.226 105.140 164.131  1.00 52.39           C  
ATOM   1379  CE1 PHE A 135     103.165 103.327 164.837  1.00 51.53           C  
ATOM   1380  CE2 PHE A 135     101.382 103.983 163.402  1.00 53.12           C  
ATOM   1381  CZ  PHE A 135     102.354 103.075 163.755  1.00 52.57           C  
ATOM   1382  N   GLN A 136      98.872 106.398 167.365  1.00 49.31           N  
ATOM   1383  CA  GLN A 136      97.529 106.872 167.686  1.00 47.91           C  
ATOM   1384  C   GLN A 136      97.241 108.221 167.032  1.00 50.24           C  
ATOM   1385  O   GLN A 136      97.162 109.246 167.716  1.00 58.36           O  
ATOM   1386  CB  GLN A 136      97.355 106.943 169.207  1.00 51.04           C  
ATOM   1387  CG  GLN A 136      96.179 107.772 169.696  1.00 52.53           C  
ATOM   1388  CD  GLN A 136      95.662 107.304 171.041  1.00 60.43           C  
ATOM   1389  OE1 GLN A 136      94.478 107.440 171.346  1.00 59.08           O  
ATOM   1390  NE2 GLN A 136      96.552 106.747 171.855  1.00 60.74           N  
ATOM   1391  N   TYR A 137      97.136 108.234 165.704  1.00 49.33           N  
ATOM   1392  CA  TYR A 137      96.872 109.464 164.964  1.00 49.17           C  
ATOM   1393  C   TYR A 137      95.829 110.320 165.671  1.00 45.81           C  
ATOM   1394  O   TYR A 137      94.761 109.829 166.048  1.00 45.59           O  
ATOM   1395  CB  TYR A 137      96.412 109.129 163.544  1.00 48.34           C  
ATOM   1396  CG  TYR A 137      95.464 110.136 162.929  1.00 43.83           C  
ATOM   1397  CD2 TYR A 137      95.936 111.147 162.105  1.00 49.41           C  
ATOM   1398  CD1 TYR A 137      94.095 110.057 163.146  1.00 44.33           C  
ATOM   1399  CE2 TYR A 137      95.076 112.064 161.535  1.00 52.85           C  
ATOM   1400  CE1 TYR A 137      93.229 110.970 162.582  1.00 45.64           C  
ATOM   1401  CZ  TYR A 137      93.724 111.969 161.775  1.00 46.54           C  
ATOM   1402  OH  TYR A 137      92.864 112.879 161.208  1.00 49.71           O  
ATOM   1403  N   ASP A 138      96.139 111.603 165.850  1.00 51.51           N  
ATOM   1404  CA  ASP A 138      95.236 112.559 166.475  1.00 50.84           C  
ATOM   1405  C   ASP A 138      94.740 113.633 165.522  1.00 52.05           C  
ATOM   1406  O   ASP A 138      93.583 114.045 165.616  1.00 64.17           O  
ATOM   1407  CB  ASP A 138      95.922 113.231 167.669  1.00 53.22           C  
ATOM   1408  CG  ASP A 138      94.948 113.976 168.557  1.00 57.47           C  
ATOM   1409  OD1 ASP A 138      93.997 113.343 169.060  1.00 55.55           O  
ATOM   1410  OD2 ASP A 138      95.130 115.196 168.748  1.00 55.51           O  
ATOM   1411  N   ASP A 139      95.585 114.099 164.605  1.00 41.82           N  
ATOM   1412  CA  ASP A 139      95.169 115.125 163.659  1.00 45.75           C  
ATOM   1413  C   ASP A 139      96.173 115.274 162.523  1.00 45.83           C  
ATOM   1414  O   ASP A 139      97.385 115.176 162.737  1.00 54.42           O  
ATOM   1415  CB  ASP A 139      94.979 116.465 164.371  1.00 45.24           C  
ATOM   1416  CG  ASP A 139      94.039 117.390 163.627  1.00 50.98           C  
ATOM   1417  OD1 ASP A 139      93.415 116.938 162.644  1.00 49.98           O  
ATOM   1418  OD2 ASP A 139      93.923 118.566 164.026  1.00 56.18           O  
ATOM   1419  N   SER A 140      95.673 115.507 161.314  1.00 36.85           N  
ATOM   1420  CA  SER A 140      96.505 115.762 160.147  1.00 35.16           C  
ATOM   1421  C   SER A 140      95.783 116.756 159.254  1.00 41.31           C  
ATOM   1422  O   SER A 140      94.600 116.576 158.954  1.00 54.34           O  
ATOM   1423  CB  SER A 140      96.799 114.472 159.379  1.00 41.02           C  
ATOM   1424  OG  SER A 140      97.546 114.741 158.207  1.00 52.30           O  
ATOM   1425  N   TYR A 141      96.488 117.798 158.826  1.00 38.75           N  
ATOM   1426  CA  TYR A 141      95.861 118.813 157.994  1.00 33.96           C  
ATOM   1427  C   TYR A 141      96.903 119.493 157.122  1.00 34.47           C  
ATOM   1428  O   TYR A 141      98.069 119.620 157.498  1.00 43.35           O  
ATOM   1429  CB  TYR A 141      95.127 119.859 158.841  1.00 36.18           C  
ATOM   1430  CG  TYR A 141      95.917 120.354 160.028  1.00 41.65           C  
ATOM   1431  CD1 TYR A 141      96.907 121.312 159.877  1.00 37.45           C  
ATOM   1432  CD2 TYR A 141      95.667 119.866 161.303  1.00 44.36           C  
ATOM   1433  CE1 TYR A 141      97.630 121.768 160.960  1.00 37.29           C  
ATOM   1434  CE2 TYR A 141      96.384 120.315 162.391  1.00 35.53           C  
ATOM   1435  CZ  TYR A 141      97.363 121.266 162.215  1.00 38.55           C  
ATOM   1436  OH  TYR A 141      98.080 121.718 163.299  1.00 44.25           O  
ATOM   1437  N   VAL A 142      96.457 119.923 155.948  1.00 39.52           N  
ATOM   1438  CA  VAL A 142      97.241 120.783 155.072  1.00 36.12           C  
ATOM   1439  C   VAL A 142      96.973 122.225 155.477  1.00 40.85           C  
ATOM   1440  O   VAL A 142      95.820 122.671 155.492  1.00 50.99           O  
ATOM   1441  CB  VAL A 142      96.886 120.553 153.596  1.00 31.73           C  
ATOM   1442  CG1 VAL A 142      97.650 121.523 152.712  1.00 29.92           C  
ATOM   1443  CG2 VAL A 142      97.179 119.126 153.200  1.00 42.68           C  
ATOM   1444  N   TYR A 143      98.035 122.949 155.816  1.00 39.77           N  
ATOM   1445  CA  TYR A 143      97.938 124.338 156.230  1.00 41.66           C  
ATOM   1446  C   TYR A 143      99.049 125.144 155.577  1.00 44.84           C  
ATOM   1447  O   TYR A 143     100.109 124.612 155.238  1.00 45.61           O  
ATOM   1448  CB  TYR A 143      98.018 124.478 157.756  1.00 45.75           C  
ATOM   1449  CG  TYR A 143      99.418 124.356 158.311  1.00 47.47           C  
ATOM   1450  CD1 TYR A 143     100.003 123.114 158.508  1.00 40.58           C  
ATOM   1451  CD2 TYR A 143     100.157 125.486 158.636  1.00 48.80           C  
ATOM   1452  CE1 TYR A 143     101.279 123.000 159.014  1.00 42.03           C  
ATOM   1453  CE2 TYR A 143     101.436 125.380 159.141  1.00 46.56           C  
ATOM   1454  CZ  TYR A 143     101.992 124.136 159.328  1.00 46.14           C  
ATOM   1455  OH  TYR A 143     103.268 124.028 159.832  1.00 45.55           O  
ATOM   1456  N   GLN A 144      98.792 126.434 155.403  1.00 56.27           N  
ATOM   1457  CA  GLN A 144      99.754 127.359 154.827  1.00 48.69           C  
ATOM   1458  C   GLN A 144     100.428 128.169 155.925  1.00 53.75           C  
ATOM   1459  O   GLN A 144      99.861 128.411 156.992  1.00 61.86           O  
ATOM   1460  CB  GLN A 144      99.074 128.300 153.828  1.00 50.00           C  
ATOM   1461  CG  GLN A 144      98.190 127.601 152.812  1.00 53.70           C  
ATOM   1462  CD  GLN A 144      98.161 128.320 151.480  1.00 54.13           C  
ATOM   1463  OE1 GLN A 144      99.204 128.606 150.893  1.00 59.33           O  
ATOM   1464  NE2 GLN A 144      96.961 128.620 150.995  1.00 50.79           N  
ATOM   1465  N   ASP A 145     101.661 128.584 155.651  1.00 50.87           N  
ATOM   1466  CA  ASP A 145     102.407 129.449 156.561  1.00 49.50           C  
ATOM   1467  C   ASP A 145     102.069 130.890 156.205  1.00 47.86           C  
ATOM   1468  O   ASP A 145     102.704 131.495 155.339  1.00 52.17           O  
ATOM   1469  CB  ASP A 145     103.902 129.176 156.465  1.00 48.34           C  
ATOM   1470  CG  ASP A 145     104.461 128.546 157.725  1.00 53.89           C  
ATOM   1471  OD1 ASP A 145     104.521 129.239 158.762  1.00 53.44           O  
ATOM   1472  OD2 ASP A 145     104.834 127.356 157.682  1.00 55.41           O  
ATOM   1473  N   ALA A 146     101.061 131.440 156.872  1.00 39.48           N  
ATOM   1474  CA  ALA A 146     100.575 132.785 156.617  1.00 41.17           C  
ATOM   1475  C   ALA A 146     100.965 133.705 157.773  1.00 47.23           C  
ATOM   1476  O   ALA A 146     101.518 133.268 158.788  1.00 49.89           O  
ATOM   1477  CB  ALA A 146      99.062 132.760 156.395  1.00 41.70           C  
ATOM   1478  N   LEU A 147     100.672 134.995 157.612  1.00 49.87           N  
ATOM   1479  CA  LEU A 147     100.958 135.992 158.635  1.00 46.35           C  
ATOM   1480  C   LEU A 147      99.930 136.004 159.758  1.00 49.20           C  
ATOM   1481  O   LEU A 147     100.152 136.674 160.772  1.00 53.60           O  
ATOM   1482  CB  LEU A 147     101.053 137.388 158.005  1.00 44.18           C  
ATOM   1483  CG  LEU A 147      99.902 137.853 157.111  1.00 49.13           C  
ATOM   1484  CD1 LEU A 147      99.937 139.362 156.950  1.00 49.23           C  
ATOM   1485  CD2 LEU A 147      99.960 137.175 155.752  1.00 39.38           C  
ATOM   1486  N   ILE A 148      98.819 135.290 159.601  1.00 44.03           N  
ATOM   1487  CA  ILE A 148      97.856 135.056 160.672  1.00 46.09           C  
ATOM   1488  C   ILE A 148      97.644 133.548 160.705  1.00 49.60           C  
ATOM   1489  O   ILE A 148      96.984 132.989 159.823  1.00 52.23           O  
ATOM   1490  CB  ILE A 148      96.534 135.798 160.458  1.00 42.55           C  
ATOM   1491  CG1 ILE A 148      96.790 137.269 160.132  1.00 35.62           C  
ATOM   1492  CG2 ILE A 148      95.656 135.681 161.690  1.00 41.53           C  
ATOM   1493  CD1 ILE A 148      95.563 138.140 160.254  1.00 32.47           C  
ATOM   1494  N   GLU A 149      98.204 132.884 161.717  1.00 63.78           N  
ATOM   1495  CA  GLU A 149      98.237 131.429 161.737  1.00 66.23           C  
ATOM   1496  C   GLU A 149      96.835 130.846 161.608  1.00 71.19           C  
ATOM   1497  O   GLU A 149      95.896 131.285 162.277  1.00 73.78           O  
ATOM   1498  CB  GLU A 149      98.906 130.930 163.023  1.00 68.19           C  
ATOM   1499  CG  GLU A 149      97.965 130.735 164.196  1.00 68.60           C  
ATOM   1500  CD  GLU A 149      98.670 130.863 165.531  1.00 71.62           C  
ATOM   1501  OE1 GLU A 149      99.820 131.351 165.551  1.00 70.91           O  
ATOM   1502  OE2 GLU A 149      98.077 130.476 166.559  1.00 71.71           O  
ATOM   1503  N   GLU A 150      96.708 129.858 160.727  1.00 68.84           N  
ATOM   1504  CA  GLU A 150      95.427 129.208 160.493  1.00 68.17           C  
ATOM   1505  C   GLU A 150      95.012 128.396 161.714  1.00 70.04           C  
ATOM   1506  O   GLU A 150      95.837 127.759 162.374  1.00 65.71           O  
ATOM   1507  CB  GLU A 150      95.517 128.305 159.262  1.00 70.68           C  
ATOM   1508  CG  GLU A 150      96.183 128.966 158.065  1.00 67.44           C  
ATOM   1509  CD  GLU A 150      95.834 128.294 156.753  1.00 67.78           C  
ATOM   1510  OE1 GLU A 150      95.421 127.116 156.778  1.00 70.10           O  
ATOM   1511  OE2 GLU A 150      95.979 128.940 155.696  1.00 64.82           O  
ATOM   1512  N   ASP A 151      93.707 128.421 162.018  1.00 88.39           N  
ATOM   1513  CA  ASP A 151      93.209 127.737 163.214  1.00 90.49           C  
ATOM   1514  C   ASP A 151      91.896 127.026 162.865  1.00 89.99           C  
ATOM   1515  O   ASP A 151      90.803 127.591 162.942  1.00 91.69           O  
ATOM   1516  CB  ASP A 151      93.021 128.704 164.382  1.00 93.73           C  
ATOM   1517  CG  ASP A 151      92.996 127.998 165.725  1.00 93.61           C  
ATOM   1518  OD1 ASP A 151      93.592 126.906 165.834  1.00 92.58           O  
ATOM   1519  OD2 ASP A 151      92.382 128.536 166.670  1.00 91.55           O  
ATOM   1520  N   GLU A 152      92.020 125.766 162.455  1.00 84.64           N  
ATOM   1521  CA  GLU A 152      90.955 124.773 162.317  1.00 83.20           C  
ATOM   1522  C   GLU A 152      89.860 125.185 161.339  1.00 86.14           C  
ATOM   1523  O   GLU A 152      88.890 124.434 161.183  1.00 86.49           O  
ATOM   1524  CB  GLU A 152      90.296 124.425 163.664  1.00 83.50           C  
ATOM   1525  CG  GLU A 152      89.418 125.523 164.239  1.00 86.18           C  
ATOM   1526  CD  GLU A 152      89.115 125.316 165.708  1.00 87.56           C  
ATOM   1527  OE1 GLU A 152      88.652 126.274 166.363  1.00 87.85           O  
ATOM   1528  OE2 GLU A 152      89.337 124.194 166.210  1.00 84.08           O  
ATOM   1529  N   PHE A 153      89.970 126.333 160.679  1.00 97.79           N  
ATOM   1530  CA  PHE A 153      88.975 126.761 159.704  1.00 96.64           C  
ATOM   1531  C   PHE A 153      89.501 126.814 158.280  1.00 94.70           C  
ATOM   1532  O   PHE A 153      88.735 126.566 157.347  1.00 93.27           O  
ATOM   1533  CB  PHE A 153      88.414 128.145 160.077  1.00 97.08           C  
ATOM   1534  CG  PHE A 153      87.708 128.183 161.405  1.00 98.30           C  
ATOM   1535  CD1 PHE A 153      87.349 127.011 162.053  1.00 97.75           C  
ATOM   1536  CD2 PHE A 153      87.406 129.391 162.007  1.00 97.66           C  
ATOM   1537  CE1 PHE A 153      86.701 127.046 163.272  1.00 97.01           C  
ATOM   1538  CE2 PHE A 153      86.758 129.433 163.227  1.00 98.10           C  
ATOM   1539  CZ  PHE A 153      86.406 128.257 163.860  1.00 98.18           C  
ATOM   1540  N   ASP A 154      90.780 127.129 158.089  1.00 85.15           N  
ATOM   1541  CA  ASP A 154      91.371 127.194 156.748  1.00 83.24           C  
ATOM   1542  C   ASP A 154      92.061 125.875 156.412  1.00 85.62           C  
ATOM   1543  O   ASP A 154      91.923 125.356 155.302  1.00 85.08           O  
ATOM   1544  CB  ASP A 154      92.339 128.375 156.663  1.00 81.83           C  
ATOM   1545  CG  ASP A 154      92.140 129.369 157.790  1.00 84.09           C  
ATOM   1546  OD1 ASP A 154      92.723 129.165 158.875  1.00 82.43           O  
ATOM   1547  OD2 ASP A 154      91.397 130.353 157.592  1.00 85.24           O  
ATOM   1548  N   ARG A 155      92.804 125.325 157.371  1.00 69.01           N  
ATOM   1549  CA  ARG A 155      93.518 124.073 157.161  1.00 61.98           C  
ATOM   1550  C   ARG A 155      92.557 122.961 156.763  1.00 63.22           C  
ATOM   1551  O   ARG A 155      91.497 122.791 157.370  1.00 61.00           O  
ATOM   1552  CB  ARG A 155      94.273 123.685 158.434  1.00 55.74           C  
ATOM   1553  CG  ARG A 155      94.320 124.782 159.482  1.00 56.81           C  
ATOM   1554  CD  ARG A 155      95.100 124.343 160.708  1.00 62.11           C  
ATOM   1555  NE  ARG A 155      94.375 123.350 161.492  1.00 60.81           N  
ATOM   1556  CZ  ARG A 155      94.357 123.311 162.817  1.00 63.16           C  
ATOM   1557  NH1 ARG A 155      95.019 124.197 163.544  1.00 64.07           N  
ATOM   1558  NH2 ARG A 155      93.660 122.358 163.428  1.00 58.01           N  
ATOM   1559  N   SER A 156      92.935 122.206 155.736  1.00 60.29           N  
ATOM   1560  CA  SER A 156      92.104 121.109 155.262  1.00 61.28           C  
ATOM   1561  C   SER A 156      92.478 119.814 155.972  1.00 59.51           C  
ATOM   1562  O   SER A 156      93.646 119.428 156.022  1.00 54.24           O  
ATOM   1563  CB  SER A 156      92.251 120.942 153.751  1.00 59.11           C  
ATOM   1564  OG  SER A 156      91.579 121.977 153.055  1.00 61.16           O  
ATOM   1565  N   SER A 157      91.471 119.132 156.508  1.00 60.37           N  
ATOM   1566  CA  SER A 157      91.674 117.979 157.378  1.00 58.43           C  
ATOM   1567  C   SER A 157      91.780 116.715 156.534  1.00 50.91           C  
ATOM   1568  O   SER A 157      90.905 116.442 155.707  1.00 49.92           O  
ATOM   1569  CB  SER A 157      90.535 117.855 158.388  1.00 57.72           C  
ATOM   1570  OG  SER A 157      90.783 116.810 159.311  1.00 54.39           O  
ATOM   1571  H   SER A 157      90.642 119.320 156.377  1.00 54.95           H  
ATOM   1572  HA  SER A 157      92.505 118.089 157.867  1.00 54.52           H  
ATOM   1573  HB2 SER A 157      90.452 118.691 158.873  1.00 54.68           H  
ATOM   1574  HB3 SER A 157      89.711 117.666 157.912  1.00 54.81           H  
ATOM   1575  HG  SER A 157      90.821 116.073 158.909  1.00 54.12           H  
ATOM   1576  N   ILE A 158      92.852 115.946 156.751  1.00 46.51           N  
ATOM   1577  CA  ILE A 158      93.077 114.674 156.073  1.00 47.35           C  
ATOM   1578  C   ILE A 158      92.627 113.546 156.987  1.00 47.00           C  
ATOM   1579  O   ILE A 158      92.697 113.644 158.217  1.00 47.06           O  
ATOM   1580  CB  ILE A 158      94.562 114.508 155.684  1.00 45.42           C  
ATOM   1581  CG1 ILE A 158      94.964 115.522 154.615  1.00 39.97           C  
ATOM   1582  CG2 ILE A 158      94.833 113.098 155.190  1.00 48.47           C  
ATOM   1583  CD1 ILE A 158      96.328 116.118 154.851  1.00 39.06           C  
ATOM   1584  H   ILE A 158      93.478 116.151 157.302  1.00 46.41           H  
ATOM   1585  HA  ILE A 158      92.544 114.642 155.264  1.00 45.84           H  
ATOM   1586  HB  ILE A 158      95.105 114.665 156.473  1.00 45.17           H  
ATOM   1587 HG12 ILE A 158      94.976 115.078 153.753  1.00 44.41           H  
ATOM   1588 HG13 ILE A 158      94.317 116.245 154.606  1.00 45.20           H  
ATOM   1589 HG21 ILE A 158      95.684 113.087 154.724  1.00 44.96           H  
ATOM   1590 HG22 ILE A 158      94.866 112.495 155.948  1.00 45.74           H  
ATOM   1591 HG23 ILE A 158      94.122 112.834 154.584  1.00 46.12           H  
ATOM   1592 HD11 ILE A 158      96.647 116.517 154.028  1.00 44.01           H  
ATOM   1593 HD12 ILE A 158      96.261 116.794 155.542  1.00 44.88           H  
ATOM   1594 HD13 ILE A 158      96.934 115.415 155.131  1.00 44.00           H  
ATOM   1595  N   ILE A 159      92.162 112.460 156.379  1.00 44.71           N  
ATOM   1596  CA  ILE A 159      91.793 111.249 157.108  1.00 48.76           C  
ATOM   1597  C   ILE A 159      92.677 110.114 156.596  1.00 49.76           C  
ATOM   1598  O   ILE A 159      92.479 109.643 155.468  1.00 48.85           O  
ATOM   1599  CB  ILE A 159      90.293 110.937 156.954  1.00 47.80           C  
ATOM   1600  CG1 ILE A 159      89.978 109.499 157.386  1.00 46.82           C  
ATOM   1601  CG2 ILE A 159      89.829 111.178 155.523  1.00 44.89           C  
ATOM   1602  CD1 ILE A 159      90.278 109.214 158.841  1.00 46.07           C  
ATOM   1603  H   ILE A 159      92.054 112.398 155.529  1.00 45.91           H  
ATOM   1604  HA  ILE A 159      91.961 111.385 158.051  1.00 46.62           H  
ATOM   1605  HB  ILE A 159      89.802 111.538 157.535  1.00 46.06           H  
ATOM   1606 HG12 ILE A 159      90.475 108.870 156.842  1.00 46.52           H  
ATOM   1607 HG13 ILE A 159      89.028 109.350 157.259  1.00 46.14           H  
ATOM   1608 HG21 ILE A 159      88.890 110.943 155.457  1.00 46.14           H  
ATOM   1609 HG22 ILE A 159      89.946 112.115 155.303  1.00 45.86           H  
ATOM   1610 HG23 ILE A 159      90.350 110.626 154.920  1.00 46.32           H  
ATOM   1611 HD11 ILE A 159      91.221 109.362 159.005  1.00 45.97           H  
ATOM   1612 HD12 ILE A 159      90.050 108.290 159.033  1.00 46.57           H  
ATOM   1613 HD13 ILE A 159      89.746 109.807 159.395  1.00 46.18           H  
ATOM   1614  N   PRO A 160      93.659 109.652 157.369  1.00 41.81           N  
ATOM   1615  CA  PRO A 160      94.545 108.594 156.872  1.00 34.85           C  
ATOM   1616  C   PRO A 160      93.802 107.290 156.639  1.00 45.20           C  
ATOM   1617  O   PRO A 160      92.752 107.019 157.225  1.00 44.85           O  
ATOM   1618  CB  PRO A 160      95.587 108.442 157.986  1.00 39.91           C  
ATOM   1619  CG  PRO A 160      94.958 109.036 159.193  1.00 44.49           C  
ATOM   1620  CD  PRO A 160      94.061 110.120 158.705  1.00 43.91           C  
ATOM   1621  HA  PRO A 160      94.982 108.874 156.053  1.00 42.02           H  
ATOM   1622  HB2 PRO A 160      96.395 108.919 157.743  1.00 43.37           H  
ATOM   1623  HB3 PRO A 160      95.775 107.502 158.128  1.00 43.10           H  
ATOM   1624  HG2 PRO A 160      94.444 108.357 159.656  1.00 43.28           H  
ATOM   1625  HG3 PRO A 160      95.645 109.397 159.773  1.00 44.13           H  
ATOM   1626  HD2 PRO A 160      93.291 110.200 159.288  1.00 43.70           H  
ATOM   1627  HD3 PRO A 160      94.547 110.957 158.639  1.00 43.61           H  
ATOM   1628  N   ASN A 161      94.454 106.423 155.831  1.00 46.66           N  
ATOM   1629  CA  ASN A 161      93.960 105.070 155.594  1.00 44.17           C  
ATOM   1630  C   ASN A 161      94.006 104.178 156.801  1.00 44.06           C  
ATOM   1631  O   ASN A 161      93.063 103.465 157.077  1.00 53.75           O  
ATOM   1632  CB  ASN A 161      94.266 104.479 154.204  1.00 34.13           C  
ATOM   1633  CG  ASN A 161      93.753 103.074 154.021  1.00 42.52           C  
ATOM   1634  OD1 ASN A 161      94.485 102.196 153.581  1.00 46.51           O  
ATOM   1635  ND2 ASN A 161      92.482 102.858 154.318  1.00 46.37           N  
ATOM   1636  H   ASN A 161      95.188 106.568 155.397  1.00 44.29           H  
ATOM   1637  HA  ASN A 161      94.919 104.876 155.659  1.00 43.25           H  
ATOM   1638  HB2 ASN A 161      93.853 105.038 153.527  1.00 43.16           H  
ATOM   1639  HB3 ASN A 161      95.226 104.464 154.076  1.00 43.15           H  
ATOM   1640 HD21 ASN A 161      92.249 102.374 155.138  1.00 44.48           H  
ATOM   1641 HD22 ASN A 161      91.777 103.180 153.721  1.00 44.70           H  
ATOM   1642  O   THR A 162      95.318 101.398 159.821  1.00 30.00           O  
ATOM   1643  N   THR A 162      95.100 104.224 157.530  1.00 30.00           N  
ATOM   1644  CA  THR A 162      95.226 103.490 158.774  1.00 30.00           C  
ATOM   1645  C   THR A 162      95.133 101.993 158.771  1.00 30.00           C  
ATOM   1646  CB  THR A 162      94.373 104.103 159.909  1.00 30.00           C  
ATOM   1647  OG1 THR A 162      93.021 103.642 159.840  1.00 30.00           O  
ATOM   1648  CG2 THR A 162      94.406 105.600 159.856  1.00 30.00           C  
ATOM   1649  N   GLU A 163      94.923 101.378 157.622  1.00 51.43           N  
ATOM   1650  CA  GLU A 163      94.727  99.939 157.532  1.00 46.97           C  
ATOM   1651  C   GLU A 163      95.662  99.322 156.515  1.00 47.38           C  
ATOM   1652  O   GLU A 163      95.382  98.254 156.004  1.00 47.45           O  
ATOM   1653  CB  GLU A 163      93.286  99.652 157.141  1.00 43.89           C  
ATOM   1654  CG  GLU A 163      92.230 100.195 158.091  1.00 48.17           C  
ATOM   1655  CD  GLU A 163      91.943  99.257 159.245  1.00 54.29           C  
ATOM   1656  OE1 GLU A 163      91.165  98.298 159.055  1.00 52.37           O  
ATOM   1657  OE2 GLU A 163      92.489  99.481 160.343  1.00 53.78           O  
ATOM   1658  H   GLU A 163      94.885 101.767 156.859  1.00 47.99           H  
ATOM   1659  HA  GLU A 163      94.898  99.490 158.382  1.00 47.53           H  
ATOM   1660  HB2 GLU A 163      93.152  98.692 157.110  1.00 47.77           H  
ATOM   1661  HB3 GLU A 163      93.117 100.034 156.266  1.00 47.47           H  
ATOM   1662  HG2 GLU A 163      91.405 100.311 157.595  1.00 47.97           H  
ATOM   1663  HG3 GLU A 163      92.502 101.045 158.461  1.00 48.14           H  
ATOM   1664  N   ILE A 164      96.786  99.970 156.236  1.00 45.92           N  
ATOM   1665  CA  ILE A 164      97.754  99.362 155.330  1.00 44.63           C  
ATOM   1666  C   ILE A 164      98.515  98.287 156.086  1.00 51.49           C  
ATOM   1667  O   ILE A 164      98.829  98.448 157.267  1.00 58.01           O  
ATOM   1668  CB  ILE A 164      98.706 100.425 154.757  1.00 43.01           C  
ATOM   1669  CG1 ILE A 164      97.969 101.292 153.738  1.00 48.16           C  
ATOM   1670  CG2 ILE A 164      99.920  99.764 154.120  1.00 44.87           C  
ATOM   1671  CD1 ILE A 164      97.611 102.648 154.272  1.00 52.85           C  
ATOM   1672  H   ILE A 164      97.030 100.728 156.563  1.00 47.94           H  
ATOM   1673  HA  ILE A 164      97.285  98.940 154.594  1.00 47.41           H  
ATOM   1674  HB  ILE A 164      99.010 100.991 155.482  1.00 47.39           H  
ATOM   1675 HG12 ILE A 164      97.145 100.849 153.481  1.00 47.85           H  
ATOM   1676 HG13 ILE A 164      98.532 101.419 152.960  1.00 48.09           H  
ATOM   1677 HG21 ILE A 164     100.517  99.452 154.818  1.00 47.42           H  
ATOM   1678 HG22 ILE A 164     100.381 100.414 153.566  1.00 47.20           H  
ATOM   1679 HG23 ILE A 164      99.624  99.018 153.575  1.00 48.34           H  
ATOM   1680 HD11 ILE A 164      97.207 103.170 153.561  1.00 48.91           H  
ATOM   1681 HD12 ILE A 164      98.417 103.082 154.590  1.00 48.06           H  
ATOM   1682 HD13 ILE A 164      96.983 102.542 155.003  1.00 48.33           H  
ATOM   1683  N   MET A 165      98.808  97.179 155.417  1.00 55.22           N  
ATOM   1684  CA  MET A 165      99.631  96.121 155.984  1.00 51.37           C  
ATOM   1685  C   MET A 165     100.980  96.129 155.283  1.00 54.16           C  
ATOM   1686  O   MET A 165     101.045  96.037 154.053  1.00 62.27           O  
ATOM   1687  CB  MET A 165      98.953  94.757 155.842  1.00 49.32           C  
ATOM   1688  CG  MET A 165      97.503  94.733 156.304  1.00 49.89           C  
ATOM   1689  SD  MET A 165      97.361  94.598 158.096  1.00 58.58           S  
ATOM   1690  CE  MET A 165      96.359  93.124 158.250  1.00 59.10           C  
ATOM   1691  H   MET A 165      98.538  97.015 154.617  1.00 53.45           H  
ATOM   1692  HA  MET A 165      99.765  96.290 156.929  1.00 53.27           H  
ATOM   1693  HB2 MET A 165      98.969  94.496 154.907  1.00 53.58           H  
ATOM   1694  HB3 MET A 165      99.443  94.108 156.371  1.00 53.01           H  
ATOM   1695  HG2 MET A 165      97.057  95.548 156.027  1.00 52.91           H  
ATOM   1696  HG3 MET A 165      97.061  93.964 155.912  1.00 53.54           H  
ATOM   1697  HE1 MET A 165      95.515  93.267 157.794  1.00 54.47           H  
ATOM   1698  HE2 MET A 165      96.201  92.948 159.191  1.00 54.61           H  
ATOM   1699  HE3 MET A 165      96.832  92.378 157.848  1.00 54.43           H  
ATOM   1700  N   SER A 166     102.052  96.246 156.065  1.00 35.31           N  
ATOM   1701  CA  SER A 166     103.393  96.393 155.534  1.00 38.74           C  
ATOM   1702  C   SER A 166     104.331  95.507 156.340  1.00 49.84           C  
ATOM   1703  O   SER A 166     103.962  94.957 157.383  1.00 55.43           O  
ATOM   1704  CB  SER A 166     103.847  97.855 155.586  1.00 45.86           C  
ATOM   1705  OG  SER A 166     105.225  97.975 155.287  1.00 55.52           O  
ATOM   1706  H   SER A 166     102.021  96.243 156.924  1.00 46.71           H  
ATOM   1707  HA  SER A 166     103.412  96.100 154.610  1.00 47.34           H  
ATOM   1708  HB2 SER A 166     103.702  98.179 156.487  1.00 47.71           H  
ATOM   1709  HB3 SER A 166     103.329  98.380 154.959  1.00 47.53           H  
ATOM   1710  HG  SER A 166     105.453  98.783 155.305  1.00 48.24           H  
ATOM   1711  N   VAL A 167     105.573  95.414 155.864  1.00 41.71           N  
ATOM   1712  CA  VAL A 167     106.518  94.443 156.403  1.00 39.60           C  
ATOM   1713  C   VAL A 167     106.707  94.621 157.903  1.00 46.91           C  
ATOM   1714  O   VAL A 167     107.042  93.662 158.609  1.00 48.95           O  
ATOM   1715  CB  VAL A 167     107.852  94.559 155.645  1.00 47.29           C  
ATOM   1716  CG1 VAL A 167     107.643  94.224 154.180  1.00 48.28           C  
ATOM   1717  CG2 VAL A 167     108.443  95.955 155.797  1.00 47.60           C  
ATOM   1718  H   VAL A 167     105.890  95.903 155.232  1.00 45.83           H  
ATOM   1719  HA  VAL A 167     106.168  93.550 156.252  1.00 45.90           H  
ATOM   1720  HB  VAL A 167     108.485  93.921 156.013  1.00 47.27           H  
ATOM   1721 HG11 VAL A 167     108.507  94.142 153.746  1.00 46.95           H  
ATOM   1722 HG12 VAL A 167     107.156  93.389 154.115  1.00 47.13           H  
ATOM   1723 HG13 VAL A 167     107.129  94.934 153.764  1.00 45.67           H  
ATOM   1724 HG21 VAL A 167     109.336  95.878 156.165  1.00 47.01           H  
ATOM   1725 HG22 VAL A 167     107.884  96.481 156.387  1.00 46.51           H  
ATOM   1726 HG23 VAL A 167     108.484  96.375 154.922  1.00 46.55           H  
ATOM   1727  N   SER A 168     106.496  95.832 158.417  1.00 43.45           N  
ATOM   1728  CA  SER A 168     106.739  96.129 159.821  1.00 36.06           C  
ATOM   1729  C   SER A 168     105.476  96.145 160.670  1.00 45.09           C  
ATOM   1730  O   SER A 168     105.583  96.186 161.900  1.00 46.19           O  
ATOM   1731  CB  SER A 168     107.446  97.483 159.956  1.00 41.40           C  
ATOM   1732  OG  SER A 168     106.946  98.412 159.011  1.00 45.34           O  
ATOM   1733  H   SER A 168     106.206  96.504 157.965  1.00 44.86           H  
ATOM   1734  HA  SER A 168     107.331  95.453 160.186  1.00 43.17           H  
ATOM   1735  HB2 SER A 168     108.396  97.358 159.804  1.00 44.20           H  
ATOM   1736  HB3 SER A 168     107.297  97.828 160.850  1.00 44.59           H  
ATOM   1737  HG  SER A 168     107.171  98.184 158.235  1.00 44.52           H  
ATOM   1738  N   GLY A 169     104.296  96.116 160.063  1.00 47.37           N  
ATOM   1739  CA  GLY A 169     103.062  96.157 160.814  1.00 38.91           C  
ATOM   1740  C   GLY A 169     102.008  96.941 160.068  1.00 40.79           C  
ATOM   1741  O   GLY A 169     101.978  96.962 158.841  1.00 47.86           O  
ATOM   1742  H   GLY A 169     104.187  96.073 159.211  1.00 46.71           H  
ATOM   1743  HA2 GLY A 169     102.737  95.255 160.962  1.00 46.15           H  
ATOM   1744  HA3 GLY A 169     103.212  96.579 161.675  1.00 45.18           H  
ATOM   1745  N   LYS A 170     101.128  97.596 160.816  1.00 45.56           N  
ATOM   1746  CA  LYS A 170     100.039  98.354 160.217  1.00 43.47           C  
ATOM   1747  C   LYS A 170     100.464  99.806 160.032  1.00 43.64           C  
ATOM   1748  O   LYS A 170     100.909 100.459 160.981  1.00 53.97           O  
ATOM   1749  CB  LYS A 170      98.779  98.263 161.077  1.00 44.74           C  
ATOM   1750  CG  LYS A 170      97.498  98.127 160.271  1.00 47.59           C  
ATOM   1751  CD  LYS A 170      96.284  97.966 161.172  1.00 53.53           C  
ATOM   1752  CE  LYS A 170      95.168  97.204 160.473  1.00 54.82           C  
ATOM   1753  NZ  LYS A 170      95.189  95.751 160.794  1.00 53.66           N  
ATOM   1754  H   LYS A 170     101.139  97.617 161.676  1.00 49.38           H  
ATOM   1755  HA  LYS A 170      99.836  97.982 159.346  1.00 48.77           H  
ATOM   1756  HB2 LYS A 170      98.850  97.490 161.659  1.00 49.28           H  
ATOM   1757  HB3 LYS A 170      98.704  99.070 161.606  1.00 49.91           H  
ATOM   1758  HG2 LYS A 170      97.373  98.923 159.733  1.00 49.95           H  
ATOM   1759  HG3 LYS A 170      97.561  97.344 159.703  1.00 48.41           H  
ATOM   1760  HD2 LYS A 170      96.538  97.470 161.966  1.00 50.13           H  
ATOM   1761  HD3 LYS A 170      95.948  98.842 161.415  1.00 49.73           H  
ATOM   1762  HE2 LYS A 170      94.314  97.563 160.757  1.00 49.38           H  
ATOM   1763  HE3 LYS A 170      95.268  97.303 159.513  1.00 50.16           H  
ATOM   1764  HZ1 LYS A 170      95.294  95.636 161.669  1.00 50.73           H  
ATOM   1765  HZ2 LYS A 170      94.423  95.372 160.542  1.00 49.53           H  
ATOM   1766  HZ3 LYS A 170      95.863  95.355 160.368  1.00 49.90           H  
ATOM   1767  N   CYS A 171     100.321 100.300 158.807  1.00 37.34           N  
ATOM   1768  CA  CYS A 171     100.757 101.624 158.396  1.00 38.88           C  
ATOM   1769  C   CYS A 171      99.563 102.483 158.000  1.00 49.66           C  
ATOM   1770  O   CYS A 171      98.508 101.985 157.587  1.00 55.69           O  
ATOM   1771  CB  CYS A 171     101.740 101.530 157.226  1.00 41.39           C  
ATOM   1772  SG  CYS A 171     103.223 100.579 157.584  1.00 69.47           S  
ATOM   1773  H   CYS A 171      99.955  99.858 158.167  1.00 47.58           H  
ATOM   1774  HA  CYS A 171     101.209 102.058 159.138  1.00 46.70           H  
ATOM   1775  HB2 CYS A 171     102.017 102.427 156.978  1.00 46.45           H  
ATOM   1776  HB3 CYS A 171     101.292 101.106 156.478  1.00 46.48           H  
ATOM   1777  N   HIS A 172      99.759 103.798 158.124  1.00 43.39           N  
ATOM   1778  CA  HIS A 172      98.734 104.797 157.838  1.00 36.02           C  
ATOM   1779  C   HIS A 172      99.181 105.610 156.631  1.00 40.42           C  
ATOM   1780  O   HIS A 172     100.283 106.162 156.634  1.00 52.48           O  
ATOM   1781  CB  HIS A 172      98.503 105.723 159.035  1.00 34.09           C  
ATOM   1782  CG  HIS A 172      98.388 105.017 160.353  1.00 42.97           C  
ATOM   1783  ND1 HIS A 172      98.314 105.698 161.548  1.00 38.25           N  
ATOM   1784  CD2 HIS A 172      98.306 103.702 160.665  1.00 48.87           C  
ATOM   1785  CE1 HIS A 172      98.211 104.832 162.541  1.00 42.53           C  
ATOM   1786  NE2 HIS A 172      98.203 103.614 162.032  1.00 49.73           N  
ATOM   1787  H   HIS A 172     100.505 104.142 158.380  1.00 43.43           H  
ATOM   1788  HA  HIS A 172      97.900 104.356 157.617  1.00 43.32           H  
ATOM   1789  HB2 HIS A 172      99.248 106.340 159.098  1.00 41.45           H  
ATOM   1790  HB3 HIS A 172      97.680 106.215 158.894  1.00 42.99           H  
ATOM   1791  HD2 HIS A 172      98.325 102.989 160.070  1.00 44.49           H  
ATOM   1792  HE1 HIS A 172      98.150 105.045 163.444  1.00 43.03           H  
ATOM   1793  HE2 HIS A 172      98.140 102.886 162.481  1.00 44.56           H  
ATOM   1794  N   MET A 173      98.330 105.710 155.614  1.00 35.50           N  
ATOM   1795  CA  MET A 173      98.624 106.530 154.445  1.00 31.51           C  
ATOM   1796  C   MET A 173      97.783 107.801 154.479  1.00 42.22           C  
ATOM   1797  O   MET A 173      96.557 107.738 154.617  1.00 50.00           O  
ATOM   1798  CB  MET A 173      98.362 105.759 153.153  1.00 32.73           C  
ATOM   1799  CG  MET A 173      99.110 106.316 151.953  1.00 29.54           C  
ATOM   1800  SD  MET A 173      98.600 105.657 150.351  1.00 42.72           S  
ATOM   1801  CE  MET A 173      97.591 104.251 150.812  1.00 40.67           C  
ATOM   1802  H   MET A 173      97.569 105.309 155.579  1.00 40.79           H  
ATOM   1803  HA  MET A 173      99.562 106.776 154.456  1.00 39.33           H  
ATOM   1804  HB2 MET A 173      97.412 105.789 152.963  1.00 40.15           H  
ATOM   1805  HB3 MET A 173      98.654 104.845 153.275  1.00 40.06           H  
ATOM   1806  HG2 MET A 173      98.979 107.277 151.927  1.00 38.50           H  
ATOM   1807  HG3 MET A 173     100.055 106.121 152.061  1.00 38.96           H  
ATOM   1808  HE1 MET A 173      98.090 103.688 151.424  1.00 40.49           H  
ATOM   1809  HE2 MET A 173      97.369 103.750 150.012  1.00 40.13           H  
ATOM   1810  HE3 MET A 173      96.777 104.566 151.236  1.00 40.10           H  
ATOM   1811  N   TYR A 174      98.445 108.946 154.351  1.00 37.96           N  
ATOM   1812  CA  TYR A 174      97.793 110.238 154.201  1.00 31.05           C  
ATOM   1813  C   TYR A 174      97.964 110.707 152.765  1.00 37.96           C  
ATOM   1814  O   TYR A 174      99.050 110.585 152.193  1.00 35.20           O  
ATOM   1815  CB  TYR A 174      98.391 111.275 155.155  1.00 37.61           C  
ATOM   1816  CG  TYR A 174      98.429 110.853 156.604  1.00 41.84           C  
ATOM   1817  CD1 TYR A 174      99.311 109.875 157.041  1.00 35.69           C  
ATOM   1818  CD2 TYR A 174      97.594 111.445 157.540  1.00 42.87           C  
ATOM   1819  CE1 TYR A 174      99.349 109.489 158.363  1.00 31.95           C  
ATOM   1820  CE2 TYR A 174      97.629 111.069 158.865  1.00 37.39           C  
ATOM   1821  CZ  TYR A 174      98.507 110.090 159.270  1.00 34.16           C  
ATOM   1822  OH  TYR A 174      98.544 109.711 160.589  1.00 44.10           O  
ATOM   1823  H   TYR A 174      99.304 109.000 154.348  1.00 39.84           H  
ATOM   1824  HA  TYR A 174      96.846 110.152 154.391  1.00 39.29           H  
ATOM   1825  HB2 TYR A 174      99.303 111.460 154.878  1.00 39.77           H  
ATOM   1826  HB3 TYR A 174      97.862 112.086 155.099  1.00 39.64           H  
ATOM   1827  HD1 TYR A 174      99.879 109.465 156.429  1.00 39.42           H  
ATOM   1828  HD2 TYR A 174      96.999 112.106 157.267  1.00 40.56           H  
ATOM   1829  HE1 TYR A 174      99.943 108.829 158.641  1.00 38.73           H  
ATOM   1830  HE2 TYR A 174      97.061 111.472 159.481  1.00 40.41           H  
ATOM   1831  HH  TYR A 174      98.117 110.260 161.057  1.00 39.94           H  
ATOM   1832  N   SER A 175      96.896 111.243 152.183  1.00 44.82           N  
ATOM   1833  CA  SER A 175      96.947 111.669 150.793  1.00 39.85           C  
ATOM   1834  C   SER A 175      95.950 112.795 150.570  1.00 47.78           C  
ATOM   1835  O   SER A 175      95.019 112.993 151.355  1.00 46.97           O  
ATOM   1836  CB  SER A 175      96.656 110.504 149.842  1.00 44.36           C  
ATOM   1837  OG  SER A 175      95.663 109.648 150.378  1.00 48.02           O  
ATOM   1838  H   SER A 175      96.137 111.370 152.569  1.00 44.09           H  
ATOM   1839  HA  SER A 175      97.834 112.008 150.594  1.00 42.83           H  
ATOM   1840  HB2 SER A 175      97.471 109.995 149.709  1.00 44.32           H  
ATOM   1841  HB3 SER A 175      96.344 110.857 148.994  1.00 43.98           H  
ATOM   1842  HG  SER A 175      95.504 109.021 149.843  1.00 44.92           H  
ATOM   1843  N   LEU A 176      96.162 113.529 149.482  1.00 51.52           N  
ATOM   1844  CA  LEU A 176      95.267 114.588 149.043  1.00 45.32           C  
ATOM   1845  C   LEU A 176      94.636 114.208 147.711  1.00 48.10           C  
ATOM   1846  O   LEU A 176      95.245 113.514 146.893  1.00 52.91           O  
ATOM   1847  CB  LEU A 176      96.009 115.918 148.895  1.00 45.42           C  
ATOM   1848  CG  LEU A 176      96.675 116.471 150.154  1.00 50.94           C  
ATOM   1849  CD1 LEU A 176      97.226 117.860 149.891  1.00 48.00           C  
ATOM   1850  CD2 LEU A 176      95.685 116.496 151.301  1.00 50.32           C  
ATOM   1851  H   LEU A 176      96.841 113.425 148.965  1.00 48.60           H  
ATOM   1852  HA  LEU A 176      94.556 114.700 149.691  1.00 47.91           H  
ATOM   1853  HB2 LEU A 176      96.705 115.805 148.229  1.00 48.25           H  
ATOM   1854  HB3 LEU A 176      95.377 116.586 148.587  1.00 48.51           H  
ATOM   1855  HG  LEU A 176      97.414 115.894 150.403  1.00 48.80           H  
ATOM   1856 HD11 LEU A 176      96.486 118.471 149.746  1.00 47.75           H  
ATOM   1857 HD12 LEU A 176      97.789 117.833 149.101  1.00 48.64           H  
ATOM   1858 HD13 LEU A 176      97.745 118.146 150.658  1.00 48.61           H  
ATOM   1859 HD21 LEU A 176      94.847 116.868 150.986  1.00 48.73           H  
ATOM   1860 HD22 LEU A 176      96.044 117.046 152.012  1.00 48.57           H  
ATOM   1861 HD23 LEU A 176      95.546 115.589 151.617  1.00 48.52           H  
ATOM   1862  N   GLU A 177      93.406 114.671 147.502  1.00 66.18           N  
ATOM   1863  CA  GLU A 177      92.670 114.342 146.288  1.00 69.61           C  
ATOM   1864  C   GLU A 177      92.817 115.330 145.136  1.00 66.66           C  
ATOM   1865  O   GLU A 177      92.602 114.945 143.981  1.00 68.65           O  
ATOM   1866  CB  GLU A 177      91.206 113.974 146.573  1.00 68.37           C  
ATOM   1867  CG  GLU A 177      90.939 113.495 147.997  1.00 71.29           C  
ATOM   1868  CD  GLU A 177      91.705 112.233 148.352  1.00 72.80           C  
ATOM   1869  OE1 GLU A 177      92.475 111.737 147.501  1.00 68.21           O  
ATOM   1870  OE2 GLU A 177      91.537 111.736 149.486  1.00 69.74           O  
ATOM   1871  H   GLU A 177      92.979 115.178 148.050  1.00 66.06           H  
ATOM   1872  HA  GLU A 177      92.273 115.171 146.597  1.00 67.19           H  
ATOM   1873  HB2 GLU A 177      90.946 113.258 145.972  1.00 67.10           H  
ATOM   1874  HB3 GLU A 177      90.646 114.751 146.413  1.00 66.76           H  
ATOM   1875  HG2 GLU A 177      89.993 113.303 148.089  1.00 67.37           H  
ATOM   1876  HG3 GLU A 177      91.195 114.191 148.623  1.00 67.10           H  
ATOM   1877  N   GLU A 178      93.180 116.584 145.415  1.00 59.75           N  
ATOM   1878  CA  GLU A 178      93.310 117.601 144.385  1.00 60.26           C  
ATOM   1879  C   GLU A 178      94.509 118.484 144.712  1.00 60.59           C  
ATOM   1880  O   GLU A 178      94.781 118.742 145.893  1.00 61.12           O  
ATOM   1881  CB  GLU A 178      92.033 118.452 144.294  1.00 61.49           C  
ATOM   1882  CG  GLU A 178      91.570 118.767 142.877  1.00 64.52           C  
ATOM   1883  CD  GLU A 178      91.317 117.521 142.049  1.00 66.89           C  
ATOM   1884  OE1 GLU A 178      90.217 116.940 142.163  1.00 62.53           O  
ATOM   1885  OE2 GLU A 178      92.219 117.121 141.283  1.00 66.90           O  
ATOM   1886  H   GLU A 178      93.361 116.869 146.206  1.00 61.63           H  
ATOM   1887  HA  GLU A 178      93.459 117.166 143.534  1.00 61.78           H  
ATOM   1888  HB2 GLU A 178      91.314 117.976 144.738  1.00 61.63           H  
ATOM   1889  HB3 GLU A 178      92.192 119.296 144.746  1.00 61.41           H  
ATOM   1890  HG2 GLU A 178      90.735 119.260 142.927  1.00 61.87           H  
ATOM   1891  HG3 GLU A 178      92.239 119.305 142.430  1.00 62.09           H  
ATOM   1892  N   PRO A 179      95.239 118.962 143.702  1.00 58.41           N  
ATOM   1893  CA  PRO A 179      96.437 119.765 143.983  1.00 53.29           C  
ATOM   1894  C   PRO A 179      96.270 121.076 144.742  1.00 50.79           C  
ATOM   1895  O   PRO A 179      95.245 121.754 144.646  1.00 54.99           O  
ATOM   1896  CB  PRO A 179      97.114 119.932 142.615  1.00 52.34           C  
ATOM   1897  CG  PRO A 179      96.079 119.579 141.610  1.00 56.86           C  
ATOM   1898  CD  PRO A 179      95.117 118.641 142.269  1.00 54.51           C  
ATOM   1899  HA  PRO A 179      95.832 120.359 143.514  1.00 54.70           H  
ATOM   1900  HB2 PRO A 179      97.400 120.852 142.504  1.00 53.61           H  
ATOM   1901  HB3 PRO A 179      97.872 119.328 142.552  1.00 54.35           H  
ATOM   1902  HG2 PRO A 179      96.504 119.146 140.854  1.00 54.26           H  
ATOM   1903  HG3 PRO A 179      95.622 120.384 141.319  1.00 55.47           H  
ATOM   1904  HD2 PRO A 179      94.218 118.809 141.954  1.00 54.76           H  
ATOM   1905  HD3 PRO A 179      95.380 117.721 142.110  1.00 54.57           H  
ATOM   1906  N   VAL A 180      97.300 121.416 145.510  1.00 50.13           N  
ATOM   1907  CA  VAL A 180      97.346 122.674 146.238  1.00 53.12           C  
ATOM   1908  C   VAL A 180      98.015 123.730 145.367  1.00 53.58           C  
ATOM   1909  O   VAL A 180      98.678 123.423 144.374  1.00 53.08           O  
ATOM   1910  CB  VAL A 180      98.081 122.516 147.582  1.00 48.09           C  
ATOM   1911  CG1 VAL A 180      97.556 121.304 148.331  1.00 50.06           C  
ATOM   1912  CG2 VAL A 180      99.573 122.394 147.355  1.00 49.50           C  
ATOM   1913  H   VAL A 180      97.996 120.924 145.626  1.00 51.56           H  
ATOM   1914  HA  VAL A 180      96.441 122.968 146.424  1.00 51.96           H  
ATOM   1915  HB  VAL A 180      97.921 123.302 148.128  1.00 50.80           H  
ATOM   1916 HG11 VAL A 180      96.587 121.325 148.324  1.00 51.77           H  
ATOM   1917 HG12 VAL A 180      97.882 121.334 149.245  1.00 50.74           H  
ATOM   1918 HG13 VAL A 180      97.874 120.499 147.893  1.00 50.78           H  
ATOM   1919 HG21 VAL A 180      99.964 123.281 147.369  1.00 51.26           H  
ATOM   1920 HG22 VAL A 180      99.951 121.854 148.064  1.00 50.93           H  
ATOM   1921 HG23 VAL A 180      99.732 121.971 146.497  1.00 50.70           H  
ATOM   1922  N   TYR A 181      97.838 124.994 145.744  1.00 51.97           N  
ATOM   1923  CA  TYR A 181      98.364 126.121 144.979  1.00 54.98           C  
ATOM   1924  C   TYR A 181      99.774 126.434 145.475  1.00 56.94           C  
ATOM   1925  O   TYR A 181      99.994 126.592 146.679  1.00 59.50           O  
ATOM   1926  CB  TYR A 181      97.446 127.332 145.114  1.00 55.07           C  
ATOM   1927  CG  TYR A 181      97.884 128.536 144.312  1.00 60.49           C  
ATOM   1928  CD1 TYR A 181      98.156 128.428 142.956  1.00 61.86           C  
ATOM   1929  CD2 TYR A 181      98.018 129.781 144.909  1.00 55.74           C  
ATOM   1930  CE1 TYR A 181      98.553 129.523 142.218  1.00 58.21           C  
ATOM   1931  CE2 TYR A 181      98.415 130.882 144.178  1.00 54.35           C  
ATOM   1932  CZ  TYR A 181      98.679 130.748 142.834  1.00 57.10           C  
ATOM   1933  OH  TYR A 181      99.077 131.843 142.101  1.00 61.88           O  
ATOM   1934  H   TYR A 181      97.408 125.229 146.451  1.00 55.88           H  
ATOM   1935  HA  TYR A 181      98.417 125.877 144.041  1.00 56.87           H  
ATOM   1936  HB2 TYR A 181      96.557 127.084 144.813  1.00 56.33           H  
ATOM   1937  HB3 TYR A 181      97.413 127.595 146.047  1.00 56.29           H  
ATOM   1938  HD1 TYR A 181      98.071 127.602 142.536  1.00 57.70           H  
ATOM   1939  HD2 TYR A 181      97.839 129.876 145.816  1.00 57.00           H  
ATOM   1940  HE1 TYR A 181      98.734 129.435 141.310  1.00 57.16           H  
ATOM   1941  HE2 TYR A 181      98.502 131.710 144.591  1.00 57.01           H  
ATOM   1942  HH  TYR A 181      99.136 132.516 142.600  1.00 57.62           H  
ATOM   1943  N   ILE A 182     100.724 126.528 144.544  1.00 56.45           N  
ATOM   1944  CA  ILE A 182     102.135 126.708 144.876  1.00 56.93           C  
ATOM   1945  C   ILE A 182     102.615 128.086 144.438  1.00 58.04           C  
ATOM   1946  O   ILE A 182     103.817 128.372 144.467  1.00 59.65           O  
ATOM   1947  CB  ILE A 182     102.994 125.609 144.221  1.00 53.48           C  
ATOM   1948  CG1 ILE A 182     102.436 124.221 144.530  1.00 56.23           C  
ATOM   1949  CG2 ILE A 182     104.435 125.702 144.689  1.00 54.19           C  
ATOM   1950  CD1 ILE A 182     102.234 123.947 146.001  1.00 56.24           C  
ATOM   1951  H   ILE A 182     100.572 126.491 143.699  1.00 56.13           H  
ATOM   1952  HA  ILE A 182     102.247 126.646 145.837  1.00 55.41           H  
ATOM   1953  HB  ILE A 182     102.974 125.740 143.261  1.00 55.57           H  
ATOM   1954 HG12 ILE A 182     103.057 123.561 144.190  1.00 55.40           H  
ATOM   1955 HG13 ILE A 182     101.577 124.122 144.090  1.00 56.09           H  
ATOM   1956 HG21 ILE A 182     104.455 126.114 145.567  1.00 55.60           H  
ATOM   1957 HG22 ILE A 182     104.936 126.242 144.060  1.00 54.94           H  
ATOM   1958 HG23 ILE A 182     104.816 124.810 144.732  1.00 55.56           H  
ATOM   1959 HD11 ILE A 182     101.530 124.521 146.339  1.00 55.69           H  
ATOM   1960 HD12 ILE A 182     101.983 123.017 146.113  1.00 55.08           H  
ATOM   1961 HD13 ILE A 182     103.063 124.124 146.471  1.00 54.94           H  
ATOM   1962  N   GLY A 183     101.689 128.954 144.034  1.00 54.80           N  
ATOM   1963  CA  GLY A 183     102.095 130.231 143.471  1.00 56.52           C  
ATOM   1964  C   GLY A 183     102.955 131.049 144.412  1.00 58.17           C  
ATOM   1965  O   GLY A 183     104.003 131.569 144.019  1.00 59.95           O  
ATOM   1966  H   GLY A 183     100.838 128.832 144.075  1.00 56.32           H  
ATOM   1967  HA2 GLY A 183     101.311 130.753 143.247  1.00 56.78           H  
ATOM   1968  HA3 GLY A 183     102.600 130.075 142.657  1.00 57.12           H  
ATOM   1969  N   ASN A 184     102.535 131.168 145.671  1.00 61.61           N  
ATOM   1970  CA  ASN A 184     103.274 131.957 146.647  1.00 58.09           C  
ATOM   1971  C   ASN A 184     104.276 131.115 147.426  1.00 58.90           C  
ATOM   1972  O   ASN A 184     105.427 131.526 147.603  1.00 58.27           O  
ATOM   1973  CB  ASN A 184     102.303 132.632 147.619  1.00 52.44           C  
ATOM   1974  CG  ASN A 184     101.232 133.431 146.909  1.00 55.58           C  
ATOM   1975  OD1 ASN A 184     100.051 133.333 147.237  1.00 59.47           O  
ATOM   1976  ND2 ASN A 184     101.638 134.231 145.931  1.00 56.49           N  
ATOM   1977  H   ASN A 184     101.823 130.799 145.982  1.00 57.68           H  
ATOM   1978  HA  ASN A 184     103.766 132.654 146.185  1.00 57.66           H  
ATOM   1979  HB2 ASN A 184     101.865 131.951 148.153  1.00 56.80           H  
ATOM   1980  HB3 ASN A 184     102.799 133.237 148.194  1.00 56.32           H  
ATOM   1981 HD21 ASN A 184     102.473 134.275 145.730  1.00 56.70           H  
ATOM   1982 HD22 ASN A 184     101.067 134.706 145.499  1.00 57.64           H  
ATOM   1983  N   ALA A 185     103.856 129.943 147.890  1.00 57.81           N  
ATOM   1984  CA  ALA A 185     104.721 129.037 148.631  1.00 51.97           C  
ATOM   1985  C   ALA A 185     104.069 127.663 148.609  1.00 57.31           C  
ATOM   1986  O   ALA A 185     102.919 127.507 148.195  1.00 63.01           O  
ATOM   1987  CB  ALA A 185     104.949 129.515 150.068  1.00 55.69           C  
ATOM   1988  H   ALA A 185     103.055 129.646 147.786  1.00 56.26           H  
ATOM   1989  HA  ALA A 185     105.581 128.976 148.188  1.00 55.01           H  
ATOM   1990  HB1 ALA A 185     104.095 129.560 150.525  1.00 56.29           H  
ATOM   1991  HB2 ALA A 185     105.534 128.886 150.520  1.00 56.15           H  
ATOM   1992  HB3 ALA A 185     105.360 130.393 150.046  1.00 56.65           H  
ATOM   1993  N   ILE A 186     104.822 126.665 149.059  1.00 58.27           N  
ATOM   1994  CA  ILE A 186     104.344 125.291 149.127  1.00 52.67           C  
ATOM   1995  C   ILE A 186     103.699 125.086 150.496  1.00 53.06           C  
ATOM   1996  O   ILE A 186     104.386 125.246 151.516  1.00 55.77           O  
ATOM   1997  CB  ILE A 186     105.480 124.283 148.901  1.00 52.05           C  
ATOM   1998  CG1 ILE A 186     106.318 124.673 147.677  1.00 53.71           C  
ATOM   1999  CG2 ILE A 186     104.915 122.887 148.727  1.00 47.62           C  
ATOM   2000  CD1 ILE A 186     107.403 125.706 147.942  1.00 53.87           C  
ATOM   2001  H   ILE A 186     105.626 126.767 149.348  1.00 52.90           H  
ATOM   2002  HA  ILE A 186     103.685 125.154 148.432  1.00 51.04           H  
ATOM   2003  HB  ILE A 186     106.054 124.289 149.683  1.00 52.42           H  
ATOM   2004 HG12 ILE A 186     105.727 125.035 147.001  1.00 52.29           H  
ATOM   2005 HG13 ILE A 186     106.752 123.874 147.335  1.00 51.67           H  
ATOM   2006 HG21 ILE A 186     104.420 122.646 149.524  1.00 51.25           H  
ATOM   2007 HG22 ILE A 186     105.646 122.266 148.592  1.00 51.16           H  
ATOM   2008 HG23 ILE A 186     104.326 122.878 147.956  1.00 51.15           H  
ATOM   2009 HD11 ILE A 186     108.115 125.581 147.296  1.00 51.78           H  
ATOM   2010 HD12 ILE A 186     107.028 126.595 147.844  1.00 52.16           H  
ATOM   2011 HD13 ILE A 186     107.747 125.588 148.840  1.00 51.83           H  
ATOM   2012  N   PRO A 187     102.404 124.745 150.569  1.00 42.44           N  
ATOM   2013  CA  PRO A 187     101.778 124.548 151.884  1.00 45.80           C  
ATOM   2014  C   PRO A 187     102.406 123.395 152.650  1.00 44.78           C  
ATOM   2015  O   PRO A 187     103.180 122.616 152.088  1.00 43.71           O  
ATOM   2016  CB  PRO A 187     100.305 124.269 151.557  1.00 53.20           C  
ATOM   2017  CG  PRO A 187     100.217 124.077 150.103  1.00 50.63           C  
ATOM   2018  CD  PRO A 187     101.457 124.576 149.454  1.00 48.28           C  
ATOM   2019  HA  PRO A 187     101.842 125.359 152.413  1.00 48.73           H  
ATOM   2020  HB2 PRO A 187      99.766 125.027 151.831  1.00 49.04           H  
ATOM   2021  HB3 PRO A 187     100.020 123.466 152.021  1.00 48.67           H  
ATOM   2022  HG2 PRO A 187     100.110 123.131 149.923  1.00 48.93           H  
ATOM   2023  HG3 PRO A 187      99.450 124.566 149.768  1.00 48.13           H  
ATOM   2024  HD2 PRO A 187     101.793 123.921 148.824  1.00 48.84           H  
ATOM   2025  HD3 PRO A 187     101.291 125.429 149.023  1.00 48.99           H  
ATOM   2026  N   ASN A 188     102.076 123.282 153.932  1.00 45.58           N  
ATOM   2027  CA  ASN A 188     102.680 122.303 154.823  1.00 35.38           C  
ATOM   2028  C   ASN A 188     101.630 121.290 155.256  1.00 43.44           C  
ATOM   2029  O   ASN A 188     100.520 121.667 155.640  1.00 56.61           O  
ATOM   2030  CB  ASN A 188     103.265 122.983 156.064  1.00 36.05           C  
ATOM   2031  CG  ASN A 188     103.986 124.274 155.741  1.00 46.20           C  
ATOM   2032  OD1 ASN A 188     104.896 124.305 154.921  1.00 49.34           O  
ATOM   2033  ND2 ASN A 188     103.579 125.355 156.395  1.00 47.18           N  
ATOM   2034  H   ASN A 188     101.490 123.778 154.319  1.00 45.58           H  
ATOM   2035  HA  ASN A 188     103.393 121.834 154.362  1.00 43.41           H  
ATOM   2036  HB2 ASN A 188     102.542 123.192 156.673  1.00 43.86           H  
ATOM   2037  HB3 ASN A 188     103.896 122.381 156.489  1.00 43.90           H  
ATOM   2038 HD21 ASN A 188     102.938 125.298 156.964  1.00 44.74           H  
ATOM   2039 HD22 ASN A 188     103.956 126.114 156.248  1.00 45.72           H  
ATOM   2040  N   ILE A 189     101.976 120.008 155.193  1.00 31.82           N  
ATOM   2041  CA  ILE A 189     101.157 118.963 155.796  1.00 32.65           C  
ATOM   2042  C   ILE A 189     101.685 118.701 157.195  1.00 34.21           C  
ATOM   2043  O   ILE A 189     102.895 118.592 157.402  1.00 41.36           O  
ATOM   2044  CB  ILE A 189     101.170 117.677 154.947  1.00 32.23           C  
ATOM   2045  CG1 ILE A 189     100.226 117.819 153.754  1.00 39.58           C  
ATOM   2046  CG2 ILE A 189     100.773 116.476 155.796  1.00 40.08           C  
ATOM   2047  CD1 ILE A 189     100.361 116.714 152.734  1.00 40.66           C  
ATOM   2048  H   ILE A 189     102.688 119.716 154.806  1.00 39.29           H  
ATOM   2049  HA  ILE A 189     100.241 119.271 155.867  1.00 39.41           H  
ATOM   2050  HB  ILE A 189     102.069 117.538 154.614  1.00 38.55           H  
ATOM   2051 HG12 ILE A 189      99.314 117.806 154.081  1.00 40.34           H  
ATOM   2052 HG13 ILE A 189     100.406 118.661 153.308  1.00 39.23           H  
ATOM   2053 HG21 ILE A 189     100.020 116.719 156.356  1.00 39.06           H  
ATOM   2054 HG22 ILE A 189     101.527 116.213 156.347  1.00 39.66           H  
ATOM   2055 HG23 ILE A 189     100.528 115.741 155.214  1.00 39.98           H  
ATOM   2056 HD11 ILE A 189      99.934 115.913 153.074  1.00 39.53           H  
ATOM   2057 HD12 ILE A 189      99.929 116.992 151.911  1.00 40.02           H  
ATOM   2058 HD13 ILE A 189     101.303 116.547 152.573  1.00 39.55           H  
ATOM   2059  N   LEU A 190     100.781 118.605 158.166  1.00 35.96           N  
ATOM   2060  CA  LEU A 190     101.156 118.367 159.558  1.00 35.29           C  
ATOM   2061  C   LEU A 190     100.383 117.155 160.062  1.00 42.01           C  
ATOM   2062  O   LEU A 190      99.151 117.181 160.133  1.00 46.36           O  
ATOM   2063  CB  LEU A 190     100.884 119.596 160.418  1.00 35.03           C  
ATOM   2064  CG  LEU A 190     101.416 119.506 161.848  1.00 40.97           C  
ATOM   2065  CD1 LEU A 190     102.910 119.772 161.876  1.00 46.60           C  
ATOM   2066  CD2 LEU A 190     100.679 120.473 162.750  1.00 44.45           C  
ATOM   2067  H   LEU A 190      99.933 118.674 158.043  1.00 41.43           H  
ATOM   2068  HA  LEU A 190     102.103 118.165 159.609  1.00 40.12           H  
ATOM   2069  HB2 LEU A 190     101.302 120.365 159.998  1.00 40.03           H  
ATOM   2070  HB3 LEU A 190      99.926 119.733 160.468  1.00 41.25           H  
ATOM   2071  HG  LEU A 190     101.266 118.610 162.186  1.00 40.76           H  
ATOM   2072 HD11 LEU A 190     103.355 119.140 161.291  1.00 40.44           H  
ATOM   2073 HD12 LEU A 190     103.233 119.664 162.785  1.00 42.74           H  
ATOM   2074 HD13 LEU A 190     103.076 120.678 161.572  1.00 42.28           H  
ATOM   2075 HD21 LEU A 190     100.546 121.310 162.277  1.00 41.26           H  
ATOM   2076 HD22 LEU A 190      99.823 120.086 162.989  1.00 41.90           H  
ATOM   2077 HD23 LEU A 190     101.208 120.623 163.549  1.00 41.67           H  
ATOM   2078  N   ILE A 191     101.106 116.096 160.414  1.00 46.67           N  
ATOM   2079  CA  ILE A 191     100.509 114.889 160.972  1.00 42.40           C  
ATOM   2080  C   ILE A 191     100.828 114.867 162.462  1.00 42.66           C  
ATOM   2081  O   ILE A 191     101.994 114.941 162.858  1.00 48.54           O  
ATOM   2082  CB  ILE A 191     101.027 113.628 160.271  1.00 37.61           C  
ATOM   2083  CG1 ILE A 191     100.693 113.669 158.779  1.00 36.58           C  
ATOM   2084  CG2 ILE A 191     100.420 112.386 160.900  1.00 44.29           C  
ATOM   2085  CD1 ILE A 191     101.861 113.338 157.886  1.00 40.99           C  
ATOM   2086  H   ILE A 191     101.962 116.052 160.336  1.00 43.14           H  
ATOM   2087  HA  ILE A 191      99.546 114.923 160.865  1.00 42.41           H  
ATOM   2088  HB  ILE A 191     101.990 113.589 160.371  1.00 41.46           H  
ATOM   2089 HG12 ILE A 191      99.992 113.022 158.598  1.00 42.45           H  
ATOM   2090 HG13 ILE A 191     100.384 114.558 158.545  1.00 40.38           H  
ATOM   2091 HG21 ILE A 191      99.458 112.494 160.949  1.00 41.77           H  
ATOM   2092 HG22 ILE A 191     100.641 111.617 160.352  1.00 43.12           H  
ATOM   2093 HG23 ILE A 191     100.786 112.270 161.791  1.00 42.38           H  
ATOM   2094 HD11 ILE A 191     101.584 113.416 156.960  1.00 42.02           H  
ATOM   2095 HD12 ILE A 191     102.150 112.430 158.068  1.00 41.61           H  
ATOM   2096 HD13 ILE A 191     102.585 113.958 158.068  1.00 41.84           H  
ATOM   2097  N   VAL A 192      99.794 114.765 163.288  1.00 37.62           N  
ATOM   2098  CA  VAL A 192      99.938 114.775 164.738  1.00 35.13           C  
ATOM   2099  C   VAL A 192      99.631 113.385 165.274  1.00 39.75           C  
ATOM   2100  O   VAL A 192      98.630 112.757 164.911  1.00 53.73           O  
ATOM   2101  CB  VAL A 192      99.022 115.833 165.390  1.00 41.61           C  
ATOM   2102  CG1 VAL A 192      99.385 116.021 166.853  1.00 38.13           C  
ATOM   2103  CG2 VAL A 192      99.112 117.152 164.639  1.00 42.74           C  
ATOM   2104  H   VAL A 192      98.978 114.687 163.025  1.00 42.99           H  
ATOM   2105  HA  VAL A 192     100.854 114.990 164.967  1.00 41.36           H  
ATOM   2106  HB  VAL A 192      98.103 115.525 165.345  1.00 44.51           H  
ATOM   2107 HG11 VAL A 192     100.117 115.427 167.079  1.00 42.15           H  
ATOM   2108 HG12 VAL A 192      99.649 116.943 166.998  1.00 41.66           H  
ATOM   2109 HG13 VAL A 192      98.610 115.811 167.399  1.00 42.62           H  
ATOM   2110 HG21 VAL A 192     100.045 117.400 164.548  1.00 41.90           H  
ATOM   2111 HG22 VAL A 192      98.634 117.832 165.138  1.00 43.40           H  
ATOM   2112 HG23 VAL A 192      98.711 117.046 163.761  1.00 42.95           H  
ATOM   2113  N   TYR A 193     100.503 112.899 166.153  1.00 35.56           N  
ATOM   2114  CA  TYR A 193     100.352 111.580 166.745  1.00 35.66           C  
ATOM   2115  C   TYR A 193     100.416 111.694 168.260  1.00 42.06           C  
ATOM   2116  O   TYR A 193     101.247 112.430 168.800  1.00 52.16           O  
ATOM   2117  CB  TYR A 193     101.439 110.624 166.241  1.00 43.75           C  
ATOM   2118  CG  TYR A 193     101.108 109.975 164.919  1.00 37.11           C  
ATOM   2119  CD1 TYR A 193     100.042 109.101 164.802  1.00 36.85           C  
ATOM   2120  CD2 TYR A 193     101.864 110.240 163.788  1.00 36.91           C  
ATOM   2121  CE1 TYR A 193      99.736 108.509 163.598  1.00 37.90           C  
ATOM   2122  CE2 TYR A 193     101.565 109.652 162.579  1.00 36.30           C  
ATOM   2123  CZ  TYR A 193     100.500 108.786 162.491  1.00 38.50           C  
ATOM   2124  OH  TYR A 193     100.194 108.194 161.288  1.00 45.74           O  
ATOM   2125  H   TYR A 193     101.200 113.324 166.425  1.00 41.67           H  
ATOM   2126  HA  TYR A 193      99.487 111.213 166.506  1.00 41.36           H  
ATOM   2127  HB2 TYR A 193     102.261 111.123 166.125  1.00 42.78           H  
ATOM   2128  HB3 TYR A 193     101.569 109.920 166.896  1.00 43.32           H  
ATOM   2129  HD1 TYR A 193      99.522 108.911 165.549  1.00 42.89           H  
ATOM   2130  HD2 TYR A 193     102.585 110.825 163.845  1.00 42.11           H  
ATOM   2131  HE1 TYR A 193      99.015 107.923 163.535  1.00 42.62           H  
ATOM   2132  HE2 TYR A 193     102.080 109.838 161.828  1.00 41.21           H  
ATOM   2133  HH  TYR A 193     100.722 108.464 160.693  1.00 42.40           H  
ATOM   2134  N   ASN A 194      99.537 110.962 168.937  1.00 46.65           N  
ATOM   2135  CA  ASN A 194      99.473 110.929 170.390  1.00 52.46           C  
ATOM   2136  C   ASN A 194      99.948 109.578 170.911  1.00 48.93           C  
ATOM   2137  O   ASN A 194      99.791 108.542 170.261  1.00 55.07           O  
ATOM   2138  CB  ASN A 194      98.044 111.198 170.872  1.00 53.81           C  
ATOM   2139  CG  ASN A 194      97.882 112.570 171.500  1.00 56.61           C  
ATOM   2140  OD1 ASN A 194      98.837 113.146 172.019  1.00 58.39           O  
ATOM   2141  ND2 ASN A 194      96.666 113.098 171.457  1.00 53.97           N  
ATOM   2142  H   ASN A 194      98.947 110.462 168.560  1.00 50.72           H  
ATOM   2143  HA  ASN A 194     100.057 111.613 170.751  1.00 51.83           H  
ATOM   2144  HB2 ASN A 194      97.806 110.534 171.538  1.00 52.33           H  
ATOM   2145  HB3 ASN A 194      97.439 111.142 170.116  1.00 51.76           H  
ATOM   2146 HD21 ASN A 194      96.023 112.665 171.086  1.00 52.09           H  
ATOM   2147 HD22 ASN A 194      96.522 113.874 171.799  1.00 52.01           H  
ATOM   2148  N   HIS A 195     100.532 109.599 172.107  1.00 50.93           N  
ATOM   2149  CA  HIS A 195     101.047 108.389 172.733  1.00 56.69           C  
ATOM   2150  C   HIS A 195     100.543 108.332 174.169  1.00 58.24           C  
ATOM   2151  O   HIS A 195     100.041 109.318 174.714  1.00 58.11           O  
ATOM   2152  CB  HIS A 195     102.577 108.348 172.682  1.00 52.83           C  
ATOM   2153  CG  HIS A 195     103.153 108.881 171.408  1.00 52.46           C  
ATOM   2154  ND1 HIS A 195     103.971 109.989 171.370  1.00 57.29           N  
ATOM   2155  CD2 HIS A 195     103.027 108.463 170.127  1.00 46.84           C  
ATOM   2156  CE1 HIS A 195     104.327 110.228 170.121  1.00 57.81           C  
ATOM   2157  NE2 HIS A 195     103.767 109.316 169.347  1.00 47.10           N  
ATOM   2158  H   HIS A 195     100.641 110.310 172.580  1.00 52.85           H  
ATOM   2159  HA  HIS A 195     100.707 107.613 172.262  1.00 53.41           H  
ATOM   2160  HB2 HIS A 195     102.927 108.881 173.412  1.00 53.32           H  
ATOM   2161  HB3 HIS A 195     102.866 107.428 172.777  1.00 52.70           H  
ATOM   2162  HD2 HIS A 195     102.532 107.734 169.831  1.00 52.44           H  
ATOM   2163  HE1 HIS A 195     104.877 110.921 169.838  1.00 53.90           H  
ATOM   2164  HE2 HIS A 195     103.852 109.267 168.492  1.00 51.66           H  
ATOM   2165  N   SER A 196     100.683 107.157 174.784  1.00 56.84           N  
ATOM   2166  CA  SER A 196     100.257 106.941 176.162  1.00 58.58           C  
ATOM   2167  C   SER A 196     101.379 107.241 177.152  1.00 63.29           C  
ATOM   2168  O   SER A 196     101.218 108.079 178.043  1.00 62.62           O  
ATOM   2169  CB  SER A 196      99.763 105.498 176.337  1.00 59.50           C  
ATOM   2170  OG  SER A 196      99.097 105.041 175.172  1.00 66.87           O  
ATOM   2171  H   SER A 196     101.027 106.461 174.415  1.00 58.82           H  
ATOM   2172  HA  SER A 196      99.516 107.536 176.361  1.00 59.35           H  
ATOM   2173  HB2 SER A 196     100.524 104.923 176.509  1.00 59.76           H  
ATOM   2174  HB3 SER A 196      99.147 105.465 177.085  1.00 59.62           H  
ATOM   2175  HG  SER A 196      99.642 104.972 174.536  1.00 60.96           H  
ATOM   2176  N   LYS A 197     102.515 106.567 177.008  1.00 59.38           N  
ATOM   2177  CA  LYS A 197     103.659 106.799 177.871  1.00 57.49           C  
ATOM   2178  C   LYS A 197     104.634 107.774 177.210  1.00 59.77           C  
ATOM   2179  O   LYS A 197     104.548 108.069 176.015  1.00 60.42           O  
ATOM   2180  CB  LYS A 197     104.348 105.472 178.201  1.00 53.92           C  
ATOM   2181  CG  LYS A 197     105.643 105.601 178.989  1.00 62.45           C  
ATOM   2182  CD  LYS A 197     105.631 104.759 180.253  1.00 64.78           C  
ATOM   2183  CE  LYS A 197     106.545 105.360 181.312  1.00 62.21           C  
ATOM   2184  NZ  LYS A 197     106.962 104.369 182.341  1.00 58.81           N  
ATOM   2185  N   ILE A 198     105.565 108.287 178.009  1.00 59.01           N  
ATOM   2186  CA  ILE A 198     106.633 109.158 177.489  1.00 56.39           C  
ATOM   2187  C   ILE A 198     107.696 108.215 176.937  1.00 60.90           C  
ATOM   2188  O   ILE A 198     108.628 107.787 177.622  1.00 61.17           O  
ATOM   2189  CB  ILE A 198     107.174 110.109 178.559  1.00 58.10           C  
ATOM   2190  CG1 ILE A 198     106.227 111.296 178.732  1.00 61.19           C  
ATOM   2191  CG2 ILE A 198     108.563 110.610 178.179  1.00 57.09           C  
ATOM   2192  CD1 ILE A 198     106.458 112.080 180.005  1.00 59.34           C  
ATOM   2193  H   ILE A 198     105.604 108.154 178.857  1.00 59.21           H  
ATOM   2194  HA  ILE A 198     106.287 109.690 176.756  1.00 58.58           H  
ATOM   2195  HB  ILE A 198     107.235 109.630 179.400  1.00 59.33           H  
ATOM   2196 HG12 ILE A 198     106.344 111.902 177.984  1.00 58.99           H  
ATOM   2197 HG13 ILE A 198     105.316 110.966 178.748  1.00 59.59           H  
ATOM   2198 HG21 ILE A 198     108.740 111.436 178.656  1.00 58.78           H  
ATOM   2199 HG22 ILE A 198     109.222 109.944 178.425  1.00 58.76           H  
ATOM   2200 HG23 ILE A 198     108.591 110.772 177.223  1.00 58.66           H  
ATOM   2201 HD11 ILE A 198     106.783 111.477 180.692  1.00 58.72           H  
ATOM   2202 HD12 ILE A 198     107.113 112.774 179.834  1.00 58.89           H  
ATOM   2203 HD13 ILE A 198     105.619 112.479 180.284  1.00 58.83           H  
ATOM   2204  N   TYR A 199     107.542 107.872 175.662  1.00 60.42           N  
ATOM   2205  CA  TYR A 199     108.411 106.880 175.044  1.00 56.98           C  
ATOM   2206  C   TYR A 199     109.805 107.449 174.819  1.00 56.62           C  
ATOM   2207  O   TYR A 199     109.964 108.612 174.434  1.00 57.45           O  
ATOM   2208  CB  TYR A 199     107.807 106.413 173.722  1.00 57.16           C  
ATOM   2209  CG  TYR A 199     106.520 105.627 173.871  1.00 56.09           C  
ATOM   2210  CD1 TYR A 199     106.340 104.735 174.920  1.00 60.68           C  
ATOM   2211  CD2 TYR A 199     105.485 105.775 172.958  1.00 57.92           C  
ATOM   2212  CE1 TYR A 199     105.168 104.019 175.059  1.00 59.79           C  
ATOM   2213  CE2 TYR A 199     104.310 105.061 173.087  1.00 62.64           C  
ATOM   2214  CZ  TYR A 199     104.156 104.185 174.139  1.00 63.40           C  
ATOM   2215  OH  TYR A 199     102.989 103.471 174.273  1.00 60.83           O  
ATOM   2216  H   TYR A 199     106.944 108.196 175.136  1.00 59.34           H  
ATOM   2217  HA  TYR A 199     108.496 106.118 175.637  1.00 58.97           H  
ATOM   2218  HB2 TYR A 199     108.451 105.852 173.273  1.00 59.32           H  
ATOM   2219  HB3 TYR A 199     107.614 107.190 173.175  1.00 58.83           H  
ATOM   2220  HD1 TYR A 199     107.021 104.620 175.544  1.00 59.87           H  
ATOM   2221  HD2 TYR A 199     105.584 106.366 172.247  1.00 58.84           H  
ATOM   2222  HE1 TYR A 199     105.063 103.426 175.767  1.00 59.02           H  
ATOM   2223  HE2 TYR A 199     103.624 105.173 172.469  1.00 59.42           H  
ATOM   2224  HH  TYR A 199     102.448 103.686 173.666  1.00 58.97           H  
ATOM   2225  N   LYS A 200     110.818 106.621 175.060  1.00 60.33           N  
ATOM   2226  CA  LYS A 200     112.217 106.990 174.881  1.00 66.26           C  
ATOM   2227  C   LYS A 200     112.809 106.094 173.798  1.00 63.52           C  
ATOM   2228  O   LYS A 200     112.637 104.872 173.837  1.00 62.04           O  
ATOM   2229  CB  LYS A 200     112.966 106.895 176.221  1.00 66.18           C  
ATOM   2230  CG  LYS A 200     114.517 106.832 176.218  1.00 65.65           C  
ATOM   2231  CD  LYS A 200     115.123 105.569 175.610  1.00 65.86           C  
ATOM   2232  CE  LYS A 200     116.642 105.573 175.659  1.00 69.09           C  
ATOM   2233  NZ  LYS A 200     117.197 104.208 175.449  1.00 68.99           N  
ATOM   2234  H   LYS A 200     110.715 105.814 175.341  1.00 63.54           H  
ATOM   2235  HA  LYS A 200     112.269 107.909 174.574  1.00 64.88           H  
ATOM   2236  HB2 LYS A 200     112.659 106.092 176.672  1.00 64.53           H  
ATOM   2237  HB3 LYS A 200     112.719 107.665 176.755  1.00 64.80           H  
ATOM   2238  HG2 LYS A 200     114.851 107.587 175.709  1.00 64.35           H  
ATOM   2239  HG3 LYS A 200     114.831 106.895 177.133  1.00 64.84           H  
ATOM   2240  HD2 LYS A 200     114.820 104.805 176.124  1.00 64.73           H  
ATOM   2241  HD3 LYS A 200     114.868 105.464 174.699  1.00 64.28           H  
ATOM   2242  HE2 LYS A 200     116.979 106.145 174.950  1.00 64.91           H  
ATOM   2243  HE3 LYS A 200     116.941 105.898 176.522  1.00 65.31           H  
ATOM   2244  HZ1 LYS A 200     118.086 104.231 175.474  1.00 65.13           H  
ATOM   2245  HZ2 LYS A 200     116.901 103.657 176.081  1.00 65.12           H  
ATOM   2246  HZ3 LYS A 200     116.940 103.899 174.653  1.00 64.81           H  
ATOM   2247  N   ASP A 201     113.501 106.708 172.832  1.00 61.26           N  
ATOM   2248  CA  ASP A 201     114.169 105.985 171.743  1.00 59.96           C  
ATOM   2249  C   ASP A 201     113.192 105.116 170.956  1.00 61.56           C  
ATOM   2250  O   ASP A 201     113.516 103.995 170.565  1.00 62.23           O  
ATOM   2251  CB  ASP A 201     115.338 105.144 172.264  1.00 63.73           C  
ATOM   2252  CG  ASP A 201     116.361 104.824 171.191  1.00 65.66           C  
ATOM   2253  OD1 ASP A 201     116.521 105.628 170.251  1.00 65.93           O  
ATOM   2254  OD2 ASP A 201     117.010 103.762 171.297  1.00 62.21           O  
ATOM   2255  H   ASP A 201     113.597 107.561 172.783  1.00 62.67           H  
ATOM   2256  HA  ASP A 201     114.534 106.639 171.126  1.00 61.94           H  
ATOM   2257  HB2 ASP A 201     115.810 105.660 172.934  1.00 62.34           H  
ATOM   2258  HB3 ASP A 201     115.006 104.315 172.643  1.00 62.90           H  
ATOM   2259  N   LYS A 202     111.993 105.637 170.713  1.00 61.62           N  
ATOM   2260  CA  LYS A 202     111.004 104.981 169.872  1.00 60.08           C  
ATOM   2261  C   LYS A 202     110.869 105.753 168.568  1.00 61.33           C  
ATOM   2262  O   LYS A 202     110.788 106.985 168.571  1.00 64.75           O  
ATOM   2263  CB  LYS A 202     109.652 104.887 170.581  1.00 56.28           C  
ATOM   2264  CG  LYS A 202     109.670 104.038 171.848  1.00 61.57           C  
ATOM   2265  CD  LYS A 202     110.061 102.604 171.571  1.00 61.04           C  
ATOM   2266  CE  LYS A 202     111.270 102.180 172.384  1.00 64.93           C  
ATOM   2267  NZ  LYS A 202     111.758 100.831 171.986  1.00 63.78           N  
ATOM   2268  H   LYS A 202     111.726 106.390 171.033  1.00 61.68           H  
ATOM   2269  HA  LYS A 202     111.309 104.087 169.655  1.00 62.04           H  
ATOM   2270  HB2 LYS A 202     109.367 105.782 170.827  1.00 61.14           H  
ATOM   2271  HB3 LYS A 202     109.007 104.495 169.971  1.00 61.69           H  
ATOM   2272  HG2 LYS A 202     108.781 104.027 172.234  1.00 62.34           H  
ATOM   2273  HG3 LYS A 202     110.306 104.413 172.478  1.00 62.09           H  
ATOM   2274  HD2 LYS A 202     109.320 102.019 171.797  1.00 62.66           H  
ATOM   2275  HD3 LYS A 202     110.281 102.517 170.636  1.00 62.01           H  
ATOM   2276  HE2 LYS A 202     111.989 102.816 172.242  1.00 62.84           H  
ATOM   2277  HE3 LYS A 202     111.029 102.150 173.324  1.00 62.68           H  
ATOM   2278  HZ1 LYS A 202     111.961 100.825 171.120  1.00 62.73           H  
ATOM   2279  HZ2 LYS A 202     112.483 100.618 172.456  1.00 62.69           H  
ATOM   2280  HZ3 LYS A 202     111.126 100.223 172.138  1.00 63.35           H  
ATOM   2281  N   TRP A 203     110.846 105.024 167.455  1.00 56.15           N  
ATOM   2282  CA  TRP A 203     110.927 105.613 166.128  1.00 52.92           C  
ATOM   2283  C   TRP A 203     109.783 105.111 165.259  1.00 52.33           C  
ATOM   2284  O   TRP A 203     109.190 104.059 165.511  1.00 53.38           O  
ATOM   2285  CB  TRP A 203     112.268 105.284 165.458  1.00 53.81           C  
ATOM   2286  CG  TRP A 203     113.459 105.778 166.212  1.00 53.14           C  
ATOM   2287  CD1 TRP A 203     114.002 105.230 167.335  1.00 51.97           C  
ATOM   2288  CD2 TRP A 203     114.265 106.916 165.890  1.00 52.85           C  
ATOM   2289  NE1 TRP A 203     115.093 105.959 167.738  1.00 58.61           N  
ATOM   2290  CE2 TRP A 203     115.276 107.001 166.866  1.00 55.98           C  
ATOM   2291  CE3 TRP A 203     114.228 107.875 164.874  1.00 50.28           C  
ATOM   2292  CZ2 TRP A 203     116.241 108.003 166.855  1.00 54.25           C  
ATOM   2293  CZ3 TRP A 203     115.186 108.870 164.865  1.00 49.21           C  
ATOM   2294  CH2 TRP A 203     116.178 108.927 165.849  1.00 53.74           C  
ATOM   2295  H   TRP A 203     110.782 104.166 167.446  1.00 54.99           H  
ATOM   2296  HA  TRP A 203     110.854 106.578 166.197  1.00 54.05           H  
ATOM   2297  HB2 TRP A 203     112.348 104.320 165.377  1.00 53.60           H  
ATOM   2298  HB3 TRP A 203     112.285 105.689 164.578  1.00 53.48           H  
ATOM   2299  HD1 TRP A 203     113.679 104.473 167.768  1.00 54.15           H  
ATOM   2300  HE1 TRP A 203     115.582 105.790 168.424  1.00 55.29           H  
ATOM   2301  HE3 TRP A 203     113.571 107.844 164.216  1.00 53.50           H  
ATOM   2302  HZ2 TRP A 203     116.902 108.045 167.508  1.00 53.42           H  
ATOM   2303  HZ3 TRP A 203     115.171 109.512 164.194  1.00 53.33           H  
ATOM   2304  HH2 TRP A 203     116.811 109.608 165.818  1.00 53.84           H  
ATOM   2305  N   ILE A 204     109.476 105.892 164.226  1.00 55.05           N  
ATOM   2306  CA  ILE A 204     108.554 105.512 163.167  1.00 49.66           C  
ATOM   2307  C   ILE A 204     109.211 105.865 161.839  1.00 50.16           C  
ATOM   2308  O   ILE A 204     110.291 106.458 161.799  1.00 54.33           O  
ATOM   2309  CB  ILE A 204     107.184 106.207 163.307  1.00 40.44           C  
ATOM   2310  CG1 ILE A 204     107.370 107.672 163.697  1.00 44.59           C  
ATOM   2311  CG2 ILE A 204     106.333 105.491 164.338  1.00 43.87           C  
ATOM   2312  CD1 ILE A 204     106.209 108.550 163.320  1.00 47.01           C  
ATOM   2313  H   ILE A 204     109.808 106.677 164.115  1.00 48.95           H  
ATOM   2314  HA  ILE A 204     108.412 104.554 163.192  1.00 47.61           H  
ATOM   2315  HB  ILE A 204     106.727 106.170 162.451  1.00 45.82           H  
ATOM   2316 HG12 ILE A 204     107.485 107.728 164.658  1.00 47.43           H  
ATOM   2317 HG13 ILE A 204     108.158 108.016 163.251  1.00 46.86           H  
ATOM   2318 HG21 ILE A 204     106.139 104.597 164.019  1.00 47.79           H  
ATOM   2319 HG22 ILE A 204     105.508 105.986 164.464  1.00 47.59           H  
ATOM   2320 HG23 ILE A 204     106.823 105.447 165.174  1.00 47.40           H  
ATOM   2321 HD11 ILE A 204     106.089 108.521 162.358  1.00 46.97           H  
ATOM   2322 HD12 ILE A 204     105.411 108.226 163.764  1.00 47.61           H  
ATOM   2323 HD13 ILE A 204     106.402 109.457 163.604  1.00 47.14           H  
ATOM   2324  N   LYS A 205     108.557 105.501 160.739  1.00 39.72           N  
ATOM   2325  CA  LYS A 205     109.121 105.715 159.410  1.00 37.08           C  
ATOM   2326  C   LYS A 205     108.127 106.504 158.574  1.00 34.14           C  
ATOM   2327  O   LYS A 205     106.983 106.077 158.402  1.00 49.06           O  
ATOM   2328  CB  LYS A 205     109.462 104.385 158.744  1.00 36.08           C  
ATOM   2329  CG  LYS A 205     110.746 104.419 157.952  1.00 42.84           C  
ATOM   2330  CD  LYS A 205     111.853 103.668 158.664  1.00 46.61           C  
ATOM   2331  CE  LYS A 205     113.166 103.786 157.912  1.00 45.22           C  
ATOM   2332  NZ  LYS A 205     114.164 102.782 158.367  1.00 43.95           N  
ATOM   2333  H   LYS A 205     107.782 105.127 160.736  1.00 42.49           H  
ATOM   2334  HA  LYS A 205     109.934 106.238 159.486  1.00 43.11           H  
ATOM   2335  HB2 LYS A 205     109.552 103.706 159.429  1.00 42.04           H  
ATOM   2336  HB3 LYS A 205     108.743 104.147 158.136  1.00 42.04           H  
ATOM   2337  HG2 LYS A 205     110.595 103.995 157.095  1.00 42.53           H  
ATOM   2338  HG3 LYS A 205     111.030 105.337 157.825  1.00 42.76           H  
ATOM   2339  HD2 LYS A 205     111.976 104.041 159.551  1.00 42.97           H  
ATOM   2340  HD3 LYS A 205     111.619 102.728 158.723  1.00 42.56           H  
ATOM   2341  HE2 LYS A 205     113.002 103.648 156.967  1.00 42.73           H  
ATOM   2342  HE3 LYS A 205     113.537 104.670 158.059  1.00 42.21           H  
ATOM   2343  HZ1 LYS A 205     114.941 102.919 157.957  1.00 41.69           H  
ATOM   2344  HZ2 LYS A 205     113.877 101.961 158.177  1.00 43.32           H  
ATOM   2345  HZ3 LYS A 205     114.284 102.850 159.246  1.00 42.78           H  
ATOM   2346  N   VAL A 206     108.565 107.645 158.052  1.00 33.41           N  
ATOM   2347  CA  VAL A 206     107.760 108.487 157.178  1.00 32.92           C  
ATOM   2348  C   VAL A 206     108.283 108.294 155.762  1.00 37.11           C  
ATOM   2349  O   VAL A 206     109.399 108.717 155.441  1.00 50.47           O  
ATOM   2350  CB  VAL A 206     107.824 109.961 157.596  1.00 38.45           C  
ATOM   2351  CG1 VAL A 206     106.752 110.767 156.879  1.00 44.50           C  
ATOM   2352  CG2 VAL A 206     107.682 110.099 159.104  1.00 42.73           C  
ATOM   2353  H   VAL A 206     109.352 107.961 158.196  1.00 40.82           H  
ATOM   2354  HA  VAL A 206     106.834 108.198 157.206  1.00 39.26           H  
ATOM   2355  HB  VAL A 206     108.688 110.323 157.343  1.00 39.74           H  
ATOM   2356 HG11 VAL A 206     106.754 110.533 155.938  1.00 40.94           H  
ATOM   2357 HG12 VAL A 206     106.946 111.712 156.985  1.00 40.95           H  
ATOM   2358 HG13 VAL A 206     105.889 110.560 157.270  1.00 41.26           H  
ATOM   2359 HG21 VAL A 206     108.424 109.652 159.540  1.00 41.27           H  
ATOM   2360 HG22 VAL A 206     107.687 111.042 159.332  1.00 40.22           H  
ATOM   2361 HG23 VAL A 206     106.841 109.700 159.378  1.00 40.95           H  
ATOM   2362  N   LEU A 207     107.482 107.665 154.906  1.00 33.65           N  
ATOM   2363  CA  LEU A 207     107.855 107.418 153.520  1.00 31.84           C  
ATOM   2364  C   LEU A 207     107.019 108.323 152.627  1.00 34.35           C  
ATOM   2365  O   LEU A 207     105.786 108.288 152.680  1.00 31.77           O  
ATOM   2366  CB  LEU A 207     107.649 105.946 153.160  1.00 28.71           C  
ATOM   2367  CG  LEU A 207     107.465 105.563 151.690  1.00 31.35           C  
ATOM   2368  CD1 LEU A 207     108.792 105.592 150.955  1.00 31.16           C  
ATOM   2369  CD2 LEU A 207     106.830 104.190 151.585  1.00 41.10           C  
ATOM   2370  H   LEU A 207     106.703 107.365 155.112  1.00 36.95           H  
ATOM   2371  HA  LEU A 207     108.791 107.636 153.389  1.00 36.41           H  
ATOM   2372  HB2 LEU A 207     108.420 105.453 153.483  1.00 35.36           H  
ATOM   2373  HB3 LEU A 207     106.859 105.636 153.632  1.00 35.97           H  
ATOM   2374  HG  LEU A 207     106.868 106.189 151.254  1.00 36.02           H  
ATOM   2375 HD11 LEU A 207     109.424 105.023 151.422  1.00 35.34           H  
ATOM   2376 HD12 LEU A 207     109.120 106.504 150.935  1.00 36.24           H  
ATOM   2377 HD13 LEU A 207     108.660 105.268 150.051  1.00 35.52           H  
ATOM   2378 HD21 LEU A 207     105.990 104.191 152.069  1.00 36.68           H  
ATOM   2379 HD22 LEU A 207     107.433 103.533 151.968  1.00 37.04           H  
ATOM   2380 HD23 LEU A 207     106.672 103.987 150.649  1.00 36.86           H  
ATOM   2381  N   ILE A 208     107.689 109.131 151.812  1.00 37.86           N  
ATOM   2382  CA  ILE A 208     107.029 110.036 150.880  1.00 39.25           C  
ATOM   2383  C   ILE A 208     107.018 109.368 149.513  1.00 40.26           C  
ATOM   2384  O   ILE A 208     108.077 109.035 148.968  1.00 36.00           O  
ATOM   2385  CB  ILE A 208     107.734 111.399 150.825  1.00 37.57           C  
ATOM   2386  CG1 ILE A 208     107.383 112.232 152.058  1.00 38.98           C  
ATOM   2387  CG2 ILE A 208     107.353 112.142 149.559  1.00 38.87           C  
ATOM   2388  CD1 ILE A 208     108.197 111.883 153.280  1.00 38.14           C  
ATOM   2389  N   HIS A 209     105.826 109.167 148.958  1.00 32.35           N  
ATOM   2390  CA  HIS A 209     105.699 108.484 147.680  1.00 41.30           C  
ATOM   2391  C   HIS A 209     104.560 109.117 146.898  1.00 37.62           C  
ATOM   2392  O   HIS A 209     103.890 110.036 147.369  1.00 35.86           O  
ATOM   2393  CB  HIS A 209     105.465 106.981 147.871  1.00 35.97           C  
ATOM   2394  CG  HIS A 209     104.309 106.659 148.763  1.00 24.10           C  
ATOM   2395  ND1 HIS A 209     103.147 106.085 148.296  1.00 29.71           N  
ATOM   2396  CD2 HIS A 209     104.136 106.829 150.094  1.00 33.11           C  
ATOM   2397  CE1 HIS A 209     102.307 105.917 149.301  1.00 35.42           C  
ATOM   2398  NE2 HIS A 209     102.883 106.361 150.404  1.00 30.65           N  
ATOM   2399  N   SER A 210     104.358 108.625 145.682  1.00 46.67           N  
ATOM   2400  CA  SER A 210     103.252 109.072 144.851  1.00 45.06           C  
ATOM   2401  C   SER A 210     102.022 108.216 145.115  1.00 44.66           C  
ATOM   2402  O   SER A 210     102.121 107.012 145.364  1.00 51.32           O  
ATOM   2403  CB  SER A 210     103.625 109.008 143.370  1.00 51.44           C  
ATOM   2404  OG  SER A 210     104.474 107.905 143.108  1.00 54.47           O  
ATOM   2405  N   ILE A 211     100.850 108.854 145.062  1.00 43.53           N  
ATOM   2406  CA  ILE A 211      99.606 108.121 145.251  1.00 46.70           C  
ATOM   2407  C   ILE A 211      99.431 107.051 144.187  1.00 49.93           C  
ATOM   2408  O   ILE A 211      98.780 106.031 144.435  1.00 52.37           O  
ATOM   2409  CB  ILE A 211      98.405 109.087 145.265  1.00 48.58           C  
ATOM   2410  CG1 ILE A 211      97.270 108.506 146.110  1.00 49.38           C  
ATOM   2411  CG2 ILE A 211      97.933 109.368 143.850  1.00 42.73           C  
ATOM   2412  CD1 ILE A 211      97.708 108.018 147.472  1.00 40.30           C  
ATOM   2413  N   GLU A 212     100.005 107.255 143.003  1.00 57.54           N  
ATOM   2414  CA  GLU A 212      99.969 106.268 141.933  1.00 52.71           C  
ATOM   2415  C   GLU A 212     100.898 105.093 142.190  1.00 57.88           C  
ATOM   2416  O   GLU A 212     101.000 104.199 141.344  1.00 64.90           O  
ATOM   2417  CB  GLU A 212     100.316 106.930 140.598  1.00 54.80           C  
ATOM   2418  CG  GLU A 212      99.182 107.742 139.999  1.00 60.38           C  
ATOM   2419  CD  GLU A 212      99.387 109.233 140.159  1.00 62.71           C  
ATOM   2420  OE1 GLU A 212     100.556 109.671 140.211  1.00 61.65           O  
ATOM   2421  OE2 GLU A 212      98.381 109.970 140.232  1.00 58.78           O  
ATOM   2422  N   ASP A 213     101.579 105.080 143.334  1.00 56.31           N  
ATOM   2423  CA  ASP A 213     102.452 103.984 143.732  1.00 57.19           C  
ATOM   2424  C   ASP A 213     102.120 103.543 145.150  1.00 50.54           C  
ATOM   2425  O   ASP A 213     102.999 103.151 145.922  1.00 48.21           O  
ATOM   2426  CB  ASP A 213     103.924 104.381 143.624  1.00 48.43           C  
ATOM   2427  CG  ASP A 213     104.416 104.413 142.191  1.00 52.32           C  
ATOM   2428  OD1 ASP A 213     103.934 103.599 141.375  1.00 54.90           O  
ATOM   2429  OD2 ASP A 213     105.286 105.253 141.880  1.00 53.96           O  
ATOM   2430  N   LYS A 214     100.838 103.596 145.507  1.00 49.96           N  
ATOM   2431  CA  LYS A 214     100.387 103.313 146.862  1.00 46.28           C  
ATOM   2432  C   LYS A 214     100.227 101.825 147.139  1.00 49.99           C  
ATOM   2433  O   LYS A 214      99.870 101.456 148.263  1.00 52.23           O  
ATOM   2434  CB  LYS A 214      99.063 104.032 147.132  1.00 40.67           C  
ATOM   2435  CG  LYS A 214      97.929 103.599 146.221  1.00 43.95           C  
ATOM   2436  CD  LYS A 214      96.655 103.345 147.007  1.00 46.46           C  
ATOM   2437  CE  LYS A 214      95.486 103.053 146.082  1.00 46.91           C  
ATOM   2438  NZ  LYS A 214      95.109 104.240 145.268  1.00 49.06           N  
ATOM   2439  N   LEU A 215     100.478 100.969 146.152  1.00 52.28           N  
ATOM   2440  CA  LEU A 215     100.345  99.529 146.318  1.00 50.46           C  
ATOM   2441  C   LEU A 215     101.664  98.816 146.558  1.00 47.69           C  
ATOM   2442  O   LEU A 215     101.667  97.736 147.152  1.00 44.90           O  
ATOM   2443  CB  LEU A 215      99.674  98.914 145.083  1.00 44.50           C  
ATOM   2444  CG  LEU A 215      98.148  98.920 145.055  1.00 42.71           C  
ATOM   2445  CD1 LEU A 215      97.647  98.457 143.701  1.00 49.59           C  
ATOM   2446  CD2 LEU A 215      97.590  98.046 146.164  1.00 44.61           C  
ATOM   2447  N   THR A 216     102.783  99.390 146.117  1.00 50.19           N  
ATOM   2448  CA  THR A 216     104.087  98.744 146.206  1.00 56.97           C  
ATOM   2449  C   THR A 216     105.137  99.675 146.799  1.00 53.00           C  
ATOM   2450  O   THR A 216     106.333  99.513 146.548  1.00 54.29           O  
ATOM   2451  CB  THR A 216     104.534  98.252 144.831  1.00 56.64           C  
ATOM   2452  OG1 THR A 216     104.850  99.376 144.001  1.00 51.36           O  
ATOM   2453  CG2 THR A 216     103.430  97.452 144.174  1.00 55.49           C  
ATOM   2454  N   SER A 217     104.710 100.654 147.589  1.00 40.19           N  
ATOM   2455  CA  SER A 217     105.615 101.643 148.160  1.00 41.09           C  
ATOM   2456  C   SER A 217     105.898 101.424 149.635  1.00 48.97           C  
ATOM   2457  O   SER A 217     107.043 101.576 150.065  1.00 56.53           O  
ATOM   2458  CB  SER A 217     105.047 103.052 147.963  1.00 48.51           C  
ATOM   2459  OG  SER A 217     106.086 104.010 147.871  1.00 49.02           O  
ATOM   2460  N   HIS A 218     104.885 101.068 150.428  1.00 51.85           N  
ATOM   2461  CA  HIS A 218     105.094 100.874 151.857  1.00 47.04           C  
ATOM   2462  C   HIS A 218     106.043  99.721 152.159  1.00 54.51           C  
ATOM   2463  O   HIS A 218     106.724  99.753 153.188  1.00 60.54           O  
ATOM   2464  CB  HIS A 218     103.756 100.642 152.557  1.00 48.25           C  
ATOM   2465  CG  HIS A 218     102.993  99.468 152.029  1.00 47.31           C  
ATOM   2466  ND1 HIS A 218     102.008  99.592 151.073  1.00 53.18           N  
ATOM   2467  CD2 HIS A 218     103.077  98.147 152.313  1.00 41.87           C  
ATOM   2468  CE1 HIS A 218     101.512  98.399 150.798  1.00 51.49           C  
ATOM   2469  NE2 HIS A 218     102.143  97.505 151.537  1.00 45.10           N  
ATOM   2470  N   PHE A 219     106.110  98.712 151.286  1.00 48.18           N  
ATOM   2471  CA  PHE A 219     106.973  97.566 151.554  1.00 43.06           C  
ATOM   2472  C   PHE A 219     108.422  97.985 151.750  1.00 46.98           C  
ATOM   2473  O   PHE A 219     109.139  97.374 152.549  1.00 53.99           O  
ATOM   2474  CB  PHE A 219     106.868  96.552 150.416  1.00 39.72           C  
ATOM   2475  CG  PHE A 219     105.515  95.920 150.295  1.00 48.44           C  
ATOM   2476  CD1 PHE A 219     105.127  94.912 151.159  1.00 50.11           C  
ATOM   2477  CD2 PHE A 219     104.628  96.335 149.317  1.00 49.93           C  
ATOM   2478  CE1 PHE A 219     103.882  94.328 151.049  1.00 48.42           C  
ATOM   2479  CE2 PHE A 219     103.382  95.755 149.203  1.00 46.26           C  
ATOM   2480  CZ  PHE A 219     103.008  94.750 150.070  1.00 48.40           C  
ATOM   2481  N   PHE A 220     108.869  99.020 151.041  1.00 40.23           N  
ATOM   2482  CA  PHE A 220     110.243  99.496 151.131  1.00 41.55           C  
ATOM   2483  C   PHE A 220     110.374 100.697 152.059  1.00 46.75           C  
ATOM   2484  O   PHE A 220     111.443 101.312 152.125  1.00 54.95           O  
ATOM   2485  CB  PHE A 220     110.772  99.829 149.738  1.00 46.99           C  
ATOM   2486  CG  PHE A 220     110.603  98.712 148.749  1.00 54.63           C  
ATOM   2487  CD1 PHE A 220     111.389  97.576 148.829  1.00 47.76           C  
ATOM   2488  CD2 PHE A 220     109.650  98.793 147.749  1.00 55.00           C  
ATOM   2489  CE1 PHE A 220     111.230  96.546 147.926  1.00 45.92           C  
ATOM   2490  CE2 PHE A 220     109.488  97.766 146.844  1.00 49.66           C  
ATOM   2491  CZ  PHE A 220     110.280  96.640 146.932  1.00 49.67           C  
ATOM   2492  N   ALA A 221     109.308 101.032 152.790  1.00 44.77           N  
ATOM   2493  CA  ALA A 221     109.360 102.176 153.692  1.00 37.91           C  
ATOM   2494  C   ALA A 221     110.513 102.061 154.679  1.00 40.23           C  
ATOM   2495  O   ALA A 221     111.101 103.075 155.067  1.00 40.44           O  
ATOM   2496  CB  ALA A 221     108.035 102.317 154.439  1.00 34.47           C  
ATOM   2497  N   ILE A 222     110.863 100.837 155.083  1.00 43.01           N  
ATOM   2498  CA  ILE A 222     111.934 100.655 156.055  1.00 39.87           C  
ATOM   2499  C   ILE A 222     113.266 101.131 155.487  1.00 43.72           C  
ATOM   2500  O   ILE A 222     114.114 101.654 156.220  1.00 46.29           O  
ATOM   2501  CB  ILE A 222     112.004  99.185 156.506  1.00 37.90           C  
ATOM   2502  CG1 ILE A 222     110.875  98.878 157.490  1.00 42.13           C  
ATOM   2503  CG2 ILE A 222     113.352  98.886 157.135  1.00 39.04           C  
ATOM   2504  CD1 ILE A 222     111.130  97.659 158.343  1.00 42.62           C  
ATOM   2505  N   ASN A 223     113.482 100.948 154.185  1.00 31.36           N  
ATOM   2506  CA  ASN A 223     114.744 101.362 153.583  1.00 31.97           C  
ATOM   2507  C   ASN A 223     114.631 102.687 152.839  1.00 42.98           C  
ATOM   2508  O   ASN A 223     115.579 103.479 152.841  1.00 49.57           O  
ATOM   2509  CB  ASN A 223     115.263 100.272 152.642  1.00 31.79           C  
ATOM   2510  CG  ASN A 223     114.147  99.525 151.946  1.00 44.59           C  
ATOM   2511  OD1 ASN A 223     113.382  98.800 152.581  1.00 50.21           O  
ATOM   2512  ND2 ASN A 223     114.051  99.692 150.634  1.00 49.54           N  
ATOM   2513  N   VAL A 224     113.487 102.950 152.200  1.00 35.49           N  
ATOM   2514  CA  VAL A 224     113.293 104.211 151.490  1.00 27.86           C  
ATOM   2515  C   VAL A 224     112.649 105.283 152.356  1.00 32.02           C  
ATOM   2516  O   VAL A 224     112.548 106.439 151.919  1.00 37.55           O  
ATOM   2517  CB  VAL A 224     112.444 104.004 150.222  1.00 36.34           C  
ATOM   2518  CG1 VAL A 224     112.546 105.215 149.312  1.00 37.32           C  
ATOM   2519  CG2 VAL A 224     112.891 102.752 149.490  1.00 42.63           C  
ATOM   2520  N   GLY A 225     112.219 104.945 153.569  1.00 36.36           N  
ATOM   2521  CA  GLY A 225     111.585 105.904 154.444  1.00 34.31           C  
ATOM   2522  C   GLY A 225     112.584 106.782 155.173  1.00 42.29           C  
ATOM   2523  O   GLY A 225     113.800 106.680 155.011  1.00 48.21           O  
ATOM   2524  N   VAL A 226     112.041 107.670 155.998  1.00 39.46           N  
ATOM   2525  CA  VAL A 226     112.823 108.606 156.796  1.00 31.69           C  
ATOM   2526  C   VAL A 226     112.483 108.346 158.256  1.00 42.00           C  
ATOM   2527  O   VAL A 226     111.305 108.321 158.629  1.00 49.30           O  
ATOM   2528  CB  VAL A 226     112.539 110.064 156.414  1.00 28.36           C  
ATOM   2529  CG1 VAL A 226     112.358 110.910 157.659  1.00 35.04           C  
ATOM   2530  CG2 VAL A 226     113.661 110.611 155.551  1.00 41.79           C  
ATOM   2531  N   ASP A 227     113.505 108.144 159.080  1.00 49.10           N  
ATOM   2532  CA  ASP A 227     113.276 107.866 160.491  1.00 47.64           C  
ATOM   2533  C   ASP A 227     112.797 109.115 161.214  1.00 44.50           C  
ATOM   2534  O   ASP A 227     113.443 110.165 161.158  1.00 43.10           O  
ATOM   2535  CB  ASP A 227     114.559 107.338 161.134  1.00 47.00           C  
ATOM   2536  CG  ASP A 227     114.771 105.862 160.880  1.00 50.48           C  
ATOM   2537  OD1 ASP A 227     115.124 105.500 159.739  1.00 54.16           O  
ATOM   2538  OD2 ASP A 227     114.580 105.063 161.818  1.00 54.68           O  
ATOM   2539  N   SER A 228     111.660 109.000 161.894  1.00 38.71           N  
ATOM   2540  CA  SER A 228     111.095 110.084 162.682  1.00 44.19           C  
ATOM   2541  C   SER A 228     111.043 109.663 164.142  1.00 49.09           C  
ATOM   2542  O   SER A 228     110.472 108.619 164.473  1.00 55.52           O  
ATOM   2543  CB  SER A 228     109.696 110.452 162.186  1.00 46.55           C  
ATOM   2544  OG  SER A 228     108.955 111.113 163.197  1.00 53.88           O  
ATOM   2545  N   LEU A 229     111.638 110.474 165.010  1.00 46.18           N  
ATOM   2546  CA  LEU A 229     111.656 110.171 166.431  1.00 45.57           C  
ATOM   2547  C   LEU A 229     110.317 110.527 167.066  1.00 44.25           C  
ATOM   2548  O   LEU A 229     109.731 111.576 166.787  1.00 52.38           O  
ATOM   2549  CB  LEU A 229     112.786 110.929 167.128  1.00 47.54           C  
ATOM   2550  CG  LEU A 229     112.990 110.643 168.615  1.00 47.56           C  
ATOM   2551  CD1 LEU A 229     113.728 109.331 168.807  1.00 47.27           C  
ATOM   2552  CD2 LEU A 229     113.741 111.782 169.279  1.00 49.35           C  
ATOM   2553  N   LEU A 230     109.835 109.636 167.925  1.00 45.60           N  
ATOM   2554  CA  LEU A 230     108.561 109.858 168.590  1.00 51.07           C  
ATOM   2555  C   LEU A 230     108.647 111.043 169.544  1.00 49.81           C  
ATOM   2556  O   LEU A 230     109.705 111.345 170.103  1.00 51.03           O  
ATOM   2557  CB  LEU A 230     108.129 108.603 169.349  1.00 52.12           C  
ATOM   2558  CG  LEU A 230     106.917 107.856 168.791  1.00 48.08           C  
ATOM   2559  CD1 LEU A 230     107.119 107.526 167.325  1.00 46.21           C  
ATOM   2560  CD2 LEU A 230     106.650 106.596 169.593  1.00 51.57           C  
ATOM   2561  N   GLN A 231     107.514 111.717 169.724  1.00 46.59           N  
ATOM   2562  CA  GLN A 231     107.409 112.849 170.641  1.00 50.03           C  
ATOM   2563  C   GLN A 231     108.452 113.917 170.321  1.00 48.70           C  
ATOM   2564  O   GLN A 231     109.100 114.478 171.206  1.00 49.81           O  
ATOM   2565  CB  GLN A 231     107.526 112.385 172.092  1.00 50.55           C  
ATOM   2566  CG  GLN A 231     106.305 111.643 172.599  1.00 50.61           C  
ATOM   2567  CD  GLN A 231     106.650 110.593 173.630  1.00 53.53           C  
ATOM   2568  OE1 GLN A 231     107.820 110.353 173.920  1.00 51.94           O  
ATOM   2569  NE2 GLN A 231     105.628 109.959 174.192  1.00 52.49           N  
ATOM   2570  N   GLN A 232     108.612 114.197 169.030  1.00 47.82           N  
ATOM   2571  CA  GLN A 232     109.565 115.204 168.584  1.00 50.77           C  
ATOM   2572  C   GLN A 232     109.221 115.690 167.184  1.00 53.18           C  
ATOM   2573  O   GLN A 232     109.229 114.905 166.230  1.00 53.14           O  
ATOM   2574  CB  GLN A 232     110.989 114.645 168.615  1.00 47.11           C  
ATOM   2575  CG  GLN A 232     112.050 115.683 168.924  1.00 49.91           C  
ATOM   2576  CD  GLN A 232     112.920 115.997 167.727  1.00 55.45           C  
ATOM   2577  OE1 GLN A 232     113.292 115.106 166.964  1.00 53.67           O  
ATOM   2578  NE2 GLN A 232     113.249 117.270 167.554  1.00 51.24           N  
ATOM   2579  N   MET A 233     108.921 116.979 167.047  1.00 46.72           N  
ATOM   2580  CA  MET A 233     108.606 117.549 165.742  1.00 44.18           C  
ATOM   2581  C   MET A 233     109.703 117.371 164.698  1.00 47.55           C  
ATOM   2582  O   MET A 233     110.879 117.631 164.966  1.00 51.98           O  
ATOM   2583  CB  MET A 233     108.114 119.001 165.831  1.00 45.98           C  
ATOM   2584  CG  MET A 233     108.124 119.742 164.499  1.00 49.61           C  
ATOM   2585  SD  MET A 233     106.947 121.107 164.387  1.00 64.02           S  
ATOM   2586  CE  MET A 233     106.751 121.579 166.104  1.00 46.95           C  
ATOM   2587  H   MET A 233     108.890 117.544 167.695  1.00 48.24           H  
ATOM   2588  HA  MET A 233     109.366 118.052 166.072  1.00 47.97           H  
ATOM   2589  HB2 MET A 233     107.204 118.990 166.162  1.00 48.07           H  
ATOM   2590  HB3 MET A 233     108.676 119.495 166.448  1.00 48.43           H  
ATOM   2591  HG2 MET A 233     107.905 119.117 163.791  1.00 48.43           H  
ATOM   2592  HG3 MET A 233     109.011 120.106 164.352  1.00 49.06           H  
ATOM   2593  HE1 MET A 233     107.626 121.622 166.522  1.00 48.14           H  
ATOM   2594  HE2 MET A 233     106.323 122.449 166.144  1.00 47.95           H  
ATOM   2595  HE3 MET A 233     106.200 120.920 166.555  1.00 48.14           H  
ATOM   2596  N   THR A 234     109.309 116.928 163.510  1.00 42.07           N  
ATOM   2597  CA  THR A 234     110.228 116.724 162.403  1.00 41.06           C  
ATOM   2598  C   THR A 234     109.662 117.362 161.141  1.00 41.07           C  
ATOM   2599  O   THR A 234     108.448 117.425 160.934  1.00 51.46           O  
ATOM   2600  CB  THR A 234     110.497 115.224 162.170  1.00 36.81           C  
ATOM   2601  OG1 THR A 234     111.875 114.864 161.954  1.00 35.29           O  
ATOM   2602  CG2 THR A 234     109.359 114.352 161.588  1.00 38.99           C  
ATOM   2603  H   THR A 234     108.494 116.734 163.319  1.00 42.75           H  
ATOM   2604  HA  THR A 234     111.074 117.154 162.603  1.00 42.34           H  
ATOM   2605  HB  THR A 234     110.559 115.489 161.240  1.00 41.10           H  
ATOM   2606  HG1 THR A 234     111.938 114.037 161.816  1.00 41.74           H  
ATOM   2607 HG21 THR A 234     109.586 113.413 161.671  1.00 41.59           H  
ATOM   2608 HG22 THR A 234     108.535 114.521 162.071  1.00 42.13           H  
ATOM   2609 HG23 THR A 234     109.222 114.561 160.650  1.00 41.65           H  
ATOM   2610  N   GLU A 235     110.570 117.840 160.296  1.00 36.21           N  
ATOM   2611  CA  GLU A 235     110.233 118.441 159.017  1.00 31.86           C  
ATOM   2612  C   GLU A 235     110.907 117.622 157.931  1.00 35.38           C  
ATOM   2613  O   GLU A 235     112.123 117.427 157.974  1.00 53.49           O  
ATOM   2614  CB  GLU A 235     110.703 119.898 158.956  1.00 40.44           C  
ATOM   2615  CG  GLU A 235     109.730 120.855 158.302  1.00 49.87           C  
ATOM   2616  CD  GLU A 235     110.353 122.207 158.022  1.00 48.89           C  
ATOM   2617  OE1 GLU A 235     110.967 122.779 158.947  1.00 42.38           O  
ATOM   2618  OE2 GLU A 235     110.232 122.698 156.881  1.00 52.70           O  
ATOM   2619  H   GLU A 235     111.417 117.826 160.451  1.00 42.71           H  
ATOM   2620  HA  GLU A 235     109.274 118.415 158.880  1.00 41.38           H  
ATOM   2621  HB2 GLU A 235     110.857 120.210 159.861  1.00 41.97           H  
ATOM   2622  HB3 GLU A 235     111.532 119.934 158.453  1.00 42.44           H  
ATOM   2623  HG2 GLU A 235     108.973 120.991 158.893  1.00 43.57           H  
ATOM   2624  HG3 GLU A 235     109.431 120.480 157.459  1.00 43.69           H  
ATOM   2625  N   VAL A 236     110.129 117.138 156.969  1.00 20.19           N  
ATOM   2626  CA  VAL A 236     110.647 116.332 155.867  1.00 25.62           C  
ATOM   2627  C   VAL A 236     110.339 117.095 154.587  1.00 28.41           C  
ATOM   2628  O   VAL A 236     109.241 116.974 154.035  1.00 39.27           O  
ATOM   2629  CB  VAL A 236     110.043 114.925 155.832  1.00 34.07           C  
ATOM   2630  CG1 VAL A 236     110.866 114.022 154.932  1.00 39.74           C  
ATOM   2631  CG2 VAL A 236     109.960 114.345 157.234  1.00 35.57           C  
ATOM   2632  H   VAL A 236     109.279 117.265 156.932  1.00 34.98           H  
ATOM   2633  HA  VAL A 236     111.609 116.250 155.949  1.00 35.55           H  
ATOM   2634  HB  VAL A 236     109.144 114.972 155.471  1.00 35.62           H  
ATOM   2635 HG11 VAL A 236     110.889 114.402 154.040  1.00 36.08           H  
ATOM   2636 HG12 VAL A 236     110.457 113.144 154.906  1.00 36.88           H  
ATOM   2637 HG13 VAL A 236     111.766 113.958 155.288  1.00 35.70           H  
ATOM   2638 HG21 VAL A 236     110.121 113.390 157.190  1.00 35.47           H  
ATOM   2639 HG22 VAL A 236     109.075 114.515 157.594  1.00 36.62           H  
ATOM   2640 HG23 VAL A 236     110.632 114.767 157.793  1.00 35.93           H  
ATOM   2641  N   ASN A 237     111.299 117.880 154.109  1.00 29.40           N  
ATOM   2642  CA  ASN A 237     111.132 118.653 152.887  1.00 35.43           C  
ATOM   2643  C   ASN A 237     111.530 117.774 151.710  1.00 33.73           C  
ATOM   2644  O   ASN A 237     112.672 117.307 151.639  1.00 40.72           O  
ATOM   2645  CB  ASN A 237     111.972 119.929 152.925  1.00 33.37           C  
ATOM   2646  CG  ASN A 237     111.646 120.801 154.121  1.00 32.75           C  
ATOM   2647  OD1 ASN A 237     110.942 121.801 153.999  1.00 38.72           O  
ATOM   2648  ND2 ASN A 237     112.166 120.429 155.284  1.00 32.58           N  
ATOM   2649  H   ASN A 237     112.067 117.982 154.481  1.00 34.83           H  
ATOM   2650  HA  ASN A 237     110.202 118.901 152.792  1.00 35.36           H  
ATOM   2651  HB2 ASN A 237     112.910 119.690 152.974  1.00 35.84           H  
ATOM   2652  HB3 ASN A 237     111.800 120.444 152.122  1.00 34.83           H  
ATOM   2653 HD21 ASN A 237     112.010 120.893 155.992  1.00 35.46           H  
ATOM   2654 HD22 ASN A 237     112.654 119.724 155.330  1.00 35.90           H  
ATOM   2655  N   PHE A 238     110.588 117.543 150.801  1.00 27.84           N  
ATOM   2656  CA  PHE A 238     110.786 116.664 149.660  1.00 28.19           C  
ATOM   2657  C   PHE A 238     111.012 117.473 148.388  1.00 34.75           C  
ATOM   2658  O   PHE A 238     110.865 118.697 148.358  1.00 39.65           O  
ATOM   2659  CB  PHE A 238     109.584 115.728 149.490  1.00 31.08           C  
ATOM   2660  CG  PHE A 238     108.285 116.442 149.222  1.00 33.48           C  
ATOM   2661  CD1 PHE A 238     107.983 116.918 147.957  1.00 38.04           C  
ATOM   2662  CD2 PHE A 238     107.361 116.627 150.235  1.00 34.47           C  
ATOM   2663  CE1 PHE A 238     106.792 117.571 147.713  1.00 34.13           C  
ATOM   2664  CE2 PHE A 238     106.169 117.279 149.994  1.00 24.63           C  
ATOM   2665  CZ  PHE A 238     105.886 117.751 148.732  1.00 29.07           C  
ATOM   2666  H   PHE A 238     109.805 117.898 150.827  1.00 35.64           H  
ATOM   2667  HA  PHE A 238     111.573 116.118 149.812  1.00 35.00           H  
ATOM   2668  HB2 PHE A 238     109.475 115.209 150.302  1.00 34.68           H  
ATOM   2669  HB3 PHE A 238     109.753 115.135 148.741  1.00 35.94           H  
ATOM   2670  HD1 PHE A 238     108.593 116.802 147.265  1.00 36.08           H  
ATOM   2671  HD2 PHE A 238     107.548 116.312 151.091  1.00 37.11           H  
ATOM   2672  HE1 PHE A 238     106.602 117.889 146.860  1.00 36.25           H  
ATOM   2673  HE2 PHE A 238     105.556 117.400 150.683  1.00 34.58           H  
ATOM   2674  HZ  PHE A 238     105.082 118.190 148.569  1.00 36.17           H  
ATOM   2675  N   GLN A 239     111.379 116.763 147.325  1.00 28.48           N  
ATOM   2676  CA  GLN A 239     111.550 117.340 146.000  1.00 33.33           C  
ATOM   2677  C   GLN A 239     110.834 116.458 144.989  1.00 39.44           C  
ATOM   2678  O   GLN A 239     110.787 115.236 145.146  1.00 51.33           O  
ATOM   2679  CB  GLN A 239     113.031 117.476 145.637  1.00 36.85           C  
ATOM   2680  CG  GLN A 239     113.888 116.309 146.084  1.00 40.36           C  
ATOM   2681  CD  GLN A 239     115.307 116.399 145.570  1.00 44.96           C  
ATOM   2682  OE1 GLN A 239     116.197 116.897 146.259  1.00 43.76           O  
ATOM   2683  NE2 GLN A 239     115.528 115.919 144.353  1.00 49.39           N  
ATOM   2684  H   GLN A 239     111.538 115.918 147.350  1.00 39.48           H  
ATOM   2685  HA  GLN A 239     111.146 118.222 145.976  1.00 39.94           H  
ATOM   2686  HB2 GLN A 239     113.381 118.279 146.055  1.00 40.70           H  
ATOM   2687  HB3 GLN A 239     113.110 117.549 144.672  1.00 40.43           H  
ATOM   2688  HG2 GLN A 239     113.499 115.485 145.751  1.00 41.57           H  
ATOM   2689  HG3 GLN A 239     113.921 116.294 147.053  1.00 40.85           H  
ATOM   2690 HE21 GLN A 239     114.881 115.579 143.902  1.00 41.60           H  
ATOM   2691 HE22 GLN A 239     116.319 115.948 144.017  1.00 42.01           H  
ATOM   2692  N   VAL A 240     110.282 117.081 143.951  1.00 42.74           N  
ATOM   2693  CA  VAL A 240     109.411 116.409 142.993  1.00 40.33           C  
ATOM   2694  C   VAL A 240     110.144 116.255 141.669  1.00 38.16           C  
ATOM   2695  O   VAL A 240     110.725 117.216 141.151  1.00 41.62           O  
ATOM   2696  CB  VAL A 240     108.093 117.184 142.802  1.00 44.76           C  
ATOM   2697  CG1 VAL A 240     107.170 116.438 141.855  1.00 43.88           C  
ATOM   2698  CG2 VAL A 240     107.419 117.404 144.143  1.00 41.79           C  
ATOM   2699  H   VAL A 240     110.402 117.914 143.775  1.00 43.26           H  
ATOM   2700  HA  VAL A 240     109.195 115.524 143.324  1.00 42.96           H  
ATOM   2701  HB  VAL A 240     108.287 118.052 142.414  1.00 44.65           H  
ATOM   2702 HG11 VAL A 240     107.557 116.441 140.965  1.00 44.10           H  
ATOM   2703 HG12 VAL A 240     106.308 116.883 141.838  1.00 43.25           H  
ATOM   2704 HG13 VAL A 240     107.066 115.527 142.168  1.00 43.39           H  
ATOM   2705 HG21 VAL A 240     107.813 116.804 144.795  1.00 42.84           H  
ATOM   2706 HG22 VAL A 240     107.556 118.325 144.416  1.00 43.96           H  
ATOM   2707 HG23 VAL A 240     106.472 117.220 144.056  1.00 42.48           H  
ATOM   2708  N   ILE A 241     110.110 115.040 141.123  1.00 39.78           N  
ATOM   2709  CA  ILE A 241     110.751 114.732 139.850  1.00 47.35           C  
ATOM   2710  C   ILE A 241     109.719 114.150 138.893  1.00 46.33           C  
ATOM   2711  O   ILE A 241     109.389 112.961 138.963  1.00 51.24           O  
ATOM   2712  CB  ILE A 241     111.929 113.757 140.037  1.00 46.85           C  
ATOM   2713  CG1 ILE A 241     112.835 114.219 141.180  1.00 41.98           C  
ATOM   2714  CG2 ILE A 241     112.729 113.632 138.749  1.00 42.79           C  
ATOM   2715  CD1 ILE A 241     112.559 113.523 142.491  1.00 42.90           C  
ATOM   2716  H   ILE A 241     109.711 114.365 141.478  1.00 45.40           H  
ATOM   2717  HA  ILE A 241     111.096 115.549 139.457  1.00 46.02           H  
ATOM   2718  HB  ILE A 241     111.572 112.884 140.263  1.00 45.88           H  
ATOM   2719 HG12 ILE A 241     113.757 114.042 140.939  1.00 45.03           H  
ATOM   2720 HG13 ILE A 241     112.708 115.171 141.315  1.00 45.12           H  
ATOM   2721 HG21 ILE A 241     113.468 113.021 138.896  1.00 44.88           H  
ATOM   2722 HG22 ILE A 241     113.067 114.508 138.502  1.00 45.48           H  
ATOM   2723 HG23 ILE A 241     112.153 113.290 138.049  1.00 45.42           H  
ATOM   2724 HD11 ILE A 241     113.184 113.848 143.158  1.00 44.95           H  
ATOM   2725 HD12 ILE A 241     111.650 113.717 142.767  1.00 45.86           H  
ATOM   2726 HD13 ILE A 241     112.671 112.567 142.370  1.00 45.21           H  
ATOM   2727  N   GLN A 242     109.208 114.981 137.990  1.00 45.30           N  
ATOM   2728  CA  GLN A 242     108.298 114.512 136.959  1.00 54.74           C  
ATOM   2729  C   GLN A 242     109.077 114.074 135.721  1.00 60.90           C  
ATOM   2730  O   GLN A 242     110.062 114.697 135.317  1.00 58.03           O  
ATOM   2731  CB  GLN A 242     107.306 115.610 136.577  1.00 53.18           C  
ATOM   2732  CG  GLN A 242     106.151 115.775 137.543  1.00 49.84           C  
ATOM   2733  CD  GLN A 242     104.808 115.709 136.848  1.00 54.32           C  
ATOM   2734  OE1 GLN A 242     104.287 114.628 136.584  1.00 54.85           O  
ATOM   2735  NE2 GLN A 242     104.245 116.870 136.540  1.00 55.35           N  
ATOM   2736  H   GLN A 242     109.374 115.824 137.956  1.00 52.02           H  
ATOM   2737  HA  GLN A 242     107.798 113.750 137.289  1.00 53.37           H  
ATOM   2738  HB2 GLN A 242     107.779 116.455 136.536  1.00 53.43           H  
ATOM   2739  HB3 GLN A 242     106.933 115.402 135.705  1.00 53.76           H  
ATOM   2740  HG2 GLN A 242     106.184 115.065 138.202  1.00 53.39           H  
ATOM   2741  HG3 GLN A 242     106.223 116.638 137.979  1.00 52.76           H  
ATOM   2742 HE21 GLN A 242     104.641 117.607 136.738  1.00 53.88           H  
ATOM   2743 HE22 GLN A 242     103.482 116.886 136.143  1.00 53.84           H  
ATOM   2744  N   LYS A 243     108.611 112.987 135.110  1.00 59.33           N  
ATOM   2745  CA  LYS A 243     109.258 112.457 133.913  1.00 52.34           C  
ATOM   2746  C   LYS A 243     108.177 112.012 132.943  1.00 52.39           C  
ATOM   2747  O   LYS A 243     107.432 111.072 133.235  1.00 57.99           O  
ATOM   2748  CB  LYS A 243     110.189 111.297 134.266  1.00 55.66           C  
ATOM   2749  CG  LYS A 243     110.789 110.586 133.067  1.00 59.03           C  
ATOM   2750  CD  LYS A 243     112.125 109.944 133.421  1.00 57.48           C  
ATOM   2751  CE  LYS A 243     112.836 109.374 132.200  1.00 59.44           C  
ATOM   2752  NZ  LYS A 243     112.840 110.306 131.037  1.00 60.68           N  
ATOM   2753  H   LYS A 243     107.924 112.539 135.367  1.00 57.09           H  
ATOM   2754  HA  LYS A 243     109.783 113.154 133.488  1.00 57.19           H  
ATOM   2755  HB2 LYS A 243     109.693 110.642 134.778  1.00 57.04           H  
ATOM   2756  HB3 LYS A 243     110.922 111.642 134.801  1.00 57.29           H  
ATOM   2757  HG2 LYS A 243     110.931 111.231 132.357  1.00 57.62           H  
ATOM   2758  HG3 LYS A 243     110.184 109.888 132.771  1.00 57.80           H  
ATOM   2759  HD2 LYS A 243     111.974 109.220 134.047  1.00 57.10           H  
ATOM   2760  HD3 LYS A 243     112.703 110.614 133.819  1.00 57.06           H  
ATOM   2761  HE2 LYS A 243     112.388 108.558 131.928  1.00 57.40           H  
ATOM   2762  HE3 LYS A 243     113.758 109.184 132.434  1.00 57.69           H  
ATOM   2763  HZ1 LYS A 243     113.330 109.964 130.378  1.00 57.69           H  
ATOM   2764  HZ2 LYS A 243     112.009 110.431 130.745  1.00 57.77           H  
ATOM   2765  HZ3 LYS A 243     113.186 111.090 131.277  1.00 57.78           H  
ATOM   2766  N   ILE A 244     108.093 112.684 131.800  1.00 54.66           N  
ATOM   2767  CA  ILE A 244     107.116 112.374 130.764  1.00 56.37           C  
ATOM   2768  C   ILE A 244     107.819 111.480 129.751  1.00 60.10           C  
ATOM   2769  O   ILE A 244     108.660 111.939 128.972  1.00 62.16           O  
ATOM   2770  CB  ILE A 244     106.559 113.640 130.108  1.00 54.14           C  
ATOM   2771  CG1 ILE A 244     105.550 114.317 131.034  1.00 57.32           C  
ATOM   2772  CG2 ILE A 244     105.907 113.303 128.772  1.00 56.78           C  
ATOM   2773  CD1 ILE A 244     106.187 115.161 132.098  1.00 61.46           C  
ATOM   2774  H   ILE A 244     108.607 113.341 131.595  1.00 58.10           H  
ATOM   2775  HA  ILE A 244     106.379 111.876 131.151  1.00 58.28           H  
ATOM   2776  HB  ILE A 244     107.293 114.253 129.948  1.00 58.28           H  
ATOM   2777 HG12 ILE A 244     105.027 113.635 131.478  1.00 58.81           H  
ATOM   2778 HG13 ILE A 244     104.969 114.889 130.509  1.00 57.99           H  
ATOM   2779 HG21 ILE A 244     106.598 113.174 128.104  1.00 58.72           H  
ATOM   2780 HG22 ILE A 244     105.383 112.492 128.870  1.00 58.11           H  
ATOM   2781 HG23 ILE A 244     105.331 114.038 128.506  1.00 58.47           H  
ATOM   2782 HD11 ILE A 244     106.566 114.581 132.776  1.00 59.07           H  
ATOM   2783 HD12 ILE A 244     106.885 115.698 131.692  1.00 58.45           H  
ATOM   2784 HD13 ILE A 244     105.512 115.735 132.492  1.00 58.77           H  
ATOM   2785  N   ASN A 245     107.482 110.195 129.765  1.00 58.11           N  
ATOM   2786  CA  ASN A 245     108.050 109.257 128.812  1.00 58.25           C  
ATOM   2787  C   ASN A 245     107.190 109.193 127.553  1.00 66.32           C  
ATOM   2788  O   ASN A 245     105.985 109.457 127.574  1.00 70.05           O  
ATOM   2789  CB  ASN A 245     108.171 107.869 129.436  1.00 62.13           C  
ATOM   2790  CG  ASN A 245     109.015 107.869 130.692  1.00 63.43           C  
ATOM   2791  OD1 ASN A 245     110.106 108.436 130.718  1.00 66.00           O  
ATOM   2792  ND2 ASN A 245     108.514 107.231 131.743  1.00 65.24           N  
ATOM   2793  H   ASN A 245     106.927 109.843 130.319  1.00 62.04           H  
ATOM   2794  HA  ASN A 245     108.937 109.553 128.559  1.00 62.27           H  
ATOM   2795  HB2 ASN A 245     108.585 107.269 128.796  1.00 63.41           H  
ATOM   2796  HB3 ASN A 245     107.285 107.547 129.669  1.00 63.22           H  
ATOM   2797 HD21 ASN A 245     107.747 106.846 131.687  1.00 64.19           H  
ATOM   2798 HD22 ASN A 245     108.956 107.203 132.480  1.00 62.83           H  
ATOM   2799  N   LEU A 246     107.831 108.841 126.442  1.00 64.98           N  
ATOM   2800  CA  LEU A 246     107.144 108.692 125.169  1.00 66.03           C  
ATOM   2801  C   LEU A 246     106.683 107.251 125.005  1.00 64.32           C  
ATOM   2802  O   LEU A 246     107.452 106.315 125.246  1.00 62.31           O  
ATOM   2803  CB  LEU A 246     108.055 109.081 124.004  1.00 65.87           C  
ATOM   2804  CG  LEU A 246     108.308 110.572 123.786  1.00 63.23           C  
ATOM   2805  CD1 LEU A 246     109.372 110.758 122.721  1.00 62.40           C  
ATOM   2806  CD2 LEU A 246     107.029 111.300 123.406  1.00 60.36           C  
ATOM   2807  H   LEU A 246     108.675 108.681 126.402  1.00 63.31           H  
ATOM   2808  HA  LEU A 246     106.361 109.264 125.154  1.00 63.77           H  
ATOM   2809  HB2 LEU A 246     107.663 108.736 123.187  1.00 64.06           H  
ATOM   2810  HB3 LEU A 246     108.919 108.663 124.146  1.00 64.13           H  
ATOM   2811  HG  LEU A 246     108.636 110.960 124.612  1.00 64.14           H  
ATOM   2812 HD11 LEU A 246     109.050 110.384 121.886  1.00 63.89           H  
ATOM   2813 HD12 LEU A 246     109.549 111.705 122.615  1.00 63.93           H  
ATOM   2814 HD13 LEU A 246     110.181 110.298 123.000  1.00 63.24           H  
ATOM   2815 HD21 LEU A 246     106.410 111.265 124.152  1.00 63.07           H  
ATOM   2816 HD22 LEU A 246     107.243 112.222 123.196  1.00 63.37           H  
ATOM   2817 HD23 LEU A 246     106.639 110.866 122.630  1.00 63.87           H  
ATOM   2818  N   ASN A 247     105.429 107.075 124.596  1.00 65.86           N  
ATOM   2819  CA  ASN A 247     104.909 105.742 124.329  1.00 68.64           C  
ATOM   2820  C   ASN A 247     105.545 105.206 123.052  1.00 68.53           C  
ATOM   2821  O   ASN A 247     105.361 105.775 121.972  1.00 68.17           O  
ATOM   2822  CB  ASN A 247     103.390 105.779 124.202  1.00 65.02           C  
ATOM   2823  CG  ASN A 247     102.772 104.396 124.215  1.00 64.88           C  
ATOM   2824  OD1 ASN A 247     103.233 103.491 123.522  1.00 65.72           O  
ATOM   2825  ND2 ASN A 247     101.716 104.227 125.003  1.00 63.58           N  
ATOM   2826  H   ASN A 247     104.864 107.711 124.467  1.00 65.97           H  
ATOM   2827  HA  ASN A 247     105.144 105.151 125.061  1.00 66.97           H  
ATOM   2828  HB2 ASN A 247     103.152 106.206 123.364  1.00 66.28           H  
ATOM   2829  HB3 ASN A 247     103.022 106.280 124.947  1.00 66.10           H  
ATOM   2830 HD21 ASN A 247     101.421 104.884 125.473  1.00 66.12           H  
ATOM   2831 HD22 ASN A 247     101.329 103.460 125.045  1.00 66.01           H  
ATOM   2832  N   LEU A 248     106.295 104.116 123.179  1.00 72.89           N  
ATOM   2833  CA  LEU A 248     107.027 103.526 122.069  1.00 72.92           C  
ATOM   2834  C   LEU A 248     106.452 102.153 121.759  1.00 73.74           C  
ATOM   2835  O   LEU A 248     105.999 101.442 122.660  1.00 75.02           O  
ATOM   2836  CB  LEU A 248     108.520 103.410 122.396  1.00 73.74           C  
ATOM   2837  CG  LEU A 248     109.213 104.726 122.757  1.00 73.55           C  
ATOM   2838  CD1 LEU A 248     110.567 104.468 123.401  1.00 67.67           C  
ATOM   2839  CD2 LEU A 248     109.359 105.608 121.531  1.00 73.43           C  
ATOM   2840  H   LEU A 248     106.398 103.691 123.919  1.00 72.03           H  
ATOM   2841  HA  LEU A 248     106.930 104.083 121.281  1.00 72.03           H  
ATOM   2842  HB2 LEU A 248     108.624 102.809 123.150  1.00 71.98           H  
ATOM   2843  HB3 LEU A 248     108.976 103.042 121.623  1.00 72.38           H  
ATOM   2844  HG  LEU A 248     108.666 105.202 123.401  1.00 72.08           H  
ATOM   2845 HD11 LEU A 248     111.133 103.999 122.768  1.00 71.40           H  
ATOM   2846 HD12 LEU A 248     110.969 105.318 123.639  1.00 71.11           H  
ATOM   2847 HD13 LEU A 248     110.440 103.927 124.196  1.00 71.80           H  
ATOM   2848 HD21 LEU A 248     108.476 105.831 121.196  1.00 71.94           H  
ATOM   2849 HD22 LEU A 248     109.859 105.127 120.853  1.00 72.47           H  
ATOM   2850 HD23 LEU A 248     109.832 106.416 121.781  1.00 72.17           H  
ATOM   2851  N   SER A 249     106.468 101.783 120.477  1.00 76.70           N  
ATOM   2852  CA  SER A 249     105.939 100.481 120.084  1.00 77.57           C  
ATOM   2853  C   SER A 249     106.690  99.355 120.786  1.00 79.78           C  
ATOM   2854  O   SER A 249     106.079  98.428 121.328  1.00 76.52           O  
ATOM   2855  CB  SER A 249     106.021 100.321 118.566  1.00 77.92           C  
ATOM   2856  OG  SER A 249     104.857 100.828 117.938  1.00 78.38           O  
ATOM   2857  H   SER A 249     106.773 102.258 119.829  1.00 77.16           H  
ATOM   2858  HA  SER A 249     105.006 100.427 120.343  1.00 77.31           H  
ATOM   2859  HB2 SER A 249     106.794 100.806 118.239  1.00 77.38           H  
ATOM   2860  HB3 SER A 249     106.108  99.378 118.354  1.00 77.68           H  
ATOM   2861  HG  SER A 249     104.178 100.419 118.217  1.00 77.88           H  
ATOM   2862  N   ASN A 250     108.023  99.424 120.786  1.00 82.81           N  
ATOM   2863  CA  ASN A 250     108.813  98.402 121.465  1.00 85.15           C  
ATOM   2864  C   ASN A 250     108.662  98.489 122.978  1.00 85.46           C  
ATOM   2865  O   ASN A 250     108.614  97.458 123.658  1.00 83.70           O  
ATOM   2866  CB  ASN A 250     110.283  98.529 121.070  1.00 81.82           C  
ATOM   2867  CG  ASN A 250     110.836  99.918 121.320  1.00 82.54           C  
ATOM   2868  OD1 ASN A 250     111.245 100.245 122.433  1.00 84.20           O  
ATOM   2869  ND2 ASN A 250     110.847 100.744 120.281  1.00 82.53           N  
ATOM   2870  H   ASN A 250     108.483 100.041 120.405  1.00 81.40           H  
ATOM   2871  HA  ASN A 250     108.503  97.526 121.184  1.00 82.56           H  
ATOM   2872  HB2 ASN A 250     110.807  97.901 121.592  1.00 82.24           H  
ATOM   2873  HB3 ASN A 250     110.376  98.334 120.125  1.00 82.00           H  
ATOM   2874 HD21 ASN A 250     111.151 101.544 120.371  1.00 82.11           H  
ATOM   2875 HD22 ASN A 250     110.552 100.479 119.517  1.00 82.18           H  
ATOM   2876  N   ASN A 251     108.586  99.703 123.522  1.00 77.97           N  
ATOM   2877  CA  ASN A 251     108.473  99.925 124.965  1.00 73.32           C  
ATOM   2878  C   ASN A 251     107.295 100.851 125.228  1.00 76.44           C  
ATOM   2879  O   ASN A 251     107.465 102.047 125.492  1.00 74.88           O  
ATOM   2880  CB  ASN A 251     109.772 100.507 125.528  1.00 73.40           C  
ATOM   2881  CG  ASN A 251     109.916 100.274 127.017  1.00 76.29           C  
ATOM   2882  OD1 ASN A 251     108.926 100.225 127.748  1.00 80.06           O  
ATOM   2883  ND2 ASN A 251     111.153 100.132 127.479  1.00 72.13           N  
ATOM   2884  H   ASN A 251     108.598 100.431 123.065  1.00 75.65           H  
ATOM   2885  HA  ASN A 251     108.307  99.081 125.413  1.00 75.11           H  
ATOM   2886  HB2 ASN A 251     110.523 100.083 125.085  1.00 75.40           H  
ATOM   2887  HB3 ASN A 251     109.790 101.463 125.369  1.00 74.75           H  
ATOM   2888 HD21 ASN A 251     111.287  99.998 128.317  1.00 74.76           H  
ATOM   2889 HD22 ASN A 251     111.821 100.172 126.938  1.00 74.88           H  
ATOM   2890  N   PRO A 252     106.070 100.327 125.165  1.00 82.40           N  
ATOM   2891  CA  PRO A 252     104.887 101.182 125.350  1.00 79.92           C  
ATOM   2892  C   PRO A 252     104.645 101.468 126.824  1.00 77.92           C  
ATOM   2893  O   PRO A 252     104.456 100.550 127.624  1.00 77.60           O  
ATOM   2894  CB  PRO A 252     103.748 100.354 124.736  1.00 76.68           C  
ATOM   2895  CG  PRO A 252     104.365  99.022 124.319  1.00 76.84           C  
ATOM   2896  CD  PRO A 252     105.682  98.917 125.011  1.00 77.25           C  
ATOM   2897  HA  PRO A 252     104.987 102.015 124.864  1.00 76.66           H  
ATOM   2898  HB2 PRO A 252     103.056 100.215 125.401  1.00 76.84           H  
ATOM   2899  HB3 PRO A 252     103.389 100.819 123.963  1.00 76.59           H  
ATOM   2900  HG2 PRO A 252     104.487  99.011 123.357  1.00 77.16           H  
ATOM   2901  HG3 PRO A 252     103.782  98.299 124.595  1.00 76.96           H  
ATOM   2902  HD2 PRO A 252     105.579  98.496 125.878  1.00 76.63           H  
ATOM   2903  HD3 PRO A 252     106.317  98.442 124.453  1.00 77.24           H  
ATOM   2904  N   CYS A 253     104.651 102.750 127.179  1.00 69.57           N  
ATOM   2905  CA  CYS A 253     104.369 103.147 128.548  1.00 65.35           C  
ATOM   2906  C   CYS A 253     102.880 102.972 128.839  1.00 67.55           C  
ATOM   2907  O   CYS A 253     102.036 102.964 127.938  1.00 73.94           O  
ATOM   2908  CB  CYS A 253     104.801 104.591 128.786  1.00 69.23           C  
ATOM   2909  SG  CYS A 253     103.979 105.806 127.730  1.00 73.93           S  
ATOM   2910  H   CYS A 253     104.814 103.405 126.646  1.00 69.94           H  
ATOM   2911  HA  CYS A 253     104.867 102.577 129.155  1.00 69.39           H  
ATOM   2912  HB2 CYS A 253     104.610 104.822 129.707  1.00 69.73           H  
ATOM   2913  HB3 CYS A 253     105.754 104.659 128.623  1.00 69.44           H  
ATOM   2914  N   LEU A 254     102.553 102.838 130.122  1.00 64.70           N  
ATOM   2915  CA  LEU A 254     101.179 102.667 130.568  1.00 65.65           C  
ATOM   2916  C   LEU A 254     100.869 103.715 131.625  1.00 61.05           C  
ATOM   2917  O   LEU A 254     101.755 104.420 132.113  1.00 62.69           O  
ATOM   2918  CB  LEU A 254     100.934 101.260 131.129  1.00 67.39           C  
ATOM   2919  CG  LEU A 254     101.061 100.059 130.187  1.00 67.05           C  
ATOM   2920  CD1 LEU A 254     100.459  98.836 130.850  1.00 65.90           C  
ATOM   2921  CD2 LEU A 254     100.380 100.311 128.849  1.00 67.33           C  
ATOM   2922  H   LEU A 254     103.124 102.846 130.765  1.00 66.23           H  
ATOM   2923  HA  LEU A 254     100.576 102.810 129.822  1.00 66.36           H  
ATOM   2924  HB2 LEU A 254     101.565 101.116 131.851  1.00 66.13           H  
ATOM   2925  HB3 LEU A 254     100.033 101.238 131.489  1.00 66.00           H  
ATOM   2926  HG  LEU A 254     102.000  99.883 130.019  1.00 65.99           H  
ATOM   2927 HD11 LEU A 254     100.666  98.053 130.317  1.00 66.47           H  
ATOM   2928 HD12 LEU A 254     100.838  98.743 131.738  1.00 65.78           H  
ATOM   2929 HD13 LEU A 254      99.498  98.952 130.911  1.00 66.02           H  
ATOM   2930 HD21 LEU A 254     100.432  99.504 128.313  1.00 66.35           H  
ATOM   2931 HD22 LEU A 254      99.451 100.541 129.007  1.00 66.19           H  
ATOM   2932 HD23 LEU A 254     100.827 101.037 128.393  1.00 66.53           H  
ATOM   2933  N   PHE A 255      99.591 103.813 131.976  1.00 63.52           N  
ATOM   2934  CA  PHE A 255      99.184 104.729 133.024  1.00 64.73           C  
ATOM   2935  C   PHE A 255      99.783 104.292 134.361  1.00 67.95           C  
ATOM   2936  O   PHE A 255     100.016 103.101 134.585  1.00 73.83           O  
ATOM   2937  CB  PHE A 255      97.664 104.781 133.127  1.00 67.50           C  
ATOM   2938  CG  PHE A 255      96.990 105.259 131.875  1.00 70.20           C  
ATOM   2939  CD1 PHE A 255      96.955 106.608 131.564  1.00 68.66           C  
ATOM   2940  CD2 PHE A 255      96.400 104.361 131.002  1.00 68.16           C  
ATOM   2941  CE1 PHE A 255      96.338 107.051 130.412  1.00 67.33           C  
ATOM   2942  CE2 PHE A 255      95.783 104.799 129.848  1.00 66.90           C  
ATOM   2943  CZ  PHE A 255      95.753 106.146 129.552  1.00 68.17           C  
ATOM   2944  H   PHE A 255      98.948 103.364 131.624  1.00 67.21           H  
ATOM   2945  HA  PHE A 255      99.505 105.616 132.803  1.00 67.21           H  
ATOM   2946  HB2 PHE A 255      97.333 103.889 133.319  1.00 67.49           H  
ATOM   2947  HB3 PHE A 255      97.418 105.384 133.846  1.00 67.67           H  
ATOM   2948  HD1 PHE A 255      97.348 107.221 132.141  1.00 67.65           H  
ATOM   2949  HD2 PHE A 255      96.419 103.452 131.198  1.00 67.68           H  
ATOM   2950  HE1 PHE A 255      96.320 107.960 130.214  1.00 67.31           H  
ATOM   2951  HE2 PHE A 255      95.388 104.187 129.270  1.00 67.46           H  
ATOM   2952  HZ  PHE A 255      95.337 106.443 128.775  1.00 67.76           H  
ATOM   2953  N   PRO A 256     100.044 105.237 135.268  1.00 67.13           N  
ATOM   2954  CA  PRO A 256     100.642 104.851 136.557  1.00 66.67           C  
ATOM   2955  C   PRO A 256      99.846 103.797 137.303  1.00 66.77           C  
ATOM   2956  O   PRO A 256     100.433 102.971 138.012  1.00 66.19           O  
ATOM   2957  CB  PRO A 256     100.688 106.179 137.321  1.00 68.93           C  
ATOM   2958  CG  PRO A 256     100.804 107.209 136.264  1.00 67.02           C  
ATOM   2959  CD  PRO A 256      99.997 106.701 135.102  1.00 67.53           C  
ATOM   2960  HA  PRO A 256     101.547 104.530 136.422  1.00 66.34           H  
ATOM   2961  HB2 PRO A 256     101.460 106.197 137.907  1.00 67.04           H  
ATOM   2962  HB3 PRO A 256      99.867 106.294 137.824  1.00 66.56           H  
ATOM   2963  HG2 PRO A 256     101.736 107.312 136.012  1.00 66.42           H  
ATOM   2964  HG3 PRO A 256     100.444 108.050 136.588  1.00 66.56           H  
ATOM   2965  HD2 PRO A 256     100.415 106.963 134.268  1.00 66.99           H  
ATOM   2966  HD3 PRO A 256      99.083 107.019 135.160  1.00 66.91           H  
ATOM   2967  N   GLU A 257      98.520 103.801 137.166  1.00 71.47           N  
ATOM   2968  CA  GLU A 257      97.697 102.794 137.825  1.00 71.40           C  
ATOM   2969  C   GLU A 257      98.086 101.390 137.370  1.00 69.64           C  
ATOM   2970  O   GLU A 257      98.278 100.484 138.189  1.00 68.87           O  
ATOM   2971  CB  GLU A 257      96.219 103.073 137.538  1.00 73.31           C  
ATOM   2972  CG  GLU A 257      95.280 101.909 137.816  1.00 73.13           C  
ATOM   2973  CD  GLU A 257      95.341 101.441 139.255  1.00 73.06           C  
ATOM   2974  OE1 GLU A 257      95.817 100.312 139.494  1.00 76.00           O  
ATOM   2975  OE2 GLU A 257      94.913 102.202 140.148  1.00 67.40           O  
ATOM   2976  H   GLU A 257      98.077 104.374 136.701  1.00 70.56           H  
ATOM   2977  HA  GLU A 257      97.835 102.849 138.784  1.00 70.33           H  
ATOM   2978  HB2 GLU A 257      95.933 103.819 138.090  1.00 70.74           H  
ATOM   2979  HB3 GLU A 257      96.126 103.308 136.601  1.00 70.88           H  
ATOM   2980  HG2 GLU A 257      95.505 101.161 137.241  1.00 70.93           H  
ATOM   2981  HG3 GLU A 257      94.370 102.194 137.638  1.00 70.90           H  
ATOM   2982  N   GLU A 258      98.221 101.199 136.056  1.00 70.50           N  
ATOM   2983  CA  GLU A 258      98.531  99.872 135.536  1.00 67.60           C  
ATOM   2984  C   GLU A 258      99.958  99.453 135.865  1.00 63.87           C  
ATOM   2985  O   GLU A 258     100.204  98.275 136.137  1.00 66.22           O  
ATOM   2986  CB  GLU A 258      98.300  99.823 134.026  1.00 66.44           C  
ATOM   2987  CG  GLU A 258      97.085 100.605 133.554  1.00 69.26           C  
ATOM   2988  CD  GLU A 258      96.694 100.269 132.129  1.00 71.82           C  
ATOM   2989  OE1 GLU A 258      96.903  99.111 131.710  1.00 72.24           O  
ATOM   2990  OE2 GLU A 258      96.175 101.163 131.428  1.00 68.39           O  
ATOM   2991  H   GLU A 258      98.147 101.814 135.461  1.00 68.73           H  
ATOM   2992  HA  GLU A 258      97.932  99.229 135.948  1.00 68.23           H  
ATOM   2993  HB2 GLU A 258      98.178  98.897 133.763  1.00 68.02           H  
ATOM   2994  HB3 GLU A 258      99.079 100.191 133.580  1.00 67.99           H  
ATOM   2995  HG2 GLU A 258      96.332 100.397 134.130  1.00 68.18           H  
ATOM   2996  HG3 GLU A 258      97.283 101.553 133.593  1.00 68.44           H  
ATOM   2997  N   VAL A 259     100.907 100.388 135.843  1.00 57.82           N  
ATOM   2998  CA  VAL A 259     102.274 100.049 136.223  1.00 60.41           C  
ATOM   2999  C   VAL A 259     102.332  99.654 137.693  1.00 67.22           C  
ATOM   3000  O   VAL A 259     103.026  98.701 138.070  1.00 74.80           O  
ATOM   3001  CB  VAL A 259     103.222 101.220 135.914  1.00 62.34           C  
ATOM   3002  CG1 VAL A 259     104.618 100.926 136.445  1.00 63.95           C  
ATOM   3003  CG2 VAL A 259     103.256 101.489 134.420  1.00 66.80           C  
ATOM   3004  H   VAL A 259     100.789 101.210 135.617  1.00 65.29           H  
ATOM   3005  HA  VAL A 259     102.565  99.286 135.699  1.00 65.14           H  
ATOM   3006  HB  VAL A 259     102.894 102.019 136.357  1.00 65.01           H  
ATOM   3007 HG11 VAL A 259     105.273 101.305 135.839  1.00 65.16           H  
ATOM   3008 HG12 VAL A 259     104.741  99.966 136.503  1.00 65.36           H  
ATOM   3009 HG13 VAL A 259     104.712 101.327 137.323  1.00 65.25           H  
ATOM   3010 HG21 VAL A 259     103.470 100.665 133.956  1.00 65.64           H  
ATOM   3011 HG22 VAL A 259     103.932 102.159 134.232  1.00 65.80           H  
ATOM   3012 HG23 VAL A 259     102.385 101.809 134.138  1.00 66.09           H  
ATOM   3013  N   ASP A 260     101.613 100.383 138.548  1.00 67.81           N  
ATOM   3014  CA  ASP A 260     101.566 100.033 139.962  1.00 64.02           C  
ATOM   3015  C   ASP A 260     100.926  98.667 140.169  1.00 57.70           C  
ATOM   3016  O   ASP A 260     101.392  97.878 140.997  1.00 57.21           O  
ATOM   3017  CB  ASP A 260     100.807 101.108 140.740  1.00 66.04           C  
ATOM   3018  CG  ASP A 260     100.771 100.833 142.227  1.00 64.71           C  
ATOM   3019  OD1 ASP A 260     101.612 100.046 142.707  1.00 61.05           O  
ATOM   3020  OD2 ASP A 260      99.902 101.408 142.916  1.00 61.14           O  
ATOM   3021  H   ASP A 260     101.150 101.077 138.336  1.00 64.32           H  
ATOM   3022  HA  ASP A 260     102.471  99.995 140.309  1.00 62.44           H  
ATOM   3023  HB2 ASP A 260      99.893 101.146 140.418  1.00 63.86           H  
ATOM   3024  HB3 ASP A 260     101.246 101.960 140.601  1.00 62.62           H  
ATOM   3025  N   LYS A 261      99.852  98.372 139.432  1.00 61.77           N  
ATOM   3026  CA  LYS A 261      99.240  97.050 139.525  1.00 60.66           C  
ATOM   3027  C   LYS A 261     100.193  95.955 139.066  1.00 66.37           C  
ATOM   3028  O   LYS A 261     100.262  94.893 139.694  1.00 73.57           O  
ATOM   3029  CB  LYS A 261      97.955  97.005 138.698  1.00 63.27           C  
ATOM   3030  CG  LYS A 261      96.680  97.265 139.495  1.00 63.87           C  
ATOM   3031  CD  LYS A 261      96.440  96.258 140.626  1.00 68.67           C  
ATOM   3032  CE  LYS A 261      96.830  94.830 140.263  1.00 68.06           C  
ATOM   3033  NZ  LYS A 261      96.600  93.896 141.399  1.00 68.51           N  
ATOM   3034  H   LYS A 261      99.469  98.910 138.882  1.00 65.96           H  
ATOM   3035  HA  LYS A 261      99.013  96.877 140.451  1.00 65.00           H  
ATOM   3036  HB2 LYS A 261      97.881  96.137 138.272  1.00 65.94           H  
ATOM   3037  HB3 LYS A 261      98.009  97.690 138.013  1.00 66.28           H  
ATOM   3038  HG2 LYS A 261      96.739  98.146 139.895  1.00 65.49           H  
ATOM   3039  HG3 LYS A 261      95.919  97.226 138.894  1.00 65.69           H  
ATOM   3040  HD2 LYS A 261      95.496  96.259 140.851  1.00 66.03           H  
ATOM   3041  HD3 LYS A 261      96.962  96.523 141.399  1.00 66.00           H  
ATOM   3042  HE2 LYS A 261      97.773  94.792 140.047  1.00 65.77           H  
ATOM   3043  HE3 LYS A 261      96.298  94.532 139.510  1.00 65.96           H  
ATOM   3044  HZ1 LYS A 261      95.728  93.834 141.569  1.00 66.36           H  
ATOM   3045  HZ2 LYS A 261      96.913  93.088 141.197  1.00 65.94           H  
ATOM   3046  HZ3 LYS A 261      97.016  94.194 142.127  1.00 66.13           H  
ATOM   3047  N   CYS A 262     100.929  96.189 137.977  1.00 63.44           N  
ATOM   3048  CA  CYS A 262     101.902  95.206 137.512  1.00 58.94           C  
ATOM   3049  C   CYS A 262     102.978  94.966 138.559  1.00 62.38           C  
ATOM   3050  O   CYS A 262     103.345  93.815 138.830  1.00 69.00           O  
ATOM   3051  CB  CYS A 262     102.531  95.674 136.200  1.00 63.83           C  
ATOM   3052  SG  CYS A 262     103.665  94.484 135.435  1.00 83.31           S  
ATOM   3053  H   CYS A 262     100.882  96.901 137.496  1.00 66.68           H  
ATOM   3054  HA  CYS A 262     101.448  94.365 137.346  1.00 65.93           H  
ATOM   3055  HB2 CYS A 262     103.031  96.488 136.370  1.00 66.02           H  
ATOM   3056  HB3 CYS A 262     101.822  95.854 135.563  1.00 66.57           H  
ATOM   3057  N   PHE A 263     103.495  96.038 139.160  1.00 61.45           N  
ATOM   3058  CA  PHE A 263     104.519  95.878 140.186  1.00 60.80           C  
ATOM   3059  C   PHE A 263     103.973  95.159 141.411  1.00 62.89           C  
ATOM   3060  O   PHE A 263     104.666  94.316 141.987  1.00 66.70           O  
ATOM   3061  CB  PHE A 263     105.093  97.238 140.578  1.00 61.65           C  
ATOM   3062  CG  PHE A 263     106.365  97.578 139.863  1.00 64.23           C  
ATOM   3063  CD2 PHE A 263     106.393  98.584 138.914  1.00 64.45           C  
ATOM   3064  CD1 PHE A 263     107.529  96.880 140.128  1.00 67.44           C  
ATOM   3065  CE2 PHE A 263     107.563  98.895 138.250  1.00 66.47           C  
ATOM   3066  CE1 PHE A 263     108.700  97.183 139.465  1.00 71.78           C  
ATOM   3067  CZ  PHE A 263     108.718  98.193 138.526  1.00 70.51           C  
ATOM   3068  H   PHE A 263     103.275  96.853 138.993  1.00 65.24           H  
ATOM   3069  HA  PHE A 263     105.240  95.341 139.826  1.00 64.68           H  
ATOM   3070  HB2 PHE A 263     104.442  97.926 140.373  1.00 65.19           H  
ATOM   3071  HB3 PHE A 263     105.279  97.235 141.530  1.00 64.49           H  
ATOM   3072  HD2 PHE A 263     105.617  99.060 138.725  1.00 65.02           H  
ATOM   3073  HD1 PHE A 263     107.523  96.199 140.761  1.00 65.16           H  
ATOM   3074  HE2 PHE A 263     107.572  99.574 137.615  1.00 65.44           H  
ATOM   3075  HE1 PHE A 263     109.478  96.710 139.655  1.00 66.04           H  
ATOM   3076  HZ  PHE A 263     109.508  98.400 138.080  1.00 65.70           H  
ATOM   3077  N   LYS A 264     102.743  95.473 141.823  1.00 60.40           N  
ATOM   3078  CA  LYS A 264     102.142  94.775 142.954  1.00 54.33           C  
ATOM   3079  C   LYS A 264     101.980  93.291 142.659  1.00 58.39           C  
ATOM   3080  O   LYS A 264     102.296  92.447 143.506  1.00 66.98           O  
ATOM   3081  CB  LYS A 264     100.792  95.406 143.296  1.00 56.86           C  
ATOM   3082  CG  LYS A 264     100.034  94.706 144.414  1.00 52.85           C  
ATOM   3083  CD  LYS A 264     100.858  94.624 145.683  1.00 56.43           C  
ATOM   3084  CE  LYS A 264      99.984  94.367 146.892  1.00 63.38           C  
ATOM   3085  NZ  LYS A 264     100.681  93.545 147.917  1.00 66.97           N  
ATOM   3086  H   LYS A 264     102.244  96.077 141.469  1.00 61.23           H  
ATOM   3087  HA  LYS A 264     102.723  94.864 143.725  1.00 59.53           H  
ATOM   3088  HB2 LYS A 264     100.232  95.386 142.505  1.00 60.39           H  
ATOM   3089  HB3 LYS A 264     100.938  96.323 143.571  1.00 59.80           H  
ATOM   3090  HG2 LYS A 264      99.808  93.804 144.139  1.00 59.26           H  
ATOM   3091  HG3 LYS A 264      99.227  95.207 144.611  1.00 59.03           H  
ATOM   3092  HD2 LYS A 264     101.495  93.896 145.605  1.00 59.33           H  
ATOM   3093  HD3 LYS A 264     101.323  95.465 145.817  1.00 59.04           H  
ATOM   3094  HE2 LYS A 264      99.741  95.214 147.298  1.00 60.10           H  
ATOM   3095  HE3 LYS A 264      99.187  93.890 146.613  1.00 59.68           H  
ATOM   3096  HZ1 LYS A 264     101.492  93.878 148.073  1.00 60.28           H  
ATOM   3097  HZ2 LYS A 264     100.764  92.707 147.628  1.00 60.53           H  
ATOM   3098  HZ3 LYS A 264     100.216  93.544 148.675  1.00 60.47           H  
ATOM   3099  N   LYS A 265     101.498  92.952 141.463  1.00 58.60           N  
ATOM   3100  CA  LYS A 265     101.328  91.547 141.113  1.00 59.61           C  
ATOM   3101  C   LYS A 265     102.670  90.827 141.101  1.00 62.08           C  
ATOM   3102  O   LYS A 265     102.800  89.721 141.640  1.00 65.14           O  
ATOM   3103  CB  LYS A 265     100.630  91.426 139.755  1.00 61.67           C  
ATOM   3104  CG  LYS A 265     101.246  90.401 138.805  1.00 65.03           C  
ATOM   3105  CD  LYS A 265     100.329  90.102 137.628  1.00 66.15           C  
ATOM   3106  CE  LYS A 265     100.301  91.246 136.627  1.00 64.00           C  
ATOM   3107  NZ  LYS A 265     101.562  91.333 135.841  1.00 64.90           N  
ATOM   3108  H   LYS A 265     101.268  93.508 140.849  1.00 62.70           H  
ATOM   3109  HA  LYS A 265     100.765  91.121 141.778  1.00 62.53           H  
ATOM   3110  HB2 LYS A 265     100.658  92.289 139.312  1.00 63.15           H  
ATOM   3111  HB3 LYS A 265      99.706  91.168 139.905  1.00 62.76           H  
ATOM   3112  HG2 LYS A 265     101.389  89.565 139.277  1.00 62.86           H  
ATOM   3113  HG3 LYS A 265     102.084  90.743 138.458  1.00 63.29           H  
ATOM   3114  HD2 LYS A 265     100.648  89.309 137.170  1.00 63.38           H  
ATOM   3115  HD3 LYS A 265      99.426  89.961 137.952  1.00 63.03           H  
ATOM   3116  HE2 LYS A 265      99.568  91.108 136.007  1.00 62.59           H  
ATOM   3117  HE3 LYS A 265     100.183  92.084 137.102  1.00 62.98           H  
ATOM   3118  HZ1 LYS A 265     102.251  91.484 136.385  1.00 63.17           H  
ATOM   3119  HZ2 LYS A 265     101.509  91.999 135.252  1.00 63.04           H  
ATOM   3120  HZ3 LYS A 265     101.701  90.570 135.402  1.00 63.18           H  
ATOM   3121  N   CYS A 266     103.685  91.443 140.489  1.00 63.93           N  
ATOM   3122  CA  CYS A 266     104.996  90.808 140.430  1.00 62.18           C  
ATOM   3123  C   CYS A 266     105.581  90.625 141.822  1.00 60.51           C  
ATOM   3124  O   CYS A 266     106.152  89.573 142.126  1.00 67.98           O  
ATOM   3125  CB  CYS A 266     105.947  91.627 139.560  1.00 64.64           C  
ATOM   3126  SG  CYS A 266     107.478  90.755 139.158  1.00 80.69           S  
ATOM   3127  H   CYS A 266     103.640  92.214 140.109  1.00 65.31           H  
ATOM   3128  HA  CYS A 266     104.903  89.931 140.027  1.00 65.24           H  
ATOM   3129  HB2 CYS A 266     105.500  91.844 138.727  1.00 65.44           H  
ATOM   3130  HB3 CYS A 266     106.182  92.441 140.031  1.00 65.35           H  
ATOM   3131  N   LEU A 267     105.449  91.636 142.683  1.00 51.34           N  
ATOM   3132  CA  LEU A 267     105.931  91.506 144.052  1.00 52.21           C  
ATOM   3133  C   LEU A 267     105.209  90.381 144.775  1.00 53.20           C  
ATOM   3134  O   LEU A 267     105.829  89.614 145.517  1.00 57.34           O  
ATOM   3135  CB  LEU A 267     105.746  92.827 144.803  1.00 53.89           C  
ATOM   3136  CG  LEU A 267     106.989  93.523 145.364  1.00 57.06           C  
ATOM   3137  CD1 LEU A 267     106.566  94.695 146.230  1.00 54.96           C  
ATOM   3138  CD2 LEU A 267     107.864  92.571 146.173  1.00 58.50           C  
ATOM   3139  H   LEU A 267     105.088  92.393 142.497  1.00 57.26           H  
ATOM   3140  HA  LEU A 267     106.875  91.291 144.026  1.00 56.44           H  
ATOM   3141  HB2 LEU A 267     105.318  93.458 144.205  1.00 56.48           H  
ATOM   3142  HB3 LEU A 267     105.157  92.657 145.554  1.00 55.96           H  
ATOM   3143  HG  LEU A 267     107.519  93.867 144.629  1.00 56.53           H  
ATOM   3144 HD11 LEU A 267     106.057  95.319 145.689  1.00 54.77           H  
ATOM   3145 HD12 LEU A 267     107.359  95.131 146.579  1.00 56.31           H  
ATOM   3146 HD13 LEU A 267     106.020  94.367 146.961  1.00 55.39           H  
ATOM   3147 HD21 LEU A 267     108.619  93.068 146.526  1.00 55.98           H  
ATOM   3148 HD22 LEU A 267     107.341  92.205 146.903  1.00 56.44           H  
ATOM   3149 HD23 LEU A 267     108.183  91.856 145.602  1.00 56.46           H  
ATOM   3150  N   ASP A 268     103.896  90.266 144.573  1.00 58.65           N  
ATOM   3151  CA  ASP A 268     103.145  89.216 145.249  1.00 59.10           C  
ATOM   3152  C   ASP A 268     103.589  87.834 144.790  1.00 59.81           C  
ATOM   3153  O   ASP A 268     103.812  86.944 145.618  1.00 59.39           O  
ATOM   3154  CB  ASP A 268     101.650  89.412 145.014  1.00 53.51           C  
ATOM   3155  CG  ASP A 268     100.989  90.206 146.123  1.00 63.16           C  
ATOM   3156  OD1 ASP A 268     100.882  89.681 147.251  1.00 64.42           O  
ATOM   3157  OD2 ASP A 268     100.581  91.357 145.867  1.00 66.12           O  
ATOM   3158  H   ASP A 268     103.429  90.773 144.061  1.00 59.97           H  
ATOM   3159  HA  ASP A 268     103.307  89.278 146.204  1.00 60.18           H  
ATOM   3160  HB2 ASP A 268     101.518  89.891 144.181  1.00 58.73           H  
ATOM   3161  HB3 ASP A 268     101.222  88.543 144.968  1.00 58.81           H  
ATOM   3162  N   ASN A 269     103.732  87.630 143.476  1.00 60.89           N  
ATOM   3163  CA  ASN A 269     104.195  86.328 142.999  1.00 57.29           C  
ATOM   3164  C   ASN A 269     105.609  86.029 143.478  1.00 59.94           C  
ATOM   3165  O   ASN A 269     105.905  84.893 143.867  1.00 63.43           O  
ATOM   3166  CB  ASN A 269     104.144  86.236 141.471  1.00 55.50           C  
ATOM   3167  CG  ASN A 269     102.861  86.785 140.884  1.00 61.79           C  
ATOM   3168  OD1 ASN A 269     102.858  87.827 140.238  1.00 62.64           O  
ATOM   3169  ND2 ASN A 269     101.758  86.080 141.109  1.00 64.40           N  
ATOM   3170  H   ASN A 269     103.576  88.212 142.862  1.00 60.76           H  
ATOM   3171  HA  ASN A 269     103.612  85.641 143.356  1.00 60.49           H  
ATOM   3172  HB2 ASN A 269     104.882  86.745 141.100  1.00 59.54           H  
ATOM   3173  HB3 ASN A 269     104.220  85.305 141.209  1.00 60.26           H  
ATOM   3174 HD21 ASN A 269     101.799  85.353 141.567  1.00 60.84           H  
ATOM   3175 HD22 ASN A 269     101.005  86.350 140.796  1.00 60.77           H  
ATOM   3176  N   PHE A 270     106.494  87.025 143.457  1.00 58.79           N  
ATOM   3177  CA  PHE A 270     107.880  86.831 143.853  1.00 58.17           C  
ATOM   3178  C   PHE A 270     108.020  86.561 145.345  1.00 57.11           C  
ATOM   3179  O   PHE A 270     108.920  85.815 145.748  1.00 57.73           O  
ATOM   3180  CB  PHE A 270     108.699  88.061 143.442  1.00 57.79           C  
ATOM   3181  CG  PHE A 270     109.883  88.339 144.318  1.00 60.79           C  
ATOM   3182  CD2 PHE A 270     111.127  87.825 143.997  1.00 59.14           C  
ATOM   3183  CD1 PHE A 270     109.765  89.149 145.435  1.00 57.88           C  
ATOM   3184  CE2 PHE A 270     112.224  88.088 144.788  1.00 55.73           C  
ATOM   3185  CE1 PHE A 270     110.860  89.414 146.229  1.00 59.42           C  
ATOM   3186  CZ  PHE A 270     112.092  88.888 145.900  1.00 58.75           C  
ATOM   3187  H   PHE A 270     106.309  87.830 143.212  1.00 58.40           H  
ATOM   3188  HA  PHE A 270     108.237  86.065 143.379  1.00 58.44           H  
ATOM   3189  HB2 PHE A 270     108.124  88.841 143.469  1.00 57.82           H  
ATOM   3190  HB3 PHE A 270     109.025  87.927 142.539  1.00 58.39           H  
ATOM   3191  HD2 PHE A 270     111.221  87.285 143.247  1.00 58.00           H  
ATOM   3192  HD1 PHE A 270     108.936  89.508 145.659  1.00 56.98           H  
ATOM   3193  HE2 PHE A 270     113.054  87.731 144.567  1.00 57.16           H  
ATOM   3194  HE1 PHE A 270     110.769  89.954 146.981  1.00 58.10           H  
ATOM   3195  HZ  PHE A 270     112.830  89.064 146.436  1.00 58.10           H  
ATOM   3196  N   MET A 271     107.155  87.150 146.170  1.00 57.83           N  
ATOM   3197  CA  MET A 271     107.109  86.790 147.582  1.00 52.22           C  
ATOM   3198  C   MET A 271     106.579  85.375 147.760  1.00 53.08           C  
ATOM   3199  O   MET A 271     107.171  84.562 148.482  1.00 61.74           O  
ATOM   3200  CB  MET A 271     106.235  87.780 148.354  1.00 57.69           C  
ATOM   3201  CG  MET A 271     106.933  89.047 148.810  1.00 58.51           C  
ATOM   3202  SD  MET A 271     105.805  90.127 149.716  1.00 54.56           S  
ATOM   3203  CE  MET A 271     105.143  91.129 148.391  1.00 46.13           C  
ATOM   3204  N   PHE A 272     105.460  85.063 147.097  1.00 53.41           N  
ATOM   3205  CA  PHE A 272     104.782  83.797 147.344  1.00 58.55           C  
ATOM   3206  C   PHE A 272     105.611  82.610 146.883  1.00 62.23           C  
ATOM   3207  O   PHE A 272     105.549  81.538 147.485  1.00 62.68           O  
ATOM   3208  CB  PHE A 272     103.415  83.777 146.664  1.00 57.31           C  
ATOM   3209  CG  PHE A 272     102.635  82.523 146.927  1.00 52.95           C  
ATOM   3210  CD1 PHE A 272     102.439  82.078 148.224  1.00 54.25           C  
ATOM   3211  CD2 PHE A 272     102.116  81.781 145.884  1.00 54.72           C  
ATOM   3212  CE1 PHE A 272     101.730  80.922 148.474  1.00 54.67           C  
ATOM   3213  CE2 PHE A 272     101.405  80.623 146.130  1.00 58.14           C  
ATOM   3214  CZ  PHE A 272     101.213  80.194 147.427  1.00 56.67           C  
ATOM   3215  N   LYS A 273     106.389  82.770 145.812  1.00 58.95           N  
ATOM   3216  CA  LYS A 273     107.227  81.664 145.365  1.00 53.38           C  
ATOM   3217  C   LYS A 273     108.168  81.212 146.478  1.00 60.63           C  
ATOM   3218  O   LYS A 273     108.176  80.041 146.878  1.00 67.96           O  
ATOM   3219  CB  LYS A 273     108.014  82.080 144.122  1.00 56.04           C  
ATOM   3220  CG  LYS A 273     107.149  82.355 142.905  1.00 59.33           C  
ATOM   3221  CD  LYS A 273     107.928  83.077 141.812  1.00 63.40           C  
ATOM   3222  CE  LYS A 273     108.836  82.133 141.036  1.00 61.40           C  
ATOM   3223  NZ  LYS A 273     109.849  81.466 141.901  1.00 57.49           N  
ATOM   3224  N   ASP A 274     108.940  82.154 147.023  1.00 64.69           N  
ATOM   3225  CA  ASP A 274     109.879  81.816 148.086  1.00 69.07           C  
ATOM   3226  C   ASP A 274     109.160  81.399 149.362  1.00 68.84           C  
ATOM   3227  O   ASP A 274     109.621  80.490 150.061  1.00 73.64           O  
ATOM   3228  CB  ASP A 274     110.803  83.001 148.360  1.00 67.01           C  
ATOM   3229  CG  ASP A 274     111.655  83.360 147.162  1.00 70.87           C  
ATOM   3230  OD1 ASP A 274     111.120  83.965 146.210  1.00 68.00           O  
ATOM   3231  OD2 ASP A 274     112.861  83.035 147.170  1.00 70.07           O  
ATOM   3232  N   LEU A 275     108.037  82.041 149.682  1.00 53.51           N  
ATOM   3233  CA  LEU A 275     107.338  81.736 150.920  1.00 52.97           C  
ATOM   3234  C   LEU A 275     106.581  80.416 150.858  1.00 58.78           C  
ATOM   3235  O   LEU A 275     106.242  79.861 151.908  1.00 65.44           O  
ATOM   3236  CB  LEU A 275     106.393  82.885 151.264  1.00 57.76           C  
ATOM   3237  CG  LEU A 275     107.122  84.224 151.389  1.00 60.33           C  
ATOM   3238  CD1 LEU A 275     106.256  85.250 152.090  1.00 59.98           C  
ATOM   3239  CD2 LEU A 275     108.446  84.047 152.117  1.00 50.74           C  
ATOM   3240  N   SER A 276     106.304  79.908 149.656  1.00 55.83           N  
ATOM   3241  CA  SER A 276     105.781  78.558 149.508  1.00 57.97           C  
ATOM   3242  C   SER A 276     106.914  77.546 149.492  1.00 57.42           C  
ATOM   3243  O   SER A 276     106.747  76.413 149.954  1.00 58.64           O  
ATOM   3244  CB  SER A 276     104.950  78.450 148.230  1.00 60.41           C  
ATOM   3245  OG  SER A 276     105.742  78.712 147.086  1.00 59.41           O  
ATOM   3246  N   ARG A 277     108.073  77.939 148.959  1.00 68.42           N  
ATOM   3247  CA  ARG A 277     109.267  77.125 149.141  1.00 69.01           C  
ATOM   3248  C   ARG A 277     109.526  76.887 150.624  1.00 69.60           C  
ATOM   3249  O   ARG A 277     109.842  75.768 151.043  1.00 69.83           O  
ATOM   3250  CB  ARG A 277     110.475  77.799 148.491  1.00 64.08           C  
ATOM   3251  CG  ARG A 277     111.009  77.084 147.264  1.00 65.50           C  
ATOM   3252  CD  ARG A 277     112.377  77.622 146.875  1.00 69.57           C  
ATOM   3253  NE  ARG A 277     112.340  79.038 146.533  1.00 72.33           N  
ATOM   3254  CZ  ARG A 277     112.680  79.534 145.350  1.00 73.26           C  
ATOM   3255  NH1 ARG A 277     113.090  78.751 144.366  1.00 69.79           N  
ATOM   3256  NH2 ARG A 277     112.609  80.847 145.152  1.00 71.23           N  
ATOM   3257  N   ILE A 278     109.385  77.936 151.435  1.00 67.45           N  
ATOM   3258  CA  ILE A 278     109.702  77.824 152.857  1.00 65.52           C  
ATOM   3259  C   ILE A 278     108.621  77.034 153.587  1.00 66.07           C  
ATOM   3260  O   ILE A 278     108.861  75.923 154.072  1.00 67.06           O  
ATOM   3261  CB  ILE A 278     109.894  79.217 153.480  1.00 66.04           C  
ATOM   3262  CG1 ILE A 278     111.272  79.777 153.125  1.00 68.59           C  
ATOM   3263  CG2 ILE A 278     109.720  79.153 154.987  1.00 63.15           C  
ATOM   3264  CD1 ILE A 278     112.345  79.432 154.133  1.00 67.80           C  
ATOM   3265  N   HIS A 279     107.406  77.595 153.674  1.00 69.56           N  
ATOM   3266  CA  HIS A 279     106.371  76.908 154.438  1.00 66.55           C  
ATOM   3267  C   HIS A 279     104.969  76.978 153.839  1.00 65.07           C  
ATOM   3268  O   HIS A 279     104.035  76.463 154.467  1.00 65.03           O  
ATOM   3269  CB  HIS A 279     106.330  77.446 155.870  1.00 66.48           C  
ATOM   3270  CG  HIS A 279     106.325  76.370 156.909  1.00 72.06           C  
ATOM   3271  ND1 HIS A 279     105.307  75.446 157.014  1.00 71.65           N  
ATOM   3272  CD2 HIS A 279     107.218  76.060 157.876  1.00 70.19           C  
ATOM   3273  CE1 HIS A 279     105.573  74.616 158.008  1.00 70.39           C  
ATOM   3274  NE2 HIS A 279     106.726  74.967 158.546  1.00 71.44           N  
ATOM   3275  N   LYS A 280     104.773  77.581 152.669  1.00 59.13           N  
ATOM   3276  CA  LYS A 280     103.491  77.511 151.968  1.00 59.61           C  
ATOM   3277  C   LYS A 280     102.386  78.222 152.756  1.00 60.93           C  
ATOM   3278  O   LYS A 280     101.340  77.648 153.061  1.00 57.28           O  
ATOM   3279  CB  LYS A 280     103.124  76.050 151.685  1.00 58.01           C  
ATOM   3280  CG  LYS A 280     101.715  75.796 151.181  1.00 57.90           C  
ATOM   3281  CD  LYS A 280     101.431  76.633 149.948  1.00 62.79           C  
ATOM   3282  CE  LYS A 280     100.106  76.247 149.322  1.00 62.58           C  
ATOM   3283  NZ  LYS A 280      99.401  75.202 150.114  1.00 59.83           N  
ATOM   3284  N   CYS A 281     102.630  79.484 153.107  1.00 63.08           N  
ATOM   3285  CA  CYS A 281     101.633  80.327 153.756  1.00 57.06           C  
ATOM   3286  C   CYS A 281     101.964  81.778 153.449  1.00 56.58           C  
ATOM   3287  O   CYS A 281     103.029  82.088 152.908  1.00 60.06           O  
ATOM   3288  CB  CYS A 281     101.585  80.098 155.271  1.00 54.19           C  
ATOM   3289  SG  CYS A 281     103.072  80.622 156.147  1.00 75.19           S  
ATOM   3290  H   CYS A 281     103.382  79.881 152.976  1.00 60.80           H  
ATOM   3291  HA  CYS A 281     100.758  80.128 153.388  1.00 60.46           H  
ATOM   3292  HB2 CYS A 281     100.838  80.597 155.636  1.00 59.41           H  
ATOM   3293  HB3 CYS A 281     101.462  79.151 155.440  1.00 60.26           H  
ATOM   3294  N   ARG A 282     101.049  82.681 153.797  1.00 55.57           N  
ATOM   3295  CA  ARG A 282     101.236  84.098 153.515  1.00 59.90           C  
ATOM   3296  C   ARG A 282     101.242  84.917 154.798  1.00 56.56           C  
ATOM   3297  O   ARG A 282     100.442  84.681 155.707  1.00 50.68           O  
ATOM   3298  CB  ARG A 282     100.156  84.641 152.567  1.00 53.71           C  
ATOM   3299  CG  ARG A 282      98.738  84.198 152.870  1.00 55.04           C  
ATOM   3300  CD  ARG A 282      97.747  85.009 152.047  1.00 52.36           C  
ATOM   3301  NE  ARG A 282      96.370  84.811 152.481  1.00 53.12           N  
ATOM   3302  CZ  ARG A 282      95.373  85.641 152.209  1.00 51.20           C  
ATOM   3303  NH1 ARG A 282      95.561  86.742 151.500  1.00 55.96           N  
ATOM   3304  NH2 ARG A 282      94.153  85.360 152.660  1.00 49.28           N  
ATOM   3305  H   ARG A 282     100.310  82.497 154.197  1.00 55.48           H  
ATOM   3306  HA  ARG A 282     102.098  84.202 153.092  1.00 56.26           H  
ATOM   3307  HB2 ARG A 282     100.366  84.347 151.668  1.00 54.79           H  
ATOM   3308  HB3 ARG A 282     100.174  85.609 152.605  1.00 55.07           H  
ATOM   3309  HG2 ARG A 282      98.635  83.262 152.639  1.00 55.14           H  
ATOM   3310  HG3 ARG A 282      98.545  84.341 153.810  1.00 55.12           H  
ATOM   3311  HD2 ARG A 282      97.960  85.952 152.132  1.00 54.39           H  
ATOM   3312  HD3 ARG A 282      97.810  84.737 151.118  1.00 54.30           H  
ATOM   3313  HE  ARG A 282      96.173  84.059 152.850  1.00 55.39           H  
ATOM   3314 HH11 ARG A 282      96.344  86.937 151.202  1.00 54.82           H  
ATOM   3315 HH12 ARG A 282      94.899  87.265 151.337  1.00 55.70           H  
ATOM   3316 HH21 ARG A 282      94.019  84.647 153.122  1.00 54.43           H  
ATOM   3317 HH22 ARG A 282      93.499  85.891 152.490  1.00 54.85           H  
ATOM   3318  N   LEU A 283     102.157  85.884 154.854  1.00 49.69           N  
ATOM   3319  CA  LEU A 283     102.284  86.795 155.978  1.00 51.32           C  
ATOM   3320  C   LEU A 283     101.185  87.853 155.947  1.00 58.70           C  
ATOM   3321  O   LEU A 283     100.517  88.043 154.929  1.00 61.66           O  
ATOM   3322  CB  LEU A 283     103.653  87.468 155.950  1.00 56.03           C  
ATOM   3323  CG  LEU A 283     104.838  86.562 156.289  1.00 55.65           C  
ATOM   3324  CD1 LEU A 283     105.761  86.430 155.094  1.00 55.70           C  
ATOM   3325  CD2 LEU A 283     105.593  87.083 157.501  1.00 49.82           C  
ATOM   3326  H   LEU A 283     102.737  86.026 154.238  1.00 53.66           H  
ATOM   3327  HA  LEU A 283     102.208  86.290 156.801  1.00 53.85           H  
ATOM   3328  HB2 LEU A 283     103.800  87.819 155.058  1.00 54.31           H  
ATOM   3329  HB3 LEU A 283     103.655  88.199 156.585  1.00 54.96           H  
ATOM   3330  HG  LEU A 283     104.503  85.678 156.505  1.00 54.84           H  
ATOM   3331 HD11 LEU A 283     106.238  87.265 154.970  1.00 54.86           H  
ATOM   3332 HD12 LEU A 283     105.226  86.233 154.309  1.00 54.82           H  
ATOM   3333 HD13 LEU A 283     106.391  85.711 155.256  1.00 54.20           H  
ATOM   3334 HD21 LEU A 283     104.992  87.094 158.262  1.00 53.84           H  
ATOM   3335 HD22 LEU A 283     106.344  86.497 157.679  1.00 54.18           H  
ATOM   3336 HD23 LEU A 283     105.909  87.981 157.315  1.00 53.35           H  
ATOM   3337  N   PRO A 284     100.981  88.565 157.060  1.00 56.75           N  
ATOM   3338  CA  PRO A 284      99.869  89.528 157.128  1.00 53.75           C  
ATOM   3339  C   PRO A 284      99.945  90.656 156.112  1.00 49.76           C  
ATOM   3340  O   PRO A 284      98.931  91.331 155.899  1.00 56.48           O  
ATOM   3341  CB  PRO A 284      99.967  90.073 158.559  1.00 55.53           C  
ATOM   3342  CG  PRO A 284     100.693  89.020 159.317  1.00 53.72           C  
ATOM   3343  CD  PRO A 284     101.677  88.446 158.353  1.00 51.66           C  
ATOM   3344  HA  PRO A 284      99.023  89.066 157.024  1.00 54.42           H  
ATOM   3345  HB2 PRO A 284      99.076  90.206 158.921  1.00 54.34           H  
ATOM   3346  HB3 PRO A 284     100.467  90.905 158.559  1.00 54.21           H  
ATOM   3347  HG2 PRO A 284     101.149  89.419 160.075  1.00 54.38           H  
ATOM   3348  HG3 PRO A 284     100.067  88.340 159.613  1.00 54.11           H  
ATOM   3349  HD2 PRO A 284     101.851  87.516 158.567  1.00 54.19           H  
ATOM   3350  HD3 PRO A 284     102.492  88.970 158.350  1.00 53.58           H  
ATOM   3351  N   PHE A 285     101.098  90.895 155.488  1.00 46.02           N  
ATOM   3352  CA  PHE A 285     101.274  92.035 154.597  1.00 49.99           C  
ATOM   3353  C   PHE A 285     101.205  91.660 153.122  1.00 54.07           C  
ATOM   3354  O   PHE A 285     101.552  92.487 152.272  1.00 54.39           O  
ATOM   3355  CB  PHE A 285     102.605  92.732 154.886  1.00 52.95           C  
ATOM   3356  CG  PHE A 285     103.793  91.820 154.813  1.00 48.86           C  
ATOM   3357  CD1 PHE A 285     104.398  91.547 153.600  1.00 49.49           C  
ATOM   3358  CD2 PHE A 285     104.302  91.236 155.957  1.00 48.92           C  
ATOM   3359  CE1 PHE A 285     105.485  90.707 153.530  1.00 47.74           C  
ATOM   3360  CE2 PHE A 285     105.391  90.395 155.893  1.00 52.59           C  
ATOM   3361  CZ  PHE A 285     105.984  90.131 154.678  1.00 52.16           C  
ATOM   3362  H   PHE A 285     101.798  90.401 155.565  1.00 50.83           H  
ATOM   3363  HA  PHE A 285     100.566  92.676 154.767  1.00 51.01           H  
ATOM   3364  HB2 PHE A 285     102.574  93.109 155.778  1.00 51.90           H  
ATOM   3365  HB3 PHE A 285     102.736  93.439 154.235  1.00 51.40           H  
ATOM   3366  HD1 PHE A 285     104.064  91.933 152.823  1.00 51.29           H  
ATOM   3367  HD2 PHE A 285     103.904  91.412 156.779  1.00 51.50           H  
ATOM   3368  HE1 PHE A 285     105.884  90.531 152.709  1.00 50.83           H  
ATOM   3369  HE2 PHE A 285     105.726  90.008 156.669  1.00 51.72           H  
ATOM   3370  HZ  PHE A 285     106.720  89.564 154.633  1.00 51.58           H  
ATOM   3371  N   MET A 286     100.781  90.444 152.791  1.00 56.11           N  
ATOM   3372  CA  MET A 286     100.629  90.027 151.401  1.00 54.24           C  
ATOM   3373  C   MET A 286      99.190  89.596 151.161  1.00 59.70           C  
ATOM   3374  O   MET A 286      98.671  88.725 151.867  1.00 54.64           O  
ATOM   3375  CB  MET A 286     101.604  88.904 151.044  1.00 58.45           C  
ATOM   3376  CG  MET A 286     102.739  88.724 152.029  1.00 63.69           C  
ATOM   3377  SD  MET A 286     103.938  87.522 151.434  1.00 62.31           S  
ATOM   3378  CE  MET A 286     102.917  86.068 151.417  1.00 54.40           C  
ATOM   3379  H   MET A 286     100.570  89.834 153.359  1.00 56.05           H  
ATOM   3380  HA  MET A 286     100.826  90.778 150.821  1.00 55.85           H  
ATOM   3381  HB2 MET A 286     101.988  89.082 150.172  1.00 57.31           H  
ATOM   3382  HB3 MET A 286     101.109  88.069 151.018  1.00 56.81           H  
ATOM   3383  HG2 MET A 286     103.192  89.570 152.158  1.00 57.52           H  
ATOM   3384  HG3 MET A 286     102.384  88.400 152.873  1.00 57.40           H  
ATOM   3385  HE1 MET A 286     102.464  86.032 152.267  1.00 56.44           H  
ATOM   3386  HE2 MET A 286     103.472  85.283 151.288  1.00 56.90           H  
ATOM   3387  HE3 MET A 286     102.266  86.144 150.701  1.00 56.70           H  
ATOM   3388  N   ASP A 287      98.594  90.038 150.053  1.00 62.77           N  
ATOM   3389  CA  ASP A 287      97.207  89.704 149.759  1.00 61.21           C  
ATOM   3390  C   ASP A 287      97.010  88.752 148.593  1.00 60.52           C  
ATOM   3391  O   ASP A 287      95.891  88.347 148.342  1.00 60.66           O  
ATOM   3392  CB  ASP A 287      96.454  91.007 149.521  1.00 64.71           C  
ATOM   3393  CG  ASP A 287      97.057  91.866 148.409  1.00 64.71           C  
ATOM   3394  OD2 ASP A 287      97.343  93.051 148.679  1.00 59.15           O  
ATOM   3395  OD1 ASP A 287      97.235  91.379 147.273  1.00 61.11           O  
ATOM   3396  H   ASP A 287      98.968  90.522 149.444  1.00 60.39           H  
ATOM   3397  HA  ASP A 287      96.766  89.293 150.527  1.00 60.68           H  
ATOM   3398  HB2 ASP A 287      96.480  91.528 150.339  1.00 61.76           H  
ATOM   3399  HB3 ASP A 287      95.534  90.813 149.287  1.00 61.59           H  
ATOM   3400  N   TYR A 288      98.070  88.373 147.888  1.00 62.22           N  
ATOM   3401  CA  TYR A 288      97.906  87.570 146.649  1.00 61.49           C  
ATOM   3402  C   TYR A 288      97.408  86.177 146.537  1.00 60.21           C  
ATOM   3403  O   TYR A 288      96.571  85.974 145.705  1.00 63.59           O  
ATOM   3404  CB  TYR A 288      99.174  87.538 145.840  1.00 64.10           C  
ATOM   3405  CG  TYR A 288      99.284  86.441 144.798  1.00 63.22           C  
ATOM   3406  CD2 TYR A 288     100.128  85.360 144.991  1.00 63.31           C  
ATOM   3407  CD1 TYR A 288      98.571  86.503 143.613  1.00 61.05           C  
ATOM   3408  CE2 TYR A 288     100.232  84.362 144.054  1.00 58.86           C  
ATOM   3409  CE1 TYR A 288      98.665  85.503 142.674  1.00 61.98           C  
ATOM   3410  CZ  TYR A 288      99.499  84.438 142.901  1.00 59.90           C  
ATOM   3411  OH  TYR A 288      99.612  83.444 141.962  1.00 61.54           O  
ATOM   3412  H   TYR A 288      98.880  88.552 148.104  1.00 61.08           H  
ATOM   3413  HA  TYR A 288      97.284  88.087 146.097  1.00 60.68           H  
ATOM   3414  HB2 TYR A 288      99.938  87.451 146.426  1.00 61.61           H  
ATOM   3415  HB3 TYR A 288      99.143  88.373 145.359  1.00 61.31           H  
ATOM   3416  HD2 TYR A 288     100.626  85.295 145.771  1.00 61.43           H  
ATOM   3417  HD1 TYR A 288      97.995  87.217 143.462  1.00 60.88           H  
ATOM   3418  HE2 TYR A 288     100.797  83.642 144.201  1.00 60.26           H  
ATOM   3419  HE1 TYR A 288      98.174  85.552 141.888  1.00 61.45           H  
ATOM   3420  HH  TYR A 288      99.370  82.729 142.282  1.00 61.23           H  
ATOM   3421  O   PRO A 289      96.332  84.041 149.241  1.00 30.00           O  
ATOM   3422  N   PRO A 289      97.913  85.226 147.324  1.00 30.00           N  
ATOM   3423  CA  PRO A 289      97.316  83.907 147.138  1.00 30.00           C  
ATOM   3424  C   PRO A 289      96.138  84.060 148.045  1.00 30.00           C  
ATOM   3425  CB  PRO A 289      98.373  82.960 147.678  1.00 30.00           C  
ATOM   3426  CG  PRO A 289      99.546  83.799 148.071  1.00 30.00           C  
ATOM   3427  CD  PRO A 289      99.062  85.199 148.234  1.00 30.00           C  
ATOM   3428  N   PRO A 290      94.911  84.144 147.496  1.00 54.33           N  
ATOM   3429  CA  PRO A 290      93.827  84.518 148.407  1.00 56.57           C  
ATOM   3430  C   PRO A 290      93.339  83.364 149.210  1.00 55.83           C  
ATOM   3431  O   PRO A 290      92.984  83.555 150.362  1.00 58.32           O  
ATOM   3432  CB  PRO A 290      92.759  85.078 147.491  1.00 59.60           C  
ATOM   3433  CG  PRO A 290      93.329  85.071 146.107  1.00 63.59           C  
ATOM   3434  CD  PRO A 290      94.430  84.068 146.107  1.00 60.65           C  
ATOM   3435  HA  PRO A 290      94.102  85.218 149.027  1.00 58.81           H  
ATOM   3436  HB2 PRO A 290      92.549  85.984 147.763  1.00 58.81           H  
ATOM   3437  HB3 PRO A 290      91.968  84.518 147.534  1.00 58.68           H  
ATOM   3438  HG2 PRO A 290      93.674  85.952 145.899  1.00 59.30           H  
ATOM   3439  HG3 PRO A 290      92.639  84.817 145.476  1.00 59.19           H  
ATOM   3440  HD2 PRO A 290      94.084  83.187 145.906  1.00 59.01           H  
ATOM   3441  HD3 PRO A 290      95.110  84.324 145.467  1.00 58.94           H  
ATOM   3442  N   ASP A 291      93.249  82.193 148.612  1.00 61.63           N  
ATOM   3443  CA  ASP A 291      92.891  81.015 149.370  1.00 62.08           C  
ATOM   3444  C   ASP A 291      93.961  80.629 150.363  1.00 63.00           C  
ATOM   3445  O   ASP A 291      93.650  80.245 151.485  1.00 61.75           O  
ATOM   3446  CB  ASP A 291      92.637  79.841 148.432  1.00 63.68           C  
ATOM   3447  CG  ASP A 291      92.328  78.565 149.175  1.00 65.62           C  
ATOM   3448  OD2 ASP A 291      93.233  77.711 149.288  1.00 63.69           O  
ATOM   3449  OD1 ASP A 291      91.180  78.417 149.648  1.00 64.24           O  
ATOM   3450  H   ASP A 291      93.382  82.056 147.778  1.00 61.91           H  
ATOM   3451  HA  ASP A 291      92.062  81.179 149.864  1.00 61.62           H  
ATOM   3452  HB2 ASP A 291      91.880  80.046 147.860  1.00 62.39           H  
ATOM   3453  HB3 ASP A 291      93.429  79.675 147.897  1.00 62.20           H  
ATOM   3454  N   ILE A 292      95.224  80.739 149.972  1.00 61.54           N  
ATOM   3455  CA  ILE A 292      96.301  80.259 150.831  1.00 58.59           C  
ATOM   3456  C   ILE A 292      96.257  80.876 152.222  1.00 60.17           C  
ATOM   3457  O   ILE A 292      96.389  82.057 152.343  1.00 64.33           O  
ATOM   3458  CB  ILE A 292      97.690  80.456 150.187  1.00 59.15           C  
ATOM   3459  CG1 ILE A 292      97.824  79.618 148.894  1.00 60.92           C  
ATOM   3460  CG2 ILE A 292      98.820  80.134 151.165  1.00 61.68           C  
ATOM   3461  CD1 ILE A 292      97.451  78.154 148.984  1.00 60.97           C  
ATOM   3462  H   ILE A 292      95.465  81.103 149.234  1.00 60.51           H  
ATOM   3463  HA  ILE A 292      96.141  79.310 150.901  1.00 59.85           H  
ATOM   3464  HB  ILE A 292      97.775  81.391 149.961  1.00 59.61           H  
ATOM   3465 HG12 ILE A 292      98.742  79.654 148.594  1.00 60.30           H  
ATOM   3466 HG13 ILE A 292      97.260  79.997 148.207  1.00 60.02           H  
ATOM   3467 HG21 ILE A 292      98.911  80.843 151.806  1.00 60.35           H  
ATOM   3468 HG22 ILE A 292      99.643  80.058 150.679  1.00 60.09           H  
ATOM   3469 HG23 ILE A 292      98.640  79.304 151.608  1.00 60.57           H  
ATOM   3470 HD11 ILE A 292      97.777  77.790 149.808  1.00 60.38           H  
ATOM   3471 HD12 ILE A 292      97.843  77.694 148.240  1.00 60.13           H  
ATOM   3472 HD13 ILE A 292      96.495  78.068 148.947  1.00 60.19           H  
ATOM   3473  N   PRO A 293      96.081  80.073 153.279  1.00 55.55           N  
ATOM   3474  CA  PRO A 293      95.924  80.644 154.628  1.00 53.41           C  
ATOM   3475  C   PRO A 293      97.011  81.541 155.196  1.00 55.92           C  
ATOM   3476  O   PRO A 293      98.156  81.331 154.846  1.00 64.53           O  
ATOM   3477  CB  PRO A 293      95.843  79.406 155.505  1.00 56.26           C  
ATOM   3478  CG  PRO A 293      96.514  78.337 154.726  1.00 57.93           C  
ATOM   3479  CD  PRO A 293      96.078  78.603 153.329  1.00 57.51           C  
ATOM   3480  HA  PRO A 293      95.067  81.115 154.680  1.00 57.22           H  
ATOM   3481  HB2 PRO A 293      94.915  79.181 155.667  1.00 57.61           H  
ATOM   3482  HB3 PRO A 293      96.309  79.567 156.339  1.00 57.39           H  
ATOM   3483  HG2 PRO A 293      96.214  77.466 155.028  1.00 57.68           H  
ATOM   3484  HG3 PRO A 293      97.477  78.424 154.808  1.00 58.08           H  
ATOM   3485  HD2 PRO A 293      96.704  78.208 152.708  1.00 57.80           H  
ATOM   3486  HD3 PRO A 293      95.180  78.267 153.185  1.00 58.03           H  
ATOM   3487  N   TYR A 294      96.689  82.497 156.074  1.00 56.42           N  
ATOM   3488  CA  TYR A 294      97.722  83.285 156.730  1.00 56.21           C  
ATOM   3489  C   TYR A 294      98.590  82.401 157.617  1.00 59.00           C  
ATOM   3490  O   TYR A 294      98.133  81.399 158.174  1.00 56.71           O  
ATOM   3491  CB  TYR A 294      97.092  84.398 157.567  1.00 54.28           C  
ATOM   3492  CG  TYR A 294      96.741  85.644 156.786  1.00 53.23           C  
ATOM   3493  CD1 TYR A 294      97.715  86.355 156.101  1.00 58.84           C  
ATOM   3494  CD2 TYR A 294      95.436  86.111 156.739  1.00 48.22           C  
ATOM   3495  CE1 TYR A 294      97.399  87.493 155.388  1.00 59.36           C  
ATOM   3496  CE2 TYR A 294      95.111  87.248 156.030  1.00 53.13           C  
ATOM   3497  CZ  TYR A 294      96.097  87.935 155.356  1.00 56.85           C  
ATOM   3498  OH  TYR A 294      95.781  89.070 154.646  1.00 57.39           O  
ATOM   3499  H   TYR A 294      95.891  82.662 156.349  1.00 56.57           H  
ATOM   3500  HA  TYR A 294      98.289  83.688 156.054  1.00 56.05           H  
ATOM   3501  HB2 TYR A 294      97.718  84.653 158.264  1.00 55.72           H  
ATOM   3502  HB3 TYR A 294      96.275  84.061 157.968  1.00 55.89           H  
ATOM   3503  HD1 TYR A 294      98.596  86.059 156.121  1.00 56.22           H  
ATOM   3504  HD2 TYR A 294      94.769  85.649 157.193  1.00 55.13           H  
ATOM   3505  HE1 TYR A 294      98.063  87.959 154.933  1.00 56.29           H  
ATOM   3506  HE2 TYR A 294      94.232  87.548 156.006  1.00 56.36           H  
ATOM   3507  HH  TYR A 294      96.471  89.383 154.283  1.00 55.90           H  
ATOM   3508  N   CYS A 295      99.858  82.785 157.749  1.00 64.05           N  
ATOM   3509  CA  CYS A 295     100.780  82.043 158.592  1.00 62.11           C  
ATOM   3510  C   CYS A 295     100.415  82.208 160.064  1.00 64.90           C  
ATOM   3511  O   CYS A 295      99.791  83.189 160.475  1.00 66.94           O  
ATOM   3512  CB  CYS A 295     102.218  82.507 158.358  1.00 60.92           C  
ATOM   3513  SG  CYS A 295     102.705  82.562 156.623  1.00 71.71           S  
ATOM   3514  H   CYS A 295     100.203  83.470 157.360  1.00 62.18           H  
ATOM   3515  HA  CYS A 295     100.727  81.100 158.370  1.00 62.52           H  
ATOM   3516  HB2 CYS A 295     102.820  81.898 158.815  1.00 62.36           H  
ATOM   3517  HB3 CYS A 295     102.318  83.400 158.722  1.00 62.81           H  
ATOM   3518  N   ASN A 296     100.813  81.223 160.860  1.00 63.03           N  
ATOM   3519  CA  ASN A 296     100.594  81.225 162.298  1.00 63.49           C  
ATOM   3520  C   ASN A 296     101.909  81.495 163.019  1.00 65.63           C  
ATOM   3521  O   ASN A 296     102.960  81.683 162.402  1.00 67.85           O  
ATOM   3522  CB  ASN A 296      99.987  79.896 162.758  1.00 63.81           C  
ATOM   3523  CG  ASN A 296     100.883  78.712 162.463  1.00 65.27           C  
ATOM   3524  OD1 ASN A 296     101.970  78.588 163.024  1.00 67.50           O  
ATOM   3525  ND2 ASN A 296     100.431  77.834 161.575  1.00 65.16           N  
ATOM   3526  H   ASN A 296     101.225  80.521 160.580  1.00 64.18           H  
ATOM   3527  HA  ASN A 296      99.974  81.935 162.526  1.00 64.13           H  
ATOM   3528  HB2 ASN A 296      99.838  79.929 163.715  1.00 64.73           H  
ATOM   3529  HB3 ASN A 296      99.145  79.757 162.296  1.00 64.57           H  
ATOM   3530 HD21 ASN A 296      99.666  77.953 161.201  1.00 65.31           H  
ATOM   3531 HD22 ASN A 296     100.905  77.144 161.372  1.00 64.27           H  
ATOM   3532  N   TYR A 297     101.837  81.513 164.352  1.00 66.13           N  
ATOM   3533  CA  TYR A 297     103.012  81.851 165.148  1.00 62.94           C  
ATOM   3534  C   TYR A 297     104.133  80.835 164.966  1.00 65.42           C  
ATOM   3535  O   TYR A 297     105.312  81.194 165.057  1.00 69.59           O  
ATOM   3536  CB  TYR A 297     102.633  81.967 166.625  1.00 66.85           C  
ATOM   3537  CG  TYR A 297     102.026  80.715 167.218  1.00 68.78           C  
ATOM   3538  CD1 TYR A 297     102.824  79.747 167.812  1.00 68.63           C  
ATOM   3539  CD2 TYR A 297     100.655  80.506 167.192  1.00 66.61           C  
ATOM   3540  CE1 TYR A 297     102.274  78.605 168.359  1.00 72.07           C  
ATOM   3541  CE2 TYR A 297     100.096  79.367 167.734  1.00 66.16           C  
ATOM   3542  CZ  TYR A 297     100.910  78.420 168.316  1.00 71.19           C  
ATOM   3543  OH  TYR A 297     100.356  77.282 168.858  1.00 71.02           O  
ATOM   3544  H   TYR A 297     101.130  81.336 164.807  1.00 67.22           H  
ATOM   3545  HA  TYR A 297     103.347  82.715 164.858  1.00 66.42           H  
ATOM   3546  HB2 TYR A 297     101.986  82.683 166.723  1.00 67.35           H  
ATOM   3547  HB3 TYR A 297     103.432  82.175 167.134  1.00 67.17           H  
ATOM   3548  HD1 TYR A 297     103.745  79.870 167.842  1.00 67.22           H  
ATOM   3549  HD2 TYR A 297     100.103  81.143 166.799  1.00 67.09           H  
ATOM   3550  HE1 TYR A 297     102.821  77.965 168.751  1.00 67.98           H  
ATOM   3551  HE2 TYR A 297      99.175  79.239 167.706  1.00 67.24           H  
ATOM   3552  HH  TYR A 297      99.530  77.268 168.713  1.00 67.82           H  
ATOM   3553  N   THR A 298     103.795  79.567 164.720  1.00 62.98           N  
ATOM   3554  CA  THR A 298     104.833  78.557 164.541  1.00 62.43           C  
ATOM   3555  C   THR A 298     105.662  78.831 163.293  1.00 62.35           C  
ATOM   3556  O   THR A 298     106.891  78.694 163.316  1.00 67.35           O  
ATOM   3557  CB  THR A 298     104.212  77.163 164.463  1.00 61.94           C  
ATOM   3558  OG1 THR A 298     103.203  77.140 163.448  1.00 70.02           O  
ATOM   3559  CG2 THR A 298     103.594  76.775 165.795  1.00 59.87           C  
ATOM   3560  H   THR A 298     102.989  79.274 164.654  1.00 64.30           H  
ATOM   3561  HA  THR A 298     105.429  78.577 165.306  1.00 64.29           H  
ATOM   3562  HB  THR A 298     104.901  76.515 164.247  1.00 63.35           H  
ATOM   3563  HG1 THR A 298     102.882  76.367 163.378  1.00 64.76           H  
ATOM   3564 HG21 THR A 298     104.245  76.882 166.507  1.00 63.00           H  
ATOM   3565 HG22 THR A 298     103.305  75.851 165.768  1.00 63.52           H  
ATOM   3566 HG23 THR A 298     102.828  77.341 165.979  1.00 63.84           H  
ATOM   3567  N   ASN A 299     105.014  79.218 162.197  1.00 61.37           N  
ATOM   3568  CA  ASN A 299     105.693  79.396 160.922  1.00 61.82           C  
ATOM   3569  C   ASN A 299     106.120  80.833 160.660  1.00 58.77           C  
ATOM   3570  O   ASN A 299     106.958  81.061 159.781  1.00 60.66           O  
ATOM   3571  CB  ASN A 299     104.788  78.930 159.776  1.00 62.90           C  
ATOM   3572  CG  ASN A 299     104.254  77.533 159.991  1.00 65.15           C  
ATOM   3573  OD1 ASN A 299     105.010  76.601 160.264  1.00 64.50           O  
ATOM   3574  ND2 ASN A 299     102.945  77.373 159.851  1.00 64.17           N  
ATOM   3575  H   ASN A 299     104.171  79.386 162.168  1.00 62.29           H  
ATOM   3576  HA  ASN A 299     106.491  78.844 160.911  1.00 62.29           H  
ATOM   3577  HB2 ASN A 299     105.296  78.934 158.950  1.00 61.90           H  
ATOM   3578  HB3 ASN A 299     104.032  79.534 159.705  1.00 62.46           H  
ATOM   3579 HD21 ASN A 299     102.448  78.048 159.656  1.00 62.14           H  
ATOM   3580 HD22 ASN A 299     102.591  76.597 159.961  1.00 62.18           H  
ATOM   3581  N   PHE A 300     105.569  81.803 161.387  1.00 57.62           N  
ATOM   3582  CA  PHE A 300     105.888  83.200 161.104  1.00 56.56           C  
ATOM   3583  C   PHE A 300     107.371  83.509 161.254  1.00 54.37           C  
ATOM   3584  O   PHE A 300     107.912  84.239 160.407  1.00 57.72           O  
ATOM   3585  CB  PHE A 300     105.051  84.118 161.998  1.00 55.34           C  
ATOM   3586  CG  PHE A 300     105.524  85.541 162.005  1.00 51.98           C  
ATOM   3587  CD1 PHE A 300     105.162  86.407 160.988  1.00 46.79           C  
ATOM   3588  CD2 PHE A 300     106.336  86.012 163.021  1.00 52.97           C  
ATOM   3589  CE1 PHE A 300     105.599  87.713 160.987  1.00 49.97           C  
ATOM   3590  CE2 PHE A 300     106.775  87.318 163.025  1.00 51.53           C  
ATOM   3591  CZ  PHE A 300     106.406  88.169 162.007  1.00 51.44           C  
ATOM   3592  H   PHE A 300     105.019  81.683 162.036  1.00 56.89           H  
ATOM   3593  HA  PHE A 300     105.645  83.389 160.184  1.00 55.71           H  
ATOM   3594  HB2 PHE A 300     105.081  83.788 162.909  1.00 55.76           H  
ATOM   3595  HB3 PHE A 300     104.134  84.113 161.678  1.00 55.89           H  
ATOM   3596  HD1 PHE A 300     104.619  86.104 160.298  1.00 53.65           H  
ATOM   3597  HD2 PHE A 300     106.588  85.440 163.711  1.00 55.13           H  
ATOM   3598  HE1 PHE A 300     105.348  88.287 160.299  1.00 54.49           H  
ATOM   3599  HE2 PHE A 300     107.319  87.625 163.714  1.00 54.81           H  
ATOM   3600  HZ  PHE A 300     106.700  89.052 162.008  1.00 54.21           H  
ATOM   3601  N   PRO A 301     108.070  83.045 162.292  1.00 47.80           N  
ATOM   3602  CA  PRO A 301     109.499  83.390 162.409  1.00 52.46           C  
ATOM   3603  C   PRO A 301     110.321  83.016 161.187  1.00 54.83           C  
ATOM   3604  O   PRO A 301     111.071  83.850 160.664  1.00 52.14           O  
ATOM   3605  CB  PRO A 301     109.929  82.610 163.657  1.00 54.29           C  
ATOM   3606  CG  PRO A 301     108.691  82.498 164.466  1.00 54.19           C  
ATOM   3607  CD  PRO A 301     107.590  82.302 163.468  1.00 49.09           C  
ATOM   3608  HA  PRO A 301     109.598  84.339 162.579  1.00 53.97           H  
ATOM   3609  HB2 PRO A 301     110.612  83.104 164.136  1.00 54.02           H  
ATOM   3610  HB3 PRO A 301     110.254  81.732 163.400  1.00 54.68           H  
ATOM   3611  HG2 PRO A 301     108.757  81.732 165.060  1.00 55.03           H  
ATOM   3612  HG3 PRO A 301     108.556  83.314 164.973  1.00 54.16           H  
ATOM   3613  HD2 PRO A 301     106.764  82.689 163.799  1.00 53.98           H  
ATOM   3614  HD3 PRO A 301     107.485  81.361 163.257  1.00 54.29           H  
ATOM   3615  N   GLN A 302     110.200  81.772 160.717  1.00 53.32           N  
ATOM   3616  CA  GLN A 302     110.975  81.338 159.560  1.00 49.74           C  
ATOM   3617  C   GLN A 302     110.623  82.160 158.330  1.00 50.26           C  
ATOM   3618  O   GLN A 302     111.506  82.581 157.575  1.00 57.63           O  
ATOM   3619  CB  GLN A 302     110.730  79.852 159.296  1.00 54.13           C  
ATOM   3620  CG  GLN A 302     111.811  78.929 159.836  1.00 55.29           C  
ATOM   3621  CD  GLN A 302     111.960  77.662 159.017  1.00 56.82           C  
ATOM   3622  OE1 GLN A 302     111.178  77.402 158.101  1.00 54.81           O  
ATOM   3623  NE2 GLN A 302     112.971  76.864 159.341  1.00 55.39           N  
ATOM   3624  H   GLN A 302     109.682  81.171 161.049  1.00 54.30           H  
ATOM   3625  HA  GLN A 302     111.919  81.464 159.746  1.00 53.65           H  
ATOM   3626  HB2 GLN A 302     110.677  79.717 158.338  1.00 54.22           H  
ATOM   3627  HB3 GLN A 302     109.890  79.594 159.708  1.00 54.45           H  
ATOM   3628  HG2 GLN A 302     111.583  78.675 160.744  1.00 53.96           H  
ATOM   3629  HG3 GLN A 302     112.662  79.393 159.824  1.00 54.09           H  
ATOM   3630 HE21 GLN A 302     113.497  77.079 159.986  1.00 53.87           H  
ATOM   3631 HE22 GLN A 302     113.098  76.134 158.905  1.00 53.95           H  
ATOM   3632  N   MET A 303     109.330  82.398 158.112  1.00 47.25           N  
ATOM   3633  CA  MET A 303     108.899  83.145 156.936  1.00 49.23           C  
ATOM   3634  C   MET A 303     109.436  84.570 156.965  1.00 52.89           C  
ATOM   3635  O   MET A 303     109.934  85.078 155.955  1.00 52.63           O  
ATOM   3636  CB  MET A 303     107.372  83.144 156.857  1.00 50.24           C  
ATOM   3637  CG  MET A 303     106.753  81.745 156.881  1.00 53.82           C  
ATOM   3638  SD  MET A 303     106.356  80.993 155.285  1.00 62.33           S  
ATOM   3639  CE  MET A 303     105.706  82.361 154.326  1.00 55.40           C  
ATOM   3640  H   MET A 303     108.691  82.143 158.627  1.00 53.73           H  
ATOM   3641  HA  MET A 303     109.237  82.700 156.143  1.00 54.00           H  
ATOM   3642  HB2 MET A 303     107.099  83.606 156.053  1.00 53.33           H  
ATOM   3643  HB3 MET A 303     107.031  83.619 157.631  1.00 53.95           H  
ATOM   3644  HG2 MET A 303     105.926  81.793 157.387  1.00 54.29           H  
ATOM   3645  HG3 MET A 303     107.366  81.143 157.330  1.00 54.93           H  
ATOM   3646  HE1 MET A 303     104.997  82.791 154.828  1.00 54.68           H  
ATOM   3647  HE2 MET A 303     105.352  82.008 153.496  1.00 54.57           H  
ATOM   3648  HE3 MET A 303     106.416  82.994 154.138  1.00 54.42           H  
ATOM   3649  N   TYR A 304     109.339  85.230 158.119  1.00 53.25           N  
ATOM   3650  CA  TYR A 304     109.822  86.602 158.235  1.00 48.27           C  
ATOM   3651  C   TYR A 304     111.330  86.670 158.046  1.00 51.87           C  
ATOM   3652  O   TYR A 304     111.841  87.568 157.362  1.00 50.32           O  
ATOM   3653  CB  TYR A 304     109.422  87.174 159.594  1.00 44.27           C  
ATOM   3654  CG  TYR A 304     109.332  88.680 159.634  1.00 47.52           C  
ATOM   3655  CD1 TYR A 304     108.396  89.361 158.868  1.00 49.47           C  
ATOM   3656  CD2 TYR A 304     110.176  89.423 160.446  1.00 46.25           C  
ATOM   3657  CE1 TYR A 304     108.309  90.738 158.904  1.00 44.93           C  
ATOM   3658  CE2 TYR A 304     110.096  90.799 160.490  1.00 46.36           C  
ATOM   3659  CZ  TYR A 304     109.161  91.451 159.718  1.00 48.64           C  
ATOM   3660  OH  TYR A 304     109.079  92.823 159.759  1.00 53.83           O  
ATOM   3661  H   TYR A 304     109.000  84.910 158.842  1.00 50.87           H  
ATOM   3662  HA  TYR A 304     109.407  87.142 157.544  1.00 50.64           H  
ATOM   3663  HB2 TYR A 304     108.552  86.821 159.835  1.00 50.48           H  
ATOM   3664  HB3 TYR A 304     110.081  86.901 160.252  1.00 49.34           H  
ATOM   3665  HD1 TYR A 304     107.820  88.881 158.317  1.00 50.01           H  
ATOM   3666  HD2 TYR A 304     110.809  88.985 160.969  1.00 50.00           H  
ATOM   3667  HE1 TYR A 304     107.679  91.181 158.385  1.00 48.49           H  
ATOM   3668  HE2 TYR A 304     110.671  91.283 161.038  1.00 49.66           H  
ATOM   3669  HH  TYR A 304     108.492  93.091 159.221  1.00 49.85           H  
ATOM   3670  N   THR A 305     112.062  85.730 158.647  1.00 56.28           N  
ATOM   3671  CA  THR A 305     113.511  85.704 158.478  1.00 47.80           C  
ATOM   3672  C   THR A 305     113.877  85.498 157.016  1.00 52.84           C  
ATOM   3673  O   THR A 305     114.806  86.130 156.501  1.00 59.85           O  
ATOM   3674  CB  THR A 305     114.118  84.603 159.346  1.00 49.98           C  
ATOM   3675  OG1 THR A 305     113.704  84.780 160.706  1.00 53.09           O  
ATOM   3676  CG2 THR A 305     115.636  84.641 159.274  1.00 57.70           C  
ATOM   3677  H   THR A 305     111.749  85.106 159.149  1.00 53.69           H  
ATOM   3678  HA  THR A 305     113.880  86.554 158.766  1.00 52.61           H  
ATOM   3679  HB  THR A 305     113.817  83.737 159.026  1.00 52.87           H  
ATOM   3680  HG1 THR A 305     112.868  84.721 160.763  1.00 53.30           H  
ATOM   3681 HG21 THR A 305     115.953  85.540 159.457  1.00 54.24           H  
ATOM   3682 HG22 THR A 305     116.014  84.035 159.931  1.00 54.18           H  
ATOM   3683 HG23 THR A 305     115.936  84.376 158.391  1.00 54.05           H  
ATOM   3684  N   ARG A 306     113.149  84.677 156.306  1.00 49.18           N  
ATOM   3685  CA  ARG A 306     113.420  84.506 154.905  1.00 49.09           C  
ATOM   3686  C   ARG A 306     113.066  85.754 154.185  1.00 47.24           C  
ATOM   3687  O   ARG A 306     113.891  86.283 153.498  1.00 51.56           O  
ATOM   3688  CB  ARG A 306     112.622  83.339 154.327  1.00 47.23           C  
ATOM   3689  CG  ARG A 306     112.845  83.096 152.849  1.00 47.39           C  
ATOM   3690  CD  ARG A 306     114.292  82.749 152.566  1.00 52.39           C  
ATOM   3691  NE  ARG A 306     114.446  82.130 151.258  1.00 57.67           N  
ATOM   3692  CZ  ARG A 306     115.526  82.246 150.499  1.00 51.16           C  
ATOM   3693  NH1 ARG A 306     116.551  82.970 150.906  1.00 45.87           N  
ATOM   3694  NH2 ARG A 306     115.574  81.649 149.321  1.00 51.15           N  
ATOM   3695  N   PHE A 307     111.854  86.244 154.358  1.00 41.45           N  
ATOM   3696  CA  PHE A 307     111.394  87.420 153.636  1.00 43.67           C  
ATOM   3697  C   PHE A 307     112.270  88.654 153.805  1.00 50.40           C  
ATOM   3698  O   PHE A 307     112.342  89.464 152.907  1.00 52.98           O  
ATOM   3699  CB  PHE A 307     109.970  87.766 154.011  1.00 47.09           C  
ATOM   3700  CG  PHE A 307     109.533  89.082 153.492  1.00 46.03           C  
ATOM   3701  CD1 PHE A 307     109.150  89.228 152.177  1.00 51.98           C  
ATOM   3702  CD2 PHE A 307     109.558  90.182 154.304  1.00 47.42           C  
ATOM   3703  CE1 PHE A 307     108.773  90.456 151.691  1.00 49.93           C  
ATOM   3704  CE2 PHE A 307     109.192  91.400 153.828  1.00 46.66           C  
ATOM   3705  CZ  PHE A 307     108.792  91.544 152.518  1.00 42.21           C  
ATOM   3706  H   PHE A 307     111.277  85.905 154.896  1.00 48.20           H  
ATOM   3707  HA  PHE A 307     111.383  87.199 152.686  1.00 48.22           H  
ATOM   3708  HB2 PHE A 307     109.374  87.092 153.649  1.00 49.21           H  
ATOM   3709  HB3 PHE A 307     109.885  87.791 154.977  1.00 48.61           H  
ATOM   3710  HD1 PHE A 307     109.139  88.489 151.613  1.00 49.16           H  
ATOM   3711  HD2 PHE A 307     109.829  90.105 155.190  1.00 48.71           H  
ATOM   3712  HE1 PHE A 307     108.508  90.550 150.808  1.00 48.89           H  
ATOM   3713  HE2 PHE A 307     109.219  92.113 154.412  1.00 48.41           H  
ATOM   3714  HZ  PHE A 307     108.536  92.372 152.187  1.00 47.22           H  
ATOM   3715  N   ASN A 308     112.922  88.835 154.937  1.00 49.93           N  
ATOM   3716  CA  ASN A 308     113.859  89.944 155.083  1.00 46.46           C  
ATOM   3717  C   ASN A 308     114.990  89.832 154.065  1.00 49.16           C  
ATOM   3718  O   ASN A 308     115.284  90.781 153.328  1.00 51.25           O  
ATOM   3719  CB  ASN A 308     114.415  89.977 156.506  1.00 47.81           C  
ATOM   3720  CG  ASN A 308     115.697  90.774 156.609  1.00 49.74           C  
ATOM   3721  OD1 ASN A 308     115.759  91.928 156.189  1.00 52.79           O  
ATOM   3722  ND2 ASN A 308     116.730  90.163 157.173  1.00 49.87           N  
ATOM   3723  H   ASN A 308     112.817  88.350 155.641  1.00 49.74           H  
ATOM   3724  HA  ASN A 308     113.391  90.778 154.923  1.00 49.03           H  
ATOM   3725  HB2 ASN A 308     113.759  90.385 157.093  1.00 49.63           H  
ATOM   3726  HB3 ASN A 308     114.601  89.069 156.794  1.00 49.64           H  
ATOM   3727 HD21 ASN A 308     117.481  90.575 157.254  1.00 49.72           H  
ATOM   3728 HD22 ASN A 308     116.651  89.354 157.456  1.00 50.01           H  
ATOM   3729  N   LYS A 309     115.622  88.658 154.000  1.00 50.88           N  
ATOM   3730  CA  LYS A 309     116.688  88.437 153.031  1.00 50.13           C  
ATOM   3731  C   LYS A 309     116.164  88.528 151.605  1.00 47.67           C  
ATOM   3732  O   LYS A 309     116.838  89.063 150.717  1.00 51.40           O  
ATOM   3733  CB  LYS A 309     117.336  87.077 153.283  1.00 52.72           C  
ATOM   3734  CG  LYS A 309     118.217  86.578 152.153  1.00 53.79           C  
ATOM   3735  CD  LYS A 309     119.164  85.492 152.633  1.00 55.75           C  
ATOM   3736  CE  LYS A 309     118.428  84.417 153.416  1.00 57.28           C  
ATOM   3737  NZ  LYS A 309     119.197  83.145 153.490  1.00 59.22           N  
ATOM   3738  H   LYS A 309     115.451  87.982 154.503  1.00 51.97           H  
ATOM   3739  HA  LYS A 309     117.368  89.121 153.145  1.00 52.45           H  
ATOM   3740  HB2 LYS A 309     116.631  86.424 153.418  1.00 51.85           H  
ATOM   3741  HB3 LYS A 309     117.885  87.136 154.080  1.00 52.41           H  
ATOM   3742  HG2 LYS A 309     118.747  87.315 151.809  1.00 52.30           H  
ATOM   3743  HG3 LYS A 309     117.660  86.207 151.450  1.00 52.77           H  
ATOM   3744  HD2 LYS A 309     119.834  85.885 153.214  1.00 52.58           H  
ATOM   3745  HD3 LYS A 309     119.587  85.073 151.867  1.00 53.04           H  
ATOM   3746  HE2 LYS A 309     118.280  84.729 154.323  1.00 52.86           H  
ATOM   3747  HE3 LYS A 309     117.578  84.235 152.986  1.00 52.37           H  
ATOM   3748  HZ1 LYS A 309     119.947  83.271 153.951  1.00 52.76           H  
ATOM   3749  HZ2 LYS A 309     119.404  82.867 152.670  1.00 53.25           H  
ATOM   3750  HZ3 LYS A 309     118.711  82.519 153.894  1.00 53.13           H  
ATOM   3751  N   ILE A 310     114.962  88.002 151.365  1.00 48.99           N  
ATOM   3752  CA  ILE A 310     114.371  88.068 150.030  1.00 50.43           C  
ATOM   3753  C   ILE A 310     114.224  89.519 149.587  1.00 46.26           C  
ATOM   3754  O   ILE A 310     114.577  89.883 148.459  1.00 52.50           O  
ATOM   3755  CB  ILE A 310     113.020  87.327 150.010  1.00 47.25           C  
ATOM   3756  CG1 ILE A 310     113.211  85.822 150.222  1.00 45.36           C  
ATOM   3757  CG2 ILE A 310     112.295  87.564 148.709  1.00 46.19           C  
ATOM   3758  CD1 ILE A 310     114.229  85.181 149.304  1.00 45.65           C  
ATOM   3759  H   ILE A 310     114.474  87.608 151.953  1.00 49.91           H  
ATOM   3760  HA  ILE A 310     114.969  87.637 149.401  1.00 49.68           H  
ATOM   3761  HB  ILE A 310     112.472  87.672 150.733  1.00 49.43           H  
ATOM   3762 HG12 ILE A 310     112.361  85.378 150.075  1.00 49.44           H  
ATOM   3763 HG13 ILE A 310     113.502  85.668 151.130  1.00 49.76           H  
ATOM   3764 HG21 ILE A 310     112.914  87.413 147.978  1.00 50.54           H  
ATOM   3765 HG22 ILE A 310     111.965  88.476 148.687  1.00 49.20           H  
ATOM   3766 HG23 ILE A 310     111.550  86.946 148.646  1.00 49.72           H  
ATOM   3767 HD11 ILE A 310     115.120  85.369 149.639  1.00 49.23           H  
ATOM   3768 HD12 ILE A 310     114.078  84.223 149.290  1.00 50.27           H  
ATOM   3769 HD13 ILE A 310     114.126  85.543 148.411  1.00 49.48           H  
ATOM   3770  N   LEU A 311     113.708  90.370 150.472  1.00 40.07           N  
ATOM   3771  CA  LEU A 311     113.498  91.776 150.157  1.00 41.34           C  
ATOM   3772  C   LEU A 311     114.796  92.565 150.088  1.00 43.01           C  
ATOM   3773  O   LEU A 311     114.831  93.612 149.435  1.00 38.53           O  
ATOM   3774  CB  LEU A 311     112.580  92.415 151.200  1.00 47.82           C  
ATOM   3775  CG  LEU A 311     111.838  93.684 150.772  1.00 49.44           C  
ATOM   3776  CD1 LEU A 311     110.751  93.374 149.755  1.00 50.07           C  
ATOM   3777  CD2 LEU A 311     111.255  94.384 151.990  1.00 41.21           C  
ATOM   3778  H   LEU A 311     113.469  90.152 151.269  1.00 46.43           H  
ATOM   3779  HA  LEU A 311     113.066  91.841 149.292  1.00 45.61           H  
ATOM   3780  HB2 LEU A 311     111.908  91.762 151.454  1.00 47.36           H  
ATOM   3781  HB3 LEU A 311     113.114  92.643 151.977  1.00 46.62           H  
ATOM   3782  HG  LEU A 311     112.470  94.291 150.356  1.00 46.38           H  
ATOM   3783 HD11 LEU A 311     111.132  92.864 149.024  1.00 46.17           H  
ATOM   3784 HD12 LEU A 311     110.387  94.209 149.420  1.00 46.72           H  
ATOM   3785 HD13 LEU A 311     110.052  92.859 150.188  1.00 46.96           H  
ATOM   3786 HD21 LEU A 311     111.981  94.677 152.564  1.00 45.04           H  
ATOM   3787 HD22 LEU A 311     110.737  95.150 151.697  1.00 45.87           H  
ATOM   3788 HD23 LEU A 311     110.685  93.762 152.469  1.00 45.18           H  
ATOM   3789  N   LYS A 312     115.858  92.097 150.748  1.00 53.85           N  
ATOM   3790  CA  LYS A 312     117.125  92.817 150.674  1.00 47.46           C  
ATOM   3791  C   LYS A 312     117.635  92.905 149.242  1.00 52.11           C  
ATOM   3792  O   LYS A 312     118.119  93.962 148.821  1.00 54.69           O  
ATOM   3793  CB  LYS A 312     118.167  92.143 151.564  1.00 44.40           C  
ATOM   3794  CG  LYS A 312     118.131  92.607 153.007  1.00 43.42           C  
ATOM   3795  CD  LYS A 312     118.969  91.710 153.896  1.00 53.70           C  
ATOM   3796  CE  LYS A 312     119.439  92.447 155.137  1.00 52.88           C  
ATOM   3797  NZ  LYS A 312     120.019  91.523 156.147  1.00 53.50           N  
ATOM   3798  H   LYS A 312     115.870  91.386 151.231  1.00 51.28           H  
ATOM   3799  HA  LYS A 312     116.993  93.721 150.999  1.00 50.19           H  
ATOM   3800  HB2 LYS A 312     118.013  91.185 151.556  1.00 50.49           H  
ATOM   3801  HB3 LYS A 312     119.050  92.337 151.212  1.00 50.02           H  
ATOM   3802  HG2 LYS A 312     118.486  93.508 153.062  1.00 49.53           H  
ATOM   3803  HG3 LYS A 312     117.217  92.585 153.328  1.00 49.60           H  
ATOM   3804  HD2 LYS A 312     118.438  90.949 154.177  1.00 51.24           H  
ATOM   3805  HD3 LYS A 312     119.751  91.412 153.405  1.00 51.62           H  
ATOM   3806  HE2 LYS A 312     118.684  92.904 155.541  1.00 50.43           H  
ATOM   3807  HE3 LYS A 312     120.122  93.089 154.886  1.00 51.08           H  
ATOM   3808  HZ1 LYS A 312     120.718  91.096 155.801  1.00 51.00           H  
ATOM   3809  HZ2 LYS A 312     120.284  91.983 156.862  1.00 51.06           H  
ATOM   3810  HZ3 LYS A 312     119.408  90.925 156.398  1.00 50.54           H  
ATOM   3811  N   GLY A 313     117.535  91.817 148.479  1.00 54.37           N  
ATOM   3812  CA  GLY A 313     118.016  91.779 147.112  1.00 55.80           C  
ATOM   3813  C   GLY A 313     116.964  91.880 146.032  1.00 54.25           C  
ATOM   3814  O   GLY A 313     117.304  91.740 144.849  1.00 55.75           O  
ATOM   3815  H   GLY A 313     117.186  91.076 148.742  1.00 53.26           H  
ATOM   3816  HA2 GLY A 313     118.496  90.948 146.976  1.00 54.22           H  
ATOM   3817  HA3 GLY A 313     118.643  92.508 146.981  1.00 54.32           H  
ATOM   3818  N   PHE A 314     115.699  92.117 146.377  1.00 51.64           N  
ATOM   3819  CA  PHE A 314     114.662  92.227 145.361  1.00 49.00           C  
ATOM   3820  C   PHE A 314     114.969  93.388 144.426  1.00 54.43           C  
ATOM   3821  O   PHE A 314     115.193  94.518 144.873  1.00 56.21           O  
ATOM   3822  CB  PHE A 314     113.298  92.425 146.020  1.00 55.92           C  
ATOM   3823  CG  PHE A 314     112.201  92.786 145.057  1.00 55.11           C  
ATOM   3824  CD1 PHE A 314     111.726  91.859 144.147  1.00 59.64           C  
ATOM   3825  CD2 PHE A 314     111.646  94.054 145.062  1.00 53.60           C  
ATOM   3826  CE1 PHE A 314     110.716  92.187 143.264  1.00 54.39           C  
ATOM   3827  CE2 PHE A 314     110.638  94.388 144.180  1.00 51.70           C  
ATOM   3828  CZ  PHE A 314     110.174  93.453 143.281  1.00 48.83           C  
ATOM   3829  H   PHE A 314     115.421  92.216 147.185  1.00 54.02           H  
ATOM   3830  HA  PHE A 314     114.634  91.411 144.836  1.00 53.43           H  
ATOM   3831  HB2 PHE A 314     113.366  93.139 146.671  1.00 55.16           H  
ATOM   3832  HB3 PHE A 314     113.043  91.600 146.462  1.00 54.24           H  
ATOM   3833  HD1 PHE A 314     112.089  91.002 144.132  1.00 55.53           H  
ATOM   3834  HD2 PHE A 314     111.955  94.688 145.669  1.00 54.44           H  
ATOM   3835  HE1 PHE A 314     110.405  91.556 142.656  1.00 54.44           H  
ATOM   3836  HE2 PHE A 314     110.273  95.242 144.194  1.00 54.58           H  
ATOM   3837  HZ  PHE A 314     109.494  93.677 142.685  1.00 53.96           H  
ATOM   3838  N   ASN A 315     114.977  93.110 143.125  1.00 60.47           N  
ATOM   3839  CA  ASN A 315     115.287  94.106 142.107  1.00 63.39           C  
ATOM   3840  C   ASN A 315     114.114  94.223 141.146  1.00 59.26           C  
ATOM   3841  O   ASN A 315     113.575  93.211 140.686  1.00 56.96           O  
ATOM   3842  CB  ASN A 315     116.574  93.744 141.358  1.00 62.65           C  
ATOM   3843  CG  ASN A 315     116.359  92.684 140.301  1.00 64.12           C  
ATOM   3844  OD1 ASN A 315     115.746  91.648 140.559  1.00 66.57           O  
ATOM   3845  ND2 ASN A 315     116.875  92.930 139.104  1.00 64.61           N  
ATOM   3846  H   ASN A 315     114.802  92.333 142.802  1.00 61.12           H  
ATOM   3847  HA  ASN A 315     115.417  94.969 142.530  1.00 62.49           H  
ATOM   3848  HB2 ASN A 315     117.225  93.406 141.993  1.00 62.15           H  
ATOM   3849  HB3 ASN A 315     116.918  94.538 140.921  1.00 62.47           H  
ATOM   3850 HD21 ASN A 315     117.300  93.664 138.961  1.00 62.30           H  
ATOM   3851 HD22 ASN A 315     116.781  92.357 138.469  1.00 63.30           H  
ATOM   3852  N   LYS A 316     113.719  95.463 140.852  1.00 64.99           N  
ATOM   3853  CA  LYS A 316     112.566  95.706 139.996  1.00 63.40           C  
ATOM   3854  C   LYS A 316     112.855  95.410 138.531  1.00 69.66           C  
ATOM   3855  O   LYS A 316     111.913  95.240 137.749  1.00 72.07           O  
ATOM   3856  CB  LYS A 316     112.105  97.155 140.152  1.00 64.53           C  
ATOM   3857  CG  LYS A 316     111.365  97.424 141.459  1.00 67.18           C  
ATOM   3858  CD  LYS A 316     110.820  98.852 141.570  1.00 70.04           C  
ATOM   3859  CE  LYS A 316     111.817  99.917 141.132  1.00 70.16           C  
ATOM   3860  NZ  LYS A 316     111.223 101.281 141.203  1.00 66.91           N  
ATOM   3861  H   LYS A 316     114.104  96.178 141.136  1.00 66.89           H  
ATOM   3862  HA  LYS A 316     111.839  95.129 140.277  1.00 65.99           H  
ATOM   3863  HB2 LYS A 316     111.512  97.379 139.418  1.00 66.30           H  
ATOM   3864  HB3 LYS A 316     112.890  97.724 140.128  1.00 67.04           H  
ATOM   3865  HG2 LYS A 316     111.976  97.281 142.199  1.00 66.65           H  
ATOM   3866  HG3 LYS A 316     110.617  96.812 141.527  1.00 66.64           H  
ATOM   3867  HD2 LYS A 316     110.032  98.937 141.012  1.00 67.21           H  
ATOM   3868  HD3 LYS A 316     110.587  99.025 142.496  1.00 67.16           H  
ATOM   3869  HE2 LYS A 316     112.081  99.763 140.212  1.00 67.44           H  
ATOM   3870  HE3 LYS A 316     112.593  99.890 141.714  1.00 67.23           H  
ATOM   3871  HZ1 LYS A 316     111.834 101.890 140.984  1.00 66.88           H  
ATOM   3872  HZ2 LYS A 316     110.537 101.343 140.640  1.00 66.59           H  
ATOM   3873  HZ3 LYS A 316     110.935 101.443 142.029  1.00 67.17           H  
ATOM   3874  N   THR A 317     114.129  95.346 138.138  1.00 70.33           N  
ATOM   3875  CA  THR A 317     114.452  95.048 136.747  1.00 69.69           C  
ATOM   3876  C   THR A 317     113.935  93.670 136.352  1.00 67.77           C  
ATOM   3877  O   THR A 317     113.416  93.488 135.244  1.00 69.83           O  
ATOM   3878  CB  THR A 317     115.963  95.138 136.529  1.00 70.64           C  
ATOM   3879  OG1 THR A 317     116.390  96.496 136.697  1.00 63.23           O  
ATOM   3880  CG2 THR A 317     116.336  94.663 135.129  1.00 70.28           C  
ATOM   3881  H   THR A 317     114.811  95.471 138.648  1.00 67.99           H  
ATOM   3882  HA  THR A 317     114.026  95.704 136.175  1.00 68.20           H  
ATOM   3883  HB  THR A 317     116.417  94.576 137.174  1.00 68.32           H  
ATOM   3884  HG1 THR A 317     117.219  96.553 136.572  1.00 67.96           H  
ATOM   3885 HG21 THR A 317     117.252  94.914 134.929  1.00 68.81           H  
ATOM   3886 HG22 THR A 317     116.259  93.698 135.068  1.00 67.96           H  
ATOM   3887 HG23 THR A 317     115.750  95.070 134.473  1.00 68.19           H  
ATOM   3888  N   ASN A 318     114.068  92.687 137.245  1.00 66.51           N  
ATOM   3889  CA  ASN A 318     113.536  91.359 136.961  1.00 66.10           C  
ATOM   3890  C   ASN A 318     112.032  91.414 136.730  1.00 69.57           C  
ATOM   3891  O   ASN A 318     111.503  90.710 135.861  1.00 74.37           O  
ATOM   3892  CB  ASN A 318     113.868  90.408 138.109  1.00 67.21           C  
ATOM   3893  CG  ASN A 318     115.323  89.989 138.116  1.00 70.20           C  
ATOM   3894  OD1 ASN A 318     116.102  90.392 137.252  1.00 69.98           O  
ATOM   3895  ND2 ASN A 318     115.702  89.183 139.099  1.00 68.76           N  
ATOM   3896  H   ASN A 318     114.456  92.763 138.008  1.00 68.35           H  
ATOM   3897  HA  ASN A 318     113.952  91.016 136.155  1.00 68.32           H  
ATOM   3898  HB2 ASN A 318     113.326  89.608 138.025  1.00 68.32           H  
ATOM   3899  HB3 ASN A 318     113.678  90.850 138.952  1.00 68.37           H  
ATOM   3900 HD21 ASN A 318     116.518  88.916 139.147  1.00 68.56           H  
ATOM   3901 HD22 ASN A 318     115.130  88.923 139.687  1.00 68.29           H  
ATOM   3902  N   CYS A 319     111.327  92.243 137.498  1.00 75.18           N  
ATOM   3903  CA  CYS A 319     109.895  92.460 137.297  1.00 75.61           C  
ATOM   3904  C   CYS A 319     109.722  93.332 136.059  1.00 77.21           C  
ATOM   3905  O   CYS A 319     109.651  94.562 136.121  1.00 79.85           O  
ATOM   3906  CB  CYS A 319     109.263  93.100 138.527  1.00 75.82           C  
ATOM   3907  SG  CYS A 319     108.948  91.953 139.882  1.00 89.73           S  
ATOM   3908  H   CYS A 319     111.657  92.695 138.151  1.00 75.37           H  
ATOM   3909  HA  CYS A 319     109.459  91.609 137.137  1.00 75.57           H  
ATOM   3910  HB2 CYS A 319     108.416  93.495 138.271  1.00 75.28           H  
ATOM   3911  HB3 CYS A 319     109.859  93.790 138.859  1.00 75.54           H  
ATOM   3912  N   LEU A 320     109.655  92.671 134.905  1.00 71.22           N  
ATOM   3913  CA  LEU A 320     109.506  93.379 133.642  1.00 69.97           C  
ATOM   3914  C   LEU A 320     108.096  93.938 133.508  1.00 71.57           C  
ATOM   3915  O   LEU A 320     107.189  93.245 133.039  1.00 71.00           O  
ATOM   3916  CB  LEU A 320     109.823  92.455 132.464  1.00 72.09           C  
ATOM   3917  CG  LEU A 320     111.309  92.224 132.179  1.00 72.58           C  
ATOM   3918  CD1 LEU A 320     111.556  90.788 131.746  1.00 71.09           C  
ATOM   3919  CD2 LEU A 320     111.805  93.199 131.123  1.00 74.38           C  
ATOM   3920  H   LEU A 320     109.693  91.816 134.830  1.00 71.63           H  
ATOM   3921  HA  LEU A 320     110.129  94.122 133.619  1.00 71.30           H  
ATOM   3922  HB2 LEU A 320     109.423  91.590 132.639  1.00 71.72           H  
ATOM   3923  HB3 LEU A 320     109.430  92.836 131.663  1.00 71.97           H  
ATOM   3924  HG  LEU A 320     111.814  92.382 132.992  1.00 71.66           H  
ATOM   3925 HD11 LEU A 320     111.241  90.190 132.442  1.00 71.44           H  
ATOM   3926 HD12 LEU A 320     112.507  90.661 131.605  1.00 71.58           H  
ATOM   3927 HD13 LEU A 320     111.073  90.621 130.921  1.00 71.58           H  
ATOM   3928 HD21 LEU A 320     111.675  94.104 131.442  1.00 72.17           H  
ATOM   3929 HD22 LEU A 320     111.302  93.061 130.305  1.00 72.02           H  
ATOM   3930 HD23 LEU A 320     112.748  93.037 130.963  1.00 71.74           H  
ATOM   3931  N   CYS A 321     107.909  95.190 133.919  1.00 73.19           N  
ATOM   3932  CA  CYS A 321     106.644  95.887 133.779  1.00 71.96           C  
ATOM   3933  C   CYS A 321     106.828  97.117 132.898  1.00 72.06           C  
ATOM   3934  O   CYS A 321     107.922  97.688 132.844  1.00 69.89           O  
ATOM   3935  CB  CYS A 321     106.083  96.317 135.142  1.00 70.57           C  
ATOM   3936  SG  CYS A 321     105.496  94.956 136.183  1.00 83.61           S  
ATOM   3937  H   CYS A 321     108.520  95.666 134.292  1.00 72.57           H  
ATOM   3938  HA  CYS A 321     106.001  95.295 133.358  1.00 72.30           H  
ATOM   3939  HB2 CYS A 321     105.336  96.917 134.995  1.00 71.42           H  
ATOM   3940  HB3 CYS A 321     106.782  96.779 135.631  1.00 71.54           H  
ATOM   3941  N   PRO A 322     105.784  97.547 132.196  1.00 71.92           N  
ATOM   3942  CA  PRO A 322     105.917  98.715 131.322  1.00 69.73           C  
ATOM   3943  C   PRO A 322     106.160  99.990 132.114  1.00 69.86           C  
ATOM   3944  O   PRO A 322     105.771 100.124 133.276  1.00 74.93           O  
ATOM   3945  CB  PRO A 322     104.573  98.762 130.587  1.00 71.42           C  
ATOM   3946  CG  PRO A 322     103.623  98.098 131.520  1.00 70.49           C  
ATOM   3947  CD  PRO A 322     104.413  97.009 132.186  1.00 69.79           C  
ATOM   3948  HA  PRO A 322     106.634  98.585 130.682  1.00 69.94           H  
ATOM   3949  HB2 PRO A 322     104.316  99.683 130.430  1.00 70.28           H  
ATOM   3950  HB3 PRO A 322     104.637  98.271 129.754  1.00 70.58           H  
ATOM   3951  HG2 PRO A 322     102.885  97.721 131.017  1.00 70.09           H  
ATOM   3952  HG3 PRO A 322     103.303  98.739 132.174  1.00 69.97           H  
ATOM   3953  HD2 PRO A 322     104.096  96.866 133.091  1.00 70.10           H  
ATOM   3954  HD3 PRO A 322     104.373  96.194 131.662  1.00 69.81           H  
ATOM   3955  N   ARG A 323     106.826 100.937 131.460  1.00 64.06           N  
ATOM   3956  CA  ARG A 323     107.115 102.221 132.074  1.00 63.49           C  
ATOM   3957  C   ARG A 323     105.830 103.029 132.231  1.00 61.49           C  
ATOM   3958  O   ARG A 323     104.738 102.602 131.846  1.00 68.76           O  
ATOM   3959  CB  ARG A 323     108.136 102.987 131.238  1.00 66.67           C  
ATOM   3960  CG  ARG A 323     109.507 102.336 131.182  1.00 63.38           C  
ATOM   3961  CD  ARG A 323     110.563 103.298 130.664  1.00 65.21           C  
ATOM   3962  NE  ARG A 323     110.783 103.142 129.231  1.00 71.25           N  
ATOM   3963  CZ  ARG A 323     110.059 103.731 128.288  1.00 69.92           C  
ATOM   3964  NH1 ARG A 323     109.059 104.544 128.588  1.00 64.54           N  
ATOM   3965  NH2 ARG A 323     110.346 103.497 127.011  1.00 71.39           N  
ATOM   3966  H   ARG A 323     107.120 100.857 130.656  1.00 66.95           H  
ATOM   3967  HA  ARG A 323     107.493 102.076 132.956  1.00 66.48           H  
ATOM   3968  HB2 ARG A 323     108.244 103.874 131.615  1.00 66.78           H  
ATOM   3969  HB3 ARG A 323     107.805 103.054 130.329  1.00 67.35           H  
ATOM   3970  HG2 ARG A 323     109.474 101.570 130.587  1.00 66.83           H  
ATOM   3971  HG3 ARG A 323     109.764 102.055 132.075  1.00 66.28           H  
ATOM   3972  HD2 ARG A 323     110.284 104.211 130.835  1.00 66.07           H  
ATOM   3973  HD3 ARG A 323     111.402 103.118 131.116  1.00 66.62           H  
ATOM   3974  HE  ARG A 323     111.390 102.587 128.980  1.00 67.06           H  
ATOM   3975 HH11 ARG A 323     108.605 104.914 127.958  1.00 66.38           H  
ATOM   3976 HH12 ARG A 323     108.861 104.704 129.409  1.00 66.25           H  
ATOM   3977 HH21 ARG A 323     109.884 103.873 126.390  1.00 67.78           H  
ATOM   3978 HH22 ARG A 323     110.993 102.970 126.806  1.00 67.19           H  
ATOM   3979  N   LYS A 324     105.966 104.218 132.810  1.00 56.15           N  
ATOM   3980  CA  LYS A 324     104.847 105.125 133.024  1.00 58.77           C  
ATOM   3981  C   LYS A 324     104.960 106.302 132.067  1.00 60.12           C  
ATOM   3982  O   LYS A 324     106.018 106.932 131.973  1.00 66.79           O  
ATOM   3983  CB  LYS A 324     104.824 105.626 134.468  1.00 64.49           C  
ATOM   3984  CG  LYS A 324     104.391 104.598 135.493  1.00 64.40           C  
ATOM   3985  CD  LYS A 324     104.414 105.191 136.895  1.00 64.14           C  
ATOM   3986  CE  LYS A 324     105.309 104.397 137.835  1.00 66.68           C  
ATOM   3987  NZ  LYS A 324     106.720 104.326 137.359  1.00 67.70           N  
ATOM   3988  H   LYS A 324     106.716 104.527 133.094  1.00 63.85           H  
ATOM   3989  HA  LYS A 324     104.014 104.663 132.848  1.00 63.65           H  
ATOM   3990  HB2 LYS A 324     104.222 106.384 134.529  1.00 64.40           H  
ATOM   3991  HB3 LYS A 324     105.723 105.898 134.702  1.00 64.42           H  
ATOM   3992  HG2 LYS A 324     103.485 104.313 135.296  1.00 64.28           H  
ATOM   3993  HG3 LYS A 324     104.996 103.841 135.466  1.00 64.37           H  
ATOM   3994  HD2 LYS A 324     103.516 105.188 137.260  1.00 63.65           H  
ATOM   3995  HD3 LYS A 324     104.753 106.099 136.851  1.00 64.32           H  
ATOM   3996  HE2 LYS A 324     105.307 104.823 138.706  1.00 63.98           H  
ATOM   3997  HE3 LYS A 324     104.970 103.492 137.906  1.00 64.21           H  
ATOM   3998  HZ1 LYS A 324     107.043 105.147 137.243  1.00 64.19           H  
ATOM   3999  HZ2 LYS A 324     106.760 103.888 136.586  1.00 64.51           H  
ATOM   4000  HZ3 LYS A 324     107.220 103.899 137.959  1.00 64.19           H  
ATOM   4001  N   CYS A 325     103.869 106.597 131.357  1.00 67.70           N  
ATOM   4002  CA  CYS A 325     103.884 107.729 130.436  1.00 70.01           C  
ATOM   4003  C   CYS A 325     104.072 109.042 131.184  1.00 69.82           C  
ATOM   4004  O   CYS A 325     104.821 109.918 130.735  1.00 74.09           O  
ATOM   4005  CB  CYS A 325     102.597 107.757 129.612  1.00 72.33           C  
ATOM   4006  SG  CYS A 325     102.250 106.226 128.714  1.00 84.05           S  
ATOM   4007  H   CYS A 325     103.125 106.169 131.390  1.00 70.86           H  
ATOM   4008  HA  CYS A 325     104.630 107.627 129.824  1.00 70.25           H  
ATOM   4009  HB2 CYS A 325     101.851 107.924 130.208  1.00 70.88           H  
ATOM   4010  HB3 CYS A 325     102.661 108.473 128.961  1.00 70.73           H  
ATOM   4011  N   ARG A 326     103.402 109.198 132.327  1.00 60.60           N  
ATOM   4012  CA  ARG A 326     103.534 110.397 133.160  1.00 62.04           C  
ATOM   4013  C   ARG A 326     103.777 109.926 134.593  1.00 63.69           C  
ATOM   4014  O   ARG A 326     102.833 109.630 135.331  1.00 64.98           O  
ATOM   4015  CB  ARG A 326     102.303 111.288 133.058  1.00 64.35           C  
ATOM   4016  CG  ARG A 326     102.314 112.205 131.845  1.00 63.36           C  
ATOM   4017  CD  ARG A 326     101.407 113.412 132.029  1.00 62.48           C  
ATOM   4018  NE  ARG A 326     102.116 114.659 131.765  1.00 64.39           N  
ATOM   4019  CZ  ARG A 326     101.737 115.851 132.206  1.00 68.71           C  
ATOM   4020  NH1 ARG A 326     100.647 116.003 132.941  1.00 68.07           N  
ATOM   4021  NH2 ARG A 326     102.470 116.918 131.903  1.00 69.18           N  
ATOM   4022  H   ARG A 326     102.857 108.614 132.646  1.00 64.21           H  
ATOM   4023  HA  ARG A 326     104.306 110.907 132.875  1.00 63.88           H  
ATOM   4024  HB2 ARG A 326     101.515 110.727 132.998  1.00 64.45           H  
ATOM   4025  HB3 ARG A 326     102.256 111.840 133.853  1.00 64.38           H  
ATOM   4026  HG2 ARG A 326     102.003 111.711 131.071  1.00 64.23           H  
ATOM   4027  HG3 ARG A 326     103.215 112.524 131.696  1.00 64.17           H  
ATOM   4028  HD2 ARG A 326     100.665 113.350 131.408  1.00 63.83           H  
ATOM   4029  HD3 ARG A 326     101.079 113.435 132.941  1.00 64.26           H  
ATOM   4030  HE  ARG A 326     102.826 114.621 131.280  1.00 64.01           H  
ATOM   4031 HH11 ARG A 326     100.164 115.322 133.145  1.00 64.44           H  
ATOM   4032 HH12 ARG A 326     100.422 116.786 133.216  1.00 64.61           H  
ATOM   4033 HH21 ARG A 326     103.180 116.830 131.426  1.00 64.75           H  
ATOM   4034 HH22 ARG A 326     102.234 117.696 132.184  1.00 64.59           H  
ATOM   4035  N   GLU A 327     105.047 109.862 134.978  1.00 58.72           N  
ATOM   4036  CA  GLU A 327     105.436 109.411 136.305  1.00 59.32           C  
ATOM   4037  C   GLU A 327     105.914 110.579 137.157  1.00 58.27           C  
ATOM   4038  O   GLU A 327     106.657 111.446 136.690  1.00 48.17           O  
ATOM   4039  CB  GLU A 327     106.526 108.340 136.203  1.00 56.77           C  
ATOM   4040  CG  GLU A 327     107.931 108.867 135.945  1.00 60.64           C  
ATOM   4041  CD  GLU A 327     108.837 108.795 137.158  1.00 63.10           C  
ATOM   4042  OE1 GLU A 327     108.673 107.870 137.980  1.00 63.02           O  
ATOM   4043  OE2 GLU A 327     109.726 109.663 137.278  1.00 59.10           O  
ATOM   4044  H   GLU A 327     105.712 110.082 134.479  1.00 59.28           H  
ATOM   4045  HA  GLU A 327     104.669 109.013 136.745  1.00 59.01           H  
ATOM   4046  HB2 GLU A 327     106.304 107.759 135.463  1.00 59.24           H  
ATOM   4047  HB3 GLU A 327     106.539 107.831 137.027  1.00 58.29           H  
ATOM   4048  HG2 GLU A 327     108.336 108.327 135.250  1.00 58.97           H  
ATOM   4049  HG3 GLU A 327     107.885 109.788 135.650  1.00 59.10           H  
ATOM   4050  N   THR A 328     105.461 110.604 138.408  1.00 54.04           N  
ATOM   4051  CA  THR A 328     105.854 111.622 139.371  1.00 49.90           C  
ATOM   4052  C   THR A 328     106.510 110.941 140.561  1.00 46.46           C  
ATOM   4053  O   THR A 328     105.904 110.071 141.193  1.00 53.92           O  
ATOM   4054  CB  THR A 328     104.649 112.447 139.834  1.00 49.96           C  
ATOM   4055  OG1 THR A 328     103.917 112.913 138.692  1.00 53.51           O  
ATOM   4056  CG2 THR A 328     105.103 113.637 140.668  1.00 41.08           C  
ATOM   4057  H   THR A 328     104.910 110.025 138.728  1.00 50.91           H  
ATOM   4058  HA  THR A 328     106.500 112.222 138.966  1.00 51.07           H  
ATOM   4059  HB  THR A 328     104.071 111.894 140.381  1.00 50.58           H  
ATOM   4060  HG1 THR A 328     104.403 113.414 138.225  1.00 50.87           H  
ATOM   4061 HG21 THR A 328     105.484 113.329 141.504  1.00 48.98           H  
ATOM   4062 HG22 THR A 328     105.771 114.146 140.185  1.00 49.39           H  
ATOM   4063 HG23 THR A 328     104.346 114.212 140.862  1.00 49.11           H  
ATOM   4064  N   ARG A 329     107.744 111.337 140.859  1.00 42.56           N  
ATOM   4065  CA  ARG A 329     108.483 110.821 141.998  1.00 40.90           C  
ATOM   4066  C   ARG A 329     108.718 111.939 143.002  1.00 45.89           C  
ATOM   4067  O   ARG A 329     108.773 113.121 142.649  1.00 52.83           O  
ATOM   4068  CB  ARG A 329     109.831 110.224 141.580  1.00 43.24           C  
ATOM   4069  CG  ARG A 329     109.770 109.346 140.350  1.00 53.47           C  
ATOM   4070  CD  ARG A 329     110.812 108.234 140.389  1.00 54.28           C  
ATOM   4071  NE  ARG A 329     112.048 108.615 139.718  1.00 52.69           N  
ATOM   4072  CZ  ARG A 329     113.060 109.243 140.300  1.00 49.47           C  
ATOM   4073  NH1 ARG A 329     113.016 109.595 141.575  1.00 43.78           N  
ATOM   4074  NH2 ARG A 329     114.145 109.525 139.586  1.00 51.43           N  
ATOM   4075  H   ARG A 329     108.182 111.918 140.401  1.00 48.38           H  
ATOM   4076  HA  ARG A 329     107.965 110.127 142.433  1.00 47.00           H  
ATOM   4077  HB2 ARG A 329     110.170 109.693 142.316  1.00 48.03           H  
ATOM   4078  HB3 ARG A 329     110.446 110.950 141.391  1.00 47.01           H  
ATOM   4079  HG2 ARG A 329     108.891 108.938 140.289  1.00 50.08           H  
ATOM   4080  HG3 ARG A 329     109.942 109.892 139.569  1.00 48.78           H  
ATOM   4081  HD2 ARG A 329     110.454 107.457 139.933  1.00 48.74           H  
ATOM   4082  HD3 ARG A 329     111.017 108.007 141.309  1.00 49.02           H  
ATOM   4083  HE  ARG A 329     112.140 108.388 138.893  1.00 48.58           H  
ATOM   4084 HH11 ARG A 329     112.322 109.420 142.050  1.00 47.78           H  
ATOM   4085 HH12 ARG A 329     113.686 110.003 141.929  1.00 47.31           H  
ATOM   4086 HH21 ARG A 329     114.184 109.300 138.756  1.00 48.70           H  
ATOM   4087 HH22 ARG A 329     114.808 109.933 139.951  1.00 48.10           H  
ATOM   4088  N   TYR A 330     108.856 111.549 144.263  1.00 39.63           N  
ATOM   4089  CA  TYR A 330     109.107 112.482 145.351  1.00 37.24           C  
ATOM   4090  C   TYR A 330     110.297 111.990 146.158  1.00 45.63           C  
ATOM   4091  O   TYR A 330     110.202 110.972 146.851  1.00 55.02           O  
ATOM   4092  CB  TYR A 330     107.875 112.621 146.245  1.00 33.68           C  
ATOM   4093  CG  TYR A 330     106.628 113.000 145.488  1.00 40.18           C  
ATOM   4094  CD2 TYR A 330     105.766 112.027 145.004  1.00 43.55           C  
ATOM   4095  CD1 TYR A 330     106.302 114.329 145.270  1.00 43.10           C  
ATOM   4096  CE2 TYR A 330     104.621 112.367 144.316  1.00 43.25           C  
ATOM   4097  CE1 TYR A 330     105.157 114.680 144.583  1.00 39.81           C  
ATOM   4098  CZ  TYR A 330     104.321 113.694 144.108  1.00 42.17           C  
ATOM   4099  OH  TYR A 330     103.180 114.037 143.424  1.00 48.93           O  
ATOM   4100  H   TYR A 330     108.807 110.730 144.519  1.00 43.65           H  
ATOM   4101  HA  TYR A 330     109.321 113.354 144.986  1.00 42.83           H  
ATOM   4102  HB2 TYR A 330     107.711 111.774 146.686  1.00 42.09           H  
ATOM   4103  HB3 TYR A 330     108.044 113.311 146.905  1.00 41.16           H  
ATOM   4104  HD2 TYR A 330     105.966 111.129 145.142  1.00 42.85           H  
ATOM   4105  HD1 TYR A 330     106.866 114.997 145.589  1.00 42.64           H  
ATOM   4106  HE2 TYR A 330     104.053 111.704 143.994  1.00 42.59           H  
ATOM   4107  HE1 TYR A 330     104.952 115.576 144.441  1.00 42.38           H  
ATOM   4108  HH  TYR A 330     103.117 114.874 143.370  1.00 44.37           H  
ATOM   4109  N   GLU A 331     111.407 112.706 146.062  1.00 37.89           N  
ATOM   4110  CA  GLU A 331     112.605 112.421 146.834  1.00 34.24           C  
ATOM   4111  C   GLU A 331     112.658 113.346 148.044  1.00 38.05           C  
ATOM   4112  O   GLU A 331     112.037 114.412 148.071  1.00 46.50           O  
ATOM   4113  CB  GLU A 331     113.855 112.570 145.966  1.00 34.16           C  
ATOM   4114  CG  GLU A 331     114.255 111.303 145.239  1.00 41.20           C  
ATOM   4115  CD  GLU A 331     115.032 111.582 143.971  1.00 53.38           C  
ATOM   4116  OE1 GLU A 331     115.484 112.732 143.792  1.00 53.01           O  
ATOM   4117  OE2 GLU A 331     115.193 110.652 143.153  1.00 54.36           O  
ATOM   4118  N   ILE A 332     113.409 112.927 149.056  1.00 28.58           N  
ATOM   4119  CA  ILE A 332     113.554 113.685 150.292  1.00 35.09           C  
ATOM   4120  C   ILE A 332     114.683 114.689 150.116  1.00 31.21           C  
ATOM   4121  O   ILE A 332     115.860 114.311 150.080  1.00 37.77           O  
ATOM   4122  CB  ILE A 332     113.819 112.757 151.489  1.00 28.69           C  
ATOM   4123  CG1 ILE A 332     112.546 111.991 151.853  1.00 32.87           C  
ATOM   4124  CG2 ILE A 332     114.324 113.554 152.679  1.00 20.22           C  
ATOM   4125  CD1 ILE A 332     112.800 110.634 152.455  1.00 36.52           C  
ATOM   4126  N   GLN A 333     114.326 115.966 149.997  1.00 33.90           N  
ATOM   4127  CA  GLN A 333     115.305 117.038 149.886  1.00 21.67           C  
ATOM   4128  C   GLN A 333     116.138 117.203 151.145  1.00 24.90           C  
ATOM   4129  O   GLN A 333     117.360 117.349 151.059  1.00 39.05           O  
ATOM   4130  CB  GLN A 333     114.610 118.362 149.560  1.00 31.88           C  
ATOM   4131  CG  GLN A 333     115.325 119.179 148.504  1.00 34.29           C  
ATOM   4132  CD  GLN A 333     116.346 120.123 149.096  1.00 35.11           C  
ATOM   4133  OE1 GLN A 333     116.087 120.786 150.098  1.00 36.20           O  
ATOM   4134  NE2 GLN A 333     117.520 120.184 148.481  1.00 39.13           N  
ATOM   4135  N   TYR A 334     115.506 117.184 152.314  1.00 14.70           N  
ATOM   4136  CA  TYR A 334     116.248 117.197 153.568  1.00 17.83           C  
ATOM   4137  C   TYR A 334     115.277 116.995 154.725  1.00 19.55           C  
ATOM   4138  O   TYR A 334     114.055 117.020 154.555  1.00 21.08           O  
ATOM   4139  CB  TYR A 334     117.062 118.485 153.735  1.00 20.75           C  
ATOM   4140  CG  TYR A 334     116.279 119.711 154.146  1.00 23.09           C  
ATOM   4141  CD1 TYR A 334     115.730 120.560 153.194  1.00 28.63           C  
ATOM   4142  CD2 TYR A 334     116.119 120.039 155.484  1.00 18.95           C  
ATOM   4143  CE1 TYR A 334     115.026 121.688 153.566  1.00 17.64           C  
ATOM   4144  CE2 TYR A 334     115.417 121.163 155.864  1.00 21.57           C  
ATOM   4145  CZ  TYR A 334     114.874 121.984 154.902  1.00 24.03           C  
ATOM   4146  OH  TYR A 334     114.175 123.105 155.281  1.00 37.21           O  
ATOM   4147  N   GLN A 335     115.848 116.763 155.904  1.00 33.97           N  
ATOM   4148  CA  GLN A 335     115.090 116.506 157.120  1.00 25.74           C  
ATOM   4149  C   GLN A 335     115.641 117.389 158.227  1.00 28.92           C  
ATOM   4150  O   GLN A 335     116.859 117.452 158.427  1.00 41.58           O  
ATOM   4151  CB  GLN A 335     115.163 115.030 157.515  1.00 32.14           C  
ATOM   4152  CG  GLN A 335     114.408 114.684 158.785  1.00 30.54           C  
ATOM   4153  CD  GLN A 335     114.445 113.204 159.095  1.00 35.17           C  
ATOM   4154  OE1 GLN A 335     115.312 112.478 158.610  1.00 34.85           O  
ATOM   4155  NE2 GLN A 335     113.502 112.746 159.909  1.00 38.88           N  
ATOM   4156  N   PHE A 336     114.749 118.064 158.941  1.00 24.23           N  
ATOM   4157  CA  PHE A 336     115.104 118.999 159.993  1.00 37.31           C  
ATOM   4158  C   PHE A 336     114.375 118.623 161.276  1.00 42.67           C  
ATOM   4159  O   PHE A 336     113.274 118.068 161.241  1.00 50.15           O  
ATOM   4160  CB  PHE A 336     114.755 120.436 159.584  1.00 36.83           C  
ATOM   4161  CG  PHE A 336     115.356 121.487 160.469  1.00 34.78           C  
ATOM   4162  CD1 PHE A 336     116.707 121.479 160.760  1.00 30.49           C  
ATOM   4163  CD2 PHE A 336     114.569 122.494 160.997  1.00 40.03           C  
ATOM   4164  CE1 PHE A 336     117.261 122.448 161.569  1.00 40.97           C  
ATOM   4165  CE2 PHE A 336     115.118 123.467 161.808  1.00 39.40           C  
ATOM   4166  CZ  PHE A 336     116.466 123.443 162.093  1.00 43.06           C  
ATOM   4167  N   ASN A 337     114.998 118.916 162.410  1.00 40.84           N  
ATOM   4168  CA  ASN A 337     114.414 118.640 163.715  1.00 40.49           C  
ATOM   4169  C   ASN A 337     114.116 119.958 164.415  1.00 48.03           C  
ATOM   4170  O   ASN A 337     115.006 120.803 164.560  1.00 54.37           O  
ATOM   4171  CB  ASN A 337     115.351 117.780 164.564  1.00 41.80           C  
ATOM   4172  CG  ASN A 337     114.993 116.308 164.514  1.00 41.19           C  
ATOM   4173  OD1 ASN A 337     113.895 115.939 164.102  1.00 40.07           O  
ATOM   4174  ND2 ASN A 337     115.923 115.459 164.932  1.00 43.62           N  
ATOM   4175  N   ILE A 338     112.869 120.132 164.843  1.00 41.61           N  
ATOM   4176  CA  ILE A 338     112.410 121.371 165.461  1.00 46.32           C  
ATOM   4177  C   ILE A 338     112.119 121.096 166.929  1.00 48.49           C  
ATOM   4178  O   ILE A 338     111.312 120.218 167.257  1.00 50.98           O  
ATOM   4179  CB  ILE A 338     111.168 121.931 164.753  1.00 39.82           C  
ATOM   4180  CG1 ILE A 338     111.490 122.269 163.298  1.00 44.85           C  
ATOM   4181  CG2 ILE A 338     110.648 123.157 165.485  1.00 37.73           C  
ATOM   4182  CD1 ILE A 338     110.546 121.633 162.305  1.00 45.63           C  
ATOM   4183  N   GLY A 339     112.772 121.847 167.808  1.00 50.69           N  
ATOM   4184  CA  GLY A 339     112.502 121.745 169.225  1.00 48.22           C  
ATOM   4185  C   GLY A 339     113.053 120.472 169.846  1.00 50.53           C  
ATOM   4186  O   GLY A 339     113.794 119.701 169.237  1.00 52.18           O  
ATOM   4187  N   GLY A 340     112.662 120.267 171.101  1.00 58.69           N  
ATOM   4188  CA  GLY A 340     113.080 119.096 171.844  1.00 62.03           C  
ATOM   4189  C   GLY A 340     111.944 118.130 172.104  1.00 60.37           C  
ATOM   4190  O   GLY A 340     111.133 117.859 171.212  1.00 59.34           O  
ATOM   4191  N   PHE A 341     111.873 117.604 173.323  1.00 63.54           N  
ATOM   4192  CA  PHE A 341     110.822 116.655 173.660  1.00 62.08           C  
ATOM   4193  C   PHE A 341     109.453 117.315 173.564  1.00 63.11           C  
ATOM   4194  O   PHE A 341     109.291 118.501 173.861  1.00 62.34           O  
ATOM   4195  CB  PHE A 341     111.037 116.097 175.066  1.00 63.45           C  
ATOM   4196  CG  PHE A 341     109.863 115.325 175.595  1.00 64.43           C  
ATOM   4197  CD1 PHE A 341     109.690 113.992 175.266  1.00 63.83           C  
ATOM   4198  CD2 PHE A 341     108.931 115.933 176.418  1.00 64.13           C  
ATOM   4199  CE1 PHE A 341     108.609 113.279 175.748  1.00 65.01           C  
ATOM   4200  CE2 PHE A 341     107.848 115.225 176.903  1.00 65.77           C  
ATOM   4201  CZ  PHE A 341     107.688 113.896 176.567  1.00 65.93           C  
ATOM   4202  N   ASN A 342     108.465 116.534 173.139  1.00 59.12           N  
ATOM   4203  CA  ASN A 342     107.083 116.976 173.057  1.00 56.86           C  
ATOM   4204  C   ASN A 342     106.170 115.839 173.490  1.00 60.05           C  
ATOM   4205  O   ASN A 342     106.552 114.667 173.462  1.00 63.90           O  
ATOM   4206  CB  ASN A 342     106.720 117.433 171.638  1.00 54.50           C  
ATOM   4207  CG  ASN A 342     105.562 118.405 171.619  1.00 59.67           C  
ATOM   4208  OD1 ASN A 342     104.506 118.143 172.193  1.00 59.90           O  
ATOM   4209  ND2 ASN A 342     105.751 119.536 170.950  1.00 59.48           N  
ATOM   4210  N   ASN A 343     104.958 116.196 173.900  1.00 60.24           N  
ATOM   4211  CA  ASN A 343     103.949 115.207 174.252  1.00 56.72           C  
ATOM   4212  C   ASN A 343     103.243 114.634 173.031  1.00 55.77           C  
ATOM   4213  O   ASN A 343     102.442 113.706 173.173  1.00 59.24           O  
ATOM   4214  CB  ASN A 343     102.919 115.818 175.208  1.00 55.76           C  
ATOM   4215  CG  ASN A 343     103.238 115.538 176.662  1.00 59.02           C  
ATOM   4216  OD1 ASN A 343     103.587 114.416 177.028  1.00 57.33           O  
ATOM   4217  ND2 ASN A 343     103.118 116.559 177.501  1.00 60.14           N  
ATOM   4218  N   GLN A 344     103.522 115.165 171.843  1.00 48.02           N  
ATOM   4219  CA  GLN A 344     102.923 114.685 170.611  1.00 40.56           C  
ATOM   4220  C   GLN A 344     103.997 114.636 169.536  1.00 42.56           C  
ATOM   4221  O   GLN A 344     104.930 115.442 169.539  1.00 52.02           O  
ATOM   4222  CB  GLN A 344     101.773 115.588 170.158  1.00 43.38           C  
ATOM   4223  CG  GLN A 344     100.445 115.288 170.821  1.00 46.76           C  
ATOM   4224  CD  GLN A 344      99.397 116.339 170.517  1.00 47.77           C  
ATOM   4225  OE1 GLN A 344      99.664 117.537 170.598  1.00 51.14           O  
ATOM   4226  NE2 GLN A 344      98.199 115.896 170.163  1.00 45.94           N  
ATOM   4227  H   GLN A 344     104.068 115.819 171.726  1.00 49.19           H  
ATOM   4228  HA  GLN A 344     102.578 113.787 170.742  1.00 47.02           H  
ATOM   4229  HB2 GLN A 344     101.654 115.485 169.200  1.00 46.59           H  
ATOM   4230  HB3 GLN A 344     102.002 116.508 170.362  1.00 47.52           H  
ATOM   4231  HG2 GLN A 344     100.118 114.436 170.492  1.00 47.06           H  
ATOM   4232  HG3 GLN A 344     100.568 115.251 171.782  1.00 48.12           H  
ATOM   4233 HE21 GLN A 344      98.049 115.050 170.116  1.00 47.50           H  
ATOM   4234 HE22 GLN A 344      97.571 116.454 169.980  1.00 47.16           H  
ATOM   4235  N   THR A 345     103.858 113.687 168.618  1.00 37.10           N  
ATOM   4236  CA  THR A 345     104.763 113.579 167.483  1.00 41.54           C  
ATOM   4237  C   THR A 345     104.190 114.383 166.324  1.00 42.89           C  
ATOM   4238  O   THR A 345     103.141 114.029 165.777  1.00 49.62           O  
ATOM   4239  CB  THR A 345     104.971 112.119 167.083  1.00 39.84           C  
ATOM   4240  OG1 THR A 345     105.926 111.511 167.959  1.00 46.44           O  
ATOM   4241  CG2 THR A 345     105.469 112.011 165.648  1.00 38.83           C  
ATOM   4242  H   THR A 345     103.241 113.088 168.630  1.00 44.14           H  
ATOM   4243  HA  THR A 345     105.626 113.956 167.719  1.00 45.04           H  
ATOM   4244  HB  THR A 345     104.128 111.645 167.151  1.00 43.70           H  
ATOM   4245  HG1 THR A 345     106.047 110.709 167.740  1.00 44.82           H  
ATOM   4246 HG21 THR A 345     105.862 111.137 165.501  1.00 43.27           H  
ATOM   4247 HG22 THR A 345     106.142 112.689 165.478  1.00 43.89           H  
ATOM   4248 HG23 THR A 345     104.734 112.132 165.027  1.00 43.65           H  
ATOM   4249  N   PHE A 346     104.866 115.469 165.965  1.00 41.47           N  
ATOM   4250  CA  PHE A 346     104.476 116.299 164.835  1.00 37.40           C  
ATOM   4251  C   PHE A 346     105.392 115.993 163.660  1.00 38.05           C  
ATOM   4252  O   PHE A 346     106.614 116.132 163.769  1.00 46.23           O  
ATOM   4253  CB  PHE A 346     104.558 117.784 165.188  1.00 41.13           C  
ATOM   4254  CG  PHE A 346     103.578 118.216 166.238  1.00 40.50           C  
ATOM   4255  CD1 PHE A 346     103.896 118.118 167.581  1.00 44.84           C  
ATOM   4256  CD2 PHE A 346     102.344 118.729 165.884  1.00 38.69           C  
ATOM   4257  CE1 PHE A 346     102.999 118.518 168.550  1.00 45.62           C  
ATOM   4258  CE2 PHE A 346     101.443 119.130 166.849  1.00 40.81           C  
ATOM   4259  CZ  PHE A 346     101.772 119.024 168.183  1.00 45.62           C  
ATOM   4260  H   PHE A 346     105.570 115.749 166.370  1.00 42.89           H  
ATOM   4261  HA  PHE A 346     103.564 116.094 164.577  1.00 42.52           H  
ATOM   4262  HB2 PHE A 346     104.386 118.306 164.389  1.00 42.88           H  
ATOM   4263  HB3 PHE A 346     105.447 117.974 165.519  1.00 43.36           H  
ATOM   4264  HD1 PHE A 346     104.724 117.777 167.833  1.00 43.47           H  
ATOM   4265  HD2 PHE A 346     102.117 118.802 164.985  1.00 41.91           H  
ATOM   4266  HE1 PHE A 346     103.223 118.446 169.450  1.00 43.31           H  
ATOM   4267  HE2 PHE A 346     100.616 119.472 166.600  1.00 42.13           H  
ATOM   4268  HZ  PHE A 346     101.166 119.294 168.835  1.00 43.65           H  
ATOM   4269  N   ILE A 347     104.802 115.579 162.546  1.00 36.54           N  
ATOM   4270  CA  ILE A 347     105.540 115.267 161.329  1.00 36.69           C  
ATOM   4271  C   ILE A 347     105.120 116.306 160.300  1.00 39.25           C  
ATOM   4272  O   ILE A 347     103.955 116.347 159.887  1.00 50.45           O  
ATOM   4273  CB  ILE A 347     105.269 113.845 160.832  1.00 40.03           C  
ATOM   4274  CG1 ILE A 347     105.796 112.822 161.837  1.00 41.29           C  
ATOM   4275  CG2 ILE A 347     105.918 113.625 159.478  1.00 40.97           C  
ATOM   4276  CD1 ILE A 347     104.961 111.572 161.920  1.00 39.40           C  
ATOM   4277  H   ILE A 347     103.953 115.467 162.469  1.00 41.35           H  
ATOM   4278  HA  ILE A 347     106.492 115.362 161.489  1.00 41.56           H  
ATOM   4279  HB  ILE A 347     104.312 113.726 160.739  1.00 41.14           H  
ATOM   4280 HG12 ILE A 347     106.693 112.562 161.577  1.00 42.04           H  
ATOM   4281 HG13 ILE A 347     105.814 113.226 162.719  1.00 41.20           H  
ATOM   4282 HG21 ILE A 347     106.817 113.987 159.495  1.00 40.91           H  
ATOM   4283 HG22 ILE A 347     105.392 114.075 158.798  1.00 41.27           H  
ATOM   4284 HG23 ILE A 347     105.947 112.673 159.294  1.00 41.46           H  
ATOM   4285 HD11 ILE A 347     105.130 111.026 161.136  1.00 41.60           H  
ATOM   4286 HD12 ILE A 347     104.023 111.820 161.954  1.00 40.80           H  
ATOM   4287 HD13 ILE A 347     105.203 111.085 162.721  1.00 41.47           H  
ATOM   4288  N   LYS A 348     106.058 117.154 159.891  1.00 39.47           N  
ATOM   4289  CA  LYS A 348     105.768 118.185 158.909  1.00 41.79           C  
ATOM   4290  C   LYS A 348     106.362 117.807 157.560  1.00 38.48           C  
ATOM   4291  O   LYS A 348     107.559 117.528 157.444  1.00 50.61           O  
ATOM   4292  CB  LYS A 348     106.318 119.535 159.368  1.00 38.74           C  
ATOM   4293  CG  LYS A 348     105.692 120.722 158.655  1.00 36.14           C  
ATOM   4294  CD  LYS A 348     106.276 122.036 159.136  1.00 44.32           C  
ATOM   4295  CE  LYS A 348     106.822 122.856 157.980  1.00 47.54           C  
ATOM   4296  NZ  LYS A 348     107.382 124.159 158.432  1.00 44.23           N  
ATOM   4297  H   LYS A 348     106.872 117.152 160.170  1.00 42.52           H  
ATOM   4298  HA  LYS A 348     104.808 118.271 158.805  1.00 42.06           H  
ATOM   4299  HB2 LYS A 348     106.147 119.636 160.318  1.00 41.26           H  
ATOM   4300  HB3 LYS A 348     107.271 119.556 159.201  1.00 41.78           H  
ATOM   4301  HG2 LYS A 348     104.738 120.732 158.829  1.00 42.65           H  
ATOM   4302  HG3 LYS A 348     105.859 120.646 157.703  1.00 41.53           H  
ATOM   4303  HD2 LYS A 348     105.582 122.553 159.574  1.00 42.89           H  
ATOM   4304  HD3 LYS A 348     107.002 121.858 159.754  1.00 42.55           H  
ATOM   4305  HE2 LYS A 348     106.105 123.037 157.353  1.00 43.29           H  
ATOM   4306  HE3 LYS A 348     107.530 122.357 157.542  1.00 42.25           H  
ATOM   4307  HZ1 LYS A 348     106.759 124.624 158.862  1.00 42.84           H  
ATOM   4308  HZ2 LYS A 348     107.662 124.629 157.730  1.00 42.17           H  
ATOM   4309  HZ3 LYS A 348     108.070 124.020 158.980  1.00 42.15           H  
ATOM   4310  N   ILE A 349     105.511 117.797 156.540  1.00 31.87           N  
ATOM   4311  CA  ILE A 349     105.894 117.459 155.177  1.00 32.64           C  
ATOM   4312  C   ILE A 349     105.752 118.714 154.329  1.00 36.23           C  
ATOM   4313  O   ILE A 349     104.710 119.380 154.361  1.00 45.86           O  
ATOM   4314  CB  ILE A 349     105.033 116.312 154.608  1.00 38.54           C  
ATOM   4315  CG1 ILE A 349     104.889 115.182 155.632  1.00 30.07           C  
ATOM   4316  CG2 ILE A 349     105.637 115.788 153.316  1.00 38.27           C  
ATOM   4317  CD1 ILE A 349     106.158 114.405 155.881  1.00 35.86           C  
ATOM   4318  H   ILE A 349     104.677 117.988 156.618  1.00 38.83           H  
ATOM   4319  HA  ILE A 349     106.823 117.182 155.159  1.00 37.27           H  
ATOM   4320  HB  ILE A 349     104.150 116.661 154.412  1.00 39.59           H  
ATOM   4321 HG12 ILE A 349     104.592 115.547 156.480  1.00 37.18           H  
ATOM   4322 HG13 ILE A 349     104.226 114.555 155.305  1.00 37.87           H  
ATOM   4323 HG21 ILE A 349     105.543 116.466 152.629  1.00 37.77           H  
ATOM   4324 HG22 ILE A 349     106.575 115.591 153.461  1.00 38.13           H  
ATOM   4325 HG23 ILE A 349     105.164 114.983 153.052  1.00 37.98           H  
ATOM   4326 HD11 ILE A 349     106.012 113.796 156.622  1.00 38.73           H  
ATOM   4327 HD12 ILE A 349     106.870 115.025 156.100  1.00 38.78           H  
ATOM   4328 HD13 ILE A 349     106.387 113.903 155.083  1.00 37.30           H  
ATOM   4329  N   THR A 350     106.801 119.041 153.580  1.00 34.77           N  
ATOM   4330  CA  THR A 350     106.850 120.288 152.830  1.00 35.99           C  
ATOM   4331  C   THR A 350     107.757 120.114 151.622  1.00 43.41           C  
ATOM   4332  O   THR A 350     108.370 119.062 151.420  1.00 51.59           O  
ATOM   4333  CB  THR A 350     107.351 121.441 153.700  1.00 39.21           C  
ATOM   4334  OG1 THR A 350     107.237 121.092 155.087  1.00 40.79           O  
ATOM   4335  CG2 THR A 350     106.567 122.699 153.416  1.00 46.87           C  
ATOM   4336  H   THR A 350     107.502 118.551 153.491  1.00 39.67           H  
ATOM   4337  HA  THR A 350     105.960 120.507 152.513  1.00 41.05           H  
ATOM   4338  HB  THR A 350     108.282 121.613 153.492  1.00 40.91           H  
ATOM   4339  HG1 THR A 350     107.780 120.479 155.274  1.00 40.93           H  
ATOM   4340 HG21 THR A 350     105.620 122.535 153.552  1.00 42.68           H  
ATOM   4341 HG22 THR A 350     106.859 123.408 154.009  1.00 42.87           H  
ATOM   4342 HG23 THR A 350     106.709 122.979 152.498  1.00 42.60           H  
ATOM   4343  N   SER A 351     107.826 121.165 150.810  1.00 37.09           N  
ATOM   4344  CA  SER A 351     108.816 121.286 149.753  1.00 40.74           C  
ATOM   4345  C   SER A 351     109.287 122.732 149.734  1.00 42.43           C  
ATOM   4346  O   SER A 351     108.486 123.649 149.924  1.00 45.47           O  
ATOM   4347  CB  SER A 351     108.247 120.886 148.389  1.00 39.76           C  
ATOM   4348  OG  SER A 351     109.283 120.669 147.448  1.00 40.12           O  
ATOM   4349  H   SER A 351     107.293 121.838 150.856  1.00 40.37           H  
ATOM   4350  HA  SER A 351     109.576 120.716 149.951  1.00 40.55           H  
ATOM   4351  HB2 SER A 351     107.735 120.068 148.488  1.00 40.53           H  
ATOM   4352  HB3 SER A 351     107.676 121.598 148.063  1.00 41.19           H  
ATOM   4353  HG  SER A 351     108.956 120.504 146.693  1.00 41.18           H  
ATOM   4354  N   ARG A 352     110.582 122.977 149.690  1.00 45.50           N  
ATOM   4355  CA  ARG A 352     111.105 124.321 149.575  1.00 41.51           C  
ATOM   4356  C   ARG A 352     111.689 124.445 148.202  1.00 41.97           C  
ATOM   4357  O   ARG A 352     112.311 125.440 147.888  1.00 50.57           O  
ATOM   4358  CB  ARG A 352     112.177 124.550 150.624  1.00 36.68           C  
ATOM   4359  CG  ARG A 352     111.713 124.262 152.034  1.00 42.57           C  
ATOM   4360  CD  ARG A 352     112.433 125.085 153.085  1.00 41.01           C  
ATOM   4361  NE  ARG A 352     111.519 125.845 153.934  1.00 34.29           N  
ATOM   4362  CZ  ARG A 352     110.930 126.999 153.605  1.00 46.32           C  
ATOM   4363  NH1 ARG A 352     111.120 127.572 152.414  1.00 48.97           N  
ATOM   4364  NH2 ARG A 352     110.123 127.594 154.484  1.00 45.60           N  
ATOM   4365  H   ARG A 352     111.213 122.388 149.782  1.00 43.17           H  
ATOM   4366  HA  ARG A 352     110.430 125.021 149.677  1.00 42.73           H  
ATOM   4367  HB2 ARG A 352     112.935 123.973 150.438  1.00 40.77           H  
ATOM   4368  HB3 ARG A 352     112.454 125.474 150.563  1.00 41.62           H  
ATOM   4369  HG2 ARG A 352     111.900 123.332 152.216  1.00 42.45           H  
ATOM   4370  HG3 ARG A 352     110.761 124.434 152.108  1.00 42.62           H  
ATOM   4371  HD2 ARG A 352     113.090 125.682 152.697  1.00 42.48           H  
ATOM   4372  HD3 ARG A 352     112.888 124.465 153.661  1.00 41.64           H  
ATOM   4373  HE  ARG A 352     111.142 125.344 154.674  1.00 40.88           H  
ATOM   4374 HH11 ARG A 352     111.628 127.233 151.819  1.00 42.54           H  
ATOM   4375 HH12 ARG A 352     110.726 128.312 152.225  1.00 43.91           H  
ATOM   4376 HH21 ARG A 352     109.982 127.244 155.256  1.00 42.63           H  
ATOM   4377 HH22 ARG A 352     109.729 128.333 154.290  1.00 42.81           H  
ATOM   4378  N   ASN A 353     111.473 123.449 147.362  1.00 40.61           N  
ATOM   4379  CA  ASN A 353     112.050 123.426 146.038  1.00 44.14           C  
ATOM   4380  C   ASN A 353     111.143 123.437 144.827  1.00 47.55           C  
ATOM   4381  O   ASN A 353     109.935 123.416 145.001  1.00 49.30           O  
ATOM   4382  CB  ASN A 353     113.400 122.692 145.935  1.00 43.92           C  
ATOM   4383  CG  ASN A 353     113.916 122.238 147.274  1.00 44.85           C  
ATOM   4384  OD1 ASN A 353     113.392 121.299 147.865  1.00 53.46           O  
ATOM   4385  ND2 ASN A 353     114.935 122.914 147.770  1.00 40.58           N  
ATOM   4386  H   ASN A 353     110.973 122.767 147.496  1.00 44.73           H  
ATOM   4387  HA  ASN A 353     111.714 122.506 146.058  1.00 45.36           H  
ATOM   4388  HB2 ASN A 353     113.296 121.908 145.373  1.00 45.67           H  
ATOM   4389  HB3 ASN A 353     114.055 123.296 145.554  1.00 45.45           H  
ATOM   4390 HD21 ASN A 353     114.799 123.504 148.540  1.00 44.06           H  
ATOM   4391 HD22 ASN A 353     115.826 122.823 147.371  1.00 44.95           H  
ATOM   4392  N   SER A 354     111.702 123.441 143.624  1.00 50.86           N  
ATOM   4393  CA  SER A 354     110.918 123.423 142.412  1.00 49.94           C  
ATOM   4394  C   SER A 354     110.878 122.048 141.803  1.00 55.00           C  
ATOM   4395  O   SER A 354     111.607 121.176 142.251  1.00 56.64           O  
ATOM   4396  CB  SER A 354     111.465 124.434 141.468  1.00 50.93           C  
ATOM   4397  OG  SER A 354     112.005 125.485 142.243  1.00 56.21           O  
ATOM   4398  H   SER A 354     112.544 123.469 143.474  1.00 53.03           H  
ATOM   4399  HA  SER A 354     109.992 123.690 142.580  1.00 53.14           H  
ATOM   4400  HB2 SER A 354     110.737 124.785 140.942  1.00 53.22           H  
ATOM   4401  HB3 SER A 354     112.118 124.024 140.891  1.00 53.83           H  
ATOM   4402  HG  SER A 354     112.646 125.827 141.886  1.00 53.86           H  
ATOM   4403  N   ILE A 355     110.041 121.841 140.794  1.00 51.05           N  
ATOM   4404  CA  ILE A 355     109.847 120.520 140.208  1.00 46.08           C  
ATOM   4405  C   ILE A 355     110.877 120.305 139.110  1.00 49.41           C  
ATOM   4406  O   ILE A 355     111.206 121.218 138.350  1.00 52.06           O  
ATOM   4407  CB  ILE A 355     108.407 120.365 139.676  1.00 44.66           C  
ATOM   4408  CG1 ILE A 355     107.405 120.526 140.820  1.00 45.68           C  
ATOM   4409  CG2 ILE A 355     108.230 119.017 138.998  1.00 45.70           C  
ATOM   4410  CD1 ILE A 355     106.683 121.851 140.813  1.00 46.83           C  
ATOM   4411  H   ILE A 355     109.603 122.465 140.394  1.00 50.60           H  
ATOM   4412  HA  ILE A 355     109.989 119.846 140.891  1.00 49.19           H  
ATOM   4413  HB  ILE A 355     108.244 121.063 139.023  1.00 50.10           H  
ATOM   4414 HG12 ILE A 355     106.739 119.825 140.755  1.00 49.34           H  
ATOM   4415 HG13 ILE A 355     107.880 120.452 141.663  1.00 48.83           H  
ATOM   4416 HG21 ILE A 355     108.747 119.001 138.178  1.00 49.45           H  
ATOM   4417 HG22 ILE A 355     108.537 118.319 139.597  1.00 49.27           H  
ATOM   4418 HG23 ILE A 355     107.289 118.888 138.793  1.00 49.17           H  
ATOM   4419 HD11 ILE A 355     107.312 122.554 141.035  1.00 49.92           H  
ATOM   4420 HD12 ILE A 355     106.314 122.003 139.929  1.00 50.15           H  
ATOM   4421 HD13 ILE A 355     105.970 121.826 141.471  1.00 49.77           H  
ATOM   4422  N   THR A 356     111.399 119.085 139.028  1.00 51.38           N  
ATOM   4423  CA  THR A 356     112.376 118.717 138.013  1.00 47.93           C  
ATOM   4424  C   THR A 356     111.681 117.925 136.916  1.00 47.94           C  
ATOM   4425  O   THR A 356     111.256 116.791 137.143  1.00 52.08           O  
ATOM   4426  CB  THR A 356     113.507 117.887 138.622  1.00 48.97           C  
ATOM   4427  OG1 THR A 356     113.962 118.504 139.833  1.00 58.36           O  
ATOM   4428  CG2 THR A 356     114.664 117.779 137.655  1.00 47.90           C  
ATOM   4429  H   THR A 356     111.198 118.440 139.561  1.00 51.20           H  
ATOM   4430  HA  THR A 356     112.760 119.517 137.622  1.00 52.17           H  
ATOM   4431  HB  THR A 356     113.185 116.993 138.817  1.00 51.21           H  
ATOM   4432  HG1 THR A 356     114.600 118.067 140.157  1.00 52.41           H  
ATOM   4433 HG21 THR A 356     115.018 118.662 137.465  1.00 51.55           H  
ATOM   4434 HG22 THR A 356     115.368 117.235 138.041  1.00 51.86           H  
ATOM   4435 HG23 THR A 356     114.369 117.371 136.827  1.00 52.15           H  
ATOM   4436  N   LEU A 357     111.577 118.517 135.729  1.00 57.06           N  
ATOM   4437  CA  LEU A 357     110.811 117.950 134.629  1.00 56.30           C  
ATOM   4438  C   LEU A 357     111.758 117.358 133.596  1.00 59.55           C  
ATOM   4439  O   LEU A 357     112.687 118.033 133.141  1.00 66.84           O  
ATOM   4440  CB  LEU A 357     109.929 119.022 133.981  1.00 56.24           C  
ATOM   4441  CG  LEU A 357     108.896 118.565 132.951  1.00 55.62           C  
ATOM   4442  CD1 LEU A 357     108.101 117.383 133.465  1.00 52.81           C  
ATOM   4443  CD2 LEU A 357     107.973 119.713 132.585  1.00 59.37           C  
ATOM   4444  H   LEU A 357     111.952 119.266 135.536  1.00 57.61           H  
ATOM   4445  HA  LEU A 357     110.245 117.241 134.968  1.00 56.54           H  
ATOM   4446  HB2 LEU A 357     110.508 119.659 133.537  1.00 57.60           H  
ATOM   4447  HB3 LEU A 357     109.442 119.475 134.688  1.00 57.64           H  
ATOM   4448  HG  LEU A 357     109.358 118.287 132.145  1.00 57.76           H  
ATOM   4449 HD11 LEU A 357     108.043 117.439 134.432  1.00 56.70           H  
ATOM   4450 HD12 LEU A 357     107.213 117.416 133.081  1.00 57.38           H  
ATOM   4451 HD13 LEU A 357     108.550 116.563 133.208  1.00 56.49           H  
ATOM   4452 HD21 LEU A 357     108.506 120.463 132.278  1.00 58.00           H  
ATOM   4453 HD22 LEU A 357     107.463 119.970 133.369  1.00 57.71           H  
ATOM   4454 HD23 LEU A 357     107.372 119.424 131.882  1.00 57.89           H  
ATOM   4455  N   GLU A 358     111.522 116.101 133.229  1.00 53.03           N  
ATOM   4456  CA  GLU A 358     112.296 115.399 132.205  1.00 55.55           C  
ATOM   4457  C   GLU A 358     111.319 114.922 131.136  1.00 56.98           C  
ATOM   4458  O   GLU A 358     110.640 113.910 131.316  1.00 53.98           O  
ATOM   4459  CB  GLU A 358     113.074 114.233 132.805  1.00 58.28           C  
ATOM   4460  CG  GLU A 358     114.516 114.551 133.146  1.00 60.33           C  
ATOM   4461  CD  GLU A 358     115.370 113.304 133.280  1.00 62.18           C  
ATOM   4462  OE1 GLU A 358     114.799 112.206 133.442  1.00 56.63           O  
ATOM   4463  OE2 GLU A 358     116.611 113.423 133.225  1.00 60.13           O  
ATOM   4464  H   GLU A 358     110.898 115.618 133.570  1.00 56.75           H  
ATOM   4465  HA  GLU A 358     112.925 116.013 131.794  1.00 57.98           H  
ATOM   4466  HB2 GLU A 358     113.076 113.503 132.167  1.00 57.82           H  
ATOM   4467  HB3 GLU A 358     112.632 113.953 133.622  1.00 57.67           H  
ATOM   4468  HG2 GLU A 358     114.893 115.098 132.441  1.00 58.18           H  
ATOM   4469  HG3 GLU A 358     114.543 115.028 133.990  1.00 57.94           H  
ATOM   4470  N   THR A 359     111.253 115.639 130.019  1.00 62.57           N  
ATOM   4471  CA  THR A 359     110.298 115.327 128.962  1.00 61.12           C  
ATOM   4472  C   THR A 359     111.020 114.656 127.799  1.00 58.34           C  
ATOM   4473  O   THR A 359     112.005 115.192 127.285  1.00 54.71           O  
ATOM   4474  CB  THR A 359     109.590 116.594 128.483  1.00 54.22           C  
ATOM   4475  OG1 THR A 359     109.201 117.386 129.613  1.00 57.32           O  
ATOM   4476  CG2 THR A 359     108.358 116.241 127.666  1.00 51.38           C  
ATOM   4477  H   THR A 359     111.755 116.317 129.848  1.00 58.03           H  
ATOM   4478  HA  THR A 359     109.627 114.714 129.299  1.00 57.83           H  
ATOM   4479  HB  THR A 359     110.192 117.108 127.923  1.00 57.75           H  
ATOM   4480  HG1 THR A 359     109.881 117.655 130.023  1.00 57.24           H  
ATOM   4481 HG21 THR A 359     107.928 117.051 127.349  1.00 57.17           H  
ATOM   4482 HG22 THR A 359     107.729 115.745 128.213  1.00 57.17           H  
ATOM   4483 HG23 THR A 359     108.609 115.698 126.903  1.00 56.63           H  
ATOM   4484  N   GLU A 360     110.529 113.494 127.377  1.00 59.67           N  
ATOM   4485  CA  GLU A 360     111.102 112.835 126.212  1.00 59.36           C  
ATOM   4486  C   GLU A 360     110.447 113.353 124.938  1.00 62.58           C  
ATOM   4487  O   GLU A 360     109.219 113.413 124.828  1.00 60.51           O  
ATOM   4488  CB  GLU A 360     110.934 111.321 126.312  1.00 58.21           C  
ATOM   4489  CG  GLU A 360     112.166 110.601 126.827  1.00 58.38           C  
ATOM   4490  CD  GLU A 360     111.905 109.142 127.130  1.00 58.29           C  
ATOM   4491  OE1 GLU A 360     111.001 108.556 126.500  1.00 57.79           O  
ATOM   4492  OE2 GLU A 360     112.606 108.579 127.996  1.00 55.86           O  
ATOM   4493  H   GLU A 360     109.876 113.072 127.744  1.00 59.82           H  
ATOM   4494  HA  GLU A 360     112.051 113.031 126.167  1.00 59.31           H  
ATOM   4495  HB2 GLU A 360     110.736 110.970 125.430  1.00 59.89           H  
ATOM   4496  HB3 GLU A 360     110.200 111.125 126.916  1.00 59.73           H  
ATOM   4497  HG2 GLU A 360     112.864 110.648 126.155  1.00 60.09           H  
ATOM   4498  HG3 GLU A 360     112.465 111.029 127.645  1.00 59.57           H  
ATOM   4499  N   TYR A 361     111.280 113.732 123.974  1.00 67.02           N  
ATOM   4500  CA  TYR A 361     110.811 114.249 122.698  1.00 65.09           C  
ATOM   4501  C   TYR A 361     111.773 113.837 121.595  1.00 64.63           C  
ATOM   4502  O   TYR A 361     112.940 113.518 121.848  1.00 65.27           O  
ATOM   4503  CB  TYR A 361     110.635 115.776 122.731  1.00 64.25           C  
ATOM   4504  CG  TYR A 361     111.918 116.579 122.734  1.00 62.09           C  
ATOM   4505  CD1 TYR A 361     112.951 116.271 123.607  1.00 61.65           C  
ATOM   4506  CD2 TYR A 361     112.113 117.626 121.841  1.00 64.59           C  
ATOM   4507  CE1 TYR A 361     114.116 117.006 123.622  1.00 64.56           C  
ATOM   4508  CE2 TYR A 361     113.288 118.357 121.839  1.00 64.80           C  
ATOM   4509  CZ  TYR A 361     114.288 118.037 122.728  1.00 63.74           C  
ATOM   4510  OH  TYR A 361     115.463 118.755 122.739  1.00 64.28           O  
ATOM   4511  H   TYR A 361     112.137 113.693 124.034  1.00 64.04           H  
ATOM   4512  HA  TYR A 361     109.946 113.860 122.500  1.00 64.09           H  
ATOM   4513  HB2 TYR A 361     110.119 116.048 121.956  1.00 63.96           H  
ATOM   4514  HB3 TYR A 361     110.150 116.008 123.539  1.00 63.66           H  
ATOM   4515  HD1 TYR A 361     112.841 115.579 124.217  1.00 63.90           H  
ATOM   4516  HD2 TYR A 361     111.438 117.844 121.239  1.00 64.32           H  
ATOM   4517  HE1 TYR A 361     114.796 116.788 124.217  1.00 64.41           H  
ATOM   4518  HE2 TYR A 361     113.404 119.057 121.239  1.00 64.42           H  
ATOM   4519  HH  TYR A 361     115.499 119.262 122.070  1.00 64.34           H  
ATOM   4520  N   TRP A 362     111.255 113.825 120.367  1.00 68.14           N  
ATOM   4521  CA  TRP A 362     112.031 113.465 119.188  1.00 69.34           C  
ATOM   4522  C   TRP A 362     112.622 114.727 118.575  1.00 70.13           C  
ATOM   4523  O   TRP A 362     111.883 115.634 118.175  1.00 67.62           O  
ATOM   4524  CB  TRP A 362     111.159 112.743 118.160  1.00 65.38           C  
ATOM   4525  CG  TRP A 362     110.595 111.442 118.627  1.00 60.27           C  
ATOM   4526  CD1 TRP A 362     109.295 111.177 118.932  1.00 61.63           C  
ATOM   4527  CD2 TRP A 362     111.313 110.219 118.832  1.00 65.05           C  
ATOM   4528  NE1 TRP A 362     109.156 109.866 119.314  1.00 66.59           N  
ATOM   4529  CE2 TRP A 362     110.381 109.257 119.263  1.00 65.87           C  
ATOM   4530  CE3 TRP A 362     112.653 109.847 118.693  1.00 68.53           C  
ATOM   4531  CZ2 TRP A 362     110.746 107.947 119.558  1.00 63.19           C  
ATOM   4532  CZ3 TRP A 362     113.013 108.545 118.988  1.00 66.69           C  
ATOM   4533  CH2 TRP A 362     112.063 107.612 119.414  1.00 63.76           C  
ATOM   4534  H   TRP A 362     110.439 114.027 120.192  1.00 65.75           H  
ATOM   4535  HA  TRP A 362     112.758 112.876 119.443  1.00 65.80           H  
ATOM   4536  HB2 TRP A 362     110.414 113.318 117.927  1.00 65.99           H  
ATOM   4537  HB3 TRP A 362     111.693 112.565 117.370  1.00 66.07           H  
ATOM   4538  HD1 TRP A 362     108.599 111.794 118.884  1.00 65.14           H  
ATOM   4539  HE1 TRP A 362     108.419 109.488 119.551  1.00 66.00           H  
ATOM   4540  HE3 TRP A 362     113.289 110.463 118.409  1.00 66.64           H  
ATOM   4541  HZ2 TRP A 362     110.117 107.324 119.842  1.00 65.64           H  
ATOM   4542  HZ3 TRP A 362     113.901 108.286 118.899  1.00 66.42           H  
ATOM   4543  HH2 TRP A 362     112.334 106.743 119.605  1.00 65.95           H  
ATOM   4544  N   SER A 363     113.953 114.787 118.500  1.00 65.06           N  
ATOM   4545  CA  SER A 363     114.601 115.939 117.886  1.00 67.82           C  
ATOM   4546  C   SER A 363     114.500 115.898 116.367  1.00 71.38           C  
ATOM   4547  O   SER A 363     114.591 116.944 115.714  1.00 69.63           O  
ATOM   4548  CB  SER A 363     116.065 116.004 118.317  1.00 69.23           C  
ATOM   4549  OG  SER A 363     116.878 115.198 117.484  1.00 73.31           O  
ATOM   4550  H   SER A 363     114.491 114.183 118.794  1.00 67.56           H  
ATOM   4551  HA  SER A 363     114.162 116.747 118.193  1.00 68.73           H  
ATOM   4552  HB2 SER A 363     116.138 115.688 119.231  1.00 68.74           H  
ATOM   4553  HB3 SER A 363     116.369 116.924 118.261  1.00 68.53           H  
ATOM   4554  HG  SER A 363     117.681 115.251 117.726  1.00 69.08           H  
ATOM   4555  N   TYR A 364     114.258 114.724 115.765  1.00 75.45           N  
ATOM   4556  CA  TYR A 364     114.168 114.581 114.308  1.00 70.57           C  
ATOM   4557  C   TYR A 364     112.722 114.429 113.865  1.00 70.99           C  
ATOM   4558  O   TYR A 364     112.053 113.510 114.314  1.00 72.62           O  
ATOM   4559  CB  TYR A 364     114.971 113.347 113.891  1.00 69.42           C  
ATOM   4560  CG  TYR A 364     115.668 113.344 112.535  1.00 72.11           C  
ATOM   4561  CD1 TYR A 364     115.280 114.170 111.493  1.00 72.41           C  
ATOM   4562  CD2 TYR A 364     116.714 112.464 112.299  1.00 73.74           C  
ATOM   4563  CE1 TYR A 364     115.928 114.129 110.280  1.00 72.74           C  
ATOM   4564  CE2 TYR A 364     117.359 112.416 111.084  1.00 72.41           C  
ATOM   4565  CZ  TYR A 364     116.960 113.257 110.078  1.00 73.51           C  
ATOM   4566  OH  TYR A 364     117.589 113.228 108.858  1.00 75.63           O  
ATOM   4567  H   TYR A 364     114.123 113.973 116.170  1.00 72.20           H  
ATOM   4568  HA  TYR A 364     114.567 115.354 113.867  1.00 71.66           H  
ATOM   4569  HB2 TYR A 364     115.677 113.223 114.544  1.00 71.61           H  
ATOM   4570  HB3 TYR A 364     114.396 112.567 113.906  1.00 71.70           H  
ATOM   4571  HD1 TYR A 364     114.586 114.773 111.595  1.00 72.09           H  
ATOM   4572  HD2 TYR A 364     116.989 111.894 112.977  1.00 72.39           H  
ATOM   4573  HE1 TYR A 364     115.667 114.693 109.598  1.00 72.12           H  
ATOM   4574  HE2 TYR A 364     118.062 111.822 110.951  1.00 72.16           H  
ATOM   4575  HH  TYR A 364     118.387 113.394 108.944  1.00 72.42           H  
ATOM   4576  N   ASN A 365     112.239 115.311 112.994  1.00 67.03           N  
ATOM   4577  CA  ASN A 365     110.875 115.220 112.452  1.00 68.25           C  
ATOM   4578  C   ASN A 365     110.915 114.614 111.054  1.00 72.61           C  
ATOM   4579  O   ASN A 365     111.966 114.599 110.427  1.00 72.81           O  
ATOM   4580  CB  ASN A 365     110.139 116.572 112.431  1.00 66.96           C  
ATOM   4581  CG  ASN A 365     110.995 117.731 111.943  1.00 70.24           C  
ATOM   4582  OD1 ASN A 365     112.063 118.006 112.486  1.00 75.80           O  
ATOM   4583  ND2 ASN A 365     110.507 118.442 110.945  1.00 65.60           N  
ATOM   4584  H   ASN A 365     112.702 115.959 112.680  1.00 69.70           H  
ATOM   4585  HA  ASN A 365     110.324 114.629 113.002  1.00 69.85           H  
ATOM   4586  HB2 ASN A 365     109.372 116.504 111.841  1.00 69.12           H  
ATOM   4587  HB3 ASN A 365     109.846 116.779 113.331  1.00 69.77           H  
ATOM   4588 HD21 ASN A 365     109.621 118.851 111.020  1.00 69.22           H  
ATOM   4589 HD22 ASN A 365     111.044 118.574 110.138  1.00 69.16           H  
ATOM   4590  N   PHE A 366     109.786 114.098 110.560  1.00 69.51           N  
ATOM   4591  CA  PHE A 366     109.735 113.472 109.230  1.00 67.74           C  
ATOM   4592  C   PHE A 366     110.036 114.471 108.170  1.00 69.68           C  
ATOM   4593  O   PHE A 366     110.696 114.157 107.208  1.00 71.54           O  
ATOM   4594  CB  PHE A 366     108.361 112.891 108.948  1.00 66.60           C  
ATOM   4595  CG  PHE A 366     108.319 111.992 107.748  1.00 68.12           C  
ATOM   4596  CD1 PHE A 366     109.099 110.852 107.694  1.00 68.54           C  
ATOM   4597  CD2 PHE A 366     107.490 112.280 106.681  1.00 66.09           C  
ATOM   4598  CE1 PHE A 366     109.059 110.023 106.596  1.00 66.80           C  
ATOM   4599  CE2 PHE A 366     107.442 111.448 105.585  1.00 67.52           C  
ATOM   4600  CZ  PHE A 366     108.231 110.322 105.539  1.00 67.41           C  
ATOM   4601  H   PHE A 366     109.037 114.103 110.979  1.00 68.26           H  
ATOM   4602  HA  PHE A 366     110.409 112.765 109.186  1.00 68.29           H  
ATOM   4603  HB2 PHE A 366     107.737 113.621 108.811  1.00 67.91           H  
ATOM   4604  HB3 PHE A 366     108.078 112.356 109.703  1.00 68.11           H  
ATOM   4605  HD1 PHE A 366     109.663 110.639 108.401  1.00 68.60           H  
ATOM   4606  HD2 PHE A 366     106.954 113.039 106.697  1.00 67.75           H  
ATOM   4607  HE1 PHE A 366     109.591 109.261 106.572  1.00 68.19           H  
ATOM   4608  HE2 PHE A 366     106.885 111.654 104.871  1.00 68.39           H  
ATOM   4609  HZ  PHE A 366     108.202 109.763 104.798  1.00 68.22           H  
ATOM   4610  N   TYR A 367     109.602 115.702 108.372  1.00 71.48           N  
ATOM   4611  CA  TYR A 367     109.822 116.758 107.393  1.00 72.29           C  
ATOM   4612  C   TYR A 367     111.266 117.200 107.329  1.00 68.97           C  
ATOM   4613  O   TYR A 367     111.581 118.004 106.492  1.00 73.43           O  
ATOM   4614  CB  TYR A 367     108.919 117.951 107.686  1.00 71.33           C  
ATOM   4615  CG  TYR A 367     107.498 117.567 108.027  1.00 72.91           C  
ATOM   4616  CD1 TYR A 367     106.615 117.159 107.040  1.00 72.12           C  
ATOM   4617  CD2 TYR A 367     107.048 117.585 109.339  1.00 72.42           C  
ATOM   4618  CE1 TYR A 367     105.321 116.797 107.349  1.00 71.28           C  
ATOM   4619  CE2 TYR A 367     105.760 117.222 109.654  1.00 72.31           C  
ATOM   4620  CZ  TYR A 367     104.901 116.832 108.657  1.00 73.12           C  
ATOM   4621  OH  TYR A 367     103.615 116.470 108.976  1.00 74.11           O  
ATOM   4622  H   TYR A 367     109.224 115.947 109.098  1.00 71.04           H  
ATOM   4623  HA  TYR A 367     109.576 116.424 106.505  1.00 71.71           H  
ATOM   4624  HB2 TYR A 367     108.881 118.510 106.895  1.00 71.37           H  
ATOM   4625  HB3 TYR A 367     109.288 118.460 108.420  1.00 70.89           H  
ATOM   4626  HD1 TYR A 367     106.897 117.135 106.155  1.00 71.56           H  
ATOM   4627  HD2 TYR A 367     107.622 117.846 110.021  1.00 71.40           H  
ATOM   4628  HE1 TYR A 367     104.737 116.532 106.676  1.00 71.33           H  
ATOM   4629  HE2 TYR A 367     105.473 117.245 110.539  1.00 71.55           H  
ATOM   4630  HH  TYR A 367     103.218 117.106 109.311  1.00 71.55           H  
ATOM   4631  N   SER A 368     112.119 116.747 108.236  1.00 62.43           N  
ATOM   4632  CA  SER A 368     113.550 117.035 108.177  1.00 66.27           C  
ATOM   4633  C   SER A 368     114.234 115.817 107.591  1.00 67.88           C  
ATOM   4634  O   SER A 368     115.258 115.960 106.960  1.00 70.81           O  
ATOM   4635  CB  SER A 368     114.131 117.366 109.550  1.00 69.05           C  
ATOM   4636  OG  SER A 368     113.819 118.694 109.921  1.00 68.80           O  
ATOM   4637  H   SER A 368     111.871 116.329 108.942  1.00 68.24           H  
ATOM   4638  HA  SER A 368     113.747 117.794 107.592  1.00 68.25           H  
ATOM   4639  HB2 SER A 368     115.095 117.275 109.506  1.00 68.26           H  
ATOM   4640  HB3 SER A 368     113.781 116.758 110.219  1.00 68.64           H  
ATOM   4641  HG  SER A 368     114.396 119.206 109.644  1.00 67.90           H  
ATOM   4642  N   LEU A 369     113.719 114.617 107.815  1.00 67.93           N  
ATOM   4643  CA  LEU A 369     114.234 113.414 107.168  1.00 68.67           C  
ATOM   4644  C   LEU A 369     114.124 113.521 105.654  1.00 70.32           C  
ATOM   4645  O   LEU A 369     115.072 113.208 104.923  1.00 73.39           O  
ATOM   4646  CB  LEU A 369     113.480 112.182 107.668  1.00 65.22           C  
ATOM   4647  CG  LEU A 369     113.804 110.876 106.938  1.00 64.45           C  
ATOM   4648  CD1 LEU A 369     115.260 110.501 107.149  1.00 67.41           C  
ATOM   4649  CD2 LEU A 369     112.886 109.760 107.387  1.00 69.99           C  
ATOM   4650  H   LEU A 369     113.046 114.485 108.336  1.00 68.77           H  
ATOM   4651  HA  LEU A 369     115.172 113.307 107.396  1.00 69.41           H  
ATOM   4652  HB2 LEU A 369     112.529 112.342 107.569  1.00 68.61           H  
ATOM   4653  HB3 LEU A 369     113.692 112.051 108.606  1.00 69.49           H  
ATOM   4654  HG  LEU A 369     113.664 110.997 105.986  1.00 68.68           H  
ATOM   4655 HD11 LEU A 369     115.414 109.618 106.778  1.00 69.80           H  
ATOM   4656 HD12 LEU A 369     115.823 111.151 106.700  1.00 69.36           H  
ATOM   4657 HD13 LEU A 369     115.449 110.498 108.100  1.00 69.00           H  
ATOM   4658 HD21 LEU A 369     113.078 109.550 108.312  1.00 70.14           H  
ATOM   4659 HD22 LEU A 369     113.045 108.979 106.832  1.00 69.64           H  
ATOM   4660 HD23 LEU A 369     111.966 110.049 107.294  1.00 68.97           H  
ATOM   4661  N   LEU A 370     112.960 113.951 105.163  1.00 67.94           N  
ATOM   4662  CA  LEU A 370     112.781 114.103 103.723  1.00 65.69           C  
ATOM   4663  C   LEU A 370     113.729 115.156 103.167  1.00 64.25           C  
ATOM   4664  O   LEU A 370     114.316 114.976 102.094  1.00 66.90           O  
ATOM   4665  CB  LEU A 370     111.330 114.465 103.404  1.00 60.77           C  
ATOM   4666  CG  LEU A 370     110.305 113.344 103.564  1.00 60.00           C  
ATOM   4667  CD1 LEU A 370     108.906 113.924 103.667  1.00 62.83           C  
ATOM   4668  CD2 LEU A 370     110.396 112.360 102.409  1.00 58.95           C  
ATOM   4669  H   LEU A 370     112.272 114.159 105.634  1.00 65.47           H  
ATOM   4670  HA  LEU A 370     112.984 113.260 103.289  1.00 64.84           H  
ATOM   4671  HB2 LEU A 370     111.288 114.766 102.483  1.00 64.40           H  
ATOM   4672  HB3 LEU A 370     111.061 115.190 103.991  1.00 64.41           H  
ATOM   4673  HG  LEU A 370     110.491 112.860 104.384  1.00 65.00           H  
ATOM   4674 HD11 LEU A 370     108.805 114.352 104.532  1.00 64.83           H  
ATOM   4675 HD12 LEU A 370     108.782 114.575 102.958  1.00 64.62           H  
ATOM   4676 HD13 LEU A 370     108.260 113.206 103.574  1.00 64.55           H  
ATOM   4677 HD21 LEU A 370     110.073 112.792 101.601  1.00 64.01           H  
ATOM   4678 HD22 LEU A 370     109.849 111.586 102.610  1.00 64.10           H  
ATOM   4679 HD23 LEU A 370     111.321 112.091 102.293  1.00 64.00           H  
ATOM   4680  N   SER A 371     113.894 116.266 103.889  1.00 57.79           N  
ATOM   4681  CA  SER A 371     114.796 117.315 103.428  1.00 57.99           C  
ATOM   4682  C   SER A 371     116.233 116.814 103.360  1.00 61.47           C  
ATOM   4683  O   SER A 371     116.959 117.122 102.410  1.00 68.89           O  
ATOM   4684  CB  SER A 371     114.692 118.531 104.345  1.00 61.08           C  
ATOM   4685  OG  SER A 371     113.342 118.939 104.489  1.00 60.89           O  
ATOM   4686  H   SER A 371     113.501 116.431 104.635  1.00 63.27           H  
ATOM   4687  HA  SER A 371     114.531 117.588 102.535  1.00 63.05           H  
ATOM   4688  HB2 SER A 371     115.048 118.301 105.217  1.00 63.50           H  
ATOM   4689  HB3 SER A 371     115.202 119.260 103.959  1.00 62.79           H  
ATOM   4690  HG  SER A 371     112.887 118.317 104.822  1.00 62.94           H  
ATOM   4691  N   ASP A 372     116.662 116.038 104.356  1.00 65.18           N  
ATOM   4692  CA  ASP A 372     118.027 115.521 104.351  1.00 70.12           C  
ATOM   4693  C   ASP A 372     118.233 114.485 103.254  1.00 71.69           C  
ATOM   4694  O   ASP A 372     119.295 114.459 102.621  1.00 70.21           O  
ATOM   4695  CB  ASP A 372     118.366 114.930 105.717  1.00 69.70           C  
ATOM   4696  CG  ASP A 372     118.722 115.994 106.737  1.00 70.85           C  
ATOM   4697  OD1 ASP A 372     117.856 116.838 107.047  1.00 68.69           O  
ATOM   4698  OD2 ASP A 372     119.871 115.991 107.224  1.00 72.89           O  
ATOM   4699  H   ASP A 372     116.190 115.801 105.035  1.00 68.69           H  
ATOM   4700  HA  ASP A 372     118.638 116.255 104.184  1.00 69.47           H  
ATOM   4701  HB2 ASP A 372     117.598 114.439 106.051  1.00 69.32           H  
ATOM   4702  HB3 ASP A 372     119.126 114.336 105.626  1.00 69.78           H  
ATOM   4703  N   ILE A 373     117.243 113.624 103.010  1.00 70.05           N  
ATOM   4704  CA  ILE A 373     117.356 112.681 101.902  1.00 72.00           C  
ATOM   4705  C   ILE A 373     117.437 113.429 100.578  1.00 71.43           C  
ATOM   4706  O   ILE A 373     118.237 113.084  99.700  1.00 74.76           O  
ATOM   4707  CB  ILE A 373     116.183 111.684 101.923  1.00 71.05           C  
ATOM   4708  CG1 ILE A 373     116.369 110.680 103.064  1.00 72.88           C  
ATOM   4709  CG2 ILE A 373     116.077 110.966 100.581  1.00 72.12           C  
ATOM   4710  CD1 ILE A 373     115.212 109.718 103.243  1.00 69.23           C  
ATOM   4711  H   ILE A 373     116.512 113.568 103.461  1.00 70.88           H  
ATOM   4712  HA  ILE A 373     118.177 112.174 102.006  1.00 71.75           H  
ATOM   4713  HB  ILE A 373     115.362 112.176 102.076  1.00 71.14           H  
ATOM   4714 HG12 ILE A 373     117.165 110.153 102.887  1.00 72.23           H  
ATOM   4715 HG13 ILE A 373     116.480 111.169 103.894  1.00 71.97           H  
ATOM   4716 HG21 ILE A 373     115.689 111.570  99.928  1.00 71.88           H  
ATOM   4717 HG22 ILE A 373     116.964 110.697 100.296  1.00 71.90           H  
ATOM   4718 HG23 ILE A 373     115.509 110.187 100.674  1.00 71.80           H  
ATOM   4719 HD11 ILE A 373     115.247 109.043 102.548  1.00 71.28           H  
ATOM   4720 HD12 ILE A 373     115.288 109.296 104.115  1.00 71.96           H  
ATOM   4721 HD13 ILE A 373     114.379 110.212 103.189  1.00 70.75           H  
ATOM   4722  N   GLY A 374     116.608 114.460 100.409  1.00 64.71           N  
ATOM   4723  CA  GLY A 374     116.685 115.266  99.205  1.00 66.10           C  
ATOM   4724  C   GLY A 374     118.030 115.949  99.050  1.00 67.66           C  
ATOM   4725  O   GLY A 374     118.558 116.053  97.944  1.00 70.64           O  
ATOM   4726  H   GLY A 374     116.004 114.707 100.970  1.00 67.84           H  
ATOM   4727  HA2 GLY A 374     116.536 114.702  98.429  1.00 68.13           H  
ATOM   4728  HA3 GLY A 374     115.996 115.947  99.226  1.00 67.50           H  
ATOM   4729  N   GLY A 375     118.596 116.432 100.155  1.00 66.57           N  
ATOM   4730  CA  GLY A 375     119.915 117.038 100.092  1.00 65.40           C  
ATOM   4731  C   GLY A 375     120.987 116.043  99.696  1.00 70.63           C  
ATOM   4732  O   GLY A 375     121.883 116.360  98.909  1.00 75.74           O  
ATOM   4733  H   GLY A 375     118.241 116.421 100.938  1.00 69.84           H  
ATOM   4734  HA2 GLY A 375     120.143 117.408 100.958  1.00 69.36           H  
ATOM   4735  HA3 GLY A 375     119.910 117.758  99.441  1.00 69.08           H  
ATOM   4736  N   SER A 376     120.914 114.825 100.236  1.00 71.72           N  
ATOM   4737  CA  SER A 376     121.857 113.786  99.837  1.00 73.64           C  
ATOM   4738  C   SER A 376     121.732 113.484  98.350  1.00 78.81           C  
ATOM   4739  O   SER A 376     122.739 113.358  97.639  1.00 80.35           O  
ATOM   4740  CB  SER A 376     121.622 112.522 100.664  1.00 71.22           C  
ATOM   4741  OG  SER A 376     121.988 112.723 102.018  1.00 75.26           O  
ATOM   4742  H   SER A 376     120.337 114.580 100.824  1.00 73.18           H  
ATOM   4743  HA  SER A 376     122.761 114.094 100.008  1.00 74.30           H  
ATOM   4744  HB2 SER A 376     122.158 111.801 100.298  1.00 74.55           H  
ATOM   4745  HB3 SER A 376     120.682 112.289 100.624  1.00 73.93           H  
ATOM   4746  HG  SER A 376     121.879 112.013 102.454  1.00 75.02           H  
ATOM   4747  N   LEU A 377     120.496 113.370  97.858  1.00 78.03           N  
ATOM   4748  CA  LEU A 377     120.284 113.105  96.438  1.00 71.07           C  
ATOM   4749  C   LEU A 377     120.807 114.250  95.579  1.00 72.63           C  
ATOM   4750  O   LEU A 377     121.427 114.020  94.535  1.00 78.22           O  
ATOM   4751  CB  LEU A 377     118.797 112.872  96.165  1.00 69.76           C  
ATOM   4752  CG  LEU A 377     118.130 111.643  96.791  1.00 73.02           C  
ATOM   4753  CD1 LEU A 377     117.028 111.122  95.883  1.00 71.72           C  
ATOM   4754  CD2 LEU A 377     119.132 110.547  97.086  1.00 72.80           C  
ATOM   4755  H   LEU A 377     119.774 113.442  98.321  1.00 74.21           H  
ATOM   4756  HA  LEU A 377     120.778 112.310  96.186  1.00 73.49           H  
ATOM   4757  HB2 LEU A 377     118.312 113.649  96.481  1.00 73.43           H  
ATOM   4758  HB3 LEU A 377     118.681 112.796  95.205  1.00 73.62           H  
ATOM   4759  HG  LEU A 377     117.721 111.904  97.630  1.00 74.29           H  
ATOM   4760 HD11 LEU A 377     117.432 110.635  95.147  1.00 73.87           H  
ATOM   4761 HD12 LEU A 377     116.516 111.871  95.544  1.00 73.75           H  
ATOM   4762 HD13 LEU A 377     116.454 110.530  96.394  1.00 73.46           H  
ATOM   4763 HD21 LEU A 377     119.712 110.830  97.811  1.00 73.84           H  
ATOM   4764 HD22 LEU A 377     118.654 109.741  97.340  1.00 74.26           H  
ATOM   4765 HD23 LEU A 377     119.652 110.386  96.285  1.00 73.86           H  
ATOM   4766  N   GLY A 378     120.564 115.490  96.001  1.00 70.08           N  
ATOM   4767  CA  GLY A 378     121.005 116.652  95.256  1.00 71.39           C  
ATOM   4768  C   GLY A 378     122.485 116.925  95.331  1.00 70.18           C  
ATOM   4769  O   GLY A 378     123.008 117.679  94.506  1.00 71.79           O  
ATOM   4770  H   GLY A 378     120.139 115.680  96.724  1.00 71.70           H  
ATOM   4771  HA2 GLY A 378     120.539 117.434  95.589  1.00 71.26           H  
ATOM   4772  HA3 GLY A 378     120.764 116.536  94.326  1.00 72.15           H  
ATOM   4773  N   LEU A 379     123.171 116.341  96.313  1.00 66.23           N  
ATOM   4774  CA  LEU A 379     124.623 116.447  96.391  1.00 72.83           C  
ATOM   4775  C   LEU A 379     125.298 115.345  95.579  1.00 75.86           C  
ATOM   4776  O   LEU A 379     126.160 115.624  94.738  1.00 76.42           O  
ATOM   4777  CB  LEU A 379     125.073 116.393  97.856  1.00 72.81           C  
ATOM   4778  CG  LEU A 379     126.554 116.091  98.103  1.00 73.55           C  
ATOM   4779  CD1 LEU A 379     127.435 117.118  97.410  1.00 71.99           C  
ATOM   4780  CD2 LEU A 379     126.849 116.053  99.590  1.00 73.79           C  
ATOM   4781  H   LEU A 379     122.817 115.877  96.944  1.00 72.20           H  
ATOM   4782  HA  LEU A 379     124.898 117.301  96.026  1.00 73.10           H  
ATOM   4783  HB2 LEU A 379     124.883 117.253  98.264  1.00 72.96           H  
ATOM   4784  HB3 LEU A 379     124.559 115.705  98.307  1.00 72.53           H  
ATOM   4785  HG  LEU A 379     126.768 115.218  97.741  1.00 73.13           H  
ATOM   4786 HD11 LEU A 379     128.351 117.000  97.706  1.00 72.65           H  
ATOM   4787 HD12 LEU A 379     127.123 118.007  97.643  1.00 72.90           H  
ATOM   4788 HD13 LEU A 379     127.378 116.989  96.450  1.00 73.18           H  
ATOM   4789 HD21 LEU A 379     126.302 115.365 100.002  1.00 73.38           H  
ATOM   4790 HD22 LEU A 379     126.639 116.918  99.976  1.00 73.09           H  
ATOM   4791 HD23 LEU A 379     127.788 115.851  99.720  1.00 73.03           H  
ATOM   4792  N   PHE A 380     124.915 114.089  95.818  1.00 75.62           N  
ATOM   4793  CA  PHE A 380     125.615 112.974  95.181  1.00 76.85           C  
ATOM   4794  C   PHE A 380     125.281 112.802  93.699  1.00 77.68           C  
ATOM   4795  O   PHE A 380     126.170 112.535  92.883  1.00 79.20           O  
ATOM   4796  CB  PHE A 380     125.529 111.679  95.995  1.00 78.63           C  
ATOM   4797  CG  PHE A 380     126.343 111.704  97.256  1.00 78.47           C  
ATOM   4798  CD1 PHE A 380     127.689 111.379  97.233  1.00 77.13           C  
ATOM   4799  CD2 PHE A 380     125.765 112.052  98.463  1.00 77.85           C  
ATOM   4800  CE1 PHE A 380     128.441 111.402  98.389  1.00 74.57           C  
ATOM   4801  CE2 PHE A 380     126.513 112.077  99.622  1.00 77.70           C  
ATOM   4802  CZ  PHE A 380     127.853 111.750  99.585  1.00 76.24           C  
ATOM   4803  H   PHE A 380     124.268 113.860  96.335  1.00 76.82           H  
ATOM   4804  HA  PHE A 380     124.684 112.717  95.157  1.00 77.08           H  
ATOM   4805  HB2 PHE A 380     125.852 110.946  95.448  1.00 78.04           H  
ATOM   4806  HB3 PHE A 380     124.606 111.519  96.248  1.00 77.65           H  
ATOM   4807  HD1 PHE A 380     128.092 111.143  96.428  1.00 77.98           H  
ATOM   4808  HD2 PHE A 380     124.862 112.273  98.493  1.00 77.73           H  
ATOM   4809  HE1 PHE A 380     129.344 111.182  98.362  1.00 77.29           H  
ATOM   4810  HE2 PHE A 380     126.114 112.312 100.429  1.00 77.63           H  
ATOM   4811  HZ  PHE A 380     128.358 111.767 100.366  1.00 77.57           H  
ATOM   4812  N   LEU A 381     124.004 112.949  93.331  1.00 78.55           N  
ATOM   4813  CA  LEU A 381     123.577 112.703  91.959  1.00 78.69           C  
ATOM   4814  C   LEU A 381     122.721 113.805  91.355  1.00 76.38           C  
ATOM   4815  O   LEU A 381     122.447 113.748  90.151  1.00 80.26           O  
ATOM   4816  CB  LEU A 381     122.788 111.387  91.863  1.00 78.71           C  
ATOM   4817  CG  LEU A 381     123.249 110.209  92.719  1.00 80.95           C  
ATOM   4818  CD1 LEU A 381     122.094 109.257  92.954  1.00 78.57           C  
ATOM   4819  CD2 LEU A 381     124.402 109.490  92.046  1.00 81.11           C  
ATOM   4820  H   LEU A 381     123.366 113.195  93.852  1.00 79.08           H  
ATOM   4821  HA  LEU A 381     124.362 112.612  91.398  1.00 79.63           H  
ATOM   4822  HB2 LEU A 381     122.812 111.092  90.939  1.00 79.66           H  
ATOM   4823  HB3 LEU A 381     121.870 111.573  92.111  1.00 79.10           H  
ATOM   4824  HG  LEU A 381     123.552 110.529  93.582  1.00 79.89           H  
ATOM   4825 HD11 LEU A 381     122.413 108.501  93.471  1.00 79.77           H  
ATOM   4826 HD12 LEU A 381     121.394 109.722  93.440  1.00 79.41           H  
ATOM   4827 HD13 LEU A 381     121.757 108.952  92.098  1.00 79.57           H  
ATOM   4828 HD21 LEU A 381     124.103 109.157  91.185  1.00 79.98           H  
ATOM   4829 HD22 LEU A 381     124.683 108.752  92.606  1.00 80.29           H  
ATOM   4830 HD23 LEU A 381     125.135 110.114  91.925  1.00 79.88           H  
ATOM   4831  N   GLY A 382     122.290 114.795  92.131  1.00 72.95           N  
ATOM   4832  CA  GLY A 382     121.357 115.772  91.599  1.00 76.65           C  
ATOM   4833  C   GLY A 382     120.033 115.164  91.199  1.00 78.98           C  
ATOM   4834  O   GLY A 382     119.404 115.632  90.244  1.00 79.08           O  
ATOM   4835  H   GLY A 382     122.517 114.919  92.951  1.00 76.89           H  
ATOM   4836  HA2 GLY A 382     121.748 116.186  90.814  1.00 77.03           H  
ATOM   4837  HA3 GLY A 382     121.196 116.464  92.256  1.00 77.07           H  
ATOM   4838  N   ALA A 383     119.591 114.131  91.910  1.00 77.12           N  
ATOM   4839  CA  ALA A 383     118.378 113.411  91.564  1.00 78.26           C  
ATOM   4840  C   ALA A 383     117.175 114.074  92.233  1.00 79.65           C  
ATOM   4841  O   ALA A 383     117.290 115.117  92.881  1.00 78.88           O  
ATOM   4842  CB  ALA A 383     118.510 111.942  91.961  1.00 75.84           C  
ATOM   4843  H   ALA A 383     119.987 113.824  92.609  1.00 77.65           H  
ATOM   4844  HA  ALA A 383     118.247 113.451  90.603  1.00 78.20           H  
ATOM   4845  HB1 ALA A 383     119.267 111.556  91.495  1.00 77.29           H  
ATOM   4846  HB2 ALA A 383     118.648 111.886  92.920  1.00 77.89           H  
ATOM   4847  HB3 ALA A 383     117.696 111.473  91.717  1.00 77.61           H  
ATOM   4848  N   SER A 384     116.003 113.468  92.078  1.00 83.80           N  
ATOM   4849  CA  SER A 384     114.768 113.993  92.648  1.00 82.20           C  
ATOM   4850  C   SER A 384     113.672 112.964  92.414  1.00 83.99           C  
ATOM   4851  O   SER A 384     113.902 111.907  91.819  1.00 86.17           O  
ATOM   4852  CB  SER A 384     114.390 115.343  92.036  1.00 84.18           C  
ATOM   4853  OG  SER A 384     113.496 115.175  90.950  1.00 85.04           O  
ATOM   4854  H   SER A 384     115.895 112.737  91.637  1.00 83.92           H  
ATOM   4855  HA  SER A 384     114.879 114.109  93.605  1.00 83.84           H  
ATOM   4856  HB2 SER A 384     115.191 115.787  91.716  1.00 84.03           H  
ATOM   4857  HB3 SER A 384     113.961 115.886  92.715  1.00 84.62           H  
ATOM   4858  HG  SER A 384     113.337 115.918  90.592  1.00 84.28           H  
ATOM   4859  N   ILE A 385     112.492 113.239  92.968  1.00 92.38           N  
ATOM   4860  CA  ILE A 385     111.376 112.326  92.788  1.00 94.29           C  
ATOM   4861  C   ILE A 385     111.127 112.351  91.308  1.00 95.34           C  
ATOM   4862  O   ILE A 385     111.235 111.326  90.670  1.00 94.78           O  
ATOM   4863  CB  ILE A 385     110.106 112.727  93.590  1.00 94.49           C  
ATOM   4864  CG1 ILE A 385     110.312 112.497  95.099  1.00 93.38           C  
ATOM   4865  CG2 ILE A 385     108.876 111.995  93.064  1.00 94.28           C  
ATOM   4866  CD1 ILE A 385     110.676 111.082  95.508  1.00 91.72           C  
ATOM   4867  H   ILE A 385     112.292 113.928  93.449  1.00 92.97           H  
ATOM   4868  HA  ILE A 385     111.642 111.415  93.025  1.00 93.15           H  
ATOM   4869  HB  ILE A 385     109.941 113.674  93.461  1.00 93.42           H  
ATOM   4870 HG12 ILE A 385     111.032 113.071  95.402  1.00 93.11           H  
ATOM   4871 HG13 ILE A 385     109.499 112.737  95.569  1.00 93.56           H  
ATOM   4872 HG21 ILE A 385     108.518 112.480  92.316  1.00 93.50           H  
ATOM   4873 HG22 ILE A 385     108.213 111.950  93.756  1.00 93.41           H  
ATOM   4874 HG23 ILE A 385     109.117 111.106  92.796  1.00 93.50           H  
ATOM   4875 HD11 ILE A 385     110.359 110.934  96.401  1.00 93.34           H  
ATOM   4876 HD12 ILE A 385     111.631 110.988  95.485  1.00 92.80           H  
ATOM   4877 HD13 ILE A 385     110.271 110.450  94.914  1.00 93.23           H  
ATOM   4878  N   LEU A 386     110.858 113.529  90.760  1.00 95.61           N  
ATOM   4879  CA  LEU A 386     110.590 113.643  89.341  1.00 95.54           C  
ATOM   4880  C   LEU A 386     111.664 112.897  88.603  1.00 97.12           C  
ATOM   4881  O   LEU A 386     111.345 112.027  87.827  1.00 98.19           O  
ATOM   4882  CB  LEU A 386     110.546 115.084  88.847  1.00 92.56           C  
ATOM   4883  CG  LEU A 386     109.186 115.783  88.873  1.00 93.21           C  
ATOM   4884  CD1 LEU A 386     108.536 115.762  90.250  1.00 91.72           C  
ATOM   4885  CD2 LEU A 386     109.337 117.213  88.380  1.00 93.07           C  
ATOM   4886  H   LEU A 386     110.838 114.264  91.199  1.00 93.83           H  
ATOM   4887  HA  LEU A 386     109.732 113.216  89.137  1.00 94.01           H  
ATOM   4888  HB2 LEU A 386     111.169 115.627  89.352  1.00 93.69           H  
ATOM   4889  HB3 LEU A 386     110.834 115.068  87.922  1.00 93.73           H  
ATOM   4890  HG  LEU A 386     108.592 115.323  88.260  1.00 94.00           H  
ATOM   4891 HD11 LEU A 386     108.270 114.865  90.465  1.00 93.49           H  
ATOM   4892 HD12 LEU A 386     107.764 116.331  90.238  1.00 93.79           H  
ATOM   4893 HD13 LEU A 386     109.164 116.083  90.900  1.00 93.73           H  
ATOM   4894 HD21 LEU A 386     109.784 117.731  89.054  1.00 94.03           H  
ATOM   4895 HD22 LEU A 386     108.466 117.578  88.211  1.00 93.87           H  
ATOM   4896 HD23 LEU A 386     109.852 117.219  87.571  1.00 93.63           H  
ATOM   4897  N   SER A 387     112.936 113.189  88.850  1.00 89.92           N  
ATOM   4898  CA  SER A 387     114.008 112.555  88.067  1.00 88.91           C  
ATOM   4899  C   SER A 387     113.892 111.069  88.097  1.00 93.27           C  
ATOM   4900  O   SER A 387     113.719 110.442  87.061  1.00 95.02           O  
ATOM   4901  CB  SER A 387     115.409 112.949  88.540  1.00 87.78           C  
ATOM   4902  OG  SER A 387     116.322 111.878  88.408  1.00 90.08           O  
ATOM   4903  H   SER A 387     113.188 113.746  89.450  1.00 90.55           H  
ATOM   4904  HA  SER A 387     113.926 112.843  87.134  1.00 90.68           H  
ATOM   4905  HB2 SER A 387     115.394 113.218  89.466  1.00 90.18           H  
ATOM   4906  HB3 SER A 387     115.721 113.688  87.996  1.00 90.04           H  
ATOM   4907  HG  SER A 387     116.698 111.739  89.125  1.00 90.73           H  
ATOM   4908  N   MET A 388     113.979 110.492  89.275  1.00 99.12           N  
ATOM   4909  CA  MET A 388     113.968 109.049  89.374  1.00 98.90           C  
ATOM   4910  C   MET A 388     112.784 108.514  88.600  1.00 99.53           C  
ATOM   4911  O   MET A 388     112.940 107.668  87.703  1.00 98.72           O  
ATOM   4912  CB  MET A 388     113.894 108.640  90.843  1.00 99.25           C  
ATOM   4913  CG  MET A 388     113.731 107.153  91.096  1.00 99.23           C  
ATOM   4914  SD  MET A 388     114.466 106.611  92.656  1.00104.11           S  
ATOM   4915  CE  MET A 388     113.729 107.759  93.821  1.00 99.60           C  
ATOM   4916  H   MET A 388     114.040 110.917  90.021  1.00 98.00           H  
ATOM   4917  HA  MET A 388     114.797 108.693  88.991  1.00 98.17           H  
ATOM   4918  HB2 MET A 388     113.139 109.084  91.259  1.00 98.54           H  
ATOM   4919  HB3 MET A 388     114.716 108.916  91.278  1.00 98.50           H  
ATOM   4920  HG2 MET A 388     114.159 106.658  90.381  1.00 98.54           H  
ATOM   4921  HG3 MET A 388     112.785 106.948  91.130  1.00 98.71           H  
ATOM   4922  HE1 MET A 388     114.235 108.575  93.822  1.00 98.77           H  
ATOM   4923  HE2 MET A 388     113.742 107.367  94.696  1.00 98.47           H  
ATOM   4924  HE3 MET A 388     112.822 107.937  93.558  1.00 98.62           H  
ATOM   4925  N   CYS A 389     111.605 109.038  88.907  1.00 99.48           N  
ATOM   4926  CA  CYS A 389     110.393 108.573  88.258  1.00100.77           C  
ATOM   4927  C   CYS A 389     110.530 108.569  86.748  1.00101.12           C  
ATOM   4928  O   CYS A 389     110.450 107.510  86.140  1.00 98.87           O  
ATOM   4929  CB  CYS A 389     109.200 109.425  88.689  1.00 99.67           C  
ATOM   4930  SG  CYS A 389     107.677 109.073  87.785  1.00103.46           S  
ATOM   4931  H   CYS A 389     111.491 109.664  89.485  1.00 99.23           H  
ATOM   4932  HA  CYS A 389     110.218 107.653  88.543  1.00 99.94           H  
ATOM   4933  HB2 CYS A 389     109.398 110.365  88.553  1.00 99.55           H  
ATOM   4934  HB3 CYS A 389     109.024 109.263  89.630  1.00 99.46           H  
ATOM   4935  HG  CYS A 389     107.730 109.693  86.598  1.00100.19           H
TER    4935  HG  CYS A 389  
ATOM   5144  O   ILE B  46     104.429 114.501  90.643  1.00 30.00           O  
ATOM   5145  N   ILE B  46     101.988 113.071  88.537  1.00 30.00           N  
ATOM   5146  CA  ILE B  46     103.155 112.933  89.390  1.00 30.00           C  
ATOM   5147  C   ILE B  46     103.805 114.261  89.602  1.00 30.00           C  
ATOM   5148  CB  ILE B  46     104.177 111.952  88.803  1.00 30.00           C  
ATOM   5149  CG1 ILE B  46     104.501 110.860  89.821  1.00 30.00           C  
ATOM   5150  CG2 ILE B  46     105.439 112.669  88.347  1.00 30.00           C  
ATOM   5151  CD1 ILE B  46     103.331 109.954  90.125  1.00 30.00           C  
ATOM   5152  O   ILE B  47     103.902 117.942  90.594  1.00 30.00           O  
ATOM   5153  N   ILE B  47     103.710 115.145  88.629  1.00 30.00           N  
ATOM   5154  CA  ILE B  47     104.290 116.449  88.799  1.00 30.00           C  
ATOM   5155  C   ILE B  47     103.409 117.197  89.762  1.00 30.00           C  
ATOM   5156  CB  ILE B  47     104.429 117.203  87.474  1.00 30.00           C  
ATOM   5157  CG1 ILE B  47     105.831 117.002  86.897  1.00 30.00           C  
ATOM   5158  CG2 ILE B  47     104.162 118.686  87.660  1.00 30.00           C  
ATOM   5159  CD1 ILE B  47     106.086 115.608  86.369  1.00 30.00           C  
ATOM   5160  O   ILE B  48     101.134 118.036  92.911  1.00 30.00           O  
ATOM   5161  N   ILE B  48     102.103 116.978  89.681  1.00 30.00           N  
ATOM   5162  CA  ILE B  48     101.168 117.708  90.542  1.00 30.00           C  
ATOM   5163  C   ILE B  48     101.210 117.232  91.994  1.00 30.00           C  
ATOM   5164  CB  ILE B  48      99.727 117.663  89.992  1.00 30.00           C  
ATOM   5165  CG1 ILE B  48      99.530 118.747  88.935  1.00 30.00           C  
ATOM   5166  CG2 ILE B  48      98.707 117.821  91.107  1.00 30.00           C  
ATOM   5167  CD1 ILE B  48      98.309 118.532  88.069  1.00 30.00           C  
ATOM   5168  O   ILE B  49     102.852 116.024  95.357  1.00 30.00           O  
ATOM   5169  N   ILE B  49     101.342 115.931  92.206  1.00 30.00           N  
ATOM   5170  CA  ILE B  49     101.416 115.407  93.561  1.00 30.00           C  
ATOM   5171  C   ILE B  49     102.771 115.721  94.170  1.00 30.00           C  
ATOM   5172  CB  ILE B  49     101.124 113.893  93.624  1.00 30.00           C  
ATOM   5173  CG1 ILE B  49     100.114 113.595  94.732  1.00 30.00           C  
ATOM   5174  CG2 ILE B  49     102.397 113.089  93.843  1.00 30.00           C  
ATOM   5175  CD1 ILE B  49      99.821 112.122  94.900  1.00 30.00           C  
ATOM   5176  N   SER B  50     103.842 115.648  93.382  1.00 85.75           N  
ATOM   5177  CA  SER B  50     105.131 116.057  93.905  1.00 85.24           C  
ATOM   5178  C   SER B  50     105.316 117.502  94.222  1.00 85.57           C  
ATOM   5179  O   SER B  50     106.177 117.863  95.015  1.00 87.56           O  
ATOM   5180  CB  SER B  50     106.354 115.267  93.443  1.00 86.43           C  
ATOM   5181  OG  SER B  50     106.766 115.690  92.157  1.00 86.83           O  
ATOM   5182  H   SER B  50     103.859 115.379  92.564  1.00 85.99           H  
ATOM   5183  HA  SER B  50     105.250 116.385  92.992  1.00 86.04           H  
ATOM   5184  HB2 SER B  50     107.082 115.415  94.066  1.00 86.06           H  
ATOM   5185  HB3 SER B  50     106.128 114.325  93.412  1.00 86.21           H  
ATOM   5186  HG  SER B  50     107.583 115.727  92.127  1.00 85.84           H  
ATOM   5187  N   CYS B  51     104.492 118.329  93.602  1.00 91.54           N  
ATOM   5188  CA  CYS B  51     104.583 119.751  93.839  1.00 92.01           C  
ATOM   5189  C   CYS B  51     103.759 120.097  95.057  1.00 95.35           C  
ATOM   5190  O   CYS B  51     104.093 121.037  95.773  1.00 96.70           O  
ATOM   5191  CB  CYS B  51     104.102 120.538  92.629  1.00 91.65           C  
ATOM   5192  SG  CYS B  51     104.579 122.275  92.691  1.00 97.03           S  
ATOM   5193  H   CYS B  51     103.883 118.107  93.035  1.00 92.28           H  
ATOM   5194  HA  CYS B  51     105.504 120.025  94.020  1.00 92.24           H  
ATOM   5195  HB2 CYS B  51     103.133 120.494  92.581  1.00 92.18           H  
ATOM   5196  HB3 CYS B  51     104.495 120.159  91.827  1.00 92.12           H  
ATOM   5197  HG  CYS B  51     105.664 122.415  93.465  1.00 92.61           H  
ATOM   5198  N   ILE B  52     102.672 119.372  95.295  1.00 96.15           N  
ATOM   5199  CA  ILE B  52     101.900 119.618  96.509  1.00 95.83           C  
ATOM   5200  C   ILE B  52     102.764 119.110  97.653  1.00 93.55           C  
ATOM   5201  O   ILE B  52     102.730 119.676  98.740  1.00 90.95           O  
ATOM   5202  CB  ILE B  52     100.500 118.952  96.482  1.00 96.99           C  
ATOM   5203  CG1 ILE B  52      99.589 119.624  95.435  1.00 95.56           C  
ATOM   5204  CG2 ILE B  52      99.853 118.958  97.865  1.00 94.71           C  
ATOM   5205  CD1 ILE B  52      98.945 120.930  95.852  1.00 93.65           C  
ATOM   5206  H   ILE B  52     102.347 118.789  94.753  1.00 93.92           H  
ATOM   5207  HA  ILE B  52     101.770 120.580  96.632  1.00 94.06           H  
ATOM   5208  HB  ILE B  52     100.612 118.023  96.226  1.00 94.41           H  
ATOM   5209 HG12 ILE B  52     100.101 119.812  94.637  1.00 94.26           H  
ATOM   5210 HG13 ILE B  52      98.875 119.006  95.214  1.00 94.18           H  
ATOM   5211 HG21 ILE B  52     100.005 119.803  98.294  1.00 94.21           H  
ATOM   5212 HG22 ILE B  52     100.229 118.249  98.390  1.00 94.19           H  
ATOM   5213 HG23 ILE B  52      98.910 118.809  97.770  1.00 94.12           H  
ATOM   5214 HD11 ILE B  52      99.546 121.433  96.407  1.00 93.97           H  
ATOM   5215 HD12 ILE B  52      98.744 121.436  95.062  1.00 94.04           H  
ATOM   5216 HD13 ILE B  52      98.134 120.744  96.331  1.00 94.07           H  
ATOM   5217  N   GLY B  53     103.566 118.071  97.411  1.00 88.97           N  
ATOM   5218  CA  GLY B  53     104.478 117.586  98.441  1.00 90.87           C  
ATOM   5219  C   GLY B  53     105.630 118.531  98.718  1.00 89.64           C  
ATOM   5220  O   GLY B  53     105.874 118.848  99.863  1.00 89.77           O
[truncated: 781,119 more chars]
