# Supplementary material for: A proton-gated channel identified in the centipede antenna
Source: EMBO Rep. 2025 Oct 20;26(24):6083–95. doi: 10.1038/s44319-025-00606-2 (PMC12714832; doi:10.1038/s44319-025-00606-2)
Supplement: Supplementary file 7 — Source data Fig. 3 [file 44319_2025_606_MOESM7_ESM.zip › Figure3D/Figure3D_Pad_hole_curve.csv]

radius	cenxyz.cvec
9.90724	79.0982
9.80567	79.2232
9.70458	79.3482
9.60379	79.4732
9.5035	79.5982
9.404	79.7232
9.30423	79.8482
9.18913	79.9732
9.07359	80.0982
8.95537	80.2232
8.83717	80.3482
8.71946	80.4732
8.60192	80.5982
8.48448	80.7232
8.36714	80.8482
8.25005	80.9732
8.13316	81.0982
8.01628	81.2232
7.89959	81.3482
7.78333	81.4732
7.66692	81.5982
7.55122	81.7232
7.43548	81.8482
7.31995	81.9732
7.20467	82.0982
7.08979	82.2232
6.9752	82.3482
6.86079	82.4732
6.74646	82.5982
6.63299	82.7232
6.51986	82.8482
6.40708	82.9732
6.29467	83.0982
6.18263	83.2232
6.071	83.3482
5.95956	83.4732
5.84856	83.5982
5.73802	83.7232
5.62795	83.8482
5.5185	83.9732
5.40956	84.0982
5.30075	84.2232
5.19249	84.3482
5.0853	84.4732
4.97872	84.5982
4.87268	84.7232
4.76632	84.8482
4.66243	84.9732
4.55737	85.0982
4.45415	85.2232
4.35176	85.3482
4.25051	85.4732
4.15019	85.5982
4.05084	85.7232
3.95231	85.8482
3.85478	85.9732
3.75837	86.0982
3.66316	86.2232
3.5692	86.3482
3.47709	86.4732
3.38486	86.5982
3.2954	86.7232
3.2075	86.8482
3.1205	86.9732
3.03522	87.0982
2.95258	87.2232
2.87186	87.3482
2.79321	87.4732
2.7167	87.5982
2.64236	87.7232
2.57041	87.8482
2.5007	87.9732
2.4334	88.0982
2.36905	88.2232
2.30722	88.3482
2.24921	88.4732
2.19397	88.5982
2.14214	88.7232
2.09376	88.8482
2.04898	88.9732
2.00792	89.0982
1.97071	89.2232
1.93747	89.3482
1.90945	89.4732
1.88265	89.5982
1.86223	89.7232
1.84617	89.8482
1.83469	89.9732
1.82768	90.0982
1.82515	90.2232
1.82635	90.3482
1.83251	90.4732
1.84261	90.5982
1.8575	90.7232
1.87666	90.8482
1.90067	90.9732
1.92707	91.0982
1.95941	91.2232
1.99576	91.3482
2.03587	91.4732
2.07961	91.5982
2.12643	91.7232
2.17676	91.8482
2.21947	91.9732
2.24701	92.0982
2.26381	92.2232
2.28432	92.3482
2.30297	92.4732
2.27306	92.5982
2.19376	92.7232
2.11658	92.8482
2.04182	92.9732
1.96968	93.0982
1.90081	93.2232
1.83489	93.3482
1.77185	93.4732
1.71198	93.5982
1.65558	93.7232
1.60279	93.8482
1.55377	93.9732
1.50743	94.0982
1.46747	94.2232
1.4293	94.3482
1.39735	94.4732
1.36931	94.5982
1.34624	94.7232
1.32792	94.8482
1.31479	94.9732
1.30655	95.0982
1.28648	95.2232
1.27082	95.3482
1.26038	95.4732
1.25682	95.5982
1.26173	95.7232
1.27055	95.8482
1.28891	95.9732
1.31387	96.0982
1.34525	96.2232
1.38265	96.3482
1.42456	96.4732
1.47197	96.5982
1.52104	96.7232
1.57328	96.8482
1.54723	96.9732
1.52195	97.0982
1.49141	97.2232
1.46558	97.3482
1.44468	97.4732
1.42833	97.5982
1.34607	97.7232
1.26225	97.8482
1.17618	97.9732
1.09327	98.0982
1.01622	98.2232
0.94291	98.3482
0.87535	98.4732
0.81267	98.5982
0.76013	98.7232
0.70688	98.8482
0.65077	98.9732
0.59977	99.0982
0.5517	99.2232
0.50883	99.3482
0.47235	99.4732
0.44211	99.5982
0.41941	99.7232
0.40184	99.8482
0.39186	99.9732
0.38883	100.0982
0.39345	100.2232
0.40468	100.3482
0.42195	100.4732
0.44569	100.5982
0.47677	100.7232
0.51317	100.8482
0.55633	100.9732
0.60511	101.0982
0.65924	101.2232
0.71802	101.3482
0.78142	101.4732
0.84913	101.5982
0.91992	101.7232
0.99443	101.8482
1.07327	101.9732
1.15508	102.0982
1.16309	102.2232
1.1762	102.3482
1.17642	102.4732
1.18212	102.5982
1.19271	102.7232
1.20785	102.8482
1.23032	102.9732
1.25799	103.0982
1.29075	103.2232
1.32691	103.3482
1.36904	103.4732
1.41438	103.5982
1.46558	103.7232
1.52088	103.8482
1.57946	103.9732
1.64173	104.0982
1.70806	104.2232
1.77717	104.3482
1.83581	104.4732
1.84482	104.5982
1.76569	104.7232
1.68939	104.8482
1.60897	104.9732
1.53089	105.0982
1.45569	105.2232
1.38348	105.3482
1.31504	105.4732
1.25038	105.5982
1.1907	105.7232
1.13516	105.8482
1.08395	105.9732
1.03683	106.0982
0.99559	106.2232
0.95963	106.3482
0.92828	106.4732
0.90267	106.5982
0.88416	106.7232
0.87157	106.8482
0.86393	106.9732
0.8625	107.0982
0.86891	107.2232
0.88087	107.3482
0.89897	107.4732
0.92302	107.5982
0.95291	107.7232
0.98814	107.8482
1.02935	107.9732
1.07462	108.0982
1.12575	108.2232
1.18114	108.3482
1.24112	108.4732
1.30484	108.5982
1.37232	108.7232
1.44291	108.8482
1.51798	108.9732
1.59457	109.0982
1.67542	109.2232
1.75893	109.3482
1.844	109.4732
1.93141	109.5982
2.0218	109.7232
2.11388	109.8482
2.2085	109.9732
2.30426	110.0982
2.40143	110.2232
2.49958	110.3482
2.60001	110.4732
2.70141	110.5982
2.80385	110.7232
2.90712	110.8482
3.01182	110.9732
3.1175	111.0982
3.22438	111.2232
3.33201	111.3482
3.44069	111.4732
3.54909	111.5982
3.65886	111.7232
3.76928	111.8482
3.83634	111.9732
3.90403	112.0982
3.96068	112.2232
4.01923	112.3482
4.07979	112.4732
4.14043	112.5982
4.08102	112.7232
4.02146	112.8482
3.95933	112.9732
3.89932	113.0982
3.8424	113.2232
3.78672	113.3482
3.73371	113.4732
3.68287	113.5982
3.63481	113.7232
3.58891	113.8482
3.54547	113.9732
3.50405	114.0982
3.46668	114.2232
3.43188	114.3482
3.40001	114.4732
3.37082	114.5982
3.34498	114.7232
3.32163	114.8482
3.30054	114.9732
3.28252	115.0982
3.26808	115.2232
3.25093	115.3482
3.20125	115.4732
3.15377	115.5982
3.10507	115.7232
3.05858	115.8482
2.99967	115.9732
2.94097	116.0982
2.88437	116.2232
2.83003	116.3482
2.78008	116.4732
2.73112	116.5982
2.68612	116.7232
2.64414	116.8482
2.60452	116.9732
2.56808	117.0982
2.53567	117.2232
2.50638	117.3482
2.4803	117.4732
2.45716	117.5982
2.43734	117.7232
2.42176	117.8482
2.40918	117.9732
2.40035	118.0982
2.39575	118.2232
2.39482	118.3482
2.3985	118.4732
2.40514	118.5982
2.41529	118.7232
2.42906	118.8482
2.4468	118.9732
2.46809	119.0982
2.49288	119.2232
2.5211	119.3482
2.55241	119.4732
2.58644	119.5982
2.62447	119.7232
2.66474	119.8482
2.70641	119.9732
2.74997	120.0982
2.68846	120.2232
2.62821	120.3482
2.56017	120.4732
2.49449	120.5982
2.43109	120.7232
2.37045	120.8482
2.31405	120.9732
2.25878	121.0982
2.20728	121.2232
2.15919	121.3482
2.11595	121.4732
2.0764	121.5982
2.04066	121.7232
2.00884	121.8482
1.98105	121.9732
1.95677	122.0982
1.93693	122.2232
1.92074	122.3482
1.90844	122.4732
1.90051	122.5982
1.89839	122.7232
1.90067	122.8482
1.90669	122.9732
1.91709	123.0982
1.93171	123.2232
1.95032	123.3482
1.975	123.4732
2.00123	123.5982
2.03326	123.7232
2.06921	123.8482
2.10844	123.9732
2.15138	124.0982
2.19828	124.2232
2.24819	124.3482
2.30177	124.4732
2.35813	124.5982
2.41292	124.7232
2.37293	124.8482
2.31325	124.9732
2.25667	125.0982
2.20303	125.2232
2.15272	125.3482
2.10571	125.4732
2.06232	125.5982
2.02266	125.7232
1.98688	125.8482
1.95507	125.9732
1.92736	126.0982
1.90346	126.2232
1.8838	126.3482
1.86935	126.4732
1.85902	126.5982
1.85283	126.7232
1.8511	126.8482
1.85445	126.9732
1.86224	127.0982
1.8742	127.2232
1.89018	127.3482
1.91073	127.4732
1.93486	127.5982
1.9638	127.7232
1.99664	127.8482
2.03343	127.9732
2.07405	128.0982
2.11829	128.2232
2.1661	128.3482
2.10546	128.4732
2.01325	128.5982
1.9111	128.7232
1.81038	128.8482
1.71115	128.9732
1.61245	129.0982
1.51716	129.2232
1.42208	129.3482
1.33004	129.4732
1.24032	129.5982
1.15392	129.7232
1.06937	129.8482
0.98868	129.9732
0.91077	130.0982
0.83616	130.2232
0.76512	130.3482
0.69846	130.4732
0.63601	130.5982
0.57978	130.7232
0.52762	130.8482
0.48163	130.9732
0.44141	131.0982
0.40542	131.2232
0.37575	131.3482
0.35609	131.4732
0.34169	131.5982
0.33543	131.7232
0.33607	131.8482
0.34319	131.9732
0.35737	132.0982
0.37935	132.2232
0.40608	132.3482
0.44026	132.4732
0.48065	132.5982
0.49008	132.7232
0.47158	132.8482
0.458	132.9732
0.45028	133.0982
0.40974	133.2232
0.36092	133.3482
0.31254	133.4732
0.27022	133.5982
0.23349	133.7232
0.20373	133.8482
0.18239	133.9732
0.16855	134.0982
0.16146	134.2232
0.16151	134.3482
0.17123	134.4732
0.18561	134.5982
0.21031	134.7232
0.2419	134.8482
0.27362	134.9732
0.24493	135.0982
0.22112	135.2232
0.20466	135.3482
0.19714	135.4732
0.1963	135.5982
0.2043	135.7232
0.21889	135.8482
0.24134	135.9732
0.26946	136.0982
0.30607	136.2232
0.34766	136.3482
0.39634	136.4732
0.4499	136.5982
0.5096	136.7232
0.57401	136.8482
0.6433	136.9732
0.7167	137.0982
0.79449	137.2232
0.8758	137.3482
0.95984	137.4732
1.04681	137.5982
1.13652	137.7232
1.22868	137.8482
1.32351	137.9732
1.41943	138.0982
1.51785	138.2232
1.61712	138.3482
1.7193	138.4732
1.82237	138.5982
1.92677	138.7232
2.03239	138.8482
2.13985	138.9732
2.24692	139.0982
2.35577	139.2232
2.4655	139.3482
2.57637	139.4732
2.68761	139.5982
2.79944	139.7232
2.91159	139.8482
2.93046	139.9732
2.92774	140.0982
2.91956	140.2232
2.91412	140.3482
2.91195	140.4732
2.91307	140.5982
2.91808	140.7232
2.92512	140.8482
2.93656	140.9732
2.95058	141.0982
2.96866	141.2232
2.98887	141.3482
3.01252	141.4732
3.03925	141.5982
3.069	141.7232
3.10133	141.8482
3.13741	141.9732
3.17569	142.0982
3.21749	142.2232
3.26201	142.3482
3.29517	142.4732
3.25656	142.5982
3.21452	142.7232
3.1753	142.8482
3.13616	142.9732
3.09971	143.0982
3.01861	143.2232
2.93774	143.3482
2.85914	143.4732
2.78266	143.5982
2.70974	143.7232
2.63791	143.8482
2.5694	143.9732
2.50314	144.0982
2.43913	144.2232
2.37799	144.3482
2.32161	144.4732
2.26615	144.5982
2.21515	144.7232
2.16721	144.8482
2.12304	144.9732
2.08246	145.0982
1.98669	145.2232
1.88649	145.3482
1.78091	145.4732
1.67428	145.5982
1.56985	145.7232
1.46629	145.8482
1.36541	145.9732
1.26633	146.0982
1.16827	146.2232
1.07234	146.3482
0.97972	146.4732
0.88962	146.5982
0.80153	146.7232
0.71648	146.8482
0.637	146.9732
0.55915	147.0982
0.48654	147.2232
0.4187	147.3482
0.35692	147.4732
0.30064	147.5982
0.2505	147.7232
0.20638	147.8482
0.16965	147.9732
0.14047	148.0982
-0.33664	148.2232
0.31389	148.3482
0.28009	148.4732
0.25723	148.5982
0.24413	148.7232
0.24301	148.8482
0.096	148.9732
0.48168	149.0982
0.43257	149.2232
0.38907	149.3482
0.35222	149.4732
0.32267	149.5982
0.29635	149.7232
0.27766	149.8482
0.24446	149.9732
0.21954	150.0982
0.20374	150.2232
0.19778	150.3482
0.20142	150.4732
0.21474	150.5982
0.23761	150.7232
0.26928	150.8482
0.31116	150.9732
0.36118	151.0982
0.5139	151.2232
0.99543	151.3482
0.92871	151.4732
0.86659	151.5982
0.80888	151.7232
0.75679	151.8482
0.71105	151.9732
0.66809	152.0982
0.62978	152.2232
0.5993	152.3482
0.56943	152.4732
0.54878	152.5982
0.52301	152.7232
0.5117	152.8482
0.50134	152.9732
0.49907	153.0982
0.50672	153.2232
0.52331	153.3482
0.52501	153.4732
0.51406	153.5982
0.46343	153.7232
0.42479	153.8482
0.39882	153.9732
0.38465	154.0982
0.21901	154.2232
1.22684	154.3482
1.27277	154.4732
1.37131	154.5982
1.39922	154.7232
1.43323	154.8482
1.46262	154.9732
1.49765	155.0982
1.50593	155.2232
1.51755	155.3482
1.4487	155.4732
1.39096	155.5982
1.34085	155.7232
1.30256	155.8482
1.19116	155.9732
1.52164	156.0982
1.50471	156.2232
1.49788	156.3482
1.41885	156.4732
1.60272	156.5982
1.62168	156.7232
1.64242	156.8482
1.57635	156.9732
1.62366	157.0982
1.62357	157.2232
1.61864	157.3482
1.53345	157.4732
1.54904	157.5982
1.59772	157.7232
1.92518	157.8482
1.9326	157.9732
1.95095	158.0982
1.91656	158.2232
1.88528	158.3482
1.85146	158.4732
1.82189	158.5982
1.78567	158.7232
1.75736	158.8482
1.7205	158.9732
1.68895	159.0982
1.66446	159.2232
1.64427	159.3482
1.62983	159.4732
1.61912	159.5982
1.61636	159.7232
1.61733	159.8482
1.62448	159.9732
1.63703	160.0982
1.6553	160.2232
1.67916	160.3482
1.70816	160.4732
1.74133	160.5982
1.78128	160.7232
1.82599	160.8482
1.87471	160.9732
1.92788	161.0982
1.97425	161.2232
2.02531	161.3482
2.06135	161.4732
2.10613	161.5982
2.04782	161.7232
2.69447	161.8482
2.75608	161.9732
2.80776	162.0982
2.85478	162.2232
2.90764	162.3482
2.96442	162.4732
3.02618	162.5982
3.09224	162.7232
3.16103	162.8482
3.19466	162.9732
3.23528	163.0982
3.2894	163.2232
3.34857	163.3482
3.38125	163.4732
3.42057	163.5982
3.44162	163.7232
3.47006	163.8482
3.4895	163.9732
3.51321	164.0982
3.47292	164.2232
3.46133	164.3482
3.46218	164.4732
3.49091	164.5982
3.59297	164.7232
3.90249	164.8482
3.89321	164.9732
3.88716	165.0982
3.88561	165.2232
3.88632	165.3482
3.89048	165.4732
3.89803	165.5982
3.90453	165.7232
3.91425	165.8482
3.94116	165.9732
3.96094	166.0982
3.98616	166.2232
4.01456	166.3482
4.0268	166.4732
4.04217	166.5982
4.0469	166.7232
4.06401	166.8482
4.10179	166.9732
4.14252	167.0982
4.18153	167.2232
4.22514	167.3482
4.25597	167.4732
4.28736	167.5982
4.30513	167.7232
4.32548	167.8482
4.34722	167.9732
4.37155	168.0982
4.39763	168.2232
4.4249	168.3482
4.43217	168.4732
4.52363	168.5982
4.57916	168.7232
4.64058	168.8482
4.67563	168.9732
4.71201	169.0982
4.75463	169.2232
4.79857	169.3482
4.84458	169.4732
4.89278	169.5982
4.94299	169.7232
4.99522	169.8482
5.04825	169.9732
5.10332	170.0982
5.15981	170.2232
5.21733	170.3482
5.26436	170.4732
5.31406	170.5982
5.3671	170.7232
5.42177	170.8482
5.47794	170.9732
5.53604	171.0982
5.58133	171.2232
5.6277	171.3482
5.66731	171.4732
5.71031	171.5982
5.75601	171.7232
5.80497	171.8482
5.858	171.9732
5.91422	172.0982
5.97318	172.2232
6.0352	172.3482
6.1021	172.4732
6.17039	172.5982
6.24141	172.7232
6.31499	172.8482
6.38913	172.9732
6.46589	173.0982
6.55167	173.2232
6.63844	173.3482
6.73972	173.4732
7.03056	173.5982
7.12354	173.7232
7.21776	173.8482
7.31106	173.9732
7.4051	174.0982
7.49984	174.2232
7.59528	174.3482
7.69315	174.4732
7.78999	174.5982
7.88945	174.7232
7.9898	174.8482
8.08587	174.9732
8.18243	175.0982
8.27814	175.2232
8.37471	175.3482
8.47163	175.4732
8.56915	175.5982
8.66744	175.7232
8.76554	175.8482
8.86586	175.9732
8.9669	176.0982
9.06886	176.2232
9.17125	176.3482
9.27413	176.4732
9.37725	176.5982
9.47386	176.7232
9.57153	176.8482
9.66458	176.9732
9.75948	177.0982
9.8555	177.2232
9.95334	177.3482
