# Supplementary material for: A proton-gated channel identified in the centipede antenna
Source: EMBO Rep. 2025 Oct 20;26(24):6083–95. doi: 10.1038/s44319-025-00606-2 (PMC12714832; doi:10.1038/s44319-025-00606-2)
Supplement: Supplementary file 7 — Source data Fig. 3 [file 44319_2025_606_MOESM7_ESM.zip › Figure3F/Figure3F_G378Q_reversal_voltage.csv]

Figure 3F. G378Q_reversal voltage (mV)
Na	K	Cs
-5.15	-17.78	-38.54
-0.24	-18.06	-32.09
0	-13.43	-30.68
4.82	-13.43	-35.03
-3.89	-18.62	-34.61
