# Supplementary material for: A proton-gated channel identified in the centipede antenna
Source: EMBO Rep. 2025 Oct 20;26(24):6083–95. doi: 10.1038/s44319-025-00606-2 (PMC12714832; doi:10.1038/s44319-025-00606-2)
Supplement: Supplementary file 7 — Source data Fig. 3 [file 44319_2025_606_MOESM7_ESM.zip › Figure3G/Figure3G_G378Q_ion_selectivity_P(X)_P(Na).csv]

P(K)/P(Na)	P(K)/P(Cs)
0.60756618	0.26784602
0.49506987	0.28462435
0.5886893	0.29807064
0.48674191	0.20758574
0.55925713	0.29760061
