# Supplementary material for: A proton-gated channel identified in the centipede antenna
Source: EMBO Rep. 2025 Oct 20;26(24):6083–95. doi: 10.1038/s44319-025-00606-2 (PMC12714832; doi:10.1038/s44319-025-00606-2)
Supplement: Supplementary file 8 — Source data Fig. 4 [file 44319_2025_606_MOESM8_ESM.zip]

Archive with 14 entries (10 files):
- Figure4A/
- Figure4A/Figure4A_aligned_sequences.fas
- Figure4B/
- Figure4B/Figure4B_Ser376Ala_currve_rawdata.csv
- Figure4B/Figure4B_Ser376Asp_currve_rawdata.csv
- Figure4B/Figure4B_Ser376Cys_currve_rawdata.csv
- Figure4B/Figure4B_WT_current_rawdata.csv
- Figure4C/
- Figure4C/Figure4C_WT_376mutants_normalized_current.csv
- Figure4D/
- Figure4D/Figure4D_Ser376Ala_voltage_dependent.csv
- Figure4D/Figure4D_Ser376Asp_voltage_dependent.csv
- Figure4D/Figure4D_Ser376Cys_voltage_dependent.csv
- Figure4D/Figure4D_WT_voltage_dependent.csv
