# Supplementary material for: A proton-gated channel identified in the centipede antenna
Source: EMBO Rep. 2025 Oct 20;26(24):6083–95. doi: 10.1038/s44319-025-00606-2 (PMC12714832; doi:10.1038/s44319-025-00606-2)
Supplement: Supplementary file 8 — Source data Fig. 4 [file 44319_2025_606_MOESM8_ESM.zip › Figure4A/Figure4A_aligned_sequences.fas]

>ASIC1_CHICK
-----MMDLKVDEEE------------------VDSGQPVSI------QAFASSS----------T-LHGISHIFSYERLSLKRVVWALCFMGSLALLALVCTNRIQYYFLYPHVTKLDEVAATRLT-FPAVTFC----NLNEFRFSRVTKND-LYHAGELLALLNNRYEIPDTQTADEKQLEILQDKANFRNFKPKP-FNMLEFYDRAGHDIR-EMLLSCFFRGEQCSPEDF--------KVVFTRYGKCYTFNAGQDGKPRLITMKGGTGNGLEIMLDIQQDEYL--PVWGETDETSF-EAGIKVQIHS-QDE-PPLIDQL-GFGVAPGFQTFVSCQEQRL--IYLPPPWGDCKATTGDS--EF---------------YDTYSITACRIDCETRYLVENCN----CRMVHM--PGDAPYC-TPEQYKECADPALDFLVEKDNEYCV-------CEMPCNVTRYGKELSMVKIPSKASAKYLAKKYNKSEQYIGENILVLDIFFEALNYETIEQKKAYEVAGLLGDIGGQMGLFIGASILTVLELFDYAYEVIKHRLCRRGKCRKNHKRNNTDKGVALSMDDVKRHN----------PCESLRGHPAGMTYAANIL----PHHPARGTFEDFTC
>ASIC1_HUMAN
------MELKAEEEE------------------VGGVQPVSI------QAFASSS----------T-LHGLAHIFSYERLSLKRALWALCFLGSLAVLLCVCTERVQYYFHYHHVTKLDEVAASQLT-FPAVTLC----NLNEFRFSQVSKND-LYHAGELLALLNNRYEIPDTQMADEKQLEILQDKANFRSFKPKP-FNMREFYDRAGHDIR-DMLLSCHFRGEVCSAEDF--------KVVFTRYGKCYTFNSGRDGRPRLKTMKGGTGNGLEIMLDIQQDEYL--PVWGETDETSF-EAGIKVQIHS-QDE-PPFIDQL-GFGVAPGFQTFVACQEQRL--IYLPPPWGTCKAVTMDSDLDF---------------FDSYSITACRIDCETRYLVENCN----CRMVHM--PGDAPYC-TPEQYKECADPALDFLVEKDQEYCV-------CEMPCNLTRYGKELSMVKIPSKASAKYLAKKFNKSEQYIGENILVLDIFFEVLNYETIEQKKAYEIAGLLGDIGGQMGLFIGASILTVLELFDYAYEVIKHKLCRRGKCQKEAKRSSADKGVALSLDDVKRHN----------PCESLRGHPAGMTYAANIL----PHHPARGTFEDFTC
>ASIC1_MOUSE
------MELKTEEEE------------------VGGVQPVSI------QAFASSS----------T-LHGLAHIFSYERLSLKRALWALCFLGSLAVLLCVCTERVQYYFCYHHVTKLDEVAASQLT-FPAVTLC----NLNEFRFSQVSKND-LYHAGELLALLNNRYEIPDTQMADEKQLEILQDKANFRSFKPKP-FNMREFYDRAGHDIR-DMLLSCHFRGEACSAEDF--------KVVFTRYGKCYTFNSGQDGRPRLKTMKGGTGNGLEIMLDIQQDEYL--PVWGETDETSF-EAGIKVQIHS-QDE-PPFIDQL-GFGVAPGFQTFVSCQEQRL--IYLPSPWGTCNAVTMDS--DF---------------FDSYSITACRIDCETRYLVENCN----CRMVHM--PGDAPYC-TPEQYKECADPALDFLVEKDQEYCV-------CEMPCNLTRYGKELSMVKIPSKASAKYLAKKFNKSEQYIGENILVLDIFFEVLNYETIEQKKAYEIAGLLGDIGGQMGLFIGASILTVLELFDYAYEVIKHRLCRRGKCQKEAKRNSADKGVALSLDDVKRHN----------PCESLRGHPAGMTYAANIL----PHHPARGTFEDFTC
>ASIC1_RAT
------MELKTEEEE------------------VGGVQPVSI------QAFASSS----------T-LHGLAHIFSYERLSLKRALWALCFLGSLAVLLCVCTERVQYYFCYHHVTKLDEVAASQLT-FPAVTLC----NLNEFRFSQVSKND-LYHAGELLALLNNRYEIPDTQMADEKQLEILQDKANFRSFKPKP-FNMREFYDRAGHDIR-DMLLSCHFRGEACSAEDF--------KVVFTRYGKCYTFNSGQDGRPRLKTMKGGTGNGLEIMLDIQQDEYL--PVWGETDETSF-EAGIKVQIHS-QDE-PPFIDQL-GFGVAPGFQTFVSCQEQRL--IYLPSPWGTCNAVTMDS--DF---------------FDSYSITACRIDCETRYLVENCN----CRMVHM--PGDAPYC-TPEQYKECADPALDFLVEKDQEYCV-------CEMPCNLTRYGKELSMVKIPSKASAKYLAKKFNKSEQYIGENILVLDIFFEVLNYETIEQKKAYEIAGLLGDIGGQMGLFIGASILTVLELFDYAYEVIKHRLCRRGKCQKEAKRSSADKGVALSLDDVKRHN----------PCESLRGHPAGMTYAANIL----PHHPARGTFEDFTC
>ASI1A_DANRE
-MKTSVMDLKVEPMD------------------IDFDQPPPL------QVFAHTS----------T-LHGISHIFSYEKITAKCCLWVVFFLSSLTFLMYVCIDRIQFYLEYPHVTKLDEITTPVMV-FPAVTIC----NLNSIRFSRITRND-LYHAGELLALLNSRHEVREAHLVEESVMEVLKSKTDFRSFKPRH-FNMWEFYNRTGHDIK-DMLLSCQFRGSPCRPEDF--------SVVFTRYGKCYTFNSGETGPPRV-SVKGGMGNGLEIMLDIQQDEYL--PVWGESDESSF-EAGIKVQIHS-QDE-PPFIDQL-GFGVAPGFQTFVSCQEQRL--VYLPAPWGSCKSTPPSS--DY---------------FRAYSISACRTDCETRYLVENCN----CRMVHM--PGDAPYC-TPVLYKECAHPALDFLVETDSDYCS-------CETPCNITRYSKELSFVKIPSKASVKYLAKKYSKSEKYITENVMVLDVFFEALNYETIEQRKAYEVAGLLGDIGGQMGLFIGASILTILELFDYLYEVMKYRLCRCSNKKHHNNNNNTDHNAVFSLDDVN--------------CHVSKFH-----------------------------
>ASI1C_DANRE
-----MTAMKGDSED-----------------SIESMRPSNL------QVFANNS----------T-LHGMSHIFAYGHMTFRRFLWTLSFMGSLGLLMYVCMDRVYYYFEFPHVTKLDEVAAPNLT-FPAVTFC----NLNEFRFSKITKND-LYHVGELLALLNENYQIANPHLADPEVLTLLKEKASFNGFKPKQ-FNMTDFYNRTGHDIN-EMLLQCSFRGEECFPLNF--------TTIYTRYGKCYTFNSGLDGNPLLTTLKGGTGNGLEIMLDIQQDEYL--PVWGDTDETSY-EAGIKVQIHS-QDE-PPFIDQL-GFGVAPGFQTFVSCQQQLL--LYLPPPWGDCRSAPMDS--EY---------------FSTYSITACRIDCETRYLLENCN----CRMVHM--PGTSTVC-TPEQYKDCADPALDFLVEKDNDYCV-------CDTPCNMTRYGKELSMVKIPSKASAKYLAKKFNKTEQYITDNILVLDIFFEALNYEKIEQKKAYEVAGLLGDIGGQMGLFIGASVLTILEIFDYLYEVLKDKILGSVLRKRRPHRSASDNLVIVSLHDFKISSVFLLASYMCFVCYIVLLN-AACVYLPFVV----GSNSGK--------
>ASIC2_HUMAN
------MDLKESPSE-------------------GSLQPSSI------QIFANTS----------T-LHGIRHIFVYGPLTIRRVLWAVAFVGSLGLLLVESSERVSYYFSYQHVTKVDEVVAQSLV-FPAVTLC----NLNGFRFSRLTTND-LYHAGELLALLDVNLQIPDPHLADPSVLEALRQKANFKHYKPKQ-FSMLEFLHRVGHDLK-DMMLYCKFKGQECGHQDF--------TTVFTKYGKCYMFNSGEDGKPLLTTVKGGTGNGLEIMLDIQQDEYL--PIWGETEETTF-EAGVKVQIHS-QSE-PPFIQEL-GFGVAPGFQTFVATQEQRL--TYLPPPWGECRSSEMGL--DF---------------FPVYSITACRIDCETRYIVENCN----CRMVHM--PGDAPFC-TPEQHKECAEPALGLLAEKDSNYCL-------CRTPCNLTRYNKELSMVKIPSKTSAKYLEKKFNKSEKYISENILVLDIFFEALNYETIEQKKAYEVAALLGDIGGQMGLFIGASILTILELFDYIYELIKEKLLDL--LGKEEDEGSHDENVS--------------------TCDTMPNHSETISHTVNV-----PLQTTLGTLEEIAC
>ASIC2_MOUSE
------MDLKESPSE-------------------GSLQPSSI------QIFANTS----------T-LHGIRHIFVYGPLTIRRVLWAVAFVGSLGLLLVESSERVSYYFSYQHVTKVDEVVAQSLV-FPAVTLC----NLNGFRFSRLTTND-LYHAGELLALLDVNLQIPDPHLADPTVLEALRQKANFKHYKPKQ-FSMLEFLHRVGHDLK-DMMLYCKFKGQECGHQDF--------TTVFTKYGKCYMFNSGEDGKPLLTTVKGGTGNGLEIMLDIQQDEYL--PIWGETEETTF-EAGVKVQIHS-QSE-PPFIQEL-GFGVAPGFQTFVATQEQRL--TYLPPPWGECRSSEMGL--DF---------------FPVYSITACRIDCETRYIVENCN----CRMVHM--PGDAPFC-TPEQHKECAEPALGLLAEKDSNYCL-------CRTPCNLTRYNKELSMVKIPSKTSAKYLEKKFNKSEKYISENILVLDIFFEALNYETIEQKKAYEVAALLGDIGGQMGLFIGASILTILELFDYIYELIKEKLLDL--LGKEEEEGSHDENMS--------------------TCDTMPNHSETISHTVNV-----PLQTALGTLEEIAC
>ASIC2_RAT
------MDLKESPSE-------------------GSLQPSSI------QIFANTS----------T-LHGIRHIFVYGPLTIRRVLWAVAFVGSLGLLLVESSERVSYYFSYQHVTKVDEVVAQSLV-FPAVTLC----NLNGFRFSRLTTND-LYHAGELLALLDVNLQIPDPHLADPTVLEALRQKANFKHYKPKQ-FSMLEFLHRVGHDLK-DMMLYCKFKGQECGHQDF--------TTVFTKYGKCYMFNSGEDGKPLLTTVKGGTGNGLEIMLDIQQDEYL--PIWGETEETTF-EAGVKVQIHS-QSE-PPFIQEL-GFGVAPGFQTFVATQEQRL--TYLPPPWGECRSSEMGL--DF---------------FPVYSITACRIDCETRYIVENCN----CRMVHM--PGDAPFC-TPEQHKECAEPALGLLAEKDSNYCL-------CRTPCNLTRYNKELSMVKIPSKTSAKYLEKKFNKSEKYISENILVLDIFFEALNYETIEQKKAYEVAALLGDIGGQMGLFIGASLLTILELFDYIYELIKEKLLDL--LGKEEEEGSHDENMS--------------------TCDTMPNHSETISHTVNV-----PLQTALGTLEEIAC
>ASIC3_HUMAN
------MKPTSGPEE-------------------ARRPASDI------RVFASNC----------S-MHGLGHVFGPGSLSLRRGMWAAAVVLSVATFLYQVAERVRYYREFHHQTALDERESHRLI-FPAVTLC----NINPLRRSRLTPND-LHWAGSALLGLD-----PAEHAA---FLRALGRPPAPPGFMPSPTFDMAQLYARAGHSLD-DMLLDCRFRGQPCGPENF--------TTIFTRMGKCYTFNSGADGAELLTTTRGGMGNGLDIMLDVQQEEYL--PVWRDNEETPF-EVGIRVQIHS-QEE-PPIIDQL-GLGVSPGYQTFVSCQQQQL--SFLPPPWGDCSSASLNP--NYEPEPSDPLGSPSPSPSPPYTLMGCRLACETRYVARKCG----CRMVYM--PGDVPVC-SPQQYKNCAHPAIDAMLRKDS--CA-------CPNPCASTRYAKELSMVRIPSRAAARFLARKLNRSEAYIAENVLALDIFFEALNYETVEQKKAYEMSELLGDIGGQMGLFIGASLLTILEILDYLCEVFRDKVLGYFWNRQHSQRHSSTNLLQEGLGSHRTQV----------PHLSLGPRPPTPPCAVTKT----LSASHRTCYLVTQL
>ASIC3_MOUSE
------MKPPSGLEE------------------AQRRQASDI------RVFANSC----------T-MHGLGHIFGPGGLTLRRGLWATAVLLSLAAFLYQVAERVRYYGEFHHKTTLDERESHQLT-FPAVTLC----NINPLRRSRLTPND-LHWAGTALLGLD-----PAEHAA---YLRALGQPPAPPGFMPSPTFDMAQLYARAGHSLE-DMLLDCRYRGQPCGPENF--------TVIFTRMGQCYTFNSGAQGAELLTTPKGGAGNGLEIMLDVQQEEYL--PIWKDMEETPF-EVGIRVQIHG-QEE-PPAIDQL-GFGAAPGHQTFVSCQQQQL--SFLPPPWGDCNTASVDP--DFDPEPSDPLGS--PSSSPPYSLIGCRLACESRYVARKCG----CRMMHM--PGNSPVC-SPQQYKDCASPALDAMLRKDT--CV-------CPNPCATTRYAKELSMVRIPSRASARYLARKYNRSETYITENVLVLDIFFEALNYEAVEQKAAYEVSELLGDIGGQMGLFIGASLLTILEILDYLCEVFQDRVLGYFWNRRSSQRRSGNTLLQEELNGHRTHV----------PHLSLGPRPPTAPSAVTKT----LAASHRTCYLVTRL
>ASIC3_RAT
------MKPRSGLEE------------------AQRRQASDI------RVFASSC----------T-MHGLGHIFGPGGLTLRRGLWATAVLLSLAAFLYQVAERVRYYGEFHHKTTLDERESHQLT-FPAVTLC----NINPLRRSRLTPND-LHWAGTALLGLD-----PAEHAA---YLRALGQPPAPPGFMPSPTFDMAQLYARAGHSLE-DMLLDCRYRGQPCGPENF--------TVIFTRMGQCYTFNSGAHGAELLTTPKGGAGNGLEIMLDVQQEEYL--PIWKDMEETPF-EVGIRVQIHS-QDE-PPAIDQL-GFGAAPGHQTFVSCQQQQL--SFLPPPWGDCNTASLDPD-DFDPEPSDPLGSPRPRPSPPYSLIGCRLACESRYVARKCG----CRMMHM--PGNSPVC-SPQQYKDCASPALDAMLRKDT--CV-------CPNPCATTRYAKELSMVRIPSRASARYLARKYNRSESYITENVLVLDIFFEALNYEAVEQKAAYEVSELLGDIGGQMGLFIGASLLTILEILDYLCEVFQDRVLGYFWNRRSAQKRSGNTLLQEELNGHRTHV----------PHLSLGPRPPTTPCAVTKT----LSASHRTCYLVTRL
>ASIC4_HUMAN
MPIEIVCKIKFAEEDAKPKEKEAGDEQSLLGAVAPGAAPRDL------ATFASTS----------T-LHGLGRACGPGPHGLRRTLWALALLTSLAAFLYQAAGLARGYLTRPHLVAMDPAAPAPVAGFPAVTLC----NINRFRHSALSDAD-IFHLANLTGLP------PKDRDG--------HRAAGLRY--PEP--DMVDILNRTGHQLA-DMLKSCNFSGHHCSASNF--------SVVYTRYGKCYTFNA--DPRSSLPSRAGGMGSGLEIMLDIQQEEYL--PIWRETNETSF-EAGIRVQIHS-QEE-PPYIHQL-GFGVSPGFQTFVSCQEQRL--TYLPQPWGNCRAESELREPELQG-------------YSAYSVSACRLRCEKEAVLQRCH----CRMVHM--PGNETIC-PPNIYIECADHTLDSLGGGPEGPCF-------CPTPCNLTRYGKEISMVRIPNRGSARYLARKYNRNETYIRENFLVLDVFFEALTSEAMEQRAAYGLSALLGDLGGQMGLFIGASILTLLEILDYIYEVSWDRLKRVWRRPKTPLRTSTGGISTLGLQELKEQS----------PCPS-RGRVEGGGVSSLLPNHHHPHGPPGGLFEDFAC
>ASIC4_MOUSE
MPIEIVCKIKFAEEDAKPKEKEAGDEQSLLGAAQGPAAPRDL------ATFASTS----------T-LHGLGRACGPGPHGLRRTLWALALLTSLAAFLYQAASLARGYLTRPHLVAMDPAAPAPVAGFPAVTLC----NINRFRHSALSDAD-IFHLANLTGLP------PKDRDG--------HRAAGLRY--PEP--DMVDILNRTGHQLA-DMLKSCNFSGHHCSASNF--------SVVYTRYGKCYTFNA--DPQSSLPSRAGGMGSGLEIMLDIQQEEYL--PIWRETNETSF-EAGIRVQIHS-QEE-PPYIHQL-GFGVSPGFQTFVSCQEQRL--TYLPQPWGNCRAESELREPELQG-------------YSAYSVSACRLRCEKEAVLQRCH----CRMVHM--PGNETIC-PPNIYIECADHTLDSLGGGSEGPCF-------CPTPCNLTRYGKEISMVKIPNRGSARYLARKYNRNETYIRENFLVLDVFFEALTSEAMEQQAAYGLSALLGDLGGQMGLFIGASILTLLEILDYIYEVSWDRLKRVWRRPKTPLRTSTGGISTLGLQELKEQS----------PCPS-RGRAEGGGASSLLPNHHHPHGPPGSLFEDFAC
>ASIC4_RAT
MPIEIVCKIKFAEEDAKPKEKEAGDEQSLLGAAQGPAAPRDL------ATFASTS----------T-LHGLGRACGPGPHGLRRTLWVLALLTSLAAFLYQAASLARGYLTRPHLVAMDPAAPAPVAGFPAVTLC----NINRFRHSALSDAD-IFHLANLTGLP------PKDRDG--------HRAAGLRY--PEP--DMVDILNRTGHQLA-DMLKSCNFSGHHCSASNF--------SVVYTRYGKCYTFNA--DPQSSLPSRAGGMGSGLEIMLDIQQEEYL--PIWRETNETSF-EAGIRVQIHS-QEE-PPYIHQL-GFGVSPGFQTFVSCQKQRL--TYLPQPWGNCRAESKLREPELQG-------------YSAYSVSACRLRCEKEAVLQRCH----CRMVHM--PGNETIC-PPNIYIECADHTLDSLGGGSEGPCF-------CPTPCNLTRYGKEISMVKIPNRGSARYLARKYNRNETYIRENFLVLDVFFEALTSEAMEQRAAYGLSALLGDLGGQMGLFIGASILTLLEILDYIYEVSWDRLKRVWRRPKTPLRTSTGGISTLGLQELKEQS----------PCPN-RGRAEGGGASNLLPNHHHPHGPPGSLFEDFAC
>ASIC5_HUMAN
--MEQTEKSKVYAEN--------GLLEKIKLCLSKKPLPSPTERKKFDHDFAIST----------S-FHGI-HNIVQNRSKIRRVLWLVVVLGSVSLVTWQIYIRLLNYFTWPTTTSIEVQYVEKME-FPAVTFC----NLNRFQTDAVAKFGVIFFLWHIVSKVLHLQEITANSTGSREATDFAASHQN---------FSIVEFIRNKGFYLNNSTLLDCEFFGKPCSPKDF--------AHVFTEYGNCFTFNHGETLQAKRKVSV--SGRGLSLLFNVNQEAFTDNPALG------FVDAGIIFVIHS-PKK-VPQFDGL-GLLSPVGMHARVTIRQVKT--VHQEYPWGECNPNIKLQN------------------FSSYSTSGCLKECKAQHIKKQCG----CVPFLL--PGYGIEC-DLQKYFSCVSPVLDHIEFKD--LCTVGTHNSSCPVSCEEIEYPATISYSSFPSQKALKYLSKKLNQSRKYIRENLVKIEINYSDLNYKITQQQKAVSVSELLADLGGQLGLFCGASLITIIEIIEYLFTNFYW-ICIF---------------FLLKISEMTQWT----------PPPQ-------------------NHLGNKNRIEE--C
>ASIC5_MOUSE
--MEHTEKSQVHAEK--------GLLGKIKRYLSKRPLPSPTDRKKFDQDFAMST----------S-FHGI-HNIAQNQNKVRKVIWLAVVLGSVSLLVWQIYSRLVNYFTWPTTTSIEVQYVEKIE-FPAVTLC----NLNRFQTEAVSRFGIIFFLWDIVSKVLRLQEISANNTGSPETLDFVTNHQN---------FSITEFVKNNGFYLNNDTLVHCEFFGKTCSPKDF--------KHVFTEYGNCFTFNYGENIQNKNKVSV--SGRGLKLLLDVHQEEFTDNPVPG------FADAGVIFVIHS-PKK-EPQFDGL-GLSSPVGMHARVTIRQLKT--VHQEYPWGECNPNIKLRN------------------FITYSTYGCLKECKARHIQRLCG----CLPFLL--PGNGVEC-DLLEYYNCVSPILDHIERKG--LCTMGTHNSSCPVSCEETEYPATVSYSTFPSQRATRFLAKKLNQSQEYIRENLVNIEINYSDLNYKITQQQKAVSVPELLADVGGQLGLFCGASLITIIEIIEYFFTNFYWVLIFF---------------LLKILETIQRTS----------PPQAV--------------------------------
>ASIC5_RAT
--MEHTEKSKGPAEK--------GLLGKIRRYLSKRPLPSPTDRKKFDHDFAIST----------S-FHGI-HNIAQNQNKVRKVIWLSVVLGSVSLLVWQIYSRLVNYFMWPTTTSIEVQYVEKIE-FPAVTFC----NLNRFQTEAVSRFGIIFFLWDIVSKVLRLQEISGNNTGSPEALDFVASHRN---------FSITEFVKNNGFYLNHDTLVHCEFFGKTCDPKDF--------KHVFTEYGNCFTFNYGENVQSKNKVSV--SGRGLKLLLDVHQEEFTDNPVPG------FADAGVIFVIHS-PKK-EPQFDGL-GLSSPVGMHARVTIRQLKT--IHQEYPWGECNPDIKLRN------------------FTTYSTYGCLKECKAKHIQRLCG----CLPFLL--PGNGVEC-DLLKYYNCVSPILDHIERKG--LCTMGTHNSSCPVPCEETEYPATIAYSTFPSQRATKFLAKKLNQSQEYIRENLVNIEINYSDLNYKITQQQKAVSVPELLADVGGQLGLFCGASLITIIEIIEYLFTSFYWVFIFF---------------LLKILEMIQRTS----------PPQT--------------------------------V
>BRTNaC1
------MAPSAYALD---------------RSSVPSGKPRLM------EGAESKARAGARKIHHLK-IHGFDRVFGPGTHRWQRALWFAGVVFCFGISAHQIAMHVLDYLSEPVAVRIDFVAQNELR-IPEITVC----PR-------------IFQQNTIFTDMVEKQGI---------------DKMKFLDLIDRPEYDIMAVWNLSRIFS--DNVSCSAHEGSSIISGSYVDPNMSQPHLVYTTSGQCINIPA---SRPLIY-------RGVNTFVRITDSQ----P--RNLDEVRPEAIQIYFHEHH-HAHLSRYLTGLRGYIVPIANPFAFSIRFTQI--NYANKTDSPC--------------------------VDSEEYAACVEDFIEQRIYEKAQ--VQCRLPYM--RPKLPLCSTPTDARKIFVATDDVIQNFEKESS--------CKRKCEETLYIVEFMHL--------------FERSNISID-----MSVYFAYNYIQVATEYLTYTLRGLLSDIGGVLGLFLGICILSVIEVFEVVIFSLQRVLCNEDKKQQNNE------------------------------------------------------------------
>PDPNaC1
-------MSNSNVET-----------------FFKSSSEKNK------NNFKEIS----------CCF----KISNEERSLPFQLIWSGIIIISCIGMFWNVVENIKLYFYSSPSVKFEYIKNDSLY-FPAITICPFLLNWNPFFTESIS----------FFPEMNDIFEIIETNE-----------------------YDMLYLWNKTDEYFQYDD--SYVYQDALIEEDEFDRSSIIPNTEIMSVSGKCHMYSLEEPVY---------IGNAIPNILIVYNHSKI------------YKDKWIKVLIHSIEDKLTSHFFAI-NVGVDSLLQQMTEVNFQVIQKINLNLSNNPC--------------------------LFPEEVDKCFKKCLDNFMFKDLSRIHKCRLPFMDYPPDIPYC-NYTNFPQMYTRFNKILKGFNKTNCL-------CPRKCRETRYEIQY-----------QFNIGGFN-NQTFIK--------ITSRNSITLETEYWSYNFYSLLSDIGGSLGLFLGASILSMCEIM----QKILRNFCMYSLSLKNR---------VLSRNSVHKIN-----------------------Y-----------------------
