# Supplementary material for: A proton-gated channel identified in the centipede antenna
Source: EMBO Rep. 2025 Oct 20;26(24):6083–95. doi: 10.1038/s44319-025-00606-2 (PMC12714832; doi:10.1038/s44319-025-00606-2)
Supplement: Supplementary file 8 — Source data Fig. 4 [file 44319_2025_606_MOESM8_ESM.zip › Figure4B/Figure4B_Ser376Ala_currve_rawdata.csv]

Time (s)	Ser376Ala
0	-1.15E-11
0.0001	-1.67E-11
0.0002	2.28E-12
0.0003	3.36E-11
0.0004	5.00E-11
0.0005	4.84E-11
0.0006	4.36E-11
0.0007	4.33E-11
0.0008	4.68E-11
0.0009	5.18E-11
0.001	5.68E-11
0.0011	6.09E-11
0.0012	6.41E-11
0.0013	6.66E-11
0.0014	6.87E-11
0.0015	7.04E-11
0.0016	7.19E-11
0.0017	7.37E-11
0.0018	7.52E-11
0.0019	7.61E-11
0.002	7.65E-11
0.0021	7.69E-11
0.0022	7.74E-11
0.0023	7.74E-11
0.0024	7.72E-11
0.0025	7.75E-11
0.0026	7.85E-11
0.0027	7.97E-11
0.0028	8.10E-11
0.0029	8.22E-11
0.003	8.33E-11
0.0031	8.41E-11
0.0032	8.40E-11
0.0033	8.30E-11
0.0034	8.13E-11
0.0035	7.97E-11
0.0036	7.86E-11
0.0037	7.81E-11
0.0038	7.76E-11
0.0039	7.73E-11
0.004	7.71E-11
0.0041	7.66E-11
0.0042	7.55E-11
0.0043	7.45E-11
0.0044	7.43E-11
0.0045	7.46E-11
0.0046	7.47E-11
0.0047	7.48E-11
0.0048	7.44E-11
0.0049	7.36E-11
0.005	7.32E-11
0.0051	7.38E-11
0.0052	7.47E-11
0.0053	7.51E-11
0.0054	7.48E-11
0.0055	7.44E-11
0.0056	7.49E-11
0.0057	7.64E-11
0.0058	7.72E-11
0.0059	7.67E-11
0.006	7.55E-11
0.0061	7.43E-11
0.0062	7.37E-11
0.0063	7.33E-11
0.0064	7.29E-11
0.0065	7.27E-11
0.0066	7.29E-11
0.0067	7.36E-11
0.0068	7.44E-11
0.0069	7.52E-11
0.007	7.57E-11
0.0071	7.59E-11
0.0072	7.60E-11
0.0073	7.61E-11
0.0074	7.60E-11
0.0075	7.58E-11
0.0076	7.55E-11
0.0077	7.49E-11
0.0078	7.39E-11
0.0079	7.30E-11
0.008	7.32E-11
0.0081	7.48E-11
0.0082	7.71E-11
0.0083	7.89E-11
0.0084	7.97E-11
0.0085	7.96E-11
0.0086	7.87E-11
0.0087	7.75E-11
0.0088	7.68E-11
0.0089	7.66E-11
0.009	7.62E-11
0.0091	7.56E-11
0.0092	7.49E-11
0.0093	7.44E-11
0.0094	7.38E-11
0.0095	7.33E-11
0.0096	7.30E-11
0.0097	7.27E-11
0.0098	7.26E-11
0.0099	7.27E-11
0.01	7.27E-11
0.0101	7.26E-11
0.0102	7.28E-11
0.0103	7.35E-11
0.0104	7.42E-11
0.0105	7.47E-11
0.0106	7.53E-11
0.0107	7.56E-11
0.0108	7.54E-11
0.0109	7.45E-11
0.011	7.33E-11
0.0111	7.22E-11
0.0112	7.17E-11
0.0113	7.17E-11
0.0114	7.22E-11
0.0115	7.30E-11
0.0116	7.40E-11
0.0117	7.51E-11
0.0118	7.66E-11
0.0119	7.80E-11
0.012	7.87E-11
0.0121	7.87E-11
0.0122	7.78E-11
0.0123	7.61E-11
0.0124	7.43E-11
0.0125	7.31E-11
0.0126	7.25E-11
0.0127	7.23E-11
0.0128	7.26E-11
0.0129	7.33E-11
0.013	7.39E-11
0.0131	7.39E-11
0.0132	7.37E-11
0.0133	7.37E-11
0.0134	7.35E-11
0.0135	7.29E-11
0.0136	7.23E-11
0.0137	7.20E-11
0.0138	7.25E-11
0.0139	7.34E-11
0.014	7.40E-11
0.0141	7.36E-11
0.0142	7.32E-11
0.0143	7.35E-11
0.0144	7.41E-11
0.0145	7.49E-11
0.0146	7.57E-11
0.0147	7.66E-11
0.0148	7.70E-11
0.0149	7.67E-11
0.015	7.55E-11
0.0151	7.38E-11
0.0152	7.22E-11
0.0153	7.11E-11
0.0154	7.02E-11
0.0155	7.03E-11
0.0156	7.19E-11
0.0157	7.41E-11
0.0158	7.57E-11
0.0159	7.64E-11
0.016	7.66E-11
0.0161	7.66E-11
0.0162	7.68E-11
0.0163	7.75E-11
0.0164	7.87E-11
0.0165	7.98E-11
0.0166	8.04E-11
0.0167	8.03E-11
0.0168	7.96E-11
0.0169	7.82E-11
0.017	7.64E-11
0.0171	7.50E-11
0.0172	7.44E-11
0.0173	7.39E-11
0.0174	7.38E-11
0.0175	7.40E-11
0.0176	7.38E-11
0.0177	7.31E-11
0.0178	7.31E-11
0.0179	7.37E-11
0.018	7.40E-11
0.0181	7.34E-11
0.0182	7.24E-11
0.0183	7.15E-11
0.0184	7.10E-11
0.0185	7.11E-11
0.0186	7.17E-11
0.0187	7.24E-11
0.0188	7.28E-11
0.0189	7.24E-11
0.019	7.19E-11
0.0191	7.19E-11
0.0192	7.26E-11
0.0193	7.35E-11
0.0194	7.44E-11
0.0195	7.50E-11
0.0196	7.51E-11
0.0197	7.49E-11
0.0198	7.45E-11
0.0199	7.39E-11
0.02	7.35E-11
0.0201	7.32E-11
0.0202	7.24E-11
0.0203	7.11E-11
0.0204	7.01E-11
0.0205	7.01E-11
0.0206	7.11E-11
0.0207	7.25E-11
0.0208	7.37E-11
0.0209	7.41E-11
0.021	7.38E-11
0.0211	7.38E-11
0.0212	7.42E-11
0.0213	7.43E-11
0.0214	7.38E-11
0.0215	7.35E-11
0.0216	7.37E-11
0.0217	7.42E-11
0.0218	7.44E-11
0.0219	7.44E-11
0.022	7.49E-11
0.0221	7.60E-11
0.0222	7.72E-11
0.0223	7.79E-11
0.0224	7.82E-11
0.0225	7.83E-11
0.0226	7.81E-11
0.0227	7.74E-11
0.0228	7.63E-11
0.0229	7.52E-11
0.023	7.47E-11
0.0231	7.46E-11
0.0232	7.47E-11
0.0233	7.50E-11
0.0234	7.56E-11
0.0235	7.63E-11
0.0236	7.66E-11
0.0237	7.67E-11
0.0238	7.70E-11
0.0239	7.73E-11
0.024	7.76E-11
0.0241	7.79E-11
0.0242	7.81E-11
0.0243	7.79E-11
0.0244	7.76E-11
0.0245	7.70E-11
0.0246	7.64E-11
0.0247	7.59E-11
0.0248	7.60E-11
0.0249	7.69E-11
0.025	7.79E-11
0.0251	7.83E-11
0.0252	7.78E-11
0.0253	7.68E-11
0.0254	7.52E-11
0.0255	7.35E-11
0.0256	7.21E-11
0.0257	7.15E-11
0.0258	7.17E-11
0.0259	7.26E-11
0.026	7.38E-11
0.0261	7.47E-11
0.0262	7.47E-11
0.0263	7.41E-11
0.0264	7.33E-11
0.0265	7.25E-11
0.0266	7.15E-11
0.0267	7.06E-11
0.0268	7.05E-11
0.0269	7.12E-11
0.027	7.18E-11
0.0271	7.16E-11
0.0272	7.09E-11
0.0273	7.03E-11
0.0274	7.06E-11
0.0275	7.23E-11
0.0276	7.43E-11
0.0277	7.52E-11
0.0278	7.47E-11
0.0279	7.36E-11
0.028	7.29E-11
0.0281	7.26E-11
0.0282	7.22E-11
0.0283	7.20E-11
0.0284	7.24E-11
0.0285	7.34E-11
0.0286	7.42E-11
0.0287	7.38E-11
0.0288	7.25E-11
0.0289	7.12E-11
0.029	7.07E-11
0.0291	7.11E-11
0.0292	7.18E-11
0.0293	7.24E-11
0.0294	7.33E-11
0.0295	7.46E-11
0.0296	7.62E-11
0.0297	7.78E-11
0.0298	7.87E-11
0.0299	7.86E-11
0.03	7.79E-11
0.0301	7.72E-11
0.0302	7.69E-11
0.0303	7.72E-11
0.0304	7.76E-11
0.0305	7.75E-11
0.0306	7.73E-11
0.0307	7.76E-11
0.0308	7.81E-11
0.0309	7.79E-11
0.031	7.69E-11
0.0311	7.56E-11
0.0312	7.48E-11
0.0313	7.42E-11
0.0314	7.30E-11
0.0315	7.17E-11
0.0316	7.10E-11
0.0317	7.08E-11
0.0318	7.06E-11
0.0319	7.07E-11
0.032	7.13E-11
0.0321	7.20E-11
0.0322	7.21E-11
0.0323	7.18E-11
0.0324	7.18E-11
0.0325	7.21E-11
0.0326	7.23E-11
0.0327	7.22E-11
0.0328	7.20E-11
0.0329	7.22E-11
0.033	7.29E-11
0.0331	7.36E-11
0.0332	7.39E-11
0.0333	7.38E-11
0.0334	7.40E-11
0.0335	7.43E-11
0.0336	7.46E-11
0.0337	7.51E-11
0.0338	7.60E-11
0.0339	7.72E-11
0.034	7.82E-11
0.0341	7.87E-11
0.0342	7.82E-11
0.0343	7.71E-11
0.0344	7.58E-11
0.0345	7.47E-11
0.0346	7.39E-11
0.0347	7.31E-11
0.0348	7.25E-11
0.0349	7.17E-11
0.035	7.04E-11
0.0351	6.92E-11
0.0352	6.89E-11
0.0353	6.97E-11
0.0354	7.14E-11
0.0355	7.33E-11
0.0356	7.46E-11
0.0357	7.49E-11
0.0358	7.46E-11
0.0359	7.39E-11
0.036	7.32E-11
0.0361	7.27E-11
0.0362	7.27E-11
0.0363	7.29E-11
0.0364	7.30E-11
0.0365	7.28E-11
0.0366	7.27E-11
0.0367	7.30E-11
0.0368	7.33E-11
0.0369	7.34E-11
0.037	7.31E-11
0.0371	7.27E-11
0.0372	7.31E-11
0.0373	7.41E-11
0.0374	7.50E-11
0.0375	7.52E-11
0.0376	7.45E-11
0.0377	7.34E-11
0.0378	7.24E-11
0.0379	7.22E-11
0.038	7.29E-11
0.0381	7.38E-11
0.0382	7.48E-11
0.0383	7.59E-11
0.0384	7.67E-11
0.0385	7.66E-11
0.0386	7.60E-11
0.0387	7.56E-11
0.0388	7.54E-11
0.0389	7.51E-11
0.039	7.50E-11
0.0391	7.54E-11
0.0392	7.58E-11
0.0393	7.58E-11
0.0394	7.62E-11
0.0395	7.77E-11
0.0396	7.95E-11
0.0397	8.09E-11
0.0398	8.17E-11
0.0399	8.20E-11
0.04	8.17E-11
0.0401	8.13E-11
0.0402	8.07E-11
0.0403	7.98E-11
0.0404	7.88E-11
0.0405	7.77E-11
0.0406	7.65E-11
0.0407	7.54E-11
0.0408	7.48E-11
0.0409	7.49E-11
0.041	7.52E-11
0.0411	7.53E-11
0.0412	7.54E-11
0.0413	7.60E-11
0.0414	7.65E-11
0.0415	7.63E-11
0.0416	7.58E-11
0.0417	7.54E-11
0.0418	7.52E-11
0.0419	7.50E-11
0.042	7.53E-11
0.0421	7.59E-11
0.0422	7.67E-11
0.0423	7.74E-11
0.0424	7.79E-11
0.0425	7.76E-11
0.0426	7.64E-11
0.0427	7.47E-11
0.0428	7.35E-11
0.0429	7.30E-11
0.043	7.34E-11
0.0431	7.43E-11
0.0432	7.50E-11
0.0433	7.50E-11
0.0434	7.46E-11
0.0435	7.44E-11
0.0436	7.48E-11
0.0437	7.58E-11
0.0438	7.69E-11
0.0439	7.74E-11
0.044	7.69E-11
0.0441	7.63E-11
0.0442	7.67E-11
0.0443	7.77E-11
0.0444	7.84E-11
0.0445	7.79E-11
0.0446	7.61E-11
0.0447	7.39E-11
0.0448	7.24E-11
0.0449	7.19E-11
0.045	7.23E-11
0.0451	7.28E-11
0.0452	7.29E-11
0.0453	7.27E-11
0.0454	7.26E-11
0.0455	7.24E-11
0.0456	7.23E-11
0.0457	7.23E-11
0.0458	7.27E-11
0.0459	7.34E-11
0.046	7.49E-11
0.0461	7.69E-11
0.0462	7.84E-11
0.0463	7.86E-11
0.0464	7.82E-11
0.0465	7.78E-11
0.0466	7.76E-11
0.0467	7.75E-11
0.0468	7.70E-11
0.0469	7.59E-11
0.047	7.46E-11
0.0471	7.36E-11
0.0472	7.30E-11
0.0473	7.22E-11
0.0474	7.12E-11
0.0475	7.06E-11
0.0476	7.06E-11
0.0477	7.10E-11
0.0478	7.16E-11
0.0479	7.18E-11
0.048	7.20E-11
0.0481	7.23E-11
0.0482	7.26E-11
0.0483	7.27E-11
0.0484	7.26E-11
0.0485	7.22E-11
0.0486	7.17E-11
0.0487	7.11E-11
0.0488	7.08E-11
0.0489	7.09E-11
0.049	7.14E-11
0.0491	7.15E-11
0.0492	7.11E-11
0.0493	7.04E-11
0.0494	6.99E-11
0.0495	7.08E-11
0.0496	7.30E-11
0.0497	7.55E-11
0.0498	7.72E-11
0.0499	7.84E-11
0.05	7.93E-11
0.0501	7.97E-11
0.0502	7.97E-11
0.0503	7.90E-11
0.0504	7.82E-11
0.0505	7.75E-11
0.0506	7.70E-11
0.0507	7.63E-11
0.0508	7.50E-11
0.0509	7.38E-11
0.051	7.32E-11
0.0511	7.32E-11
0.0512	7.37E-11
0.0513	7.44E-11
0.0514	7.47E-11
0.0515	7.47E-11
0.0516	7.47E-11
0.0517	7.51E-11
0.0518	7.59E-11
0.0519	7.62E-11
0.052	7.55E-11
0.0521	7.44E-11
0.0522	7.37E-11
0.0523	7.37E-11
0.0524	7.36E-11
0.0525	7.30E-11
0.0526	7.26E-11
0.0527	7.26E-11
0.0528	7.26E-11
0.0529	7.25E-11
0.053	7.20E-11
0.0531	7.16E-11
0.0532	7.14E-11
0.0533	7.14E-11
0.0534	7.18E-11
0.0535	7.22E-11
0.0536	7.23E-11
0.0537	7.17E-11
0.0538	7.11E-11
0.0539	7.09E-11
0.054	7.07E-11
0.0541	7.05E-11
0.0542	7.06E-11
0.0543	7.10E-11
0.0544	7.17E-11
0.0545	7.25E-11
0.0546	7.38E-11
0.0547	7.53E-11
0.0548	7.64E-11
0.0549	7.67E-11
0.055	7.67E-11
0.0551	7.68E-11
0.0552	7.71E-11
0.0553	7.73E-11
0.0554	7.70E-11
0.0555	7.62E-11
0.0556	7.53E-11
0.0557	7.49E-11
0.0558	7.49E-11
0.0559	7.45E-11
0.056	7.38E-11
0.0561	7.33E-11
0.0562	7.32E-11
0.0563	7.31E-11
0.0564	7.28E-11
0.0565	7.30E-11
0.0566	7.38E-11
0.0567	7.47E-11
0.0568	7.48E-11
0.0569	7.41E-11
0.057	7.30E-11
0.0571	7.21E-11
0.0572	7.18E-11
0.0573	7.16E-11
0.0574	7.12E-11
0.0575	7.12E-11
0.0576	7.12E-11
0.0577	7.07E-11
0.0578	7.00E-11
0.0579	6.95E-11
0.058	6.96E-11
0.0581	7.04E-11
0.0582	7.15E-11
0.0583	7.29E-11
0.0584	7.41E-11
0.0585	7.46E-11
0.0586	7.47E-11
0.0587	7.47E-11
0.0588	7.49E-11
0.0589	7.53E-11
0.059	7.55E-11
0.0591	7.53E-11
0.0592	7.50E-11
0.0593	7.47E-11
0.0594	7.45E-11
0.0595	7.45E-11
0.0596	7.45E-11
0.0597	7.38E-11
0.0598	7.31E-11
0.0599	7.35E-11
0.06	7.51E-11
0.0601	7.70E-11
0.0602	7.85E-11
0.0603	7.89E-11
0.0604	7.84E-11
0.0605	7.79E-11
0.0606	7.79E-11
0.0607	7.80E-11
0.0608	7.74E-11
0.0609	7.62E-11
0.061	7.51E-11
0.0611	7.43E-11
0.0612	7.37E-11
0.0613	7.31E-11
0.0614	7.27E-11
0.0615	7.27E-11
0.0616	7.28E-11
0.0617	7.32E-11
0.0618	7.37E-11
0.0619	7.40E-11
0.062	7.38E-11
0.0621	7.34E-11
0.0622	7.30E-11
0.0623	7.28E-11
0.0624	7.29E-11
0.0625	7.33E-11
0.0626	7.35E-11
0.0627	7.34E-11
0.0628	7.34E-11
0.0629	7.32E-11
0.063	7.22E-11
0.0631	7.09E-11
0.0632	6.99E-11
0.0633	6.94E-11
0.0634	6.94E-11
0.0635	7.01E-11
0.0636	7.10E-11
0.0637	7.16E-11
0.0638	7.18E-11
0.0639	7.15E-11
0.064	7.12E-11
0.0641	7.12E-11
0.0642	7.19E-11
0.0643	7.30E-11
0.0644	7.39E-11
0.0645	7.45E-11
0.0646	7.49E-11
0.0647	7.55E-11
0.0648	7.60E-11
0.0649	7.60E-11
0.065	7.52E-11
0.0651	7.40E-11
0.0652	7.29E-11
0.0653	7.21E-11
0.0654	7.10E-11
0.0655	6.96E-11
0.0656	6.84E-11
0.0657	6.79E-11
0.0658	6.84E-11
0.0659	6.90E-11
0.066	6.92E-11
0.0661	6.92E-11
0.0662	6.96E-11
0.0663	7.01E-11
0.0664	7.01E-11
0.0665	6.95E-11
0.0666	6.88E-11
0.0667	6.88E-11
0.0668	6.94E-11
0.0669	6.96E-11
0.067	6.88E-11
0.0671	6.75E-11
0.0672	6.66E-11
0.0673	6.64E-11
0.0674	6.67E-11
0.0675	6.71E-11
0.0676	6.72E-11
0.0677	6.71E-11
0.0678	6.69E-11
0.0679	6.71E-11
0.068	6.76E-11
0.0681	6.82E-11
0.0682	6.89E-11
0.0683	6.96E-11
0.0684	7.07E-11
0.0685	7.23E-11
0.0686	7.38E-11
0.0687	7.41E-11
0.0688	7.33E-11
0.0689	7.23E-11
0.069	7.19E-11
0.0691	7.17E-11
0.0692	7.13E-11
0.0693	7.08E-11
0.0694	7.07E-11
0.0695	7.14E-11
0.0696	7.22E-11
0.0697	7.23E-11
0.0698	7.16E-11
0.0699	7.11E-11
0.07	7.14E-11
0.0701	7.20E-11
0.0702	7.25E-11
0.0703	7.30E-11
0.0704	7.39E-11
0.0705	7.46E-11
0.0706	7.45E-11
0.0707	7.37E-11
0.0708	7.25E-11
0.0709	7.08E-11
0.071	6.88E-11
0.0711	6.73E-11
0.0712	6.65E-11
0.0713	6.66E-11
0.0714	6.76E-11
0.0715	6.88E-11
0.0716	6.94E-11
0.0717	6.90E-11
0.0718	6.82E-11
0.0719	6.76E-11
0.072	6.72E-11
0.0721	6.68E-11
0.0722	6.70E-11
0.0723	6.77E-11
0.0724	6.82E-11
0.0725	6.86E-11
0.0726	6.92E-11
0.0727	7.00E-11
0.0728	7.06E-11
0.0729	7.05E-11
0.073	6.97E-11
0.0731	6.87E-11
0.0732	6.84E-11
0.0733	6.89E-11
0.0734	6.97E-11
0.0735	7.02E-11
0.0736	7.07E-11
0.0737	7.14E-11
0.0738	7.17E-11
0.0739	7.13E-11
0.074	7.10E-11
0.0741	7.12E-11
0.0742	7.13E-11
0.0743	7.09E-11
0.0744	7.03E-11
0.0745	7.02E-11
0.0746	7.06E-11
0.0747	7.19E-11
0.0748	7.37E-11
0.0749	7.51E-11
0.075	7.54E-11
0.0751	7.47E-11
0.0752	7.32E-11
0.0753	7.15E-11
0.0754	7.02E-11
0.0755	6.98E-11
0.0756	7.00E-11
0.0757	7.05E-11
0.0758	7.15E-11
0.0759	7.27E-11
0.076	7.36E-11
0.0761	7.40E-11
0.0762	7.39E-11
0.0763	7.34E-11
0.0764	7.28E-11
0.0765	7.24E-11
0.0766	7.21E-11
0.0767	7.20E-11
0.0768	7.16E-11
0.0769	7.13E-11
0.077	7.13E-11
0.0771	7.14E-11
0.0772	7.16E-11
0.0773	7.19E-11
0.0774	7.23E-11
0.0775	7.26E-11
0.0776	7.30E-11
0.0777	7.35E-11
0.0778	7.39E-11
0.0779	7.39E-11
0.078	7.35E-11
0.0781	7.28E-11
0.0782	7.18E-11
0.0783	7.09E-11
0.0784	7.02E-11
0.0785	6.99E-11
0.0786	6.97E-11
0.0787	6.90E-11
0.0788	6.78E-11
0.0789	6.70E-11
0.079	6.70E-11
0.0791	6.80E-11
0.0792	6.94E-11
0.0793	7.02E-11
0.0794	6.98E-11
0.0795	6.88E-11
0.0796	6.79E-11
0.0797	6.74E-11
0.0798	6.76E-11
0.0799	6.82E-11
0.08	6.88E-11
0.0801	6.96E-11
0.0802	7.07E-11
0.0803	7.18E-11
0.0804	7.28E-11
0.0805	7.37E-11
0.0806	7.41E-11
0.0807	7.36E-11
0.0808	7.28E-11
0.0809	7.27E-11
0.081	7.34E-11
0.0811	7.40E-11
0.0812	7.42E-11
0.0813	7.42E-11
0.0814	7.38E-11
0.0815	7.33E-11
0.0816	7.30E-11
0.0817	7.31E-11
0.0818	7.31E-11
0.0819	7.33E-11
0.082	7.34E-11
0.0821	7.34E-11
0.0822	7.30E-11
0.0823	7.23E-11
0.0824	7.13E-11
0.0825	7.08E-11
0.0826	7.15E-11
0.0827	7.28E-11
0.0828	7.39E-11
0.0829	7.39E-11
0.083	7.35E-11
0.0831	7.31E-11
0.0832	7.29E-11
0.0833	7.24E-11
0.0834	7.16E-11
0.0835	7.07E-11
0.0836	7.03E-11
0.0837	7.04E-11
0.0838	7.03E-11
0.0839	6.97E-11
0.084	6.93E-11
0.0841	6.97E-11
0.0842	7.05E-11
0.0843	7.13E-11
0.0844	7.24E-11
0.0845	7.40E-11
0.0846	7.62E-11
0.0847	7.83E-11
0.0848	7.92E-11
0.0849	7.93E-11
0.085	7.90E-11
0.0851	7.84E-11
0.0852	7.76E-11
0.0853	7.68E-11
0.0854	7.63E-11
0.0855	7.58E-11
0.0856	7.53E-11
0.0857	7.48E-11
0.0858	7.40E-11
0.0859	7.30E-11
0.086	7.21E-11
0.0861	7.16E-11
0.0862	7.14E-11
0.0863	7.14E-11
0.0864	7.12E-11
0.0865	7.08E-11
0.0866	7.01E-11
0.0867	6.95E-11
0.0868	6.91E-11
0.0869	6.86E-11
0.087	6.78E-11
0.0871	6.72E-11
0.0872	6.71E-11
0.0873	6.79E-11
0.0874	6.90E-11
0.0875	6.99E-11
0.0876	7.03E-11
0.0877	7.04E-11
0.0878	7.07E-11
0.0879	7.12E-11
0.088	7.18E-11
0.0881	7.26E-11
0.0882	7.34E-11
0.0883	7.35E-11
0.0884	7.30E-11
0.0885	7.24E-11
0.0886	7.22E-11
0.0887	7.19E-11
0.0888	7.16E-11
0.0889	7.16E-11
0.089	7.20E-11
0.0891	7.24E-11
0.0892	7.25E-11
0.0893	7.25E-11
0.0894	7.24E-11
0.0895	7.23E-11
0.0896	7.24E-11
0.0897	7.31E-11
0.0898	7.39E-11
0.0899	7.44E-11
0.09	7.45E-11
0.0901	7.45E-11
0.0902	7.43E-11
0.0903	7.37E-11
0.0904	7.31E-11
0.0905	7.30E-11
0.0906	7.32E-11
0.0907	7.33E-11
0.0908	7.33E-11
0.0909	7.33E-11
0.091	7.30E-11
0.0911	7.26E-11
0.0912	7.25E-11
0.0913	7.26E-11
0.0914	7.27E-11
0.0915	7.29E-11
0.0916	7.33E-11
0.0917	7.32E-11
0.0918	7.23E-11
0.0919	7.11E-11
0.092	7.01E-11
0.0921	6.97E-11
0.0922	6.96E-11
0.0923	6.99E-11
0.0924	7.09E-11
0.0925	7.22E-11
0.0926	7.30E-11
0.0927	7.30E-11
0.0928	7.27E-11
0.0929	7.26E-11
0.093	7.27E-11
0.0931	7.28E-11
0.0932	7.29E-11
0.0933	7.30E-11
0.0934	7.33E-11
0.0935	7.40E-11
0.0936	7.48E-11
0.0937	7.54E-11
0.0938	7.58E-11
0.0939	7.57E-11
0.094	7.49E-11
0.0941	7.38E-11
0.0942	7.31E-11
0.0943	7.31E-11
0.0944	7.34E-11
0.0945	7.37E-11
0.0946	7.38E-11
0.0947	7.36E-11
0.0948	7.32E-11
0.0949	7.25E-11
0.095	7.20E-11
0.0951	7.21E-11
0.0952	7.29E-11
0.0953	7.41E-11
0.0954	7.49E-11
0.0955	7.48E-11
0.0956	7.41E-11
0.0957	7.32E-11
0.0958	7.26E-11
0.0959	7.20E-11
0.096	7.11E-11
0.0961	7.03E-11
0.0962	7.05E-11
0.0963	7.13E-11
0.0964	7.17E-11
0.0965	7.18E-11
0.0966	7.20E-11
0.0967	7.23E-11
0.0968	7.25E-11
0.0969	7.24E-11
0.097	7.18E-11
0.0971	7.13E-11
0.0972	7.20E-11
0.0973	7.38E-11
0.0974	7.55E-11
0.0975	7.63E-11
0.0976	7.66E-11
0.0977	7.69E-11
0.0978	7.71E-11
0.0979	7.68E-11
0.098	7.59E-11
0.0981	7.51E-11
0.0982	7.47E-11
0.0983	7.47E-11
0.0984	7.48E-11
0.0985	7.48E-11
0.0986	7.44E-11
0.0987	7.38E-11
0.0988	7.33E-11
0.0989	7.31E-11
0.099	7.34E-11
0.0991	7.42E-11
0.0992	7.52E-11
0.0993	7.59E-11
0.0994	7.58E-11
0.0995	7.48E-11
0.0996	7.36E-11
0.0997	7.34E-11
0.0998	7.42E-11
0.0999	7.49E-11
0.1	7.49E-11
0.1001	7.42E-11
0.1002	7.31E-11
0.1003	7.24E-11
0.1004	7.19E-11
0.1005	7.15E-11
0.1006	7.12E-11
0.1007	7.12E-11
0.1008	7.13E-11
0.1009	7.15E-11
0.101	7.18E-11
0.1011	7.17E-11
0.1012	7.13E-11
0.1013	7.10E-11
0.1014	7.12E-11
0.1015	7.17E-11
0.1016	7.23E-11
0.1017	7.26E-11
0.1018	7.26E-11
0.1019	7.24E-11
0.102	7.24E-11
0.1021	7.25E-11
0.1022	7.27E-11
0.1023	7.27E-11
0.1024	7.24E-11
0.1025	7.20E-11
0.1026	7.17E-11
0.1027	7.21E-11
0.1028	7.31E-11
0.1029	7.38E-11
0.103	7.34E-11
0.1031	7.27E-11
0.1032	7.27E-11
0.1033	7.33E-11
0.1034	7.40E-11
0.1035	7.42E-11
0.1036	7.40E-11
0.1037	7.34E-11
0.1038	7.25E-11
0.1039	7.17E-11
0.104	7.15E-11
0.1041	7.16E-11
0.1042	7.15E-11
0.1043	7.08E-11
0.1044	7.04E-11
0.1045	7.11E-11
0.1046	7.19E-11
0.1047	7.20E-11
0.1048	7.12E-11
0.1049	7.00E-11
0.105	6.91E-11
0.1051	6.90E-11
0.1052	6.99E-11
0.1053	7.09E-11
0.1054	7.17E-11
0.1055	7.22E-11
0.1056	7.24E-11
0.1057	7.22E-11
0.1058	7.21E-11
0.1059	7.19E-11
0.106	7.16E-11
0.1061	7.12E-11
0.1062	7.12E-11
0.1063	7.13E-11
0.1064	7.13E-11
0.1065	7.14E-11
0.1066	7.15E-11
0.1067	7.14E-11
0.1068	7.12E-11
0.1069	7.12E-11
0.107	7.18E-11
0.1071	7.27E-11
0.1072	7.30E-11
0.1073	7.28E-11
0.1074	7.24E-11
0.1075	7.24E-11
0.1076	7.24E-11
0.1077	7.23E-11
0.1078	7.22E-11
0.1079	7.24E-11
0.108	7.27E-11
0.1081	7.30E-11
0.1082	7.31E-11
0.1083	7.32E-11
0.1084	7.34E-11
0.1085	7.40E-11
0.1086	7.48E-11
0.1087	7.52E-11
0.1088	7.49E-11
0.1089	7.42E-11
0.109	7.35E-11
0.1091	7.29E-11
0.1092	7.22E-11
0.1093	7.15E-11
0.1094	7.12E-11
0.1095	7.17E-11
0.1096	7.28E-11
0.1097	7.42E-11
0.1098	7.52E-11
0.1099	7.58E-11
0.11	7.61E-11
0.1101	7.64E-11
0.1102	7.68E-11
0.1103	7.69E-11
0.1104	7.60E-11
0.1105	7.47E-11
0.1106	7.38E-11
0.1107	7.34E-11
0.1108	7.31E-11
0.1109	7.27E-11
0.111	7.24E-11
0.1111	7.26E-11
0.1112	7.33E-11
0.1113	7.40E-11
0.1114	7.44E-11
0.1115	7.43E-11
0.1116	7.38E-11
0.1117	7.34E-11
0.1118	7.33E-11
0.1119	7.29E-11
0.112	7.21E-11
0.1121	7.13E-11
0.1122	7.10E-11
0.1123	7.13E-11
0.1124	7.21E-11
0.1125	7.31E-11
0.1126	7.39E-11
0.1127	7.39E-11
0.1128	7.34E-11
0.1129	7.29E-11
0.113	7.27E-11
0.1131	7.26E-11
0.1132	7.22E-11
0.1133	7.16E-11
0.1134	7.12E-11
0.1135	7.19E-11
0.1136	7.35E-11
0.1137	7.51E-11
0.1138	7.64E-11
0.1139	7.73E-11
0.114	7.76E-11
0.1141	7.67E-11
0.1142	7.55E-11
0.1143	7.48E-11
0.1144	7.48E-11
0.1145	7.48E-11
0.1146	7.41E-11
0.1147	7.27E-11
0.1148	7.13E-11
0.1149	7.04E-11
0.115	7.02E-11
0.1151	7.09E-11
0.1152	7.18E-11
0.1153	7.19E-11
0.1154	7.14E-11
0.1155	7.10E-11
0.1156	7.15E-11
0.1157	7.25E-11
0.1158	7.33E-11
0.1159	7.40E-11
0.116	7.46E-11
0.1161	7.51E-11
0.1162	7.54E-11
0.1163	7.57E-11
0.1164	7.61E-11
0.1165	7.62E-11
0.1166	7.60E-11
0.1167	7.59E-11
0.1168	7.57E-11
0.1169	7.53E-11
0.117	7.48E-11
0.1171	7.44E-11
0.1172	7.43E-11
0.1173	7.43E-11
0.1174	7.39E-11
0.1175	7.29E-11
0.1176	7.19E-11
0.1177	7.11E-11
0.1178	7.05E-11
0.1179	7.02E-11
0.118	7.03E-11
0.1181	7.06E-11
0.1182	7.06E-11
0.1183	7.07E-11
0.1184	7.14E-11
0.1185	7.25E-11
0.1186	7.36E-11
0.1187	7.41E-11
0.1188	7.40E-11
0.1189	7.43E-11
0.119	7.52E-11
0.1191	7.63E-11
0.1192	7.69E-11
0.1193	7.63E-11
0.1194	7.50E-11
0.1195	7.42E-11
0.1196	7.41E-11
0.1197	7.44E-11
0.1198	7.42E-11
0.1199	7.37E-11
0.12	7.32E-11
0.1201	7.28E-11
0.1202	7.27E-11
0.1203	7.22E-11
0.1204	7.14E-11
0.1205	7.07E-11
0.1206	7.07E-11
0.1207	7.09E-11
0.1208	7.04E-11
0.1209	6.95E-11
0.121	6.96E-11
0.1211	7.09E-11
0.1212	7.23E-11
0.1213	7.39E-11
0.1214	7.57E-11
0.1215	7.68E-11
0.1216	7.71E-11
0.1217	7.68E-11
0.1218	7.61E-11
0.1219	7.55E-11
0.122	7.52E-11
0.1221	7.53E-11
0.1222	7.54E-11
0.1223	7.51E-11
0.1224	7.49E-11
0.1225	7.52E-11
0.1226	7.61E-11
0.1227	7.70E-11
0.1228	7.74E-11
0.1229	7.75E-11
0.123	7.77E-11
0.1231	7.78E-11
0.1232	7.81E-11
0.1233	7.89E-11
0.1234	7.97E-11
0.1235	8.03E-11
0.1236	8.04E-11
0.1237	8.04E-11
0.1238	8.04E-11
0.1239	8.04E-11
0.124	8.04E-11
0.1241	8.02E-11
0.1242	7.98E-11
0.1243	7.88E-11
0.1244	7.75E-11
0.1245	7.65E-11
0.1246	7.57E-11
0.1247	7.52E-11
0.1248	7.50E-11
0.1249	7.50E-11
0.125	7.50E-11
0.1251	7.47E-11
0.1252	7.47E-11
0.1253	7.51E-11
0.1254	7.56E-11
0.1255	7.57E-11
0.1256	7.55E-11
0.1257	7.57E-11
0.1258	7.64E-11
0.1259	7.73E-11
0.126	7.82E-11
0.1261	7.92E-11
0.1262	8.00E-11
0.1263	8.03E-11
0.1264	8.06E-11
0.1265	8.09E-11
0.1266	8.06E-11
0.1267	7.98E-11
0.1268	7.84E-11
0.1269	7.70E-11
0.127	7.60E-11
0.1271	7.55E-11
0.1272	7.51E-11
0.1273	7.44E-11
0.1274	7.38E-11
0.1275	7.35E-11
0.1276	7.36E-11
0.1277	7.41E-11
0.1278	7.47E-11
0.1279	7.55E-11
0.128	7.65E-11
0.1281	7.81E-11
0.1282	7.98E-11
0.1283	8.10E-11
0.1284	8.14E-11
0.1285	8.14E-11
0.1286	8.13E-11
0.1287	8.13E-11
0.1288	8.18E-11
0.1289	8.23E-11
0.129	8.18E-11
0.1291	8.00E-11
0.1292	7.78E-11
0.1293	7.58E-11
0.1294	7.46E-11
0.1295	7.44E-11
0.1296	7.50E-11
0.1297	7.55E-11
0.1298	7.56E-11
0.1299	7.52E-11
0.13	7.49E-11
0.1301	7.50E-11
0.1302	7.55E-11
0.1303	7.60E-11
0.1304	7.64E-11
0.1305	7.63E-11
0.1306	7.58E-11
0.1307	7.52E-11
0.1308	7.50E-11
0.1309	7.51E-11
0.131	7.48E-11
0.1311	7.41E-11
0.1312	7.37E-11
0.1313	7.39E-11
0.1314	7.43E-11
0.1315	7.45E-11
0.1316	7.44E-11
0.1317	7.44E-11
0.1318	7.47E-11
0.1319	7.54E-11
0.132	7.62E-11
0.1321	7.63E-11
0.1322	7.58E-11
0.1323	7.55E-11
0.1324	7.57E-11
0.1325	7.58E-11
0.1326	7.52E-11
0.1327	7.45E-11
0.1328	7.44E-11
0.1329	7.47E-11
0.133	7.49E-11
0.1331	7.51E-11
0.1332	7.56E-11
0.1333	7.67E-11
0.1334	7.85E-11
0.1335	7.98E-11
0.1336	7.98E-11
0.1337	7.86E-11
0.1338	7.73E-11
0.1339	7.66E-11
0.134	7.67E-11
0.1341	7.72E-11
0.1342	7.74E-11
0.1343	7.70E-11
0.1344	7.65E-11
0.1345	7.60E-11
0.1346	7.54E-11
0.1347	7.51E-11
0.1348	7.53E-11
0.1349	7.57E-11
0.135	7.63E-11
0.1351	7.71E-11
0.1352	7.78E-11
0.1353	7.74E-11
0.1354	7.63E-11
0.1355	7.48E-11
0.1356	7.34E-11
0.1357	7.25E-11
0.1358	7.17E-11
0.1359	7.06E-11
0.136	6.96E-11
0.1361	6.96E-11
0.1362	7.06E-11
0.1363	7.14E-11
0.1364	7.12E-11
0.1365	7.07E-11
0.1366	7.01E-11
0.1367	6.95E-11
0.1368	6.93E-11
0.1369	6.94E-11
0.137	6.94E-11
0.1371	6.92E-11
0.1372	6.92E-11
0.1373	6.97E-11
0.1374	7.09E-11
0.1375	7.27E-11
0.1376	7.46E-11
0.1377	7.59E-11
0.1378	7.62E-11
0.1379	7.58E-11
0.138	7.53E-11
0.1381	7.53E-11
0.1382	7.55E-11
0.1383	7.53E-11
0.1384	7.49E-11
0.1385	7.43E-11
0.1386	7.38E-11
0.1387	7.33E-11
0.1388	7.29E-11
0.1389	7.26E-11
0.139	7.22E-11
0.1391	7.20E-11
0.1392	7.22E-11
0.1393	7.26E-11
0.1394	7.33E-11
0.1395	7.44E-11
0.1396	7.56E-11
0.1397	7.63E-11
0.1398	7.63E-11
0.1399	7.60E-11
0.14	7.58E-11
0.1401	7.62E-11
0.1402	7.67E-11
0.1403	7.69E-11
0.1404	7.68E-11
0.1405	7.67E-11
0.1406	7.71E-11
0.1407	7.81E-11
0.1408	7.90E-11
0.1409	7.89E-11
0.141	7.77E-11
0.1411	7.65E-11
0.1412	7.63E-11
0.1413	7.67E-11
0.1414	7.66E-11
0.1415	7.54E-11
0.1416	7.39E-11
0.1417	7.32E-11
0.1418	7.35E-11
0.1419	7.37E-11
0.142	7.31E-11
0.1421	7.18E-11
0.1422	7.08E-11
0.1423	7.07E-11
0.1424	7.11E-11
0.1425	7.20E-11
0.1426	7.33E-11
0.1427	7.48E-11
0.1428	7.60E-11
0.1429	7.64E-11
0.143	7.62E-11
0.1431	7.60E-11
0.1432	7.57E-11
0.1433	7.51E-11
0.1434	7.43E-11
0.1435	7.37E-11
0.1436	7.35E-11
0.1437	7.37E-11
0.1438	7.39E-11
0.1439	7.38E-11
0.144	7.35E-11
0.1441	7.36E-11
0.1442	7.42E-11
0.1443	7.49E-11
0.1444	7.56E-11
0.1445	7.56E-11
0.1446	7.48E-11
0.1447	7.38E-11
0.1448	7.37E-11
0.1449	7.45E-11
0.145	7.56E-11
0.1451	7.65E-11
0.1452	7.74E-11
0.1453	7.78E-11
0.1454	7.73E-11
0.1455	7.63E-11
0.1456	7.51E-11
0.1457	7.40E-11
0.1458	7.27E-11
0.1459	7.12E-11
0.146	6.99E-11
0.1461	6.95E-11
0.1462	7.01E-11
0.1463	7.12E-11
0.1464	7.24E-11
0.1465	7.30E-11
0.1466	7.29E-11
0.1467	7.26E-11
0.1468	7.25E-11
0.1469	7.25E-11
0.147	7.24E-11
0.1471	7.21E-11
0.1472	7.18E-11
0.1473	7.17E-11
0.1474	7.16E-11
0.1475	7.17E-11
0.1476	7.18E-11
0.1477	7.21E-11
0.1478	7.25E-11
0.1479	7.29E-11
0.148	7.33E-11
0.1481	7.36E-11
0.1482	7.33E-11
0.1483	7.26E-11
0.1484	7.18E-11
0.1485	7.11E-11
0.1486	7.06E-11
0.1487	7.04E-11
0.1488	7.02E-11
0.1489	6.95E-11
0.149	6.83E-11
0.1491	6.72E-11
0.1492	6.68E-11
0.1493	6.66E-11
0.1494	6.65E-11
0.1495	6.64E-11
0.1496	6.68E-11
0.1497	6.77E-11
0.1498	6.86E-11
0.1499	6.87E-11
0.15	6.84E-11
0.1501	6.83E-11
0.1502	6.85E-11
0.1503	6.89E-11
0.1504	6.95E-11
0.1505	7.04E-11
0.1506	7.14E-11
0.1507	7.23E-11
0.1508	7.31E-11
0.1509	7.37E-11
0.151	7.44E-11
0.1511	7.52E-11
0.1512	7.62E-11
0.1513	7.69E-11
0.1514	7.74E-11
0.1515	7.73E-11
0.1516	7.67E-11
0.1517	7.64E-11
0.1518	7.66E-11
0.1519	7.68E-11
0.152	7.65E-11
0.1521	7.60E-11
0.1522	7.53E-11
0.1523	7.45E-11
0.1524	7.44E-11
0.1525	7.49E-11
0.1526	7.49E-11
0.1527	7.41E-11
0.1528	7.31E-11
0.1529	7.27E-11
0.153	7.28E-11
0.1531	7.34E-11
0.1532	7.39E-11
0.1533	7.39E-11
0.1534	7.32E-11
0.1535	7.23E-11
0.1536	7.20E-11
0.1537	7.27E-11
0.1538	7.34E-11
0.1539	7.33E-11
0.154	7.19E-11
0.1541	7.01E-11
0.1542	6.90E-11
0.1543	6.88E-11
0.1544	6.97E-11
0.1545	7.14E-11
0.1546	7.32E-11
0.1547	7.44E-11
0.1548	7.45E-11
0.1549	7.38E-11
0.155	7.27E-11
0.1551	7.20E-11
0.1552	7.19E-11
0.1553	7.22E-11
0.1554	7.27E-11
0.1555	7.31E-11
0.1556	7.33E-11
0.1557	7.34E-11
0.1558	7.37E-11
0.1559	7.39E-11
0.156	7.36E-11
0.1561	7.27E-11
0.1562	7.15E-11
0.1563	7.07E-11
0.1564	7.05E-11
0.1565	7.06E-11
0.1566	7.06E-11
0.1567	7.06E-11
0.1568	7.11E-11
0.1569	7.23E-11
0.157	7.36E-11
0.1571	7.43E-11
0.1572	7.45E-11
0.1573	7.44E-11
0.1574	7.44E-11
0.1575	7.44E-11
0.1576	7.43E-11
0.1577	7.41E-11
0.1578	7.41E-11
0.1579	7.44E-11
0.158	7.49E-11
0.1581	7.53E-11
0.1582	7.56E-11
0.1583	7.57E-11
0.1584	7.63E-11
0.1585	7.75E-11
0.1586	7.87E-11
0.1587	7.90E-11
0.1588	7.83E-11
0.1589	7.68E-11
0.159	7.50E-11
0.1591	7.35E-11
0.1592	7.28E-11
0.1593	7.28E-11
0.1594	7.31E-11
0.1595	7.36E-11
0.1596	7.41E-11
0.1597	7.41E-11
0.1598	7.36E-11
0.1599	7.27E-11
0.16	7.18E-11
0.1601	7.15E-11
0.1602	7.16E-11
0.1603	7.21E-11
0.1604	7.27E-11
0.1605	7.29E-11
0.1606	7.27E-11
0.1607	7.28E-11
0.1608	7.33E-11
0.1609	7.40E-11
0.161	7.43E-11
0.1611	7.38E-11
0.1612	7.29E-11
0.1613	7.25E-11
0.1614	7.29E-11
0.1615	7.36E-11
0.1616	7.44E-11
0.1617	7.51E-11
0.1618	7.54E-11
0.1619	7.50E-11
0.162	7.40E-11
0.1621	7.28E-11
0.1622	7.19E-11
0.1623	7.11E-11
0.1624	7.07E-11
0.1625	7.05E-11
0.1626	7.02E-11
0.1627	6.99E-11
0.1628	6.98E-11
0.1629	6.99E-11
0.163	7.01E-11
0.1631	7.07E-11
0.1632	7.17E-11
0.1633	7.26E-11
0.1634	7.33E-11
0.1635	7.40E-11
0.1636	7.48E-11
0.1637	7.57E-11
0.1638	7.64E-11
0.1639	7.71E-11
0.164	7.73E-11
0.1641	7.69E-11
0.1642	7.60E-11
0.1643	7.52E-11
0.1644	7.47E-11
0.1645	7.44E-11
0.1646	7.42E-11
0.1647	7.36E-11
0.1648	7.21E-11
0.1649	6.98E-11
0.165	6.84E-11
0.1651	6.87E-11
0.1652	7.00E-11
0.1653	7.09E-11
0.1654	7.10E-11
0.1655	7.03E-11
0.1656	6.95E-11
0.1657	6.90E-11
0.1658	6.94E-11
0.1659	7.02E-11
0.166	7.07E-11
0.1661	7.06E-11
0.1662	7.04E-11
0.1663	7.01E-11
0.1664	6.96E-11
0.1665	6.85E-11
0.1666	6.77E-11
0.1667	6.80E-11
0.1668	6.91E-11
0.1669	7.01E-11
0.167	7.03E-11
0.1671	7.00E-11
0.1672	6.98E-11
0.1673	7.01E-11
0.1674	7.05E-11
0.1675	7.07E-11
0.1676	7.10E-11
0.1677	7.17E-11
0.1678	7.28E-11
0.1679	7.39E-11
0.168	7.46E-11
0.1681	7.41E-11
0.1682	7.29E-11
0.1683	7.20E-11
0.1684	7.18E-11
0.1685	7.16E-11
0.1686	7.07E-11
0.1687	6.93E-11
0.1688	6.83E-11
0.1689	6.83E-11
0.169	6.89E-11
0.1691	6.91E-11
0.1692	6.88E-11
0.1693	6.85E-11
0.1694	6.85E-11
0.1695	6.91E-11
0.1696	6.97E-11
0.1697	6.96E-11
0.1698	6.91E-11
0.1699	6.91E-11
0.17	6.92E-11
0.1701	6.89E-11
0.1702	6.82E-11
0.1703	6.73E-11
0.1704	6.65E-11
0.1705	6.65E-11
0.1706	6.71E-11
0.1707	6.79E-11
0.1708	6.84E-11
0.1709	6.89E-11
0.171	6.95E-11
0.1711	6.99E-11
0.1712	6.98E-11
0.1713	6.90E-11
0.1714	6.83E-11
0.1715	6.82E-11
0.1716	6.83E-11
0.1717	6.83E-11
0.1718	6.84E-11
0.1719	6.88E-11
0.172	6.96E-11
0.1721	7.04E-11
0.1722	7.11E-11
0.1723	7.17E-11
0.1724	7.20E-11
0.1725	7.18E-11
0.1726	7.14E-11
0.1727	7.11E-11
0.1728	7.08E-11
0.1729	7.04E-11
0.173	7.02E-11
0.1731	7.05E-11
0.1732	7.07E-11
0.1733	7.05E-11
0.1734	7.04E-11
0.1735	7.05E-11
0.1736	7.09E-11
0.1737	7.13E-11
0.1738	7.23E-11
0.1739	7.34E-11
0.174	7.41E-11
0.1741	7.42E-11
0.1742	7.42E-11
0.1743	7.43E-11
0.1744	7.38E-11
0.1745	7.26E-11
0.1746	7.09E-11
0.1747	6.95E-11
0.1748	6.88E-11
0.1749	6.88E-11
0.175	6.89E-11
0.1751	6.88E-11
0.1752	6.83E-11
0.1753	6.81E-11
0.1754	6.85E-11
0.1755	6.94E-11
0.1756	6.98E-11
0.1757	6.96E-11
0.1758	6.94E-11
0.1759	6.98E-11
0.176	7.01E-11
0.1761	6.94E-11
0.1762	6.85E-11
0.1763	6.83E-11
0.1764	6.87E-11
0.1765	6.92E-11
0.1766	6.95E-11
0.1767	6.95E-11
0.1768	6.91E-11
0.1769	6.89E-11
0.177	6.94E-11
0.1771	7.05E-11
0.1772	7.17E-11
0.1773	7.26E-11
0.1774	7.33E-11
0.1775	7.41E-11
0.1776	7.46E-11
0.1777	7.47E-11
0.1778	7.45E-11
0.1779	7.40E-11
0.178	7.32E-11
0.1781	7.22E-11
0.1782	7.15E-11
0.1783	7.11E-11
0.1784	7.10E-11
0.1785	7.12E-11
0.1786	7.19E-11
0.1787	7.29E-11
0.1788	7.38E-11
0.1789	7.38E-11
0.179	7.29E-11
0.1791	7.21E-11
0.1792	7.22E-11
0.1793	7.30E-11
0.1794	7.39E-11
0.1795	7.46E-11
0.1796	7.50E-11
0.1797	7.51E-11
0.1798	7.52E-11
0.1799	7.51E-11
0.18	7.46E-11
0.1801	7.39E-11
0.1802	7.27E-11
0.1803	7.13E-11
0.1804	7.04E-11
0.1805	7.01E-11
0.1806	7.03E-11
0.1807	7.12E-11
0.1808	7.24E-11
0.1809	7.35E-11
0.181	7.39E-11
0.1811	7.32E-11
0.1812	7.21E-11
0.1813	7.10E-11
0.1814	7.03E-11
0.1815	6.97E-11
0.1816	6.94E-11
0.1817	6.94E-11
0.1818	6.98E-11
0.1819	7.05E-11
0.182	7.13E-11
0.1821	7.20E-11
0.1822	7.28E-11
0.1823	7.35E-11
0.1824	7.34E-11
0.1825	7.28E-11
0.1826	7.24E-11
0.1827	7.25E-11
0.1828	7.30E-11
0.1829	7.41E-11
0.183	7.53E-11
0.1831	7.59E-11
0.1832	7.55E-11
0.1833	7.44E-11
0.1834	7.33E-11
0.1835	7.24E-11
0.1836	7.16E-11
0.1837	7.09E-11
0.1838	7.05E-11
0.1839	7.08E-11
0.184	7.17E-11
0.1841	7.29E-11
0.1842	7.41E-11
0.1843	7.51E-11
0.1844	7.58E-11
0.1845	7.57E-11
0.1846	7.47E-11
0.1847	7.35E-11
0.1848	7.32E-11
0.1849	7.41E-11
0.185	7.56E-11
0.1851	7.69E-11
0.1852	7.80E-11
0.1853	7.90E-11
0.1854	7.96E-11
0.1855	7.97E-11
0.1856	7.89E-11
0.1857	7.68E-11
0.1858	7.37E-11
0.1859	7.08E-11
0.186	6.94E-11
0.1861	6.93E-11
0.1862	6.98E-11
0.1863	7.05E-11
0.1864	7.14E-11
0.1865	7.19E-11
0.1866	7.17E-11
0.1867	7.04E-11
0.1868	6.86E-11
0.1869	6.76E-11
0.187	6.76E-11
0.1871	6.85E-11
0.1872	6.97E-11
0.1873	7.08E-11
0.1874	7.18E-11
0.1875	7.26E-11
0.1876	7.24E-11
0.1877	7.14E-11
0.1878	7.06E-11
0.1879	7.06E-11
0.188	7.12E-11
0.1881	7.18E-11
0.1882	7.20E-11
0.1883	7.19E-11
0.1884	7.18E-11
0.1885	7.15E-11
0.1886	7.13E-11
0.1887	7.14E-11
0.1888	7.16E-11
0.1889	7.16E-11
0.189	7.14E-11
0.1891	7.12E-11
0.1892	7.09E-11
0.1893	7.02E-11
0.1894	6.95E-11
0.1895	6.91E-11
0.1896	6.93E-11
0.1897	6.98E-11
0.1898	7.01E-11
0.1899	7.00E-11
0.19	6.97E-11
0.1901	6.95E-11
0.1902	6.94E-11
0.1903	6.93E-11
0.1904	6.93E-11
0.1905	6.93E-11
0.1906	6.96E-11
0.1907	7.03E-11
0.1908	7.13E-11
0.1909	7.19E-11
0.191	7.19E-11
0.1911	7.16E-11
0.1912	7.13E-11
0.1913	7.12E-11
0.1914	7.13E-11
0.1915	7.15E-11
0.1916	7.17E-11
0.1917	7.23E-11
0.1918	7.33E-11
0.1919	7.40E-11
0.192	7.40E-11
0.1921	7.33E-11
0.1922	7.25E-11
0.1923	7.19E-11
0.1924	7.13E-11
0.1925	7.08E-11
0.1926	7.08E-11
0.1927	7.11E-11
0.1928	7.13E-11
0.1929	7.11E-11
0.193	7.10E-11
0.1931	7.10E-11
0.1932	7.07E-11
0.1933	7.00E-11
0.1934	6.97E-11
0.1935	6.99E-11
0.1936	7.00E-11
0.1937	6.96E-11
0.1938	6.91E-11
0.1939	6.86E-11
0.194	6.79E-11
0.1941	6.73E-11
0.1942	6.73E-11
0.1943	6.79E-11
0.1944	6.88E-11
0.1945	6.96E-11
0.1946	7.01E-11
0.1947	7.06E-11
0.1948	7.15E-11
0.1949	7.25E-11
0.195	7.31E-11
0.1951	7.34E-11
0.1952	7.31E-11
0.1953	7.20E-11
0.1954	7.07E-11
0.1955	7.01E-11
0.1956	7.02E-11
0.1957	7.10E-11
0.1958	7.20E-11
0.1959	7.27E-11
0.196	7.32E-11
0.1961	7.38E-11
0.1962	7.42E-11
0.1963	7.40E-11
0.1964	7.35E-11
0.1965	7.30E-11
0.1966	7.24E-11
0.1967	7.21E-11
0.1968	7.26E-11
0.1969	7.36E-11
0.197	7.40E-11
0.1971	7.38E-11
0.1972	7.34E-11
0.1973	7.28E-11
0.1974	7.18E-11
0.1975	7.09E-11
0.1976	7.00E-11
0.1977	6.99E-11
0.1978	7.05E-11
0.1979	7.14E-11
0.198	7.19E-11
0.1981	7.22E-11
0.1982	7.23E-11
0.1983	7.24E-11
0.1984	7.26E-11
0.1985	7.27E-11
0.1986	7.29E-11
0.1987	7.30E-11
0.1988	7.29E-11
0.1989	7.26E-11
0.199	7.22E-11
0.1991	7.18E-11
0.1992	7.20E-11
0.1993	7.27E-11
0.1994	7.30E-11
0.1995	7.29E-11
0.1996	7.38E-11
0.1997	7.54E-11
0.1998	7.67E-11
[truncated: 298,001 more rows]
