# Supplementary material for: A proton-gated channel identified in the centipede antenna
Source: EMBO Rep. 2025 Oct 20;26(24):6083–95. doi: 10.1038/s44319-025-00606-2 (PMC12714832; doi:10.1038/s44319-025-00606-2)
Supplement: Supplementary file 8 — Source data Fig. 4 [file 44319_2025_606_MOESM8_ESM.zip › Figure4B/Figure4B_Ser376Asp_currve_rawdata.csv]

Time (s)	Ser376Asp
0	-9.36E-12
0.0001	1.87E-11
0.0002	3.06E-11
0.0003	-2.75E-11
0.0004	-2.81E-11
0.0005	-4.37E-11
0.0006	-6.68E-11
0.0007	-8.36E-11
0.0008	-1.02E-10
0.0009	-1.15E-10
0.001	-1.25E-10
0.0011	-1.31E-10
0.0012	-1.32E-10
0.0013	-1.34E-10
0.0014	-1.36E-10
0.0015	-1.36E-10
0.0016	-1.33E-10
0.0017	-1.28E-10
0.0018	-1.18E-10
0.0019	-1.11E-10
0.002	-1.12E-10
0.0021	-1.14E-10
0.0022	-1.15E-10
0.0023	-1.06E-10
0.0024	-1.03E-10
0.0025	-1.07E-10
0.0026	-1.10E-10
0.0027	-1.14E-10
0.0028	-1.14E-10
0.0029	-1.12E-10
0.003	-1.06E-10
0.0031	-1.05E-10
0.0032	-1.07E-10
0.0033	-1.05E-10
0.0034	-1.10E-10
0.0035	-1.12E-10
0.0036	-1.12E-10
0.0037	-1.12E-10
0.0038	-1.17E-10
0.0039	-1.22E-10
0.004	-1.23E-10
0.0041	-1.20E-10
0.0042	-1.18E-10
0.0043	-1.17E-10
0.0044	-1.12E-10
0.0045	-1.02E-10
0.0046	-9.48E-11
0.0047	-9.24E-11
0.0048	-9.55E-11
0.0049	-9.80E-11
0.005	-9.73E-11
0.0051	-1.02E-10
0.0052	-1.00E-10
0.0053	-9.73E-11
0.0054	-9.73E-11
0.0055	-1.02E-10
0.0056	-1.02E-10
0.0057	-1.02E-10
0.0058	-9.42E-11
0.0059	-9.17E-11
0.006	-8.92E-11
0.0061	-9.55E-11
0.0062	-9.86E-11
0.0063	-9.73E-11
0.0064	-9.61E-11
0.0065	-9.30E-11
0.0066	-9.42E-11
0.0067	-9.11E-11
0.0068	-8.80E-11
0.0069	-9.11E-11
0.007	-8.74E-11
0.0071	-8.80E-11
0.0072	-9.24E-11
0.0073	-9.67E-11
0.0074	-9.86E-11
0.0075	-1.09E-10
0.0076	-1.17E-10
0.0077	-1.17E-10
0.0078	-1.15E-10
0.0079	-1.17E-10
0.008	-1.20E-10
0.0081	-1.15E-10
0.0082	-1.14E-10
0.0083	-1.08E-10
0.0084	-1.05E-10
0.0085	-1.07E-10
0.0086	-1.09E-10
0.0087	-1.02E-10
0.0088	-9.73E-11
0.0089	-9.80E-11
0.009	-9.80E-11
0.0091	-1.05E-10
0.0092	-1.11E-10
0.0093	-1.10E-10
0.0094	-1.10E-10
0.0095	-1.09E-10
0.0096	-1.08E-10
0.0097	-1.01E-10
0.0098	-9.98E-11
0.0099	-1.02E-10
0.01	-9.80E-11
0.0101	-9.86E-11
0.0102	-9.86E-11
0.0103	-1.02E-10
0.0104	-1.04E-10
0.0105	-1.04E-10
0.0106	-1.02E-10
0.0107	-1.08E-10
0.0108	-1.12E-10
0.0109	-1.08E-10
0.011	-1.02E-10
0.0111	-1.05E-10
0.0112	-9.80E-11
0.0113	-9.24E-11
0.0114	-9.36E-11
0.0115	-9.11E-11
0.0116	-8.80E-11
0.0117	-8.67E-11
0.0118	-8.36E-11
0.0119	-7.99E-11
0.012	-7.80E-11
0.0121	-7.80E-11
0.0122	-7.99E-11
0.0123	-7.99E-11
0.0124	-8.11E-11
0.0125	-8.55E-11
0.0126	-8.61E-11
0.0127	-8.42E-11
0.0128	-8.61E-11
0.0129	-8.36E-11
0.013	-7.80E-11
0.0131	-7.30E-11
0.0132	-7.49E-11
0.0133	-8.17E-11
0.0134	-8.11E-11
0.0135	-8.36E-11
0.0136	-8.11E-11
0.0137	-7.80E-11
0.0138	-7.92E-11
0.0139	-7.86E-11
0.014	-7.74E-11
0.0141	-7.18E-11
0.0142	-6.99E-11
0.0143	-7.74E-11
0.0144	-7.92E-11
0.0145	-7.99E-11
0.0146	-7.92E-11
0.0147	-7.61E-11
0.0148	-7.74E-11
0.0149	-7.99E-11
0.015	-8.42E-11
0.0151	-8.55E-11
0.0152	-8.42E-11
0.0153	-8.42E-11
0.0154	-8.49E-11
0.0155	-9.17E-11
0.0156	-9.11E-11
0.0157	-8.61E-11
0.0158	-8.61E-11
0.0159	-8.30E-11
0.016	-7.99E-11
0.0161	-7.68E-11
0.0162	-7.43E-11
0.0163	-7.49E-11
0.0164	-7.36E-11
0.0165	-6.86E-11
0.0166	-6.74E-11
0.0167	-6.80E-11
0.0168	-6.68E-11
0.0169	-6.80E-11
0.017	-7.18E-11
0.0171	-7.24E-11
0.0172	-7.55E-11
0.0173	-7.80E-11
0.0174	-7.24E-11
0.0175	-6.68E-11
0.0176	-6.18E-11
0.0177	-6.24E-11
0.0178	-6.43E-11
0.0179	-6.43E-11
0.018	-6.68E-11
0.0181	-6.68E-11
0.0182	-6.80E-11
0.0183	-7.11E-11
0.0184	-7.43E-11
0.0185	-7.05E-11
0.0186	-7.11E-11
0.0187	-6.86E-11
0.0188	-6.61E-11
0.0189	-6.99E-11
0.019	-7.43E-11
0.0191	-7.24E-11
0.0192	-7.05E-11
0.0193	-6.49E-11
0.0194	-6.55E-11
0.0195	-6.43E-11
0.0196	-6.30E-11
0.0197	-6.24E-11
0.0198	-6.49E-11
0.0199	-6.30E-11
0.02	-6.49E-11
0.0201	-6.30E-11
0.0202	-6.18E-11
0.0203	-6.36E-11
0.0204	-6.55E-11
0.0205	-6.74E-11
0.0206	-6.74E-11
0.0207	-6.99E-11
0.0208	-7.43E-11
0.0209	-7.61E-11
0.021	-7.74E-11
0.0211	-8.17E-11
0.0212	-7.99E-11
0.0213	-8.36E-11
0.0214	-8.17E-11
0.0215	-8.36E-11
0.0216	-8.24E-11
0.0217	-8.74E-11
0.0218	-8.86E-11
0.0219	-8.99E-11
0.022	-9.11E-11
0.0221	-8.74E-11
0.0222	-8.67E-11
0.0223	-8.55E-11
0.0224	-8.49E-11
0.0225	-8.24E-11
0.0226	-7.86E-11
0.0227	-7.61E-11
0.0228	-7.18E-11
0.0229	-6.86E-11
0.023	-6.86E-11
0.0231	-7.18E-11
0.0232	-7.43E-11
0.0233	-7.18E-11
0.0234	-8.30E-11
0.0235	-8.99E-11
0.0236	-8.80E-11
0.0237	-8.49E-11
0.0238	-8.36E-11
0.0239	-7.92E-11
0.024	-7.55E-11
0.0241	-7.36E-11
0.0242	-7.30E-11
0.0243	-7.30E-11
0.0244	-7.55E-11
0.0245	-7.49E-11
0.0246	-6.99E-11
0.0247	-6.49E-11
0.0248	-6.12E-11
0.0249	-6.18E-11
0.025	-6.18E-11
0.0251	-6.74E-11
0.0252	-6.74E-11
0.0253	-6.99E-11
0.0254	-6.99E-11
0.0255	-6.93E-11
0.0256	-6.86E-11
0.0257	-6.80E-11
0.0258	-7.68E-11
0.0259	-8.49E-11
0.026	-9.36E-11
0.0261	-9.11E-11
0.0262	-8.61E-11
0.0263	-8.92E-11
0.0264	-9.05E-11
0.0265	-8.92E-11
0.0266	-8.86E-11
0.0267	-8.80E-11
0.0268	-8.74E-11
0.0269	-8.61E-11
0.027	-8.49E-11
0.0271	-8.67E-11
0.0272	-8.67E-11
0.0273	-8.86E-11
0.0274	-8.24E-11
0.0275	-8.11E-11
0.0276	-8.74E-11
0.0277	-8.74E-11
0.0278	-8.30E-11
0.0279	-8.30E-11
0.028	-8.80E-11
0.0281	-9.05E-11
0.0282	-8.49E-11
0.0283	-8.11E-11
0.0284	-8.49E-11
0.0285	-9.05E-11
0.0286	-9.30E-11
0.0287	-9.24E-11
0.0288	-9.48E-11
0.0289	-8.92E-11
0.029	-8.49E-11
0.0291	-8.17E-11
0.0292	-8.11E-11
0.0293	-8.24E-11
0.0294	-8.11E-11
0.0295	-8.17E-11
0.0296	-8.24E-11
0.0297	-8.61E-11
0.0298	-8.49E-11
0.0299	-8.49E-11
0.03	-8.42E-11
0.0301	-8.61E-11
0.0302	-9.17E-11
0.0303	-9.55E-11
0.0304	-9.86E-11
0.0305	-1.03E-10
0.0306	-1.02E-10
0.0307	-1.05E-10
0.0308	-1.05E-10
0.0309	-1.09E-10
0.031	-1.09E-10
0.0311	-1.10E-10
0.0312	-1.09E-10
0.0313	-1.09E-10
0.0314	-1.10E-10
0.0315	-1.11E-10
0.0316	-1.12E-10
0.0317	-1.06E-10
0.0318	-9.98E-11
0.0319	-9.30E-11
0.032	-9.42E-11
0.0321	-9.30E-11
0.0322	-9.55E-11
0.0323	-9.80E-11
0.0324	-9.67E-11
0.0325	-9.30E-11
0.0326	-8.67E-11
0.0327	-8.61E-11
0.0328	-8.49E-11
0.0329	-8.17E-11
0.033	-7.99E-11
0.0331	-8.49E-11
0.0332	-8.36E-11
0.0333	-8.24E-11
0.0334	-8.36E-11
0.0335	-8.61E-11
0.0336	-8.99E-11
0.0337	-9.11E-11
0.0338	-8.99E-11
0.0339	-8.55E-11
0.034	-7.74E-11
0.0341	-8.11E-11
0.0342	-7.49E-11
0.0343	-7.36E-11
0.0344	-7.36E-11
0.0345	-7.11E-11
0.0346	-6.80E-11
0.0347	-6.74E-11
0.0348	-6.61E-11
0.0349	-6.36E-11
0.035	-6.43E-11
0.0351	-6.18E-11
0.0352	-5.87E-11
0.0353	-6.49E-11
0.0354	-6.30E-11
0.0355	-6.12E-11
0.0356	-6.36E-11
0.0357	-6.74E-11
0.0358	-7.05E-11
0.0359	-7.49E-11
0.036	-7.30E-11
0.0361	-6.74E-11
0.0362	-6.68E-11
0.0363	-6.24E-11
0.0364	-6.12E-11
0.0365	-6.24E-11
0.0366	-6.30E-11
0.0367	-6.36E-11
0.0368	-7.24E-11
0.0369	-7.68E-11
0.037	-7.49E-11
0.0371	-7.68E-11
0.0372	-6.99E-11
0.0373	-6.68E-11
0.0374	-6.30E-11
0.0375	-6.55E-11
0.0376	-6.49E-11
0.0377	-6.24E-11
0.0378	-6.61E-11
0.0379	-6.49E-11
0.038	-7.30E-11
0.0381	-7.99E-11
0.0382	-8.30E-11
0.0383	-8.99E-11
0.0384	-9.67E-11
0.0385	-9.48E-11
0.0386	-9.30E-11
0.0387	-9.92E-11
0.0388	-1.04E-10
0.0389	-1.02E-10
0.039	-9.98E-11
0.0391	-9.86E-11
0.0392	-9.73E-11
0.0393	-9.67E-11
0.0394	-9.30E-11
0.0395	-9.11E-11
0.0396	-8.67E-11
0.0397	-8.92E-11
0.0398	-9.11E-11
0.0399	-9.30E-11
0.04	-9.73E-11
0.0401	-1.05E-10
0.0402	-1.04E-10
0.0403	-9.98E-11
0.0404	-9.55E-11
0.0405	-9.36E-11
0.0406	-8.99E-11
0.0407	-8.49E-11
0.0408	-8.24E-11
0.0409	-7.99E-11
0.041	-7.92E-11
0.0411	-7.61E-11
0.0412	-7.61E-11
0.0413	-7.92E-11
0.0414	-8.24E-11
0.0415	-8.05E-11
0.0416	-7.36E-11
0.0417	-7.36E-11
0.0418	-6.80E-11
0.0419	-6.43E-11
0.042	-6.55E-11
0.0421	-6.49E-11
0.0422	-6.12E-11
0.0423	-6.55E-11
0.0424	-6.43E-11
0.0425	-6.30E-11
0.0426	-6.61E-11
0.0427	-6.80E-11
0.0428	-7.05E-11
0.0429	-6.93E-11
0.043	-6.99E-11
0.0431	-7.49E-11
0.0432	-7.18E-11
0.0433	-6.55E-11
0.0434	-5.87E-11
0.0435	-5.49E-11
0.0436	-5.37E-11
0.0437	-5.43E-11
0.0438	-5.49E-11
0.0439	-5.87E-11
0.044	-6.18E-11
0.0441	-5.93E-11
0.0442	-6.18E-11
0.0443	-6.18E-11
0.0444	-6.12E-11
0.0445	-6.05E-11
0.0446	-5.87E-11
0.0447	-5.87E-11
0.0448	-5.93E-11
0.0449	-5.62E-11
0.045	-5.37E-11
0.0451	-5.12E-11
0.0452	-4.93E-11
0.0453	-4.56E-11
0.0454	-4.93E-11
0.0455	-5.18E-11
0.0456	-5.18E-11
0.0457	-5.49E-11
0.0458	-5.62E-11
0.0459	-6.30E-11
0.046	-6.43E-11
0.0461	-6.18E-11
0.0462	-6.55E-11
0.0463	-6.93E-11
0.0464	-7.30E-11
0.0465	-7.61E-11
0.0466	-7.80E-11
0.0467	-7.92E-11
0.0468	-7.86E-11
0.0469	-7.36E-11
0.047	-6.99E-11
0.0471	-6.99E-11
0.0472	-7.18E-11
0.0473	-6.68E-11
0.0474	-6.49E-11
0.0475	-6.93E-11
0.0476	-6.93E-11
0.0477	-7.43E-11
0.0478	-7.74E-11
0.0479	-7.43E-11
0.048	-7.74E-11
0.0481	-7.80E-11
0.0482	-7.61E-11
0.0483	-7.68E-11
0.0484	-7.99E-11
0.0485	-7.68E-11
0.0486	-7.55E-11
0.0487	-7.74E-11
0.0488	-7.55E-11
0.0489	-7.49E-11
0.049	-8.17E-11
0.0491	-8.30E-11
0.0492	-8.36E-11
0.0493	-7.86E-11
0.0494	-7.49E-11
0.0495	-7.49E-11
0.0496	-7.24E-11
0.0497	-7.18E-11
0.0498	-7.55E-11
0.0499	-8.17E-11
0.05	-8.42E-11
0.0501	-8.61E-11
0.0502	-9.30E-11
0.0503	-9.36E-11
0.0504	-9.24E-11
0.0505	-8.86E-11
0.0506	-8.86E-11
0.0507	-8.36E-11
0.0508	-7.99E-11
0.0509	-7.99E-11
0.051	-7.55E-11
0.0511	-7.55E-11
0.0512	-7.74E-11
0.0513	-7.68E-11
0.0514	-8.17E-11
0.0515	-8.36E-11
0.0516	-8.17E-11
0.0517	-7.74E-11
0.0518	-7.61E-11
0.0519	-7.55E-11
0.052	-7.80E-11
0.0521	-7.49E-11
0.0522	-8.17E-11
0.0523	-8.80E-11
0.0524	-9.86E-11
0.0525	-9.80E-11
0.0526	-9.42E-11
0.0527	-8.92E-11
0.0528	-8.74E-11
0.0529	-8.36E-11
0.053	-7.92E-11
0.0531	-7.80E-11
0.0532	-7.99E-11
0.0533	-9.55E-11
0.0534	-9.98E-11
0.0535	-1.04E-10
0.0536	-1.02E-10
0.0537	-1.02E-10
0.0538	-1.00E-10
0.0539	-9.17E-11
0.054	-8.67E-11
0.0541	-8.74E-11
0.0542	-9.36E-11
0.0543	-8.92E-11
0.0544	-8.24E-11
0.0545	-7.86E-11
0.0546	-7.80E-11
0.0547	-8.30E-11
0.0548	-7.68E-11
0.0549	-7.86E-11
0.055	-7.86E-11
0.0551	-8.24E-11
0.0552	-8.42E-11
0.0553	-8.49E-11
0.0554	-8.42E-11
0.0555	-8.61E-11
0.0556	-8.61E-11
0.0557	-8.92E-11
0.0558	-9.24E-11
0.0559	-9.24E-11
0.056	-8.61E-11
0.0561	-8.05E-11
0.0562	-8.11E-11
0.0563	-8.11E-11
0.0564	-8.11E-11
0.0565	-7.80E-11
0.0566	-7.55E-11
0.0567	-7.30E-11
0.0568	-7.36E-11
0.0569	-7.43E-11
0.057	-7.49E-11
0.0571	-7.92E-11
0.0572	-8.30E-11
0.0573	-8.55E-11
0.0574	-8.42E-11
0.0575	-8.55E-11
0.0576	-8.74E-11
0.0577	-9.05E-11
0.0578	-8.92E-11
0.0579	-8.67E-11
0.058	-9.17E-11
0.0581	-9.05E-11
0.0582	-9.11E-11
0.0583	-9.17E-11
0.0584	-8.74E-11
0.0585	-8.74E-11
0.0586	-8.99E-11
0.0587	-8.99E-11
0.0588	-8.86E-11
0.0589	-8.86E-11
0.059	-9.36E-11
0.0591	-8.74E-11
0.0592	-8.55E-11
0.0593	-8.36E-11
0.0594	-7.86E-11
0.0595	-7.43E-11
0.0596	-6.93E-11
0.0597	-6.24E-11
0.0598	-6.30E-11
0.0599	-5.87E-11
0.06	-6.74E-11
0.0601	-6.68E-11
0.0602	-6.86E-11
0.0603	-6.99E-11
0.0604	-6.86E-11
0.0605	-6.61E-11
0.0606	-6.74E-11
0.0607	-7.36E-11
0.0608	-8.24E-11
0.0609	-8.55E-11
0.061	-8.80E-11
0.0611	-8.74E-11
0.0612	-8.80E-11
0.0613	-8.80E-11
0.0614	-9.61E-11
0.0615	-9.17E-11
0.0616	-9.30E-11
0.0617	-9.67E-11
0.0618	-9.80E-11
0.0619	-9.61E-11
0.062	-9.55E-11
0.0621	-9.61E-11
0.0622	-9.24E-11
0.0623	-8.67E-11
0.0624	-8.86E-11
0.0625	-8.74E-11
0.0626	-8.92E-11
0.0627	-9.17E-11
0.0628	-9.11E-11
0.0629	-9.05E-11
0.063	-9.17E-11
0.0631	-9.05E-11
0.0632	-8.92E-11
0.0633	-9.17E-11
0.0634	-9.48E-11
0.0635	-9.73E-11
0.0636	-9.73E-11
0.0637	-9.48E-11
0.0638	-9.42E-11
0.0639	-9.36E-11
0.064	-9.55E-11
0.0641	-9.55E-11
0.0642	-9.67E-11
0.0643	-1.01E-10
0.0644	-9.80E-11
0.0645	-9.42E-11
0.0646	-8.80E-11
0.0647	-8.49E-11
0.0648	-8.86E-11
0.0649	-8.99E-11
0.065	-8.61E-11
0.0651	-8.24E-11
0.0652	-7.49E-11
0.0653	-7.30E-11
0.0654	-7.61E-11
0.0655	-7.68E-11
0.0656	-7.92E-11
0.0657	-8.24E-11
0.0658	-7.86E-11
0.0659	-7.86E-11
0.066	-7.80E-11
0.0661	-7.11E-11
0.0662	-6.74E-11
0.0663	-7.18E-11
0.0664	-6.93E-11
0.0665	-7.18E-11
0.0666	-7.18E-11
0.0667	-7.43E-11
0.0668	-7.18E-11
0.0669	-7.30E-11
0.067	-7.18E-11
0.0671	-6.80E-11
0.0672	-6.80E-11
0.0673	-6.93E-11
0.0674	-6.99E-11
0.0675	-6.80E-11
0.0676	-7.11E-11
0.0677	-7.11E-11
0.0678	-7.55E-11
0.0679	-7.55E-11
0.068	-7.86E-11
0.0681	-8.61E-11
0.0682	-8.11E-11
0.0683	-8.42E-11
0.0684	-8.49E-11
0.0685	-8.92E-11
0.0686	-8.36E-11
0.0687	-8.11E-11
0.0688	-7.86E-11
0.0689	-7.74E-11
0.069	-7.24E-11
0.0691	-7.18E-11
0.0692	-6.99E-11
0.0693	-6.74E-11
0.0694	-6.55E-11
0.0695	-6.68E-11
0.0696	-6.55E-11
0.0697	-6.36E-11
0.0698	-6.68E-11
0.0699	-5.87E-11
0.07	-5.55E-11
0.0701	-5.74E-11
0.0702	-5.74E-11
0.0703	-5.68E-11
0.0704	-5.74E-11
0.0705	-5.74E-11
0.0706	-5.93E-11
0.0707	-6.30E-11
0.0708	-6.55E-11
0.0709	-7.11E-11
0.071	-7.36E-11
0.0711	-7.24E-11
0.0712	-7.36E-11
0.0713	-7.36E-11
0.0714	-7.30E-11
0.0715	-6.86E-11
0.0716	-6.80E-11
0.0717	-6.99E-11
0.0718	-7.61E-11
0.0719	-8.11E-11
0.072	-8.99E-11
0.0721	-9.17E-11
0.0722	-9.17E-11
0.0723	-9.24E-11
0.0724	-9.17E-11
0.0725	-9.17E-11
0.0726	-8.86E-11
0.0727	-9.30E-11
0.0728	-9.30E-11
0.0729	-8.67E-11
0.073	-8.42E-11
0.0731	-7.80E-11
0.0732	-7.30E-11
0.0733	-6.61E-11
0.0734	-6.61E-11
0.0735	-6.61E-11
0.0736	-6.68E-11
0.0737	-6.18E-11
0.0738	-6.36E-11
0.0739	-6.24E-11
0.074	-6.49E-11
0.0741	-6.68E-11
0.0742	-7.36E-11
0.0743	-7.24E-11
0.0744	-7.43E-11
0.0745	-7.68E-11
0.0746	-7.80E-11
0.0747	-7.61E-11
0.0748	-7.30E-11
0.0749	-7.74E-11
0.075	-7.92E-11
0.0751	-7.99E-11
0.0752	-7.92E-11
0.0753	-8.24E-11
0.0754	-7.80E-11
0.0755	-7.68E-11
0.0756	-7.36E-11
0.0757	-7.30E-11
0.0758	-7.30E-11
0.0759	-7.11E-11
0.076	-6.99E-11
0.0761	-6.68E-11
0.0762	-6.74E-11
0.0763	-7.43E-11
0.0764	-7.92E-11
0.0765	-7.80E-11
0.0766	-7.92E-11
0.0767	-7.92E-11
0.0768	-8.24E-11
0.0769	-8.30E-11
0.077	-8.17E-11
0.0771	-8.36E-11
0.0772	-8.74E-11
0.0773	-9.30E-11
0.0774	-9.30E-11
0.0775	-8.86E-11
0.0776	-8.67E-11
0.0777	-8.30E-11
0.0778	-7.80E-11
0.0779	-7.55E-11
0.078	-7.92E-11
0.0781	-8.24E-11
0.0782	-8.24E-11
0.0783	-8.24E-11
0.0784	-8.24E-11
0.0785	-7.86E-11
0.0786	-7.61E-11
0.0787	-7.49E-11
0.0788	-7.80E-11
0.0789	-7.92E-11
0.079	-8.17E-11
0.0791	-7.74E-11
0.0792	-7.92E-11
0.0793	-7.74E-11
0.0794	-7.36E-11
0.0795	-7.11E-11
0.0796	-7.11E-11
0.0797	-6.99E-11
0.0798	-6.93E-11
0.0799	-6.55E-11
0.08	-6.36E-11
0.0801	-6.61E-11
0.0802	-6.30E-11
0.0803	-6.49E-11
0.0804	-6.61E-11
0.0805	-6.86E-11
0.0806	-6.86E-11
0.0807	-6.80E-11
0.0808	-6.80E-11
0.0809	-7.11E-11
0.081	-7.68E-11
0.0811	-7.61E-11
0.0812	-7.24E-11
0.0813	-6.74E-11
0.0814	-6.74E-11
0.0815	-6.55E-11
0.0816	-6.86E-11
0.0817	-7.68E-11
0.0818	-8.17E-11
0.0819	-8.24E-11
0.082	-8.11E-11
0.0821	-7.74E-11
0.0822	-7.68E-11
0.0823	-7.43E-11
0.0824	-7.18E-11
0.0825	-7.11E-11
0.0826	-7.61E-11
0.0827	-7.36E-11
0.0828	-7.05E-11
0.0829	-6.74E-11
0.083	-6.55E-11
0.0831	-6.49E-11
0.0832	-6.61E-11
0.0833	-6.43E-11
0.0834	-6.55E-11
0.0835	-6.30E-11
0.0836	-6.24E-11
0.0837	-6.24E-11
0.0838	-6.55E-11
0.0839	-7.05E-11
0.084	-6.93E-11
0.0841	-6.86E-11
0.0842	-6.99E-11
0.0843	-7.30E-11
0.0844	-6.99E-11
0.0845	-7.18E-11
0.0846	-7.86E-11
0.0847	-7.92E-11
0.0848	-7.99E-11
0.0849	-7.99E-11
0.085	-8.05E-11
0.0851	-7.99E-11
0.0852	-7.86E-11
0.0853	-7.92E-11
0.0854	-7.92E-11
0.0855	-7.99E-11
0.0856	-7.55E-11
0.0857	-7.86E-11
0.0858	-8.30E-11
0.0859	-8.61E-11
0.086	-9.05E-11
0.0861	-8.74E-11
0.0862	-8.99E-11
0.0863	-8.42E-11
0.0864	-8.30E-11
0.0865	-8.67E-11
0.0866	-8.92E-11
0.0867	-9.17E-11
0.0868	-9.42E-11
0.0869	-9.61E-11
0.087	-1.07E-10
0.0871	-1.09E-10
0.0872	-1.06E-10
0.0873	-1.02E-10
0.0874	-9.80E-11
0.0875	-9.55E-11
0.0876	-9.24E-11
0.0877	-9.11E-11
0.0878	-9.55E-11
0.0879	-1.04E-10
0.088	-1.08E-10
0.0881	-1.10E-10
0.0882	-1.17E-10
0.0883	-1.22E-10
0.0884	-1.27E-10
0.0885	-1.21E-10
0.0886	-1.17E-10
0.0887	-1.17E-10
0.0888	-1.17E-10
0.0889	-1.15E-10
0.089	-1.09E-10
0.0891	-1.07E-10
0.0892	-1.09E-10
0.0893	-1.09E-10
0.0894	-1.07E-10
0.0895	-1.07E-10
0.0896	-1.04E-10
0.0897	-1.04E-10
0.0898	-9.80E-11
0.0899	-9.98E-11
0.09	-1.03E-10
0.0901	-1.07E-10
0.0902	-1.08E-10
0.0903	-1.09E-10
0.0904	-1.07E-10
0.0905	-1.07E-10
0.0906	-1.09E-10
0.0907	-1.05E-10
0.0908	-1.07E-10
0.0909	-1.02E-10
0.091	-1.00E-10
0.0911	-9.98E-11
0.0912	-9.86E-11
0.0913	-1.05E-10
0.0914	-1.07E-10
0.0915	-1.04E-10
0.0916	-9.92E-11
0.0917	-9.17E-11
0.0918	-8.67E-11
0.0919	-8.49E-11
0.092	-8.55E-11
0.0921	-8.61E-11
0.0922	-8.67E-11
0.0923	-8.24E-11
0.0924	-8.67E-11
0.0925	-8.74E-11
0.0926	-8.80E-11
0.0927	-9.30E-11
0.0928	-9.24E-11
0.0929	-8.36E-11
0.093	-7.80E-11
0.0931	-7.80E-11
0.0932	-7.74E-11
0.0933	-7.36E-11
0.0934	-7.11E-11
0.0935	-7.18E-11
0.0936	-7.36E-11
0.0937	-7.30E-11
0.0938	-7.55E-11
0.0939	-7.68E-11
0.094	-8.36E-11
0.0941	-8.42E-11
0.0942	-7.92E-11
0.0943	-7.61E-11
0.0944	-7.36E-11
0.0945	-7.43E-11
0.0946	-7.43E-11
0.0947	-6.93E-11
0.0948	-6.99E-11
0.0949	-7.49E-11
0.095	-7.68E-11
0.0951	-8.11E-11
0.0952	-8.11E-11
0.0953	-7.99E-11
0.0954	-8.17E-11
0.0955	-8.67E-11
0.0956	-9.05E-11
0.0957	-9.42E-11
0.0958	-9.55E-11
0.0959	-9.73E-11
0.096	-9.80E-11
0.0961	-9.67E-11
0.0962	-9.42E-11
0.0963	-9.17E-11
0.0964	-8.80E-11
0.0965	-8.86E-11
0.0966	-8.24E-11
0.0967	-8.24E-11
0.0968	-8.80E-11
0.0969	-9.11E-11
0.097	-9.67E-11
0.0971	-9.17E-11
0.0972	-8.86E-11
0.0973	-8.24E-11
0.0974	-8.67E-11
0.0975	-8.80E-11
0.0976	-9.05E-11
0.0977	-8.67E-11
0.0978	-8.42E-11
0.0979	-8.30E-11
0.098	-7.99E-11
0.0981	-8.11E-11
0.0982	-7.99E-11
0.0983	-7.92E-11
0.0984	-8.05E-11
0.0985	-7.36E-11
0.0986	-7.05E-11
0.0987	-6.99E-11
0.0988	-7.30E-11
0.0989	-6.93E-11
0.099	-6.36E-11
0.0991	-6.99E-11
0.0992	-7.18E-11
0.0993	-7.30E-11
0.0994	-6.74E-11
0.0995	-6.80E-11
0.0996	-6.86E-11
0.0997	-6.80E-11
0.0998	-6.61E-11
0.0999	-7.24E-11
0.1	-7.55E-11
0.1001	-7.43E-11
0.1002	-7.55E-11
0.1003	-8.11E-11
0.1004	-7.99E-11
0.1005	-7.74E-11
0.1006	-7.92E-11
0.1007	-7.99E-11
0.1008	-7.61E-11
0.1009	-7.43E-11
0.101	-7.18E-11
0.1011	-6.99E-11
0.1012	-6.68E-11
0.1013	-6.30E-11
0.1014	-5.80E-11
0.1015	-5.24E-11
0.1016	-5.37E-11
0.1017	-4.93E-11
0.1018	-5.24E-11
0.1019	-4.99E-11
0.102	-5.18E-11
0.1021	-5.18E-11
0.1022	-5.55E-11
0.1023	-6.24E-11
0.1024	-7.24E-11
0.1025	-7.74E-11
0.1026	-7.86E-11
0.1027	-7.74E-11
0.1028	-8.11E-11
0.1029	-8.36E-11
0.103	-7.74E-11
0.1031	-7.74E-11
0.1032	-7.92E-11
0.1033	-7.86E-11
0.1034	-7.80E-11
0.1035	-8.11E-11
0.1036	-7.92E-11
0.1037	-7.74E-11
0.1038	-7.36E-11
0.1039	-6.93E-11
0.104	-6.68E-11
0.1041	-6.49E-11
0.1042	-6.43E-11
0.1043	-6.05E-11
0.1044	-5.43E-11
0.1045	-5.62E-11
0.1046	-5.55E-11
0.1047	-5.99E-11
0.1048	-6.74E-11
0.1049	-7.11E-11
0.105	-7.24E-11
0.1051	-7.11E-11
0.1052	-7.49E-11
0.1053	-7.74E-11
0.1054	-7.74E-11
0.1055	-7.43E-11
0.1056	-7.55E-11
0.1057	-6.99E-11
0.1058	-6.80E-11
0.1059	-6.49E-11
0.106	-6.43E-11
0.1061	-6.05E-11
0.1062	-6.18E-11
0.1063	-6.30E-11
0.1064	-5.99E-11
0.1065	-5.62E-11
0.1066	-5.74E-11
0.1067	-6.05E-11
0.1068	-6.24E-11
0.1069	-6.30E-11
0.107	-6.24E-11
0.1071	-6.43E-11
0.1072	-6.68E-11
0.1073	-6.49E-11
0.1074	-6.43E-11
0.1075	-6.68E-11
0.1076	-6.36E-11
0.1077	-6.36E-11
0.1078	-6.24E-11
0.1079	-5.68E-11
0.108	-5.80E-11
0.1081	-6.36E-11
0.1082	-6.24E-11
0.1083	-5.93E-11
0.1084	-5.43E-11
0.1085	-5.68E-11
0.1086	-6.18E-11
0.1087	-6.61E-11
0.1088	-6.68E-11
0.1089	-7.18E-11
0.109	-7.30E-11
0.1091	-7.18E-11
0.1092	-7.24E-11
0.1093	-6.86E-11
0.1094	-6.30E-11
0.1095	-6.12E-11
0.1096	-6.24E-11
0.1097	-6.24E-11
0.1098	-6.30E-11
0.1099	-6.36E-11
0.11	-5.87E-11
0.1101	-5.55E-11
0.1102	-5.12E-11
0.1103	-5.43E-11
0.1104	-5.68E-11
0.1105	-5.93E-11
0.1106	-6.55E-11
0.1107	-6.86E-11
0.1108	-6.61E-11
0.1109	-6.43E-11
0.111	-6.86E-11
0.1111	-6.99E-11
0.1112	-7.68E-11
0.1113	-7.55E-11
0.1114	-7.49E-11
0.1115	-6.43E-11
0.1116	-6.36E-11
0.1117	-5.74E-11
0.1118	-5.49E-11
0.1119	-5.87E-11
0.112	-5.74E-11
0.1121	-5.62E-11
0.1122	-5.62E-11
0.1123	-5.05E-11
0.1124	-5.43E-11
0.1125	-5.12E-11
0.1126	-5.80E-11
0.1127	-6.30E-11
0.1128	-6.74E-11
0.1129	-6.99E-11
0.113	-7.18E-11
0.1131	-7.05E-11
0.1132	-6.86E-11
0.1133	-6.74E-11
0.1134	-6.86E-11
0.1135	-7.24E-11
0.1136	-8.17E-11
0.1137	-8.55E-11
0.1138	-8.74E-11
0.1139	-9.17E-11
0.114	-8.74E-11
0.1141	-8.86E-11
0.1142	-8.86E-11
0.1143	-9.30E-11
0.1144	-9.42E-11
0.1145	-9.36E-11
0.1146	-9.17E-11
0.1147	-9.24E-11
0.1148	-9.42E-11
0.1149	-9.30E-11
0.115	-9.24E-11
0.1151	-8.92E-11
0.1152	-8.49E-11
0.1153	-8.74E-11
0.1154	-8.11E-11
0.1155	-7.80E-11
0.1156	-7.80E-11
0.1157	-7.68E-11
0.1158	-7.43E-11
0.1159	-6.93E-11
0.116	-6.61E-11
0.1161	-6.55E-11
0.1162	-6.18E-11
0.1163	-5.93E-11
0.1164	-5.80E-11
0.1165	-5.55E-11
0.1166	-5.62E-11
0.1167	-5.55E-11
0.1168	-5.62E-11
0.1169	-5.80E-11
0.117	-6.05E-11
0.1171	-6.18E-11
0.1172	-5.87E-11
0.1173	-5.37E-11
0.1174	-5.87E-11
0.1175	-5.68E-11
0.1176	-5.99E-11
0.1177	-6.43E-11
0.1178	-6.61E-11
0.1179	-6.93E-11
0.118	-7.36E-11
0.1181	-7.49E-11
0.1182	-7.30E-11
0.1183	-6.99E-11
0.1184	-7.11E-11
0.1185	-6.86E-11
0.1186	-6.55E-11
0.1187	-5.74E-11
0.1188	-5.37E-11
0.1189	-5.55E-11
0.119	-5.99E-11
0.1191	-6.24E-11
0.1192	-6.93E-11
0.1193	-6.99E-11
0.1194	-7.11E-11
0.1195	-7.55E-11
0.1196	-7.99E-11
0.1197	-8.17E-11
0.1198	-7.43E-11
0.1199	-7.49E-11
0.12	-7.74E-11
0.1201	-8.36E-11
0.1202	-8.17E-11
0.1203	-7.55E-11
0.1204	-7.43E-11
0.1205	-7.55E-11
0.1206	-8.11E-11
0.1207	-8.17E-11
0.1208	-8.05E-11
0.1209	-7.30E-11
0.121	-6.99E-11
0.1211	-7.68E-11
0.1212	-8.30E-11
0.1213	-8.49E-11
0.1214	-8.49E-11
0.1215	-8.86E-11
0.1216	-9.24E-11
0.1217	-9.24E-11
0.1218	-9.61E-11
0.1219	-8.86E-11
0.122	-7.99E-11
0.1221	-7.36E-11
0.1222	-7.36E-11
0.1223	-7.30E-11
0.1224	-7.68E-11
0.1225	-7.74E-11
0.1226	-7.80E-11
0.1227	-8.11E-11
0.1228	-7.49E-11
0.1229	-7.74E-11
0.123	-7.55E-11
0.1231	-7.24E-11
0.1232	-7.30E-11
0.1233	-7.30E-11
0.1234	-7.55E-11
0.1235	-8.24E-11
0.1236	-8.17E-11
0.1237	-8.24E-11
0.1238	-8.30E-11
0.1239	-8.11E-11
0.124	-7.92E-11
0.1241	-7.74E-11
0.1242	-7.30E-11
0.1243	-6.80E-11
0.1244	-6.55E-11
0.1245	-6.61E-11
0.1246	-6.49E-11
0.1247	-5.99E-11
0.1248	-5.93E-11
0.1249	-5.49E-11
0.125	-5.37E-11
0.1251	-5.43E-11
0.1252	-5.12E-11
0.1253	-5.24E-11
0.1254	-5.55E-11
0.1255	-5.43E-11
0.1256	-5.80E-11
0.1257	-6.24E-11
0.1258	-6.12E-11
0.1259	-5.80E-11
0.126	-6.24E-11
0.1261	-6.30E-11
0.1262	-5.99E-11
0.1263	-6.24E-11
0.1264	-6.43E-11
0.1265	-6.24E-11
0.1266	-5.99E-11
0.1267	-6.30E-11
0.1268	-6.12E-11
0.1269	-5.93E-11
0.127	-5.55E-11
0.1271	-5.12E-11
0.1272	-5.30E-11
0.1273	-5.49E-11
0.1274	-5.68E-11
0.1275	-5.43E-11
0.1276	-5.68E-11
0.1277	-5.37E-11
0.1278	-5.68E-11
0.1279	-5.68E-11
0.128	-6.05E-11
0.1281	-6.24E-11
0.1282	-6.99E-11
0.1283	-7.11E-11
0.1284	-7.05E-11
0.1285	-7.11E-11
0.1286	-7.49E-11
0.1287	-7.74E-11
0.1288	-8.36E-11
0.1289	-8.30E-11
0.129	-7.99E-11
0.1291	-7.68E-11
0.1292	-7.61E-11
0.1293	-7.05E-11
0.1294	-6.99E-11
0.1295	-6.86E-11
0.1296	-6.68E-11
0.1297	-6.74E-11
0.1298	-6.93E-11
0.1299	-7.24E-11
0.13	-7.74E-11
0.1301	-7.24E-11
0.1302	-7.24E-11
0.1303	-6.74E-11
0.1304	-5.87E-11
0.1305	-5.80E-11
0.1306	-5.62E-11
0.1307	-5.37E-11
0.1308	-5.49E-11
0.1309	-5.30E-11
0.131	-5.24E-11
0.1311	-5.24E-11
0.1312	-5.74E-11
0.1313	-5.99E-11
0.1314	-5.80E-11
0.1315	-5.99E-11
0.1316	-6.24E-11
0.1317	-6.74E-11
0.1318	-7.11E-11
0.1319	-6.99E-11
0.132	-6.80E-11
0.1321	-7.18E-11
0.1322	-7.61E-11
0.1323	-7.92E-11
0.1324	-8.17E-11
0.1325	-8.24E-11
0.1326	-8.49E-11
0.1327	-7.92E-11
0.1328	-8.17E-11
0.1329	-7.49E-11
0.133	-7.24E-11
0.1331	-7.24E-11
0.1332	-7.61E-11
0.1333	-7.55E-11
0.1334	-7.61E-11
0.1335	-7.43E-11
0.1336	-7.49E-11
0.1337	-7.55E-11
0.1338	-7.55E-11
0.1339	-7.55E-11
0.134	-7.61E-11
0.1341	-7.80E-11
0.1342	-8.49E-11
0.1343	-8.80E-11
0.1344	-9.24E-11
0.1345	-9.86E-11
0.1346	-1.06E-10
0.1347	-1.12E-10
0.1348	-1.08E-10
0.1349	-1.09E-10
0.135	-1.02E-10
0.1351	-9.80E-11
0.1352	-9.30E-11
0.1353	-9.42E-11
0.1354	-9.67E-11
0.1355	-1.01E-10
0.1356	-1.06E-10
0.1357	-1.07E-10
0.1358	-1.05E-10
0.1359	-1.05E-10
0.136	-1.05E-10
0.1361	-1.05E-10
0.1362	-1.06E-10
0.1363	-9.61E-11
0.1364	-8.92E-11
0.1365	-9.11E-11
0.1366	-8.86E-11
0.1367	-7.99E-11
0.1368	-7.80E-11
0.1369	-7.05E-11
0.137	-6.99E-11
0.1371	-7.49E-11
0.1372	-7.61E-11
0.1373	-7.49E-11
0.1374	-7.74E-11
0.1375	-8.24E-11
0.1376	-7.80E-11
0.1377	-7.68E-11
0.1378	-7.92E-11
0.1379	-8.11E-11
0.138	-8.17E-11
0.1381	-8.30E-11
0.1382	-8.36E-11
0.1383	-8.30E-11
0.1384	-8.61E-11
0.1385	-8.36E-11
0.1386	-8.49E-11
0.1387	-8.67E-11
0.1388	-9.11E-11
0.1389	-9.55E-11
0.139	-8.92E-11
0.1391	-8.42E-11
0.1392	-8.24E-11
0.1393	-8.36E-11
0.1394	-8.36E-11
0.1395	-8.99E-11
0.1396	-9.48E-11
0.1397	-9.48E-11
0.1398	-9.55E-11
0.1399	-9.67E-11
0.14	-9.30E-11
0.1401	-9.30E-11
0.1402	-9.48E-11
0.1403	-9.17E-11
0.1404	-8.61E-11
0.1405	-8.11E-11
0.1406	-7.68E-11
0.1407	-7.43E-11
0.1408	-7.55E-11
0.1409	-6.93E-11
0.141	-6.68E-11
0.1411	-6.43E-11
0.1412	-6.12E-11
0.1413	-6.30E-11
0.1414	-6.30E-11
0.1415	-6.99E-11
0.1416	-7.05E-11
0.1417	-7.74E-11
0.1418	-7.92E-11
0.1419	-7.99E-11
0.142	-7.74E-11
0.1421	-7.30E-11
0.1422	-7.55E-11
0.1423	-8.24E-11
0.1424	-8.49E-11
0.1425	-8.55E-11
0.1426	-8.17E-11
0.1427	-8.42E-11
0.1428	-8.49E-11
0.1429	-8.36E-11
0.143	-8.42E-11
0.1431	-8.92E-11
0.1432	-8.86E-11
0.1433	-8.80E-11
0.1434	-9.11E-11
0.1435	-8.67E-11
0.1436	-8.74E-11
0.1437	-8.86E-11
0.1438	-8.74E-11
0.1439	-8.55E-11
0.144	-8.55E-11
0.1441	-8.55E-11
0.1442	-8.74E-11
0.1443	-8.49E-11
0.1444	-8.49E-11
0.1445	-8.36E-11
0.1446	-8.30E-11
0.1447	-7.92E-11
0.1448	-7.49E-11
0.1449	-7.68E-11
0.145	-7.68E-11
0.1451	-7.99E-11
0.1452	-8.55E-11
0.1453	-8.61E-11
0.1454	-7.92E-11
0.1455	-8.17E-11
0.1456	-8.80E-11
0.1457	-8.80E-11
0.1458	-8.49E-11
0.1459	-8.05E-11
0.146	-7.61E-11
0.1461	-7.36E-11
0.1462	-7.86E-11
0.1463	-7.74E-11
0.1464	-7.43E-11
0.1465	-7.55E-11
0.1466	-7.55E-11
0.1467	-7.55E-11
0.1468	-7.80E-11
0.1469	-7.80E-11
0.147	-7.80E-11
0.1471	-7.36E-11
0.1472	-6.93E-11
0.1473	-7.11E-11
0.1474	-7.80E-11
0.1475	-7.55E-11
0.1476	-7.18E-11
0.1477	-6.80E-11
0.1478	-7.11E-11
0.1479	-7.43E-11
0.148	-7.36E-11
0.1481	-6.93E-11
0.1482	-6.99E-11
0.1483	-7.11E-11
0.1484	-7.05E-11
0.1485	-6.74E-11
0.1486	-6.43E-11
0.1487	-6.12E-11
0.1488	-6.68E-11
0.1489	-6.68E-11
0.149	-6.68E-11
0.1491	-6.93E-11
0.1492	-7.05E-11
0.1493	-7.24E-11
0.1494	-7.36E-11
0.1495	-7.68E-11
0.1496	-7.61E-11
0.1497	-7.49E-11
0.1498	-7.49E-11
0.1499	-7.74E-11
0.15	-7.92E-11
0.1501	-8.55E-11
0.1502	-8.30E-11
0.1503	-8.36E-11
0.1504	-8.42E-11
0.1505	-8.05E-11
0.1506	-8.24E-11
0.1507	-8.11E-11
0.1508	-8.17E-11
0.1509	-8.36E-11
0.151	-8.17E-11
0.1511	-7.99E-11
0.1512	-8.24E-11
0.1513	-8.30E-11
0.1514	-8.61E-11
0.1515	-8.80E-11
0.1516	-8.61E-11
0.1517	-8.36E-11
0.1518	-8.30E-11
0.1519	-7.55E-11
0.152	-7.36E-11
0.1521	-7.05E-11
0.1522	-6.49E-11
0.1523	-6.12E-11
0.1524	-5.68E-11
0.1525	-5.55E-11
0.1526	-5.24E-11
0.1527	-4.74E-11
0.1528	-4.87E-11
0.1529	-5.12E-11
0.153	-5.43E-11
0.1531	-5.37E-11
0.1532	-5.37E-11
0.1533	-5.05E-11
0.1534	-4.80E-11
0.1535	-5.18E-11
0.1536	-4.99E-11
0.1537	-4.68E-11
0.1538	-4.49E-11
0.1539	-4.37E-11
0.154	-4.68E-11
0.1541	-4.93E-11
0.1542	-5.43E-11
0.1543	-5.93E-11
0.1544	-5.68E-11
0.1545	-5.68E-11
0.1546	-5.43E-11
0.1547	-5.18E-11
0.1548	-4.99E-11
0.1549	-4.87E-11
0.155	-5.18E-11
0.1551	-5.18E-11
0.1552	-5.55E-11
0.1553	-6.05E-11
0.1554	-5.87E-11
0.1555	-5.99E-11
0.1556	-5.93E-11
0.1557	-5.62E-11
0.1558	-4.99E-11
0.1559	-4.87E-11
0.156	-4.80E-11
0.1561	-4.99E-11
0.1562	-5.68E-11
0.1563	-6.05E-11
0.1564	-5.80E-11
0.1565	-6.43E-11
0.1566	-6.30E-11
0.1567	-6.18E-11
0.1568	-5.74E-11
0.1569	-5.68E-11
0.157	-5.49E-11
0.1571	-5.05E-11
0.1572	-5.05E-11
0.1573	-4.49E-11
0.1574	-4.93E-11
0.1575	-5.49E-11
0.1576	-6.36E-11
0.1577	-6.93E-11
0.1578	-7.05E-11
0.1579	-6.49E-11
0.158	-6.61E-11
0.1581	-6.36E-11
0.1582	-6.05E-11
0.1583	-6.12E-11
0.1584	-5.93E-11
0.1585	-5.99E-11
0.1586	-5.87E-11
0.1587	-5.62E-11
0.1588	-6.12E-11
0.1589	-6.30E-11
0.159	-6.36E-11
0.1591	-6.49E-11
0.1592	-6.49E-11
0.1593	-6.68E-11
0.1594	-7.18E-11
0.1595	-7.11E-11
0.1596	-6.74E-11
0.1597	-6.68E-11
0.1598	-6.93E-11
0.1599	-6.74E-11
0.16	-6.49E-11
0.1601	-6.30E-11
0.1602	-6.43E-11
0.1603	-5.87E-11
0.1604	-5.43E-11
0.1605	-5.74E-11
0.1606	-5.87E-11
0.1607	-5.55E-11
0.1608	-5.55E-11
0.1609	-5.49E-11
0.161	-5.37E-11
0.1611	-5.62E-11
0.1612	-5.80E-11
0.1613	-5.93E-11
0.1614	-6.30E-11
0.1615	-6.30E-11
0.1616	-6.49E-11
0.1617	-6.49E-11
0.1618	-5.62E-11
0.1619	-5.80E-11
0.162	-5.80E-11
0.1621	-5.55E-11
0.1622	-4.93E-11
0.1623	-4.74E-11
0.1624	-4.49E-11
0.1625	-4.24E-11
0.1626	-4.37E-11
0.1627	-4.43E-11
0.1628	-4.62E-11
0.1629	-4.68E-11
0.163	-4.49E-11
0.1631	-4.68E-11
0.1632	-4.24E-11
0.1633	-4.62E-11
0.1634	-4.56E-11
0.1635	-4.99E-11
0.1636	-5.55E-11
0.1637	-5.62E-11
0.1638	-5.43E-11
0.1639	-5.55E-11
0.164	-5.62E-11
0.1641	-6.12E-11
0.1642	-5.87E-11
0.1643	-5.55E-11
0.1644	-5.80E-11
0.1645	-5.93E-11
0.1646	-6.12E-11
0.1647	-6.61E-11
0.1648	-6.80E-11
0.1649	-6.61E-11
0.165	-5.93E-11
0.1651	-5.43E-11
0.1652	-5.30E-11
0.1653	-5.37E-11
0.1654	-5.55E-11
0.1655	-5.49E-11
0.1656	-5.74E-11
0.1657	-6.24E-11
0.1658	-6.24E-11
0.1659	-5.87E-11
0.166	-6.12E-11
0.1661	-6.55E-11
0.1662	-6.55E-11
0.1663	-6.93E-11
0.1664	-7.05E-11
0.1665	-7.30E-11
0.1666	-7.74E-11
0.1667	-7.30E-11
0.1668	-7.18E-11
0.1669	-7.18E-11
0.167	-7.11E-11
0.1671	-7.61E-11
0.1672	-7.05E-11
0.1673	-6.99E-11
0.1674	-7.24E-11
0.1675	-7.55E-11
0.1676	-7.68E-11
0.1677	-7.36E-11
0.1678	-7.30E-11
0.1679	-7.11E-11
0.168	-7.43E-11
0.1681	-7.55E-11
0.1682	-7.18E-11
0.1683	-7.11E-11
0.1684	-6.86E-11
0.1685	-6.49E-11
0.1686	-6.43E-11
0.1687	-6.12E-11
0.1688	-6.24E-11
0.1689	-6.18E-11
0.169	-6.24E-11
0.1691	-6.30E-11
0.1692	-6.30E-11
0.1693	-6.36E-11
0.1694	-6.30E-11
0.1695	-6.49E-11
0.1696	-6.30E-11
0.1697	-6.30E-11
0.1698	-6.43E-11
0.1699	-6.30E-11
0.17	-6.05E-11
0.1701	-5.49E-11
0.1702	-5.24E-11
0.1703	-5.30E-11
0.1704	-5.74E-11
0.1705	-5.93E-11
0.1706	-5.80E-11
0.1707	-6.18E-11
0.1708	-6.68E-11
0.1709	-6.80E-11
0.171	-7.05E-11
0.1711	-7.55E-11
0.1712	-7.92E-11
0.1713	-7.99E-11
0.1714	-8.24E-11
0.1715	-8.05E-11
0.1716	-7.99E-11
0.1717	-7.61E-11
0.1718	-7.74E-11
0.1719	-7.99E-11
0.172	-8.11E-11
0.1721	-7.86E-11
0.1722	-7.80E-11
0.1723	-8.36E-11
0.1724	-8.49E-11
0.1725	-9.11E-11
0.1726	-8.99E-11
0.1727	-8.61E-11
0.1728	-8.61E-11
0.1729	-8.86E-11
0.173	-8.36E-11
0.1731	-7.99E-11
0.1732	-8.36E-11
0.1733	-8.49E-11
0.1734	-8.55E-11
0.1735	-8.61E-11
0.1736	-9.05E-11
0.1737	-9.48E-11
0.1738	-9.73E-11
0.1739	-9.86E-11
0.174	-9.73E-11
0.1741	-8.99E-11
0.1742	-8.80E-11
0.1743	-8.80E-11
0.1744	-8.86E-11
0.1745	-9.30E-11
0.1746	-9.42E-11
0.1747	-9.48E-11
0.1748	-9.98E-11
0.1749	-9.86E-11
0.175	-9.73E-11
0.1751	-9.73E-11
0.1752	-9.67E-11
0.1753	-9.73E-11
0.1754	-9.98E-11
0.1755	-9.67E-11
0.1756	-9.11E-11
0.1757	-8.55E-11
0.1758	-7.86E-11
0.1759	-7.68E-11
0.176	-7.24E-11
0.1761	-7.68E-11
0.1762	-8.05E-11
0.1763	-8.11E-11
0.1764	-8.61E-11
0.1765	-8.92E-11
0.1766	-8.67E-11
0.1767	-8.24E-11
0.1768	-7.80E-11
0.1769	-7.49E-11
0.177	-7.43E-11
0.1771	-7.11E-11
0.1772	-6.49E-11
0.1773	-6.68E-11
0.1774	-6.61E-11
0.1775	-7.11E-11
0.1776	-7.55E-11
0.1777	-8.30E-11
0.1778	-8.55E-11
0.1779	-8.99E-11
0.178	-8.92E-11
0.1781	-8.99E-11
0.1782	-8.86E-11
0.1783	-8.74E-11
0.1784	-8.80E-11
0.1785	-8.61E-11
0.1786	-9.24E-11
0.1787	-9.73E-11
0.1788	-1.01E-10
0.1789	-9.80E-11
0.179	-9.67E-11
0.1791	-9.24E-11
0.1792	-8.86E-11
0.1793	-9.11E-11
0.1794	-8.74E-11
0.1795	-8.24E-11
0.1796	-7.43E-11
0.1797	-7.36E-11
0.1798	-6.86E-11
0.1799	-6.86E-11
0.18	-7.24E-11
0.1801	-7.18E-11
0.1802	-7.30E-11
0.1803	-7.11E-11
0.1804	-7.11E-11
0.1805	-7.61E-11
0.1806	-7.86E-11
0.1807	-7.80E-11
0.1808	-8.17E-11
0.1809	-8.49E-11
0.181	-8.49E-11
0.1811	-8.49E-11
0.1812	-8.61E-11
0.1813	-8.36E-11
0.1814	-7.99E-11
0.1815	-7.92E-11
0.1816	-7.68E-11
0.1817	-8.11E-11
0.1818	-8.61E-11
0.1819	-8.55E-11
0.182	-8.55E-11
0.1821	-8.67E-11
0.1822	-8.61E-11
0.1823	-7.92E-11
0.1824	-7.61E-11
0.1825	-7.86E-11
0.1826	-7.80E-11
0.1827	-7.43E-11
0.1828	-7.61E-11
0.1829	-8.24E-11
0.183	-8.42E-11
0.1831	-8.36E-11
0.1832	-8.30E-11
0.1833	-7.49E-11
0.1834	-7.05E-11
0.1835	-6.99E-11
0.1836	-6.68E-11
0.1837	-6.68E-11
0.1838	-6.93E-11
0.1839	-7.05E-11
0.184	-6.68E-11
0.1841	-6.43E-11
0.1842	-6.61E-11
0.1843	-6.99E-11
0.1844	-6.86E-11
0.1845	-8.11E-11
0.1846	-8.86E-11
0.1847	-9.24E-11
0.1848	-9.17E-11
0.1849	-9.24E-11
0.185	-8.92E-11
0.1851	-8.55E-11
0.1852	-8.61E-11
0.1853	-8.55E-11
0.1854	-8.55E-11
0.1855	-8.30E-11
0.1856	-8.49E-11
0.1857	-7.99E-11
0.1858	-8.67E-11
0.1859	-8.92E-11
0.186	-8.49E-11
0.1861	-8.05E-11
0.1862	-7.61E-11
0.1863	-7.68E-11
0.1864	-7.55E-11
0.1865	-7.80E-11
0.1866	-7.80E-11
0.1867	-7.80E-11
0.1868	-8.36E-11
0.1869	-8.30E-11
0.187	-7.92E-11
0.1871	-7.80E-11
0.1872	-8.17E-11
0.1873	-8.36E-11
0.1874	-7.68E-11
0.1875	-7.61E-11
0.1876	-7.61E-11
0.1877	-7.05E-11
0.1878	-6.55E-11
0.1879	-5.74E-11
0.188	-5.18E-11
0.1881	-5.24E-11
0.1882	-5.24E-11
0.1883	-5.80E-11
0.1884	-5.74E-11
0.1885	-5.55E-11
0.1886	-6.36E-11
0.1887	-7.18E-11
0.1888	-7.61E-11
0.1889	-7.68E-11
0.189	-7.80E-11
0.1891	-7.74E-11
0.1892	-7.18E-11
0.1893	-6.68E-11
0.1894	-6.74E-11
0.1895	-6.86E-11
0.1896	-6.99E-11
0.1897	-6.86E-11
0.1898	-6.80E-11
0.1899	-6.99E-11
0.19	-6.36E-11
0.1901	-5.93E-11
0.1902	-6.12E-11
0.1903	-6.55E-11
0.1904	-7.11E-11
0.1905	-7.18E-11
0.1906	-7.61E-11
0.1907	-7.74E-11
0.1908	-7.43E-11
0.1909	-7.49E-11
0.191	-6.68E-11
0.1911	-6.24E-11
0.1912	-5.55E-11
0.1913	-4.99E-11
0.1914	-5.18E-11
0.1915	-5.37E-11
0.1916	-6.24E-11
0.1917	-5.99E-11
0.1918	-5.74E-11
0.1919	-5.93E-11
0.192	-5.74E-11
0.1921	-5.80E-11
0.1922	-6.24E-11
0.1923	-5.99E-11
0.1924	-6.12E-11
0.1925	-6.24E-11
0.1926	-5.49E-11
0.1927	-5.24E-11
0.1928	-5.18E-11
0.1929	-5.30E-11
0.193	-5.93E-11
0.1931	-5.99E-11
0.1932	-6.12E-11
0.1933	-6.30E-11
0.1934	-6.30E-11
0.1935	-6.43E-11
0.1936	-6.12E-11
0.1937	-6.12E-11
0.1938	-5.87E-11
0.1939	-6.12E-11
0.194	-6.12E-11
0.1941	-5.93E-11
0.1942	-5.99E-11
0.1943	-6.61E-11
0.1944	-6.86E-11
0.1945	-6.86E-11
0.1946	-7.36E-11
0.1947	-7.36E-11
0.1948	-6.86E-11
0.1949	-6.68E-11
0.195	-6.68E-11
0.1951	-6.49E-11
0.1952	-6.43E-11
0.1953	-6.36E-11
0.1954	-5.93E-11
0.1955	-6.30E-11
0.1956	-5.93E-11
0.1957	-5.99E-11
0.1958	-6.24E-11
0.1959	-6.68E-11
0.196	-6.86E-11
0.1961	-7.24E-11
0.1962	-7.68E-11
0.1963	-8.49E-11
0.1964	-8.17E-11
0.1965	-8.24E-11
0.1966	-7.55E-11
0.1967	-7.61E-11
0.1968	-7.61E-11
0.1969	-7.92E-11
0.197	-7.99E-11
0.1971	-7.74E-11
0.1972	-7.30E-11
0.1973	-6.55E-11
0.1974	-6.36E-11
0.1975	-6.68E-11
0.1976	-6.80E-11
0.1977	-6.49E-11
0.1978	-6.86E-11
0.1979	-6.99E-11
0.198	-6.30E-11
0.1981	-6.12E-11
0.1982	-5.80E-11
0.1983	-5.80E-11
0.1984	-5.74E-11
0.1985	-6.05E-11
0.1986	-5.99E-11
0.1987	-5.93E-11
0.1988	-5.87E-11
0.1989	-6.18E-11
0.199	-6.74E-11
0.1991	-6.68E-11
0.1992	-6.49E-11
0.1993	-6.36E-11
0.1994	-6.24E-11
0.1995	-6.43E-11
0.1996	-5.99E-11
0.1997	-5.99E-11
0.1998	-6.36E-11
[truncated: 298,001 more rows]
