# Supplementary material for: A proton-gated channel identified in the centipede antenna
Source: EMBO Rep. 2025 Oct 20;26(24):6083–95. doi: 10.1038/s44319-025-00606-2 (PMC12714832; doi:10.1038/s44319-025-00606-2)
Supplement: Supplementary file 8 — Source data Fig. 4 [file 44319_2025_606_MOESM8_ESM.zip › Figure4B/Figure4B_WT_current_rawdata.csv]

Time (s)	WT
0	3.01E-11
0.0001	3.06E-11
0.0002	1.19E-11
0.0003	-1.22E-12
0.0004	2.43E-13
0.0005	-4.53E-12
0.0006	-2.24E-11
0.0007	-4.09E-11
0.0008	-5.18E-11
0.0009	-5.51E-11
0.001	-5.38E-11
0.0011	-5.13E-11
0.0012	-4.94E-11
0.0013	-4.82E-11
0.0014	-4.70E-11
0.0015	-4.51E-11
0.0016	-4.25E-11
0.0017	-4.02E-11
0.0018	-3.89E-11
0.0019	-3.82E-11
0.002	-3.74E-11
0.0021	-3.67E-11
0.0022	-3.59E-11
0.0023	-3.47E-11
0.0024	-3.31E-11
0.0025	-3.21E-11
0.0026	-3.20E-11
0.0027	-3.22E-11
0.0028	-3.17E-11
0.0029	-3.05E-11
0.003	-2.94E-11
0.0031	-2.89E-11
0.0032	-2.90E-11
0.0033	-2.98E-11
0.0034	-3.11E-11
0.0035	-3.19E-11
0.0036	-3.21E-11
0.0037	-3.21E-11
0.0038	-3.21E-11
0.0039	-3.16E-11
0.004	-3.08E-11
0.0041	-2.97E-11
0.0042	-2.87E-11
0.0043	-2.79E-11
0.0044	-2.74E-11
0.0045	-2.67E-11
0.0046	-2.61E-11
0.0047	-2.60E-11
0.0048	-2.65E-11
0.0049	-2.74E-11
0.005	-2.75E-11
0.0051	-2.61E-11
0.0052	-2.40E-11
0.0053	-2.25E-11
0.0054	-2.18E-11
0.0055	-2.13E-11
0.0056	-2.08E-11
0.0057	-2.05E-11
0.0058	-2.01E-11
0.0059	-1.98E-11
0.006	-2.00E-11
0.0061	-2.03E-11
0.0062	-2.02E-11
0.0063	-1.97E-11
0.0064	-1.92E-11
0.0065	-1.89E-11
0.0066	-1.88E-11
0.0067	-1.86E-11
0.0068	-1.84E-11
0.0069	-1.83E-11
0.007	-1.85E-11
0.0071	-1.87E-11
0.0072	-1.89E-11
0.0073	-1.89E-11
0.0074	-1.89E-11
0.0075	-1.86E-11
0.0076	-1.83E-11
0.0077	-1.81E-11
0.0078	-1.77E-11
0.0079	-1.71E-11
0.008	-1.66E-11
0.0081	-1.68E-11
0.0082	-1.73E-11
0.0083	-1.77E-11
0.0084	-1.82E-11
0.0085	-1.92E-11
0.0086	-2.05E-11
0.0087	-2.18E-11
0.0088	-2.29E-11
0.0089	-2.37E-11
0.009	-2.47E-11
0.0091	-2.52E-11
0.0092	-2.51E-11
0.0093	-2.46E-11
0.0094	-2.45E-11
0.0095	-2.45E-11
0.0096	-2.36E-11
0.0097	-2.16E-11
0.0098	-1.94E-11
0.0099	-1.77E-11
0.01	-1.70E-11
0.0101	-1.72E-11
0.0102	-1.74E-11
0.0103	-1.72E-11
0.0104	-1.69E-11
0.0105	-1.70E-11
0.0106	-1.76E-11
0.0107	-1.84E-11
0.0108	-1.96E-11
0.0109	-2.10E-11
0.011	-2.21E-11
0.0111	-2.24E-11
0.0112	-2.23E-11
0.0113	-2.26E-11
0.0114	-2.31E-11
0.0115	-2.34E-11
0.0116	-2.30E-11
0.0117	-2.22E-11
0.0118	-2.10E-11
0.0119	-1.92E-11
0.012	-1.73E-11
0.0121	-1.59E-11
0.0122	-1.56E-11
0.0123	-1.64E-11
0.0124	-1.79E-11
0.0125	-1.90E-11
0.0126	-1.88E-11
0.0127	-1.80E-11
0.0128	-1.79E-11
0.0129	-1.86E-11
0.013	-1.90E-11
0.0131	-1.85E-11
0.0132	-1.79E-11
0.0133	-1.82E-11
0.0134	-1.97E-11
0.0135	-2.12E-11
0.0136	-2.15E-11
0.0137	-2.05E-11
0.0138	-1.94E-11
0.0139	-1.91E-11
0.014	-1.92E-11
0.0141	-1.90E-11
0.0142	-1.83E-11
0.0143	-1.79E-11
0.0144	-1.82E-11
0.0145	-1.81E-11
0.0146	-1.72E-11
0.0147	-1.62E-11
0.0148	-1.59E-11
0.0149	-1.61E-11
0.015	-1.63E-11
0.0151	-1.65E-11
0.0152	-1.70E-11
0.0153	-1.83E-11
0.0154	-1.96E-11
0.0155	-2.05E-11
0.0156	-2.10E-11
0.0157	-2.12E-11
0.0158	-2.08E-11
0.0159	-1.96E-11
0.016	-1.79E-11
0.0161	-1.68E-11
0.0162	-1.67E-11
0.0163	-1.73E-11
0.0164	-1.80E-11
0.0165	-1.86E-11
0.0166	-1.91E-11
0.0167	-1.91E-11
0.0168	-1.90E-11
0.0169	-1.92E-11
0.017	-1.93E-11
0.0171	-1.89E-11
0.0172	-1.86E-11
0.0173	-1.92E-11
0.0174	-2.00E-11
0.0175	-2.01E-11
0.0176	-1.89E-11
0.0177	-1.71E-11
0.0178	-1.51E-11
0.0179	-1.42E-11
0.018	-1.43E-11
0.0181	-1.45E-11
0.0182	-1.43E-11
0.0183	-1.45E-11
0.0184	-1.55E-11
0.0185	-1.71E-11
0.0186	-1.85E-11
0.0187	-1.92E-11
0.0188	-1.89E-11
0.0189	-1.75E-11
0.019	-1.60E-11
0.0191	-1.48E-11
0.0192	-1.38E-11
0.0193	-1.29E-11
0.0194	-1.28E-11
0.0195	-1.35E-11
0.0196	-1.46E-11
0.0197	-1.54E-11
0.0198	-1.58E-11
0.0199	-1.60E-11
0.02	-1.63E-11
0.0201	-1.74E-11
0.0202	-1.87E-11
0.0203	-1.91E-11
0.0204	-1.86E-11
0.0205	-1.75E-11
0.0206	-1.64E-11
0.0207	-1.55E-11
0.0208	-1.46E-11
0.0209	-1.41E-11
0.021	-1.44E-11
0.0211	-1.47E-11
0.0212	-1.47E-11
0.0213	-1.54E-11
0.0214	-1.73E-11
0.0215	-1.93E-11
0.0216	-2.01E-11
0.0217	-1.98E-11
0.0218	-1.88E-11
0.0219	-1.71E-11
0.022	-1.50E-11
0.0221	-1.37E-11
0.0222	-1.34E-11
0.0223	-1.36E-11
0.0224	-1.41E-11
0.0225	-1.50E-11
0.0226	-1.63E-11
0.0227	-1.74E-11
0.0228	-1.81E-11
0.0229	-1.85E-11
0.023	-1.87E-11
0.0231	-1.87E-11
0.0232	-1.88E-11
0.0233	-1.81E-11
0.0234	-1.70E-11
0.0235	-1.62E-11
0.0236	-1.59E-11
0.0237	-1.58E-11
0.0238	-1.60E-11
0.0239	-1.68E-11
0.024	-1.76E-11
0.0241	-1.78E-11
0.0242	-1.73E-11
0.0243	-1.62E-11
0.0244	-1.46E-11
0.0245	-1.32E-11
0.0246	-1.25E-11
0.0247	-1.26E-11
0.0248	-1.31E-11
0.0249	-1.36E-11
0.025	-1.36E-11
0.0251	-1.33E-11
0.0252	-1.32E-11
0.0253	-1.34E-11
0.0254	-1.37E-11
0.0255	-1.39E-11
0.0256	-1.40E-11
0.0257	-1.40E-11
0.0258	-1.41E-11
0.0259	-1.42E-11
0.026	-1.40E-11
0.0261	-1.43E-11
0.0262	-1.56E-11
0.0263	-1.71E-11
0.0264	-1.82E-11
0.0265	-1.90E-11
0.0266	-1.98E-11
0.0267	-2.04E-11
0.0268	-2.02E-11
0.0269	-1.93E-11
0.027	-1.84E-11
0.0271	-1.76E-11
0.0272	-1.66E-11
0.0273	-1.59E-11
0.0274	-1.62E-11
0.0275	-1.75E-11
0.0276	-1.86E-11
0.0277	-1.89E-11
0.0278	-1.91E-11
0.0279	-1.96E-11
0.028	-1.96E-11
0.0281	-1.87E-11
0.0282	-1.75E-11
0.0283	-1.66E-11
0.0284	-1.59E-11
0.0285	-1.48E-11
0.0286	-1.38E-11
0.0287	-1.39E-11
0.0288	-1.53E-11
0.0289	-1.73E-11
0.029	-1.95E-11
0.0291	-2.14E-11
0.0292	-2.22E-11
0.0293	-2.12E-11
0.0294	-1.90E-11
0.0295	-1.74E-11
0.0296	-1.66E-11
0.0297	-1.63E-11
0.0298	-1.61E-11
0.0299	-1.57E-11
0.03	-1.51E-11
0.0301	-1.44E-11
0.0302	-1.34E-11
0.0303	-1.24E-11
0.0304	-1.21E-11
0.0305	-1.28E-11
0.0306	-1.35E-11
0.0307	-1.32E-11
0.0308	-1.24E-11
0.0309	-1.21E-11
0.031	-1.20E-11
0.0311	-1.20E-11
0.0312	-1.21E-11
0.0313	-1.25E-11
0.0314	-1.28E-11
0.0315	-1.32E-11
0.0316	-1.35E-11
0.0317	-1.32E-11
0.0318	-1.26E-11
0.0319	-1.23E-11
0.032	-1.25E-11
0.0321	-1.30E-11
0.0322	-1.38E-11
0.0323	-1.42E-11
0.0324	-1.37E-11
0.0325	-1.26E-11
0.0326	-1.21E-11
0.0327	-1.28E-11
0.0328	-1.41E-11
0.0329	-1.49E-11
0.033	-1.50E-11
0.0331	-1.47E-11
0.0332	-1.44E-11
0.0333	-1.46E-11
0.0334	-1.54E-11
0.0335	-1.62E-11
0.0336	-1.62E-11
0.0337	-1.54E-11
0.0338	-1.45E-11
0.0339	-1.44E-11
0.034	-1.57E-11
0.0341	-1.77E-11
0.0342	-1.86E-11
0.0343	-1.76E-11
0.0344	-1.59E-11
0.0345	-1.52E-11
0.0346	-1.61E-11
0.0347	-1.73E-11
0.0348	-1.79E-11
0.0349	-1.80E-11
0.035	-1.77E-11
0.0351	-1.70E-11
0.0352	-1.59E-11
0.0353	-1.54E-11
0.0354	-1.55E-11
0.0355	-1.55E-11
0.0356	-1.52E-11
0.0357	-1.48E-11
0.0358	-1.45E-11
0.0359	-1.47E-11
0.036	-1.52E-11
0.0361	-1.59E-11
0.0362	-1.63E-11
0.0363	-1.60E-11
0.0364	-1.54E-11
0.0365	-1.57E-11
0.0366	-1.71E-11
0.0367	-1.84E-11
0.0368	-1.83E-11
0.0369	-1.75E-11
0.037	-1.72E-11
0.0371	-1.73E-11
0.0372	-1.66E-11
0.0373	-1.48E-11
0.0374	-1.32E-11
0.0375	-1.31E-11
0.0376	-1.41E-11
0.0377	-1.49E-11
0.0378	-1.45E-11
0.0379	-1.33E-11
0.038	-1.16E-11
0.0381	-1.02E-11
0.0382	-9.76E-12
0.0383	-1.04E-11
0.0384	-1.12E-11
0.0385	-1.16E-11
0.0386	-1.22E-11
0.0387	-1.28E-11
0.0388	-1.33E-11
0.0389	-1.38E-11
0.039	-1.41E-11
0.0391	-1.38E-11
0.0392	-1.26E-11
0.0393	-1.13E-11
0.0394	-1.08E-11
0.0395	-1.18E-11
0.0396	-1.33E-11
0.0397	-1.39E-11
0.0398	-1.32E-11
0.0399	-1.18E-11
0.04	-1.03E-11
0.0401	-9.78E-12
0.0402	-1.07E-11
0.0403	-1.24E-11
0.0404	-1.47E-11
0.0405	-1.71E-11
0.0406	-1.88E-11
0.0407	-1.88E-11
0.0408	-1.73E-11
0.0409	-1.54E-11
0.041	-1.44E-11
0.0411	-1.48E-11
0.0412	-1.59E-11
0.0413	-1.65E-11
0.0414	-1.65E-11
0.0415	-1.60E-11
0.0416	-1.49E-11
0.0417	-1.32E-11
0.0418	-1.17E-11
0.0419	-1.10E-11
0.042	-1.09E-11
0.0421	-1.12E-11
0.0422	-1.15E-11
0.0423	-1.20E-11
0.0424	-1.26E-11
0.0425	-1.28E-11
0.0426	-1.25E-11
0.0427	-1.21E-11
0.0428	-1.21E-11
0.0429	-1.26E-11
0.043	-1.31E-11
0.0431	-1.33E-11
0.0432	-1.30E-11
0.0433	-1.22E-11
0.0434	-1.12E-11
0.0435	-1.09E-11
0.0436	-1.13E-11
0.0437	-1.21E-11
0.0438	-1.25E-11
0.0439	-1.23E-11
0.044	-1.19E-11
0.0441	-1.16E-11
0.0442	-1.12E-11
0.0443	-1.07E-11
0.0444	-1.06E-11
0.0445	-1.11E-11
0.0446	-1.18E-11
0.0447	-1.20E-11
0.0448	-1.15E-11
0.0449	-1.05E-11
0.045	-1.03E-11
0.0451	-1.12E-11
0.0452	-1.26E-11
0.0453	-1.36E-11
0.0454	-1.43E-11
0.0455	-1.49E-11
0.0456	-1.55E-11
0.0457	-1.59E-11
0.0458	-1.58E-11
0.0459	-1.55E-11
0.046	-1.53E-11
0.0461	-1.54E-11
0.0462	-1.54E-11
0.0463	-1.56E-11
0.0464	-1.59E-11
0.0465	-1.63E-11
0.0466	-1.68E-11
0.0467	-1.72E-11
0.0468	-1.70E-11
0.0469	-1.62E-11
0.047	-1.51E-11
0.0471	-1.48E-11
0.0472	-1.56E-11
0.0473	-1.64E-11
0.0474	-1.61E-11
0.0475	-1.46E-11
0.0476	-1.29E-11
0.0477	-1.18E-11
0.0478	-1.10E-11
0.0479	-1.03E-11
0.048	-9.80E-12
0.0481	-9.75E-12
0.0482	-9.97E-12
0.0483	-1.02E-11
0.0484	-1.01E-11
0.0485	-9.75E-12
0.0486	-9.42E-12
0.0487	-9.69E-12
0.0488	-1.01E-11
0.0489	-1.00E-11
0.049	-9.50E-12
0.0491	-9.04E-12
0.0492	-8.93E-12
0.0493	-9.12E-12
0.0494	-9.62E-12
0.0495	-1.04E-11
0.0496	-1.10E-11
0.0497	-1.11E-11
0.0498	-1.08E-11
0.0499	-1.02E-11
0.05	-9.60E-12
0.0501	-9.36E-12
0.0502	-1.01E-11
0.0503	-1.17E-11
0.0504	-1.33E-11
0.0505	-1.44E-11
0.0506	-1.46E-11
0.0507	-1.44E-11
0.0508	-1.39E-11
0.0509	-1.29E-11
0.051	-1.17E-11
0.0511	-1.06E-11
0.0512	-9.72E-12
0.0513	-9.07E-12
0.0514	-8.96E-12
0.0515	-9.43E-12
0.0516	-1.01E-11
0.0517	-1.04E-11
0.0518	-1.04E-11
0.0519	-1.04E-11
0.052	-1.04E-11
0.0521	-1.03E-11
0.0522	-1.01E-11
0.0523	-9.67E-12
0.0524	-9.60E-12
0.0525	-9.92E-12
0.0526	-1.01E-11
0.0527	-1.00E-11
0.0528	-9.86E-12
0.0529	-1.01E-11
0.053	-1.08E-11
0.0531	-1.14E-11
0.0532	-1.13E-11
0.0533	-1.07E-11
0.0534	-1.03E-11
0.0535	-1.04E-11
0.0536	-1.01E-11
0.0537	-9.39E-12
0.0538	-8.70E-12
0.0539	-8.54E-12
0.054	-8.99E-12
0.0541	-9.72E-12
0.0542	-1.01E-11
0.0543	-1.01E-11
0.0544	-1.02E-11
0.0545	-1.02E-11
0.0546	-9.90E-12
0.0547	-9.55E-12
0.0548	-9.83E-12
0.0549	-1.08E-11
0.055	-1.16E-11
0.0551	-1.16E-11
0.0552	-1.09E-11
0.0553	-1.05E-11
0.0554	-1.08E-11
0.0555	-1.16E-11
0.0556	-1.23E-11
0.0557	-1.25E-11
0.0558	-1.20E-11
0.0559	-1.09E-11
0.056	-9.94E-12
0.0561	-9.61E-12
0.0562	-9.75E-12
0.0563	-1.02E-11
0.0564	-1.09E-11
0.0565	-1.12E-11
0.0566	-1.10E-11
0.0567	-1.06E-11
0.0568	-1.00E-11
0.0569	-9.63E-12
0.057	-9.46E-12
0.0571	-9.26E-12
0.0572	-9.02E-12
0.0573	-8.98E-12
0.0574	-9.33E-12
0.0575	-9.68E-12
0.0576	-9.45E-12
0.0577	-8.88E-12
0.0578	-8.48E-12
0.0579	-8.34E-12
0.058	-8.56E-12
0.0581	-9.10E-12
0.0582	-9.66E-12
0.0583	-1.00E-11
0.0584	-1.00E-11
0.0585	-9.94E-12
0.0586	-9.99E-12
0.0587	-9.67E-12
0.0588	-8.97E-12
0.0589	-8.70E-12
0.059	-9.04E-12
0.0591	-9.22E-12
0.0592	-8.80E-12
0.0593	-8.01E-12
0.0594	-7.37E-12
0.0595	-7.43E-12
0.0596	-8.30E-12
0.0597	-9.37E-12
0.0598	-1.01E-11
0.0599	-1.02E-11
0.06	-9.74E-12
0.0601	-9.31E-12
0.0602	-9.49E-12
0.0603	-1.01E-11
0.0604	-1.05E-11
0.0605	-1.04E-11
0.0606	-1.00E-11
0.0607	-9.36E-12
0.0608	-8.82E-12
0.0609	-8.69E-12
0.061	-8.83E-12
0.0611	-9.06E-12
0.0612	-9.40E-12
0.0613	-9.64E-12
0.0614	-9.37E-12
0.0615	-8.55E-12
0.0616	-8.03E-12
0.0617	-8.65E-12
0.0618	-9.97E-12
0.0619	-1.11E-11
0.062	-1.15E-11
0.0621	-1.12E-11
0.0622	-1.04E-11
0.0623	-9.89E-12
0.0624	-9.85E-12
0.0625	-9.97E-12
0.0626	-9.99E-12
0.0627	-9.80E-12
0.0628	-9.54E-12
0.0629	-9.36E-12
0.063	-9.10E-12
0.0631	-8.60E-12
0.0632	-8.28E-12
0.0633	-8.65E-12
0.0634	-9.44E-12
0.0635	-9.89E-12
0.0636	-9.52E-12
0.0637	-8.79E-12
0.0638	-8.67E-12
0.0639	-9.46E-12
0.064	-1.06E-11
0.0641	-1.10E-11
0.0642	-1.04E-11
0.0643	-9.12E-12
0.0644	-8.08E-12
0.0645	-7.79E-12
0.0646	-8.36E-12
0.0647	-9.24E-12
0.0648	-9.67E-12
0.0649	-9.67E-12
0.065	-9.57E-12
0.0651	-9.38E-12
0.0652	-9.09E-12
0.0653	-8.88E-12
0.0654	-8.86E-12
0.0655	-8.79E-12
0.0656	-8.51E-12
0.0657	-8.38E-12
0.0658	-8.92E-12
0.0659	-1.00E-11
0.066	-1.09E-11
0.0661	-1.08E-11
0.0662	-9.92E-12
0.0663	-9.41E-12
0.0664	-9.61E-12
0.0665	-9.87E-12
0.0666	-9.68E-12
0.0667	-9.32E-12
0.0668	-9.38E-12
0.0669	-9.56E-12
0.067	-9.48E-12
0.0671	-9.59E-12
0.0672	-1.02E-11
0.0673	-1.08E-11
0.0674	-1.11E-11
0.0675	-1.07E-11
0.0676	-9.77E-12
0.0677	-8.95E-12
0.0678	-8.50E-12
0.0679	-8.07E-12
0.068	-7.70E-12
0.0681	-8.03E-12
0.0682	-8.95E-12
0.0683	-9.64E-12
0.0684	-9.71E-12
0.0685	-9.50E-12
0.0686	-9.49E-12
0.0687	-1.00E-11
0.0688	-1.10E-11
0.0689	-1.16E-11
0.069	-1.17E-11
0.0691	-1.13E-11
0.0692	-1.13E-11
0.0693	-1.16E-11
0.0694	-1.16E-11
0.0695	-1.10E-11
0.0696	-1.05E-11
0.0697	-1.07E-11
0.0698	-1.11E-11
0.0699	-1.15E-11
0.07	-1.15E-11
0.0701	-1.14E-11
0.0702	-1.13E-11
0.0703	-1.13E-11
0.0704	-1.10E-11
0.0705	-1.11E-11
0.0706	-1.15E-11
0.0707	-1.19E-11
0.0708	-1.20E-11
0.0709	-1.15E-11
0.071	-1.06E-11
0.0711	-9.61E-12
0.0712	-9.49E-12
0.0713	-1.04E-11
0.0714	-1.15E-11
0.0715	-1.17E-11
0.0716	-1.09E-11
0.0717	-9.99E-12
0.0718	-9.61E-12
0.0719	-9.65E-12
0.072	-9.73E-12
0.0721	-9.85E-12
0.0722	-1.00E-11
0.0723	-1.01E-11
0.0724	-1.03E-11
0.0725	-1.06E-11
0.0726	-1.04E-11
0.0727	-9.63E-12
0.0728	-9.16E-12
0.0729	-9.52E-12
0.073	-1.02E-11
0.0731	-1.05E-11
0.0732	-1.02E-11
0.0733	-9.59E-12
0.0734	-9.25E-12
0.0735	-9.47E-12
0.0736	-9.86E-12
0.0737	-9.97E-12
0.0738	-1.02E-11
0.0739	-1.09E-11
0.074	-1.15E-11
0.0741	-1.14E-11
0.0742	-1.06E-11
0.0743	-9.69E-12
0.0744	-9.50E-12
0.0745	-1.02E-11
0.0746	-1.10E-11
0.0747	-1.18E-11
0.0748	-1.25E-11
0.0749	-1.24E-11
0.075	-1.12E-11
0.0751	-9.97E-12
0.0752	-9.40E-12
0.0753	-9.56E-12
0.0754	-1.03E-11
0.0755	-1.12E-11
0.0756	-1.12E-11
0.0757	-1.05E-11
0.0758	-9.79E-12
0.0759	-9.70E-12
0.076	-1.03E-11
0.0761	-1.08E-11
0.0762	-1.08E-11
0.0763	-1.06E-11
0.0764	-1.07E-11
0.0765	-1.11E-11
0.0766	-1.12E-11
0.0767	-1.08E-11
0.0768	-1.02E-11
0.0769	-1.00E-11
0.077	-1.02E-11
0.0771	-1.01E-11
0.0772	-1.02E-11
0.0773	-1.03E-11
0.0774	-1.04E-11
0.0775	-1.04E-11
0.0776	-1.03E-11
0.0777	-9.73E-12
0.0778	-8.94E-12
0.0779	-8.55E-12
0.078	-8.77E-12
0.0781	-9.14E-12
0.0782	-9.15E-12
0.0783	-8.73E-12
0.0784	-8.62E-12
0.0785	-9.25E-12
0.0786	-9.65E-12
0.0787	-9.11E-12
0.0788	-8.58E-12
0.0789	-9.09E-12
0.079	-1.03E-11
0.0791	-1.10E-11
0.0792	-1.11E-11
0.0793	-1.08E-11
0.0794	-1.01E-11
0.0795	-9.35E-12
0.0796	-8.89E-12
0.0797	-8.66E-12
0.0798	-8.39E-12
0.0799	-8.06E-12
0.08	-8.04E-12
0.0801	-8.58E-12
0.0802	-9.09E-12
0.0803	-9.33E-12
0.0804	-9.82E-12
0.0805	-1.04E-11
0.0806	-1.05E-11
0.0807	-1.05E-11
0.0808	-1.12E-11
0.0809	-1.25E-11
0.081	-1.30E-11
0.0811	-1.25E-11
0.0812	-1.18E-11
0.0813	-1.17E-11
0.0814	-1.16E-11
0.0815	-1.08E-11
0.0816	-9.76E-12
0.0817	-9.22E-12
0.0818	-9.23E-12
0.0819	-9.71E-12
0.082	-1.06E-11
0.0821	-1.11E-11
0.0822	-1.07E-11
0.0823	-9.92E-12
0.0824	-9.32E-12
0.0825	-8.65E-12
0.0826	-8.23E-12
0.0827	-8.52E-12
0.0828	-9.20E-12
0.0829	-9.69E-12
0.083	-9.87E-12
0.0831	-9.94E-12
0.0832	-9.96E-12
0.0833	-9.89E-12
0.0834	-9.65E-12
0.0835	-9.35E-12
0.0836	-9.42E-12
0.0837	-9.90E-12
0.0838	-1.02E-11
0.0839	-9.96E-12
0.084	-9.38E-12
0.0841	-8.99E-12
0.0842	-8.91E-12
0.0843	-9.12E-12
0.0844	-9.75E-12
0.0845	-1.05E-11
0.0846	-1.07E-11
0.0847	-1.00E-11
0.0848	-9.41E-12
0.0849	-9.65E-12
0.085	-1.04E-11
0.0851	-1.07E-11
0.0852	-1.04E-11
0.0853	-1.03E-11
0.0854	-1.06E-11
0.0855	-1.11E-11
0.0856	-1.12E-11
0.0857	-1.10E-11
0.0858	-1.07E-11
0.0859	-1.05E-11
0.086	-1.03E-11
0.0861	-1.03E-11
0.0862	-1.06E-11
0.0863	-1.07E-11
0.0864	-1.03E-11
0.0865	-1.00E-11
0.0866	-1.03E-11
0.0867	-1.08E-11
0.0868	-1.09E-11
0.0869	-1.07E-11
0.087	-1.05E-11
0.0871	-1.06E-11
0.0872	-1.07E-11
0.0873	-1.07E-11
0.0874	-1.05E-11
0.0875	-9.85E-12
0.0876	-9.14E-12
0.0877	-8.75E-12
0.0878	-8.92E-12
0.0879	-9.55E-12
0.088	-1.04E-11
0.0881	-1.12E-11
0.0882	-1.16E-11
0.0883	-1.12E-11
0.0884	-1.06E-11
0.0885	-1.03E-11
0.0886	-1.04E-11
0.0887	-1.09E-11
0.0888	-1.12E-11
0.0889	-1.13E-11
0.089	-1.10E-11
0.0891	-1.06E-11
0.0892	-1.05E-11
0.0893	-1.06E-11
0.0894	-1.03E-11
0.0895	-9.99E-12
0.0896	-1.01E-11
0.0897	-1.08E-11
0.0898	-1.13E-11
0.0899	-1.10E-11
0.09	-1.03E-11
0.0901	-9.77E-12
0.0902	-9.38E-12
0.0903	-8.91E-12
0.0904	-8.72E-12
0.0905	-9.31E-12
0.0906	-1.04E-11
0.0907	-1.12E-11
0.0908	-1.15E-11
0.0909	-1.11E-11
0.091	-1.03E-11
0.0911	-9.71E-12
0.0912	-9.83E-12
0.0913	-1.03E-11
0.0914	-1.05E-11
0.0915	-1.04E-11
0.0916	-1.02E-11
0.0917	-1.03E-11
0.0918	-1.11E-11
0.0919	-1.22E-11
0.092	-1.29E-11
0.0921	-1.23E-11
0.0922	-1.09E-11
0.0923	-9.62E-12
0.0924	-9.18E-12
0.0925	-9.12E-12
0.0926	-9.11E-12
0.0927	-9.39E-12
0.0928	-9.81E-12
0.0929	-1.01E-11
0.093	-1.05E-11
0.0931	-1.11E-11
0.0932	-1.13E-11
0.0933	-1.09E-11
0.0934	-1.04E-11
0.0935	-1.05E-11
0.0936	-1.10E-11
0.0937	-1.11E-11
0.0938	-1.09E-11
0.0939	-1.03E-11
0.094	-9.33E-12
0.0941	-8.78E-12
0.0942	-8.86E-12
0.0943	-9.29E-12
0.0944	-1.02E-11
0.0945	-1.15E-11
0.0946	-1.21E-11
0.0947	-1.16E-11
0.0948	-1.07E-11
0.0949	-1.05E-11
0.095	-1.10E-11
0.0951	-1.14E-11
0.0952	-1.15E-11
0.0953	-1.13E-11
0.0954	-1.13E-11
0.0955	-1.20E-11
0.0956	-1.25E-11
0.0957	-1.23E-11
0.0958	-1.17E-11
0.0959	-1.12E-11
0.096	-1.07E-11
0.0961	-1.05E-11
0.0962	-1.06E-11
0.0963	-1.11E-11
0.0964	-1.19E-11
0.0965	-1.21E-11
0.0966	-1.15E-11
0.0967	-1.09E-11
0.0968	-1.06E-11
0.0969	-1.04E-11
0.097	-1.03E-11
0.0971	-1.02E-11
0.0972	-1.02E-11
0.0973	-1.03E-11
0.0974	-1.05E-11
0.0975	-1.05E-11
0.0976	-1.03E-11
0.0977	-1.00E-11
0.0978	-1.01E-11
0.0979	-1.08E-11
0.098	-1.18E-11
0.0981	-1.19E-11
0.0982	-1.11E-11
0.0983	-1.07E-11
0.0984	-1.13E-11
0.0985	-1.20E-11
0.0986	-1.21E-11
0.0987	-1.13E-11
0.0988	-1.03E-11
0.0989	-9.81E-12
0.099	-9.68E-12
0.0991	-9.62E-12
0.0992	-9.60E-12
0.0993	-9.43E-12
0.0994	-9.10E-12
0.0995	-8.85E-12
0.0996	-8.76E-12
0.0997	-8.74E-12
0.0998	-8.66E-12
0.0999	-8.60E-12
0.1	-9.01E-12
0.1001	-1.00E-11
0.1002	-1.09E-11
0.1003	-1.11E-11
0.1004	-1.12E-11
0.1005	-1.12E-11
0.1006	-1.09E-11
0.1007	-1.02E-11
0.1008	-9.51E-12
0.1009	-8.95E-12
0.101	-8.48E-12
0.1011	-8.43E-12
0.1012	-8.92E-12
0.1013	-9.36E-12
0.1014	-9.15E-12
0.1015	-8.61E-12
0.1016	-8.52E-12
0.1017	-8.76E-12
0.1018	-8.75E-12
0.1019	-8.59E-12
0.102	-8.74E-12
0.1021	-9.26E-12
0.1022	-9.63E-12
0.1023	-9.37E-12
0.1024	-8.76E-12
0.1025	-8.54E-12
0.1026	-8.88E-12
0.1027	-9.19E-12
0.1028	-9.31E-12
0.1029	-9.56E-12
0.103	-1.00E-11
0.1031	-1.06E-11
0.1032	-1.08E-11
0.1033	-1.07E-11
0.1034	-1.02E-11
0.1035	-9.43E-12
0.1036	-8.79E-12
0.1037	-8.84E-12
0.1038	-9.15E-12
0.1039	-9.04E-12
0.104	-9.14E-12
0.1041	-9.71E-12
0.1042	-9.66E-12
0.1043	-8.73E-12
0.1044	-8.15E-12
0.1045	-8.55E-12
0.1046	-9.22E-12
0.1047	-9.32E-12
0.1048	-8.70E-12
0.1049	-8.03E-12
0.105	-8.23E-12
0.1051	-9.23E-12
0.1052	-9.95E-12
0.1053	-9.98E-12
0.1054	-9.74E-12
0.1055	-9.40E-12
0.1056	-9.03E-12
0.1057	-8.81E-12
0.1058	-8.91E-12
0.1059	-9.23E-12
0.106	-9.50E-12
0.1061	-9.76E-12
0.1062	-9.82E-12
0.1063	-9.11E-12
0.1064	-8.12E-12
0.1065	-7.95E-12
0.1066	-8.51E-12
0.1067	-8.95E-12
0.1068	-8.99E-12
0.1069	-8.94E-12
0.107	-8.98E-12
0.1071	-8.86E-12
0.1072	-8.63E-12
0.1073	-8.83E-12
0.1074	-9.06E-12
0.1075	-8.81E-12
0.1076	-8.84E-12
0.1077	-9.33E-12
0.1078	-9.34E-12
0.1079	-8.74E-12
0.108	-8.41E-12
0.1081	-9.03E-12
0.1082	-1.04E-11
0.1083	-1.12E-11
0.1084	-1.07E-11
0.1085	-9.53E-12
0.1086	-9.14E-12
0.1087	-9.61E-12
0.1088	-1.03E-11
0.1089	-1.07E-11
0.109	-1.08E-11
0.1091	-1.09E-11
0.1092	-1.10E-11
0.1093	-1.08E-11
0.1094	-1.04E-11
0.1095	-1.05E-11
0.1096	-1.06E-11
0.1097	-1.06E-11
0.1098	-1.08E-11
0.1099	-1.08E-11
0.11	-1.03E-11
0.1101	-9.84E-12
0.1102	-1.00E-11
0.1103	-1.04E-11
0.1104	-1.05E-11
0.1105	-1.05E-11
0.1106	-1.03E-11
0.1107	-9.79E-12
0.1108	-9.25E-12
0.1109	-9.24E-12
0.111	-9.76E-12
0.1111	-1.05E-11
0.1112	-1.08E-11
0.1113	-1.06E-11
0.1114	-1.02E-11
0.1115	-1.03E-11
0.1116	-1.04E-11
0.1117	-9.84E-12
0.1118	-9.21E-12
0.1119	-9.20E-12
0.112	-9.68E-12
0.1121	-9.98E-12
0.1122	-9.89E-12
0.1123	-9.73E-12
0.1124	-9.61E-12
0.1125	-9.41E-12
0.1126	-9.21E-12
0.1127	-9.36E-12
0.1128	-9.91E-12
0.1129	-1.04E-11
0.113	-1.05E-11
0.1131	-1.02E-11
0.1132	-9.73E-12
0.1133	-9.39E-12
0.1134	-9.53E-12
0.1135	-1.00E-11
0.1136	-1.02E-11
0.1137	-9.62E-12
0.1138	-8.93E-12
0.1139	-8.91E-12
0.114	-9.49E-12
0.1141	-9.97E-12
0.1142	-1.02E-11
0.1143	-1.06E-11
0.1144	-1.10E-11
0.1145	-1.09E-11
0.1146	-1.03E-11
0.1147	-9.73E-12
0.1148	-9.26E-12
0.1149	-9.05E-12
0.115	-9.14E-12
0.1151	-9.28E-12
0.1152	-9.26E-12
0.1153	-9.74E-12
0.1154	-1.12E-11
0.1155	-1.25E-11
0.1156	-1.25E-11
0.1157	-1.09E-11
0.1158	-8.96E-12
0.1159	-8.45E-12
0.116	-9.39E-12
0.1161	-1.03E-11
0.1162	-1.03E-11
0.1163	-9.93E-12
0.1164	-1.00E-11
0.1165	-1.03E-11
0.1166	-9.79E-12
0.1167	-9.07E-12
0.1168	-8.65E-12
0.1169	-8.48E-12
0.117	-8.75E-12
0.1171	-9.54E-12
0.1172	-1.03E-11
0.1173	-1.06E-11
0.1174	-9.91E-12
0.1175	-8.87E-12
0.1176	-8.43E-12
0.1177	-8.81E-12
0.1178	-9.37E-12
0.1179	-9.48E-12
0.118	-9.23E-12
0.1181	-9.34E-12
0.1182	-9.73E-12
0.1183	-9.83E-12
0.1184	-1.02E-11
0.1185	-1.09E-11
0.1186	-1.10E-11
0.1187	-9.99E-12
0.1188	-9.09E-12
0.1189	-8.87E-12
0.119	-9.04E-12
0.1191	-9.32E-12
0.1192	-9.53E-12
0.1193	-9.62E-12
0.1194	-9.71E-12
0.1195	-9.62E-12
0.1196	-9.32E-12
0.1197	-9.28E-12
0.1198	-9.51E-12
0.1199	-9.39E-12
0.12	-9.07E-12
0.1201	-9.19E-12
0.1202	-9.52E-12
0.1203	-9.34E-12
0.1204	-8.71E-12
0.1205	-8.48E-12
0.1206	-8.99E-12
0.1207	-9.61E-12
0.1208	-9.98E-12
0.1209	-1.01E-11
0.121	-9.78E-12
0.1211	-9.39E-12
0.1212	-9.41E-12
0.1213	-9.27E-12
0.1214	-8.49E-12
0.1215	-7.88E-12
0.1216	-8.06E-12
0.1217	-8.86E-12
0.1218	-9.73E-12
0.1219	-9.97E-12
0.122	-9.46E-12
0.1221	-8.93E-12
0.1222	-8.84E-12
0.1223	-8.97E-12
0.1224	-9.00E-12
0.1225	-8.88E-12
0.1226	-8.94E-12
0.1227	-9.16E-12
0.1228	-9.16E-12
0.1229	-9.03E-12
0.123	-8.91E-12
0.1231	-8.65E-12
0.1232	-8.53E-12
0.1233	-8.67E-12
0.1234	-8.39E-12
0.1235	-7.60E-12
0.1236	-7.43E-12
0.1237	-8.18E-12
0.1238	-8.76E-12
0.1239	-8.76E-12
0.124	-8.76E-12
0.1241	-8.75E-12
0.1242	-8.28E-12
0.1243	-7.60E-12
0.1244	-7.48E-12
0.1245	-7.93E-12
0.1246	-8.31E-12
0.1247	-8.75E-12
0.1248	-9.48E-12
0.1249	-1.01E-11
0.125	-1.06E-11
0.1251	-1.06E-11
0.1252	-9.99E-12
0.1253	-9.08E-12
0.1254	-8.42E-12
0.1255	-8.27E-12
0.1256	-8.64E-12
0.1257	-9.02E-12
0.1258	-8.77E-12
0.1259	-8.06E-12
0.126	-7.58E-12
0.1261	-7.84E-12
0.1262	-8.78E-12
0.1263	-9.80E-12
0.1264	-1.02E-11
0.1265	-9.83E-12
0.1266	-8.90E-12
0.1267	-8.23E-12
0.1268	-8.24E-12
0.1269	-8.44E-12
0.127	-8.38E-12
0.1271	-8.51E-12
0.1272	-8.89E-12
0.1273	-8.90E-12
0.1274	-8.61E-12
0.1275	-8.64E-12
0.1276	-8.97E-12
0.1277	-8.93E-12
0.1278	-8.52E-12
0.1279	-8.45E-12
0.128	-9.12E-12
0.1281	-9.91E-12
0.1282	-9.92E-12
0.1283	-9.18E-12
0.1284	-8.57E-12
0.1285	-8.63E-12
0.1286	-9.01E-12
0.1287	-9.21E-12
0.1288	-9.15E-12
0.1289	-8.94E-12
0.129	-8.76E-12
0.1291	-8.73E-12
0.1292	-8.61E-12
0.1293	-8.26E-12
0.1294	-8.22E-12
0.1295	-8.75E-12
0.1296	-9.26E-12
0.1297	-9.43E-12
0.1298	-9.36E-12
0.1299	-9.08E-12
0.13	-8.84E-12
0.1301	-8.88E-12
0.1302	-9.23E-12
0.1303	-9.59E-12
0.1304	-9.82E-12
0.1305	-1.01E-11
0.1306	-1.03E-11
0.1307	-1.00E-11
0.1308	-9.64E-12
0.1309	-9.62E-12
0.131	-1.00E-11
0.1311	-1.06E-11
0.1312	-1.08E-11
0.1313	-1.01E-11
0.1314	-9.02E-12
0.1315	-8.35E-12
0.1316	-8.14E-12
0.1317	-8.29E-12
0.1318	-8.57E-12
0.1319	-8.52E-12
0.132	-8.20E-12
0.1321	-8.10E-12
0.1322	-8.19E-12
0.1323	-8.13E-12
0.1324	-8.03E-12
0.1325	-8.23E-12
0.1326	-8.53E-12
0.1327	-8.74E-12
0.1328	-8.81E-12
0.1329	-8.56E-12
0.133	-8.22E-12
0.1331	-8.38E-12
0.1332	-8.83E-12
0.1333	-8.87E-12
0.1334	-8.54E-12
0.1335	-8.26E-12
0.1336	-8.12E-12
0.1337	-8.24E-12
0.1338	-8.61E-12
0.1339	-9.00E-12
0.134	-9.09E-12
0.1341	-8.93E-12
0.1342	-9.22E-12
0.1343	-1.00E-11
0.1344	-1.05E-11
0.1345	-1.03E-11
0.1346	-1.01E-11
0.1347	-9.74E-12
0.1348	-9.25E-12
0.1349	-8.92E-12
0.135	-8.86E-12
0.1351	-8.73E-12
0.1352	-8.24E-12
0.1353	-7.79E-12
0.1354	-8.11E-12
0.1355	-9.10E-12
0.1356	-9.61E-12
0.1357	-9.03E-12
0.1358	-7.87E-12
0.1359	-7.02E-12
0.136	-7.15E-12
0.1361	-8.23E-12
0.1362	-9.35E-12
0.1363	-9.53E-12
0.1364	-8.88E-12
0.1365	-8.57E-12
0.1366	-8.97E-12
0.1367	-9.19E-12
0.1368	-8.86E-12
0.1369	-8.42E-12
0.137	-8.16E-12
0.1371	-8.09E-12
0.1372	-8.01E-12
0.1373	-7.82E-12
0.1374	-7.75E-12
0.1375	-7.87E-12
0.1376	-7.99E-12
0.1377	-7.97E-12
0.1378	-7.94E-12
0.1379	-8.21E-12
0.138	-8.72E-12
0.1381	-9.07E-12
0.1382	-9.15E-12
0.1383	-9.16E-12
0.1384	-9.21E-12
0.1385	-9.34E-12
0.1386	-9.36E-12
0.1387	-9.19E-12
0.1388	-9.20E-12
0.1389	-9.46E-12
0.139	-9.48E-12
0.1391	-9.09E-12
0.1392	-8.63E-12
0.1393	-8.11E-12
0.1394	-7.63E-12
0.1395	-7.73E-12
0.1396	-8.25E-12
0.1397	-8.18E-12
0.1398	-7.38E-12
0.1399	-6.72E-12
0.14	-6.88E-12
0.1401	-7.51E-12
0.1402	-8.01E-12
0.1403	-8.21E-12
0.1404	-8.21E-12
0.1405	-8.09E-12
0.1406	-7.96E-12
0.1407	-8.19E-12
0.1408	-8.92E-12
0.1409	-9.67E-12
0.141	-9.89E-12
0.1411	-9.45E-12
0.1412	-8.65E-12
0.1413	-7.90E-12
0.1414	-7.48E-12
0.1415	-7.39E-12
0.1416	-7.48E-12
0.1417	-7.69E-12
0.1418	-8.08E-12
0.1419	-8.59E-12
0.142	-9.05E-12
0.1421	-9.40E-12
0.1422	-9.55E-12
0.1423	-9.52E-12
0.1424	-9.49E-12
0.1425	-9.47E-12
0.1426	-9.41E-12
0.1427	-9.21E-12
0.1428	-8.82E-12
0.1429	-8.60E-12
0.143	-8.62E-12
0.1431	-8.49E-12
0.1432	-8.17E-12
0.1433	-7.68E-12
0.1434	-7.08E-12
0.1435	-6.88E-12
0.1436	-7.37E-12
0.1437	-8.06E-12
0.1438	-8.53E-12
0.1439	-8.75E-12
0.144	-8.69E-12
0.1441	-8.34E-12
0.1442	-7.90E-12
0.1443	-7.60E-12
0.1444	-7.65E-12
0.1445	-7.79E-12
0.1446	-7.49E-12
0.1447	-7.12E-12
0.1448	-7.40E-12
0.1449	-8.16E-12
0.145	-8.57E-12
0.1451	-8.53E-12
0.1452	-8.79E-12
0.1453	-9.36E-12
0.1454	-9.71E-12
0.1455	-9.69E-12
0.1456	-9.24E-12
0.1457	-8.46E-12
0.1458	-7.87E-12
0.1459	-7.79E-12
0.146	-7.95E-12
0.1461	-7.85E-12
0.1462	-7.55E-12
0.1463	-7.45E-12
0.1464	-7.55E-12
0.1465	-7.63E-12
0.1466	-7.48E-12
0.1467	-7.39E-12
0.1468	-7.93E-12
0.1469	-8.99E-12
0.147	-9.76E-12
0.1471	-9.56E-12
0.1472	-8.79E-12
0.1473	-8.28E-12
0.1474	-8.28E-12
0.1475	-8.47E-12
0.1476	-8.66E-12
0.1477	-8.98E-12
0.1478	-9.29E-12
0.1479	-9.02E-12
0.148	-8.35E-12
0.1481	-8.29E-12
0.1482	-8.92E-12
0.1483	-9.58E-12
0.1484	-9.84E-12
0.1485	-9.46E-12
0.1486	-8.56E-12
0.1487	-7.45E-12
0.1488	-6.63E-12
0.1489	-6.85E-12
0.149	-8.05E-12
0.1491	-9.18E-12
0.1492	-9.65E-12
0.1493	-9.70E-12
0.1494	-9.74E-12
0.1495	-9.71E-12
0.1496	-9.26E-12
0.1497	-8.87E-12
0.1498	-9.05E-12
0.1499	-9.14E-12
0.15	-8.56E-12
0.1501	-7.84E-12
0.1502	-7.67E-12
0.1503	-8.01E-12
0.1504	-8.52E-12
0.1505	-8.90E-12
0.1506	-8.89E-12
0.1507	-8.43E-12
0.1508	-7.75E-12
0.1509	-7.37E-12
0.151	-7.58E-12
0.1511	-8.03E-12
0.1512	-8.39E-12
0.1513	-8.75E-12
0.1514	-9.24E-12
0.1515	-9.52E-12
0.1516	-9.22E-12
0.1517	-8.57E-12
0.1518	-8.22E-12
0.1519	-8.54E-12
0.152	-8.91E-12
0.1521	-8.63E-12
0.1522	-7.89E-12
0.1523	-7.38E-12
0.1524	-7.72E-12
0.1525	-8.75E-12
0.1526	-9.36E-12
0.1527	-9.09E-12
0.1528	-8.56E-12
0.1529	-8.17E-12
0.153	-8.01E-12
0.1531	-8.05E-12
0.1532	-7.95E-12
0.1533	-7.59E-12
0.1534	-7.11E-12
0.1535	-6.65E-12
0.1536	-6.70E-12
0.1537	-7.53E-12
0.1538	-8.52E-12
0.1539	-9.18E-12
0.154	-9.62E-12
0.1541	-9.75E-12
0.1542	-9.42E-12
0.1543	-8.93E-12
0.1544	-8.91E-12
0.1545	-9.08E-12
0.1546	-8.52E-12
0.1547	-7.63E-12
0.1548	-7.55E-12
0.1549	-8.30E-12
0.155	-8.96E-12
0.1551	-9.03E-12
0.1552	-8.88E-12
0.1553	-9.03E-12
0.1554	-9.40E-12
0.1555	-9.46E-12
0.1556	-8.98E-12
0.1557	-8.55E-12
0.1558	-8.85E-12
0.1559	-9.73E-12
0.156	-1.05E-11
0.1561	-1.04E-11
0.1562	-9.64E-12
0.1563	-8.62E-12
0.1564	-7.95E-12
0.1565	-7.87E-12
0.1566	-8.51E-12
0.1567	-9.56E-12
0.1568	-1.02E-11
0.1569	-9.86E-12
0.157	-8.91E-12
0.1571	-8.05E-12
0.1572	-7.85E-12
0.1573	-8.11E-12
0.1574	-8.19E-12
0.1575	-8.04E-12
0.1576	-7.92E-12
0.1577	-7.84E-12
0.1578	-7.92E-12
0.1579	-8.44E-12
0.158	-9.03E-12
0.1581	-8.97E-12
0.1582	-8.48E-12
0.1583	-8.08E-12
0.1584	-7.74E-12
0.1585	-7.60E-12
0.1586	-7.91E-12
0.1587	-8.29E-12
0.1588	-8.44E-12
0.1589	-8.47E-12
0.159	-8.28E-12
0.1591	-7.71E-12
0.1592	-7.09E-12
0.1593	-7.01E-12
0.1594	-7.71E-12
0.1595	-8.65E-12
0.1596	-8.86E-12
0.1597	-8.14E-12
0.1598	-7.40E-12
0.1599	-7.23E-12
0.16	-7.28E-12
0.1601	-7.43E-12
0.1602	-7.97E-12
0.1603	-8.67E-12
0.1604	-8.98E-12
0.1605	-9.05E-12
0.1606	-9.22E-12
0.1607	-9.15E-12
0.1608	-8.55E-12
0.1609	-8.05E-12
0.161	-8.20E-12
0.1611	-8.63E-12
0.1612	-8.80E-12
0.1613	-8.62E-12
0.1614	-8.45E-12
0.1615	-8.57E-12
0.1616	-9.01E-12
0.1617	-9.49E-12
0.1618	-9.52E-12
0.1619	-9.06E-12
0.162	-8.61E-12
0.1621	-8.28E-12
0.1622	-8.00E-12
0.1623	-8.07E-12
0.1624	-8.52E-12
0.1625	-8.79E-12
0.1626	-8.73E-12
0.1627	-8.62E-12
0.1628	-8.65E-12
0.1629	-8.85E-12
0.163	-8.84E-12
0.1631	-8.25E-12
0.1632	-7.71E-12
0.1633	-7.86E-12
0.1634	-8.18E-12
0.1635	-8.19E-12
0.1636	-8.19E-12
0.1637	-8.49E-12
0.1638	-8.93E-12
0.1639	-9.35E-12
0.164	-9.72E-12
0.1641	-1.00E-11
0.1642	-1.01E-11
0.1643	-9.83E-12
0.1644	-9.37E-12
0.1645	-9.14E-12
0.1646	-9.23E-12
0.1647	-9.51E-12
0.1648	-9.95E-12
0.1649	-1.03E-11
0.165	-1.03E-11
0.1651	-9.83E-12
0.1652	-9.63E-12
0.1653	-9.70E-12
0.1654	-9.53E-12
0.1655	-9.44E-12
0.1656	-9.84E-12
0.1657	-1.03E-11
0.1658	-1.06E-11
0.1659	-1.08E-11
0.166	-1.06E-11
0.1661	-9.89E-12
0.1662	-9.01E-12
0.1663	-8.25E-12
0.1664	-7.60E-12
0.1665	-7.28E-12
0.1666	-7.53E-12
0.1667	-8.37E-12
0.1668	-9.44E-12
0.1669	-9.76E-12
0.167	-8.98E-12
0.1671	-8.09E-12
0.1672	-7.89E-12
0.1673	-8.12E-12
0.1674	-8.41E-12
0.1675	-8.81E-12
0.1676	-9.19E-12
0.1677	-9.46E-12
0.1678	-9.99E-12
0.1679	-1.08E-11
0.168	-1.14E-11
0.1681	-1.16E-11
0.1682	-1.12E-11
0.1683	-1.06E-11
0.1684	-1.01E-11
0.1685	-1.01E-11
0.1686	-1.03E-11
0.1687	-1.03E-11
0.1688	-9.30E-12
0.1689	-7.96E-12
0.169	-7.65E-12
0.1691	-8.53E-12
0.1692	-9.39E-12
0.1693	-9.34E-12
0.1694	-8.79E-12
0.1695	-8.59E-12
0.1696	-8.83E-12
0.1697	-9.19E-12
0.1698	-9.55E-12
0.1699	-9.95E-12
0.17	-1.02E-11
0.1701	-9.90E-12
0.1702	-9.24E-12
0.1703	-8.91E-12
0.1704	-9.07E-12
0.1705	-9.20E-12
0.1706	-9.13E-12
0.1707	-9.23E-12
0.1708	-9.59E-12
0.1709	-1.00E-11
0.171	-1.04E-11
0.1711	-1.07E-11
0.1712	-1.07E-11
0.1713	-1.01E-11
0.1714	-9.01E-12
0.1715	-8.08E-12
0.1716	-7.78E-12
0.1717	-8.03E-12
0.1718	-8.72E-12
0.1719	-9.41E-12
0.172	-9.43E-12
0.1721	-9.00E-12
0.1722	-8.98E-12
0.1723	-9.57E-12
0.1724	-1.00E-11
0.1725	-9.90E-12
0.1726	-9.62E-12
0.1727	-9.62E-12
0.1728	-9.55E-12
0.1729	-9.35E-12
0.173	-9.39E-12
0.1731	-9.69E-12
0.1732	-1.02E-11
0.1733	-1.06E-11
0.1734	-1.01E-11
0.1735	-8.89E-12
0.1736	-7.91E-12
0.1737	-8.06E-12
0.1738	-9.10E-12
0.1739	-1.03E-11
0.174	-1.14E-11
0.1741	-1.28E-11
0.1742	-1.42E-11
0.1743	-1.47E-11
0.1744	-1.40E-11
0.1745	-1.33E-11
0.1746	-1.35E-11
0.1747	-1.43E-11
0.1748	-1.48E-11
0.1749	-1.39E-11
0.175	-1.22E-11
0.1751	-1.06E-11
0.1752	-9.82E-12
0.1753	-9.86E-12
0.1754	-1.03E-11
0.1755	-1.04E-11
0.1756	-1.02E-11
0.1757	-9.60E-12
0.1758	-9.11E-12
0.1759	-8.90E-12
0.176	-8.80E-12
0.1761	-8.65E-12
0.1762	-8.56E-12
0.1763	-8.97E-12
0.1764	-9.97E-12
0.1765	-1.08E-11
0.1766	-1.08E-11
0.1767	-1.03E-11
0.1768	-9.78E-12
0.1769	-9.09E-12
0.177	-8.56E-12
0.1771	-8.60E-12
0.1772	-9.14E-12
0.1773	-9.81E-12
0.1774	-1.02E-11
0.1775	-1.01E-11
0.1776	-9.32E-12
0.1777	-8.21E-12
0.1778	-7.61E-12
0.1779	-7.76E-12
0.178	-8.11E-12
0.1781	-8.44E-12
0.1782	-8.82E-12
0.1783	-9.06E-12
0.1784	-9.07E-12
0.1785	-9.06E-12
0.1786	-8.98E-12
0.1787	-8.76E-12
0.1788	-8.77E-12
0.1789	-9.23E-12
0.179	-9.80E-12
0.1791	-1.02E-11
0.1792	-1.04E-11
0.1793	-1.02E-11
0.1794	-9.90E-12
0.1795	-9.91E-12
0.1796	-1.00E-11
0.1797	-9.69E-12
0.1798	-8.60E-12
0.1799	-7.10E-12
0.18	-6.32E-12
0.1801	-7.14E-12
0.1802	-8.46E-12
0.1803	-9.16E-12
0.1804	-9.73E-12
0.1805	-1.06E-11
0.1806	-1.13E-11
0.1807	-1.12E-11
0.1808	-1.04E-11
0.1809	-9.48E-12
0.181	-9.05E-12
0.1811	-9.38E-12
0.1812	-9.97E-12
0.1813	-9.91E-12
0.1814	-9.16E-12
0.1815	-8.47E-12
0.1816	-8.17E-12
0.1817	-8.16E-12
0.1818	-8.38E-12
0.1819	-8.79E-12
0.182	-9.34E-12
0.1821	-9.97E-12
0.1822	-1.04E-11
0.1823	-1.02E-11
0.1824	-9.61E-12
0.1825	-9.18E-12
0.1826	-8.75E-12
0.1827	-8.18E-12
0.1828	-7.84E-12
0.1829	-8.15E-12
0.183	-8.83E-12
0.1831	-9.12E-12
0.1832	-8.82E-12
0.1833	-8.48E-12
0.1834	-8.30E-12
0.1835	-8.22E-12
0.1836	-8.22E-12
0.1837	-8.17E-12
0.1838	-8.21E-12
0.1839	-8.58E-12
0.184	-9.00E-12
0.1841	-9.00E-12
0.1842	-8.46E-12
0.1843	-7.80E-12
0.1844	-7.41E-12
0.1845	-7.36E-12
0.1846	-7.87E-12
0.1847	-8.70E-12
0.1848	-8.92E-12
0.1849	-8.36E-12
0.185	-7.96E-12
0.1851	-8.45E-12
0.1852	-9.45E-12
0.1853	-9.96E-12
0.1854	-9.43E-12
0.1855	-8.58E-12
0.1856	-8.61E-12
0.1857	-9.39E-12
0.1858	-9.88E-12
0.1859	-9.57E-12
0.186	-8.74E-12
0.1861	-8.24E-12
0.1862	-8.62E-12
0.1863	-9.22E-12
0.1864	-9.44E-12
0.1865	-9.43E-12
0.1866	-9.22E-12
0.1867	-9.00E-12
0.1868	-9.24E-12
0.1869	-9.80E-12
0.187	-1.03E-11
0.1871	-1.05E-11
0.1872	-1.04E-11
0.1873	-1.01E-11
0.1874	-9.61E-12
0.1875	-8.93E-12
0.1876	-8.35E-12
0.1877	-8.06E-12
0.1878	-8.07E-12
0.1879	-8.45E-12
0.188	-9.45E-12
0.1881	-1.07E-11
0.1882	-1.13E-11
0.1883	-1.10E-11
0.1884	-1.01E-11
0.1885	-9.18E-12
0.1886	-8.61E-12
0.1887	-8.30E-12
0.1888	-8.03E-12
0.1889	-8.15E-12
0.189	-8.80E-12
0.1891	-9.42E-12
0.1892	-9.54E-12
0.1893	-9.39E-12
0.1894	-9.46E-12
0.1895	-9.63E-12
0.1896	-9.30E-12
0.1897	-8.63E-12
0.1898	-8.63E-12
0.1899	-9.48E-12
0.19	-1.03E-11
0.1901	-1.06E-11
0.1902	-1.06E-11
0.1903	-1.08E-11
0.1904	-1.12E-11
0.1905	-1.11E-11
0.1906	-1.01E-11
0.1907	-9.12E-12
0.1908	-8.87E-12
0.1909	-9.09E-12
0.191	-9.24E-12
0.1911	-9.22E-12
0.1912	-9.12E-12
0.1913	-9.08E-12
0.1914	-9.37E-12
0.1915	-1.00E-11
0.1916	-1.02E-11
0.1917	-9.46E-12
0.1918	-8.42E-12
0.1919	-7.98E-12
0.192	-8.22E-12
0.1921	-8.80E-12
0.1922	-9.42E-12
0.1923	-9.79E-12
0.1924	-9.66E-12
0.1925	-9.24E-12
0.1926	-9.01E-12
0.1927	-9.03E-12
0.1928	-9.07E-12
0.1929	-9.24E-12
0.193	-9.84E-12
0.1931	-1.08E-11
0.1932	-1.13E-11
0.1933	-1.08E-11
0.1934	-9.75E-12
0.1935	-9.37E-12
0.1936	-9.55E-12
0.1937	-9.64E-12
0.1938	-9.32E-12
0.1939	-8.72E-12
0.194	-8.10E-12
0.1941	-7.84E-12
0.1942	-8.27E-12
0.1943	-9.14E-12
0.1944	-9.84E-12
0.1945	-1.01E-11
0.1946	-9.73E-12
0.1947	-8.86E-12
0.1948	-8.06E-12
0.1949	-7.82E-12
0.195	-8.02E-12
0.1951	-8.54E-12
0.1952	-8.97E-12
0.1953	-8.91E-12
0.1954	-8.84E-12
0.1955	-9.30E-12
0.1956	-1.00E-11
0.1957	-1.03E-11
0.1958	-9.84E-12
0.1959	-9.36E-12
0.196	-9.06E-12
0.1961	-8.61E-12
0.1962	-8.24E-12
0.1963	-8.52E-12
0.1964	-9.29E-12
0.1965	-9.73E-12
0.1966	-9.40E-12
0.1967	-8.59E-12
0.1968	-8.04E-12
0.1969	-8.31E-12
0.197	-9.00E-12
0.1971	-9.31E-12
0.1972	-9.26E-12
0.1973	-9.35E-12
0.1974	-9.23E-12
0.1975	-8.60E-12
0.1976	-8.11E-12
0.1977	-8.23E-12
0.1978	-8.75E-12
0.1979	-9.03E-12
0.198	-8.54E-12
0.1981	-7.83E-12
0.1982	-7.87E-12
0.1983	-8.21E-12
0.1984	-8.03E-12
0.1985	-7.78E-12
0.1986	-7.96E-12
0.1987	-8.35E-12
0.1988	-8.95E-12
0.1989	-9.98E-12
0.199	-1.09E-11
0.1991	-1.07E-11
0.1992	-9.43E-12
0.1993	-8.14E-12
0.1994	-7.72E-12
0.1995	-8.26E-12
0.1996	-9.07E-12
0.1997	-9.34E-12
0.1998	-8.72E-12
[truncated: 298,001 more rows]
