# Supplementary material for: A proton-gated channel identified in the centipede antenna
Source: EMBO Rep. 2025 Oct 20;26(24):6083–95. doi: 10.1038/s44319-025-00606-2 (PMC12714832; doi:10.1038/s44319-025-00606-2)
Supplement: Supplementary file 8 — Source data Fig. 4 [file 44319_2025_606_MOESM8_ESM.zip › Figure4C/Figure4C_WT_376mutants_normalized_current.csv]

PDANaC1	S376C	S376A	S376D
0.138729	0.271663	0.742369	0
0.117321	0.380952	0.770548	0
0.177343	0.389241	0.762411	0
0.127086	0.50625	0.675362	0
0.126695	0.25	0.93125	0
0.13022	0.314421	0.921569	0
