# Supplementary material for: A proton-gated channel identified in the centipede antenna
Source: EMBO Rep. 2025 Oct 20;26(24):6083–95. doi: 10.1038/s44319-025-00606-2 (PMC12714832; doi:10.1038/s44319-025-00606-2)
Supplement: Supplementary file 8 — Source data Fig. 4 [file 44319_2025_606_MOESM8_ESM.zip › Figure4D/Figure4D_Ser376Ala_voltage_dependent.csv]

Ser376Ala	cell1_I1/I2	cell2_I1/I2	cell3_I1/I2	cell4_I1/I2	cell5_I1/I2	cell6_I1/I2
-30mV	0.730769	0.92126	0.997238	0.898438	0.893204	0.724341
-55mV	0.73913	0.955556	0.989474	0.85	0.852273	0.801332
-80mV	0.834266	0.870548	0.763114	0.932569	0.953477	0.774564
