# Supplementary material for: A proton-gated channel identified in the centipede antenna
Source: EMBO Rep. 2025 Oct 20;26(24):6083–95. doi: 10.1038/s44319-025-00606-2 (PMC12714832; doi:10.1038/s44319-025-00606-2)
Supplement: Supplementary file 9 — Source data Fig. 5 [file 44319_2025_606_MOESM9_ESM.zip]

Archive with 16 entries (11 files):
- Figure5A/
- Figure5A/Figure5A_369_top_view.tif
- Figure5A/Figure5A_376_top_view.tif
- Figure5B/
- Figure5B/Figure5B_WT_current_rawdata.csv
- Figure5C/
- Figure5C/Figure5C_ANAP_negtive_cell_fluorescence_image.pdf
- Figure5C/Figure5C_ANAP_positive_cell_fluorescence_image.pdf
- Figure5D/
- Figure5D/Figure5D_Leu369ANAP_normalized_fluorescence.csv
- Figure5D/Figure5D_Leu369ANAP_peak_wavelengths.csv
- Figure5D/Figure5D_Ser376ANAP_normalized_fluorescence.csv
- Figure5D/Figure5D_Ser376ANAP_peak_wavelengths.csv
- Figure5E/
- Figure5E/Figure5E_Leu369ANAP_peak_shift_summary.csv
- Figure5E/Figure5E_Ser376ANAP_peak_shift_summary.csv
