# Supplementary material for: A proton-gated channel identified in the centipede antenna
Source: EMBO Rep. 2025 Oct 20;26(24):6083–95. doi: 10.1038/s44319-025-00606-2 (PMC12714832; doi:10.1038/s44319-025-00606-2)
Supplement: Supplementary file 9 — Source data Fig. 5 [file 44319_2025_606_MOESM9_ESM.zip › Figure5D/Figure5D_Leu369ANAP_normalized_fluorescence.csv]

	Leu369ANAP_Cell1_Normalized Fluorescence Intensity (a.u.)				Leu369ANAP_Cell2_Normalized Fluorescence Intensity (a.u.)				Leu369ANAP_Cell3_Normalized Fluorescence Intensity (a.u.)
Wavelength (nm)	a_pH 7.4	b_pH 3.0	c_pH7.4		a_pH 7.4	b_pH 3.0	c_pH7.4		a_pH 7.4	b_pH 3.0	c_pH7.4
410	0.059907834	0.059570313	0.05833599		0.053856845	0.053931802	0.051912568		0.06061693	0.058844381	0.057712487
411	0.063199473	0.062174479	0.060886197		0.056636553	0.054975644	0.054986339		0.06348637	0.062034739	0.058412032
412	0.06879526	0.068684896	0.067261715		0.059416261	0.057759221	0.058743169		0.067073171	0.065579582	0.06610703
413	0.075707702	0.074869792	0.075549888		0.06323836	0.061238692	0.06113388		0.072453372	0.069478908	0.070304302
414	0.083278473	0.079752604	0.080650303		0.068797776	0.068197634	0.065915301		0.078550933	0.077277561	0.077649528
415	0.088874259	0.089192708	0.087663373		0.074009729	0.074112735	0.072745902		0.086800574	0.085430698	0.082546345
416	0.097103357	0.096354167	0.096589098		0.079221682	0.078983994	0.078551913		0.093615495	0.091102446	0.089192025
417	0.108624095	0.106445313	0.103920944		0.086170952	0.086290884	0.084016393		0.105451937	0.101028004	0.102833158
418	0.119815668	0.119791667	0.116353204		0.09485754	0.093249826	0.092554645		0.112266858	0.113080468	0.108779293
419	0.129361422	0.12890625	0.128466688		0.105976372	0.104732081	0.104166667		0.119081779	0.123006026	0.119972018
420	0.141211323	0.139973958	0.139305069		0.11362057	0.113778706	0.114754098		0.134863702	0.131868132	0.12941588
421	0.15437788	0.150716146	0.152056105		0.123349548	0.123869172	0.12465847		0.144548063	0.14427508	0.143057013
422	0.167215273	0.168619792	0.163850813		0.130646282	0.136395268	0.132513661		0.155667145	0.15349167	0.155998601
423	0.183344305	0.180989583	0.178514504		0.147324531	0.149965205	0.147882514		0.166786227	0.165898618	0.166841553
424	0.196181698	0.194010417	0.194772075		0.162612926	0.163187196	0.160519126		0.18687231	0.183977313	0.182581322
425	0.214614878	0.207356771	0.21071087		0.174774149	0.179888657	0.174180328		0.204806313	0.194257356	0.194473592
426	0.227781435	0.227864583	0.222186803		0.190062543	0.196938065	0.18715847		0.211979914	0.214462956	0.210213361
427	0.245227123	0.245117188	0.243544788		0.207783183	0.207376479	0.207308743		0.230631277	0.22899681	0.230150402
428	0.263989467	0.262044271	0.259483583		0.220986796	0.225121781	0.223702186		0.24748924	0.248138958	0.245890171
429	0.278143515	0.28125	0.279885241		0.24113968	0.239039666	0.234289617		0.267216643	0.265508685	0.262679258
430	0.294272548	0.294921875	0.295186484		0.25399583	0.255741127	0.24965847		0.280487805	0.28606877	0.281566981
431	0.313034891	0.316731771	0.316544469		0.264767199	0.267571329	0.267418033		0.303802009	0.297057781	0.300804477
432	0.337393022	0.333984375	0.340771438		0.282487839	0.284272791	0.283128415		0.320659971	0.32045374	0.318293109
433	0.351217907	0.356770833	0.353522474		0.306462821	0.30480167	0.297472678		0.339311334	0.337823467	0.337530605
434	0.38084266	0.378255208	0.376793114		0.323835997	0.325678497	0.320696721		0.362984218	0.351648352	0.357467646
435	0.393021725	0.396484375	0.399426203		0.347463516	0.351426583	0.338114754		0.380918221	0.375753279	0.372857643
436	0.419354839	0.418945313	0.409945808		0.376997915	0.374043145	0.366803279		0.406384505	0.397376817	0.395243092
437	0.43877551	0.438151042	0.430985018		0.3933287	0.390744607	0.387636612		0.427546628	0.420772776	0.421825813
438	0.462804477	0.459960938	0.458718521		0.409659486	0.417536534	0.410860656		0.445839311	0.444168734	0.441063309
439	0.489795918	0.487630208	0.478163851		0.436414177	0.442588727	0.43579235		0.464131994	0.466501241	0.466596712
440	0.50921659	0.508138021	0.502390819		0.453439889	0.454418928	0.454576503		0.486370158	0.492733073	0.483385799
441	0.53522054	0.530273438	0.528211667		0.476372481	0.484690327	0.468237705		0.515781923	0.506203474	0.505071703
442	0.55036208	0.548177083	0.546700669		0.496525365	0.508698678	0.494535519		0.527977044	0.532435307	0.52570829
443	0.575707702	0.575195313	0.566145999		0.518068103	0.532359081	0.516393443		0.557388809	0.551577455	0.540048968
444	0.59644503	0.587565104	0.585910105		0.546907575	0.54697286	0.534836066		0.582137733	0.583126551	0.568730325
445	0.615536537	0.612955729	0.609818298		0.565323141	0.573068894	0.557035519		0.609038737	0.599432825	0.599160546
446	0.64680711	0.63671875	0.635957922		0.58200139	0.593597773	0.592554645		0.62266858	0.621410847	0.619797132
447	0.662936142	0.654296875	0.653490596		0.616052814	0.612386917	0.602117486		0.641678623	0.642325417	0.642182581
448	0.677419355	0.684570313	0.67261715		0.630646282	0.631871955	0.629439891		0.658177905	0.660404112	0.656173487
449	0.699144174	0.697591146	0.692381256		0.650104239	0.658663883	0.641393443		0.684361549	0.688053882	0.684155299
450	0.718235681	0.725260417	0.717564552		0.673036831	0.672581768	0.655396175		0.704088953	0.691953208	0.694648478
451	0.748518762	0.747070313	0.732547019		0.693537179	0.688935282	0.680669399		0.718436155	0.714640199	0.718782791
452	0.759381172	0.75390625	0.745935607		0.70847811	0.711203897	0.699112022		0.738522238	0.736263736	0.742917104
453	0.780776827	0.788736979	0.771437679		0.725503822	0.740083507	0.725751366		0.754304161	0.7483162	0.756558237
454	0.789005925	0.802083333	0.795345872		0.746699097	0.762004175	0.741120219		0.785868006	0.773839064	0.768450507
455	0.815009875	0.815104167	0.802677718		0.764767199	0.770702853	0.773565574		0.790530846	0.801843318	0.784889822
456	0.821593153	0.832682292	0.820847944		0.779708131	0.792623521	0.791325137		0.81169297	0.812832329	0.811822315
457	0.849242923	0.857096354	0.844756136		0.806115358	0.818371608	0.800887978		0.832855093	0.833392414	0.827562085
458	0.871955234	0.871419271	0.859738604		0.820361362	0.829853862	0.818306011		0.858321377	0.849344204	0.846449808
459	0.874259381	0.87890625	0.869620657		0.842251564	0.843771747	0.834016393		0.867288379	0.862814605	0.859041623
460	0.892363397	0.892578125	0.886197004		0.854412787	0.856297843	0.858265027		0.886298422	0.877702942	0.867436166
461	0.904542462	0.906575521	0.901498247		0.868658791	0.884481559	0.866803279		0.890961263	0.894718185	0.893669115
462	0.928242265	0.923828125	0.92221868		0.891243919	0.89874739	0.882513661		0.901721664	0.899680964	0.903812522
463	0.924621461	0.92578125	0.935607268		0.901320361	0.906402227	0.906420765		0.912123386	0.923076923	0.910458202
464	0.945358789	0.948242188	0.945489321		0.917651147	0.923103688	0.906420765		0.933285509	0.933002481	0.930745016
465	0.952929559	0.95703125	0.95027096		0.922168172	0.93006263	0.920423497		0.948708752	0.937256292	0.93389297
466	0.955892034	0.971028646	0.957284029		0.931202224	0.939457203	0.93886612		0.956958393	0.962070188	0.946135012
467	0.977287689	0.97265625	0.96110934		0.946143155	0.964161447	0.93989071		0.961262554	0.964906062	0.958377055
468	0.975971034	0.982421875	0.971628945		0.958999305	0.966945024	0.955259563		0.972022956	0.97235023	0.959776146
469	0.986833443	0.978841146	0.977366911		0.958304378	0.967292971	0.961748634		0.989598278	0.976249557	0.973067506
470	0.977946017	1	0.984379981		0.973592773	0.970772443	0.970286885		0.985652798	0.980857852	0.992305002
471	0.986175115	0.996419271	0.980873446		0.978804726	0.986430063	0.971653005		0.992467719	0.985466147	0.98286114
472	1	0.989583333	0.994262034		0.985059069	0.981210856	0.983948087		0.991391679	0.991846863	0.990905911
473	0.999341672	0.989583333	1		0.986101459	0.993041058	0.990778689		0.992467719	0.989719957	0.994053865
474	0.994404213	0.994466146	0.986292636		0.986448923	0.990605428	0.974043716		1	0.998227579	1
475	0.994733377	0.989583333	0.994262034		1	0.999304106	0.989412568		0.994261119	0.992201347	0.985309549
476	0.999012508	0.989908854	0.993305706		0.984711605	0.998608212	0.992827869		0.996054519	1	0.986358867
477	0.987162607	0.988606771	0.996174689		0.993398193	1	1		0.993185079	0.986175115	0.998600909
478	0.986175115	0.987630208	0.984061205		0.985059069	0.997912317	0.991461749		0.989239598	0.980148883	0.983910458
479	0.973337722	0.984375	0.982786101		0.98818624	0.996868476	0.992144809		0.983142037	0.989010989	0.982511368
480	0.980579329	0.986328125	0.982467325		0.984364142	0.99756437	0.982240437		0.987804878	0.981212336	0.983210913
481	0.975312706	0.984700521	0.974816704		0.978109798	0.992345164	0.983948087		0.981348637	0.967741935	0.980412732
482	0.969387755	0.966796875	0.967803634		0.976719944	0.985386221	0.982240437		0.967718795	0.970223325	0.972367961
483	0.963133641	0.963216146	0.959515461		0.983669215	0.966597077	0.968920765		0.963773314	0.964906062	0.96956978
484	0.952271231	0.958333333	0.970035065		0.962821404	0.964161447	0.969945355		0.963773314	0.970577809	0.967820916
485	0.951612903	0.959960938	0.958877909		0.968033356	0.974251914	0.957991803		0.959110473	0.962424672	0.950332284
486	0.943054641	0.94140625	0.942620338		0.969423211	0.967988866	0.960040984		0.958751793	0.961361219	0.948583421
487	0.941079658	0.941731771	0.944532993		0.952744962	0.956158664	0.949112022		0.941176471	0.948245303	0.933543197
488	0.922317314	0.937825521	0.93624482		0.94266852	0.95059151	0.946038251		0.932926829	0.935129387	0.939489332
489	0.921329822	0.926757813	0.928912974		0.945448228	0.947459986	0.93545082		0.941176471	0.930521092	0.94053865
490	0.912113232	0.919270833	0.916480714		0.919735928	0.939109255	0.929986339		0.93472023	0.929103155	0.919902064
491	0.909150757	0.914388021	0.912017851		0.919735928	0.929366736	0.922131148		0.909971306	0.909606523	0.917453655
492	0.897959184	0.893229167	0.901179471		0.910701876	0.928670842	0.925204918		0.909971306	0.903225806	0.908709339
493	0.882159315	0.899414063	0.899904367		0.90514246	0.920320111	0.911543716		0.900645624	0.894009217	0.902063659
494	0.882488479	0.885742188	0.888428435		0.900625434	0.913013222	0.908811475		0.893830703	0.891173343	0.89296957
495	0.882488479	0.883789063	0.888428435		0.895760945	0.900487126	0.897540984		0.881635581	0.890464374	0.881776845
496	0.863396972	0.873697917	0.874083519		0.891243919	0.902574809	0.897882514		0.870516499	0.879829848	0.883875481
497	0.866030283	0.864908854	0.859101052		0.87248089	0.877870564	0.890027322		0.863342898	0.882665721	0.878279119
498	0.855826201	0.858072917	0.853681862		0.87352328	0.876130828	0.87329235		0.856169297	0.853952499	0.864637985
499	0.835747202	0.840820313	0.843799809		0.861709521	0.861864997	0.868510929		0.842539455	0.847571783	0.846449808
500	0.822251481	0.833984375	0.837105515		0.853370396	0.85908142	0.857923497		0.844691535	0.847926267	0.846449808
501	0.820276498	0.830729167	0.832323876		0.853022933	0.853862213	0.863046448		0.830703013	0.839418646	0.830010493
502	0.815997367	0.828450521	0.824354479		0.840166782	0.855254001	0.853483607		0.827116212	0.829847572	0.825113676
503	0.812376564	0.812825521	0.819891616		0.82209868	0.832289492	0.844945355		0.819942611	0.824530308	0.814620497
504	0.795918367	0.811197917	0.808096908		0.81723419	0.839944328	0.835382514		0.81205165	0.808933002	0.81112277
505	0.796905859	0.799804688	0.81255977		0.818624044	0.821851079	0.816939891		0.802367288	0.795817086	0.806225953
506	0.792955892	0.79296875	0.793751992		0.80437804	0.81802366	0.81489071		0.793041607	0.791563275	0.783490731
507	0.787360105	0.786458333	0.781000956		0.793606671	0.805497564	0.808401639		0.782281205	0.784828075	0.77544596
508	0.768597762	0.76953125	0.776219318		0.79152189	0.80236604	0.788251366		0.768651363	0.778801843	0.78069255
509	0.755431205	0.766276042	0.764743385		0.77762335	0.786012526	0.785860656		0.776901004	0.773130096	0.762504372
510	0.743581303	0.751953125	0.756455212		0.771021543	0.790883786	0.783469945		0.759684362	0.758596242	0.7583071
511	0.728768927	0.7421875	0.745935607		0.754343294	0.768267223	0.767418033		0.745695839	0.752215526	0.748513466
512	0.725148124	0.740234375	0.744660504		0.743224461	0.761308281	0.757513661		0.742467719	0.743707905	0.744316194
513	0.721527321	0.727213542	0.732228244		0.733842946	0.753653445	0.745218579		0.727044476	0.739808579	0.735222106
514	0.710994075	0.712565104	0.72394007		0.727588603	0.749130132	0.746584699		0.718436155	0.723502304	0.723329836
515	0.703423305	0.703450521	0.708320051		0.726893676	0.724425887	0.726434426		0.706958393	0.713576746	0.703392795
516	0.688281764	0.690429688	0.700669429		0.713690063	0.716075157	0.714480874		0.699067432	0.705069124	0.702343477
517	0.686965109	0.693033854	0.698437998		0.714732453	0.702505219	0.713456284		0.68723099	0.682736618	0.688002798
518	0.67281106	0.689453125	0.681861651		0.697011814	0.702505219	0.709016393		0.682568149	0.677419355	0.681007345
519	0.659644503	0.664388021	0.672298374		0.686935372	0.694850383	0.701844262		0.676470588	0.671747607	0.683105981
520	0.656682028	0.654947917	0.663372649		0.676511466	0.689283229	0.68476776		0.663558106	0.657568238	0.663518713
521	0.639894668	0.6484375	0.649346509		0.662960389	0.682324287	0.676912568		0.648134864	0.647997164	0.658621896
522	0.624094799	0.64453125	0.64233344		0.66400278	0.660403619	0.671789617		0.644906743	0.643743353	0.653375306
523	0.619815668	0.626302083	0.638189353		0.650451703	0.656924148	0.662226776		0.629483501	0.6359447	0.639034627
524	0.615536537	0.615559896	0.637870577		0.634815844	0.64578984	0.657445355		0.616212339	0.621410847	0.631689402
525	0.605003292	0.614583333	0.620656678		0.625086866	0.644745999	0.648907104		0.607245337	0.606876994	0.617698496
526	0.599407505	0.602864583	0.609180746		0.624739402	0.634655532	0.633538251		0.599713056	0.605813541	0.611402588
527	0.591836735	0.598307292	0.599617469		0.608061154	0.622129436	0.619535519		0.601147776	0.600496278	0.595662819
528	0.57801185	0.587890625	0.58941664		0.609103544	0.6144746	0.615095628		0.594332855	0.583126551	0.594263729
529	0.566820276	0.580403646	0.578259484		0.594162613	0.604036186	0.600409836		0.581779053	0.58808933	0.590766002
530	0.571757735	0.578125	0.574115397		0.587560806	0.594989562	0.593237705		0.570659971	0.570719603	0.578873732
531	0.564845293	0.563476563	0.566464775		0.576441974	0.587682672	0.590505464		0.56348637	0.57213754	0.566631689
532	0.554312047	0.558268229	0.555626395		0.569492703	0.590466249	0.577527322		0.56097561	0.561503013	0.563833508
533	0.539499671	0.546223958	0.551163532		0.562195969	0.576200418	0.567622951		0.551291248	0.55370436	0.559636236
534	0.534233048	0.534505208	0.542875359		0.555246699	0.554279749	0.557718579		0.545552367	0.541297412	0.546344876
535	0.52600395	0.529947917	0.535862289		0.545865184	0.555323591	0.557718579		0.529770445	0.541651896	0.534452606
536	0.50921659	0.515625	0.530443099		0.542738013	0.541405706	0.543715847		0.513629842	0.529599433	0.535152151
537	0.499341672	0.509114583	0.520879821		0.527102154	0.542797495	0.532445355		0.514705882	0.518964906	0.526757608
538	0.498025016	0.505533854	0.511954096		0.521542738	0.530967293	0.532786885		0.507890961	0.517546969	0.52186079
539	0.490125082	0.497070313	0.504941026		0.529186935	0.52052888	0.529713115		0.503228121	0.509748316	0.503672613
540	0.488479263	0.490234375	0.494102646		0.511118833	0.51322199	0.507855191		0.50071736	0.501595179	0.500874432
541	0.478604345	0.486002604	0.486452024		0.497220292	0.506958942	0.510245902		0.487804878	0.491669621	0.491780343
542	0.467083608	0.476236979	0.4867708		0.49409312	0.500695894	0.49692623		0.478479197	0.479262673	0.491080797
543	0.466754444	0.469726563	0.473382212		0.490618485	0.494780793	0.494535519		0.478479197	0.479617157	0.47813921
544	0.45885451	0.463867188	0.469875677		0.477067408	0.48434238	0.487363388		0.467718795	0.460475009	0.469045121
545	0.446675444	0.459309896	0.464137711		0.473940236	0.476687543	0.484631148		0.456241033	0.464019851	0.465897167
546	0.436800527	0.453776042	0.453936882		0.466296039	0.472860125	0.467213115		0.453371593	0.455157745	0.458551941
547	0.435813035	0.44140625	0.442779726		0.461084086	0.457898399	0.465846995		0.445839311	0.459057072	0.454704442
548	0.426925609	0.435221354	0.433854001		0.449965254	0.458594294	0.456625683		0.443687231	0.44381425	0.437915355
549	0.418367347	0.423828125	0.425565827		0.443363447	0.447112039	0.448770492		0.430416069	0.432825239	0.434067856
550	0.41441738	0.419270833	0.419190309		0.428422516	0.437717467	0.43886612		0.427546628	0.436015597	0.431269675
551	0.404213298	0.408528646	0.412496015		0.424252953	0.429366736	0.434084699		0.423601148	0.418291386	0.424274222
552	0.391705069	0.403320313	0.405801721		0.417651147	0.422755741	0.427937158		0.411406026	0.412974123	0.418328087
553	0.389400922	0.396809896	0.398469876		0.418693537	0.419624217	0.422472678		0.400286944	0.40269408	0.413781042
554	0.38084266	0.389973958	0.398469876		0.411744267	0.411273486	0.413934426		0.397776184	0.401276143	0.408534453
555	0.38084266	0.380859375	0.38954415		0.402710215	0.413013222	0.413934426		0.393830703	0.39347749	0.393494229
556	0.37755102	0.380859375	0.381255977		0.396108409	0.401530967	0.399931694		0.382711621	0.383197448	0.38440014
557	0.375576037	0.3828125	0.381255977		0.393676164	0.389004871	0.391051913		0.380559541	0.381425027	0.383700595
558	0.367346939	0.372395833	0.372649028		0.391243919	0.391440501	0.390027322		0.381276901	0.375398795	0.368310598
559	0.357142857	0.362304688	0.367867389		0.375260598	0.386569241	0.37636612		0.368723099	0.367954626	0.369359916
560	0.349572087	0.35546875	0.360854319		0.36657401	0.378566458	0.378415301		0.361908178	0.36157391	0.369359916
561	0.346609612	0.353841146	0.348422059		0.364836692	0.370911621	0.370218579		0.349354376	0.358738036	0.357817419
562	0.340355497	0.346028646	0.341727765		0.364489229	0.368823939	0.357581967		0.340387374	0.345976604	0.356418328
563	0.33475971	0.341796875	0.341090214		0.350938151	0.35908142	0.359289617		0.345408895	0.350230415	0.344526058
564	0.337393022	0.333658854	0.329614281		0.349895761	0.353514266	0.354849727		0.337876614	0.334278625	0.341378104
565	0.324884793	0.325195313	0.330889385		0.343641418	0.347947112	0.349385246		0.335007174	0.326479972	0.336131515
566	0.317314022	0.322591146	0.324195091		0.332522585	0.339596381	0.342896175		0.327116212	0.327897909	0.330884925
567	0.316655695	0.310221354	0.321326108		0.330785268	0.341684064	0.331967213		0.325322812	0.322580645	0.325638335
568	0.311389072	0.311848958	0.315269366		0.318971508	0.332289492	0.330259563		0.31312769	0.31797235	0.316894019
569	0.298222515	0.309570313	0.309531399		0.32314107	0.322546973	0.327185792		0.31169297	0.31371854	0.311997202
570	0.295918367	0.30078125	0.301880778		0.320361362	0.323938761	0.324112022		0.305595409	0.306628855	0.307450157
571	0.289993417	0.295898438	0.29550526		0.313064628	0.313848295	0.316598361		0.300932568	0.304147465	0.305701294
572	0.283410138	0.288085938	0.290086069		0.304725504	0.311412665	0.31147541		0.297704448	0.297766749	0.296956978
573	0.286701777	0.289388021	0.291042397		0.306462821	0.306193459	0.309084699		0.290530846	0.289968096	0.292409934
574	0.279131007	0.278971354	0.284666879		0.296733843	0.304453723	0.298497268		0.286226686	0.285714286	0.292759706
575	0.274193548	0.275390625	0.281160344		0.290826963	0.301322199	0.296448087		0.286944046	0.28606877	0.282266527
576	0.267939434	0.270833333	0.26362767		0.286309937	0.288796103	0.291666667		0.280487805	0.281814959	0.278419028
577	0.259710336	0.270182292	0.265221549		0.280750521	0.286012526	0.285860656		0.269010043	0.276143212	0.274221756
578	0.261356155	0.264973958	0.262990118		0.285267547	0.283228949	0.286543716		0.269727403	0.27437079	0.268975166
579	0.257406188	0.259765625	0.253745617		0.274843641	0.280097425	0.278346995		0.264705882	0.264445232	0.261979713
580	0.252468729	0.253580729	0.259164807		0.267894371	0.2710508	0.276297814		0.254304161	0.266217653	0.264428122
581	0.243910467	0.246744792	0.247688875		0.269284225	0.269659012	0.268442623		0.254662841	0.255583127	0.255683806
582	0.244239631	0.240885417	0.245457443		0.261292564	0.265831594	0.264685792		0.25035868	0.251329316	0.250786988
583	0.240289664	0.242513021	0.24418234		0.253648367	0.259568546	0.254098361		0.2482066	0.24920241	0.250087443
584	0.236010533	0.239908854	0.23876315		0.249131341	0.257132916	0.254781421		0.242826399	0.249556895	0.244840853
585	0.232060566	0.233398438	0.229837424		0.246699097	0.247390397	0.25136612		0.242109039	0.241403758	0.2378454
586	0.230414747	0.228841146	0.227287217		0.243919388	0.240779402	0.24692623		0.235652798	0.239276852	0.236796083
587	0.224489796	0.223632813	0.220274147		0.24113968	0.244258873	0.240095628		0.229555237	0.234314073	0.236796083
588	0.21724819	0.221028646	0.219636595		0.235232801	0.241823243	0.240437158		0.228837877	0.22403403	0.230150402
589	0.216919026	0.222330729	0.218042716		0.233148019	0.234516354	0.237021858		0.220588235	0.22651542	0.222455404
590	0.211323239	0.213541667	0.213261077		0.228978457	0.229645094	0.232240437		0.215925395	0.219425736	0.223154949
591	0.209019092	0.213867188	0.209754543		0.224808895	0.225817676	0.224726776		0.220229555	0.218362283	0.215459951
592	0.209019092	0.202148438	0.207841887		0.220291869	0.227905358	0.224385246		0.214849354	0.213045019	0.220356768
593	0.200131666	0.202473958	0.205610456		0.218554552	0.223034099	0.221311475		0.210545194	0.209145693	0.218258132
594	0.198156682	0.197265625	0.200828817		0.213342599	0.217466945	0.213114754		0.210545194	0.208436725	0.21406086
595	0.196181698	0.192057292	0.196365955		0.215079917	0.214335421	0.214822404		0.202295552	0.205600851	0.204267226
596	0.19124424	0.194661458	0.191584316		0.208825573	0.207028532	0.207650273		0.199426112	0.20134704	0.204616999
597	0.191902567	0.19140625	0.189352885		0.207783183	0.207028532	0.209016393		0.200860832	0.199220135	0.200419727
598	0.186635945	0.189127604	0.189352885		0.203613621	0.200765484	0.200136612		0.193328551	0.194257356	0.198670864
599	0.185648453	0.185872396	0.186802678		0.200486449	0.200069589	0.201502732		0.18830703	0.195320808	0.190626093
600	0.177419355	0.179361979	0.183933695		0.194579569	0.196590118	0.195355191		0.18866571	0.193193903	0.190975866
601	0.177090191	0.179361979	0.183296143		0.192147325	0.195546277	0.19023224		0.18507891	0.187522155	0.18887723
602	0.175444371	0.174479167	0.176283073		0.192494788	0.196938065	0.19057377		0.18615495	0.184686281	0.181182232
603	0.168202765	0.169596354	0.172138986		0.184155664	0.191718859	0.192281421		0.181850789	0.179723502	0.17838405
604	0.167215273	0.167643229	0.169588779		0.18276581	0.187891441	0.183743169		0.180057389	0.176887629	0.176635187
605	0.164911126	0.167317708	0.1679949		0.18276581	0.18197634	0.1875		0.176111908	0.176887629	0.170339279
606	0.162936142	0.165039063	0.159069174		0.178943711	0.17954071	0.181352459		0.178263989	0.172279334	0.169639734
607	0.16194865	0.163085938	0.16098183		0.179638638	0.173277662	0.175204918		0.167144907	0.170152428	0.174536551
608	0.158657011	0.16015625	0.158112847		0.178943711	0.176409186	0.177254098		0.167144907	0.167671039	0.167191326
609	0.1560237	0.154296875	0.156518967		0.173731758	0.175713292	0.174863388		0.163199426	0.163062744	0.164742917
610	0.153061224	0.153320313	0.156200191		0.169214732	0.170842032	0.171789617		0.163558106	0.16696207	0.165442462
611	0.150757077	0.155273438	0.15237488		0.167129951	0.17223382	0.170765027		0.163199426	0.160581354	0.158097237
612	0.147794602	0.151367188	0.151099777		0.167477415	0.164578984	0.163592896		0.159612626	0.154909607	0.157047919
613	0.145490454	0.146809896	0.145361811		0.162265462	0.165622825	0.163934426		0.155667145	0.157390996	0.154249738
614	0.143844635	0.144856771	0.145361811		0.162612926	0.163187196	0.159494536		0.155308465	0.157390996	0.156348374
615	0.142198815	0.144856771	0.142174052		0.160528145	0.16144746	0.159494536		0.149569584	0.152073733	0.155299056
616	0.141869651	0.141601563	0.1415365		0.156358582	0.155184412	0.158469945		0.151004304	0.14852889	0.150402239
617	0.13923634	0.136067708	0.136754861		0.156011119	0.152748782	0.159836066		0.149928264	0.149946827	0.151801329
618	0.13923634	0.134765625	0.136436085		0.155316192	0.148921364	0.151980874		0.145982783	0.146756469	0.144456104
619	0.134957209	0.138997396	0.134204654		0.151494093	0.151009047	0.148224044		0.147417504	0.147465438	0.142357468
620	0.134957209	0.133138021	0.133248326		0.147324531	0.14822547	0.147882514		0.143472023	0.146047501	0.143057013
621	0.131007242	0.134114583	0.131016895		0.145587213	0.146485734	0.147882514		0.137733142	0.138957816	0.143406786
622	0.131007242	0.130859375	0.129423016		0.148714385	0.14822547	0.142076503		0.139885222	0.134349521	0.138859741
623	0.127386438	0.12890625	0.130379343		0.146629604	0.141962422	0.141051913		0.138091822	0.136121943	0.138160196
624	0.124753127	0.12890625	0.125597705		0.139680334	0.142310369	0.143784153		0.136657102	0.135412974	0.138160196
625	0.123765635	0.126953125	0.125597705		0.141070188	0.141962422	0.139685792		0.135222382	0.136476427	0.133263379
626	0.123436471	0.124348958	0.125597705		0.137595552	0.136743215	0.137978142		0.133070301	0.131868132	0.133613151
627	0.121790652	0.125	0.120816066		0.134815844	0.136047321	0.138319672		0.128766141	0.13505849	0.13081497
628	0.120473996	0.12109375	0.117309531		0.133078527	0.133959638	0.135928962		0.130918221	0.129741227	0.129765652
629	0.117511521	0.120768229	0.119859739		0.135858235	0.13013222	0.131489071		0.128766141	0.129741227	0.131164743
630	0.117511521	0.115885417	0.11667198		0.134468381	0.131871955	0.131830601		0.129483501	0.1258419	0.127317244
631	0.115536537	0.119466146	0.116353204		0.128214038	0.128392484	0.129439891		0.12661406	0.129386742	0.127317244
632	0.114878209	0.115559896	0.111571565		0.126824183	0.128392484	0.131489071		0.1241033	0.126196384	0.125218608
633	0.113890718	0.114583333	0.1150781		0.128561501	0.127000696	0.128415301		0.1241033	0.121588089	0.124519063
634	0.111915734	0.111328125	0.113802996		0.123349548	0.126652749	0.12397541		0.12446198	0.123006026	0.122420427
635	0.111257406	0.108723958	0.110615237		0.123002085	0.121781489	0.12602459		0.119799139	0.1191067	0.121720881
636	0.108953259	0.111653646	0.112209117		0.121612231	0.123869172	0.12226776		0.12195122	0.124069479	0.117173837
637	0.106649111	0.109375	0.10806503		0.121612231	0.120737648	0.12329235		0.116571019	0.120170152	0.120321791
638	0.104344964	0.106119792	0.107746254		0.121264767	0.121433542	0.12260929		0.119081779	0.115916342	0.117173837
639	0.106649111	0.106770833	0.108383806		0.12056984	0.121781489	0.117144809		0.116212339	0.115561857	0.115075201
640	0.107636603	0.105794271	0.101689512		0.117095205	0.119345859	0.119193989		0.114418938	0.115561857	0.115424974
641	0.105661619	0.102864583	0.10105196		0.117790132	0.118649965	0.118169399		0.113701578	0.112371499	0.111927247
642	0.099078341	0.102864583	0.102964616		0.115705351	0.117954071	0.117827869		0.111549498	0.109535626	0.111227702
643	0.102040816	0.102539063	0.101689512		0.115705351	0.118302018	0.114754098		0.111908178	0.114498405	0.110528157
644	0.103357472	0.099934896	0.100095633		0.111883252	0.1144746	0.111338798		0.111908178	0.110244594	0.113676111
645	0.100394997	0.100911458	0.100095633		0.111188325	0.112386917	0.110655738		0.109038737	0.110244594	0.109478839
646	0.101053325	0.098632813	0.098501753		0.110493398	0.111343076	0.114071038		0.110114778	0.108472173	0.108779293
647	0.097103357	0.100585938	0.093720115		0.111535789	0.111343076	0.114754098		0.111190818	0.10740872	0.106680658
648	0.098420013	0.096679688	0.094676442		0.107366227	0.108211552	0.110997268		0.107245337	0.105636299	0.101783841
649	0.09644503	0.096679688	0.094995218		0.109798471	0.108559499	0.109631148		0.105810617	0.107054236	0.104232249
650	0.094470046	0.094401042	0.093082563		0.105281445	0.108211552	0.108606557		0.107245337	0.104927331	0.104582022
651	0.095128374	0.094726563	0.09021358		0.105976372	0.106471816	0.107240437		0.105093257	0.106345268	0.104582022
652	0.093482554	0.093098958	0.091488683		0.104933982	0.105775922	0.103483607		0.105093257	0.102091457	0.103882476
653	0.092165899	0.094075521	0.092126235		0.105628909	0.106471816	0.101775956		0.104017217	0.102091457	0.101783841
654	0.093482554	0.091145833	0.091807459		0.102501737	0.103340292	0.101092896		0.102941176	0.10067352	0.096887023
655	0.090849243	0.088867188	0.091169908		0.10180681	0.104036186	0.101434426		0.100071736	0.098901099	0.101434068
656	0.086899276	0.087565104	0.0886197		0.100069493	0.104384134	0.097677596		0.098278336	0.097483162	0.098985659
657	0.08722844	0.088216146	0.089894804		0.097289785	0.098469033	0.096311475		0.100071736	0.098546615	0.098635887
658	0.088215932	0.089518229	0.086707045		0.10180681	0.099512874	0.100068306		0.098995696	0.098546615	0.096887023
659	0.086240948	0.087890625	0.085113165		0.096942321	0.100556715	0.099043716		0.094332855	0.098901099	0.09513816
660	0.087557604	0.085286458	0.083519286		0.099027102	0.09881698	0.094945355		0.093974175	0.094647288	0.095837705
661	0.086240948	0.084960938	0.085113165		0.096594858	0.094293667	0.092213115		0.092898135	0.095710741	0.094088842
662	0.081961817	0.083007813	0.082881734		0.095899931	0.094641614	0.095969945		0.095408895	0.092874867	0.09513816
663	0.084924292	0.085286458	0.080331527		0.099374566	0.094641614	0.095628415		0.095767575	0.092165899	0.093389297
664	0.083278473	0.085286458	0.08320051		0.097637248	0.09394572	0.094603825		0.095767575	0.091811414	0.091640434
665	0.083278473	0.081054688	0.07778132		0.091730368	0.094641614	0.094262295		0.092539455	0.090393477	0.092689752
666	0.082620145	0.081054688	0.077462544		0.093815149	0.09394572	0.092896175		0.091822095	0.09145693	0.092689752
667	0.078999342	0.081054688	0.078100096		0.090687978	0.092205985	0.093920765		0.090028694	0.091102446	0.090940888
668	0.082290981	0.079427083	0.078737647		0.090687978	0.092553932	0.087431694		0.091822095	0.090038993	0.091990206
669	0.07801185	0.080403646	0.079056423		0.091035441	0.091162143	0.092213115		0.088593974	0.088975541	0.086743617
670	0.078670178	0.077148438	0.077462544		0.08895066	0.089074461	0.090846995		0.086441894	0.088621056	0.087443162
671	0.07801185	0.077799479	0.07778132		0.094162613	0.089770355	0.088797814		0.087876614	0.087203119	0.084295208
672	0.076695194	0.077473958	0.075868664		0.088603197	0.088726514	0.088797814		0.088235294	0.088621056	0.086044071
673	0.077682686	0.077473958	0.074912337		0.086865879	0.089422408	0.088797814		0.085724534	0.085076214	0.082896118
674	0.07636603	0.076497396	0.074274785		0.088255733	0.087334725	0.087090164		0.085365854	0.085785183	0.086393844
675	0.074391047	0.07421875	0.07618744		0.086865879	0.087334725	0.087773224		0.086083214	0.085785183	0.086044071
676	0.07636603	0.073893229	0.075549888		0.086518416	0.086638831	0.087773224		0.084289813	0.085076214	0.083595663
677	0.073403555	0.073242188	0.073637233		0.085128562	0.088378566	0.086748634		0.084289813	0.080822403	0.081497027
678	0.073732719	0.072591146	0.071405802		0.082696317	0.085247042	0.085040984		0.081420373	0.082594825	0.081497027
679	0.073732719	0.073567708	0.073318457		0.08304378	0.084551148	0.080259563		0.081061693	0.07798653	0.081147254
680	0.072416063	0.072916667	0.071087026		0.084086171	0.082463466	0.082308743		0.082496413	0.081531372	0.0818468
681	0.072416063	0.072265625	0.072362129		0.08200139	0.082811413	0.084357923		0.081061693	0.078695498	0.0818468
682	0.070111916	0.069661458	0.072362129		0.08304378	0.083855254	0.079576503		0.081061693	0.079049982	0.079748164
683	0.070770244	0.071614583	0.072680905		0.080958999	0.081767571	0.081625683		0.078909613	0.081531372	0.079398391
684	0.071099408	0.072916667	0.07076825		0.08200139	0.0782881	0.077527322		0.078550933	0.081531372	0.079748164
685	0.070111916	0.072591146	0.067899267		0.080264072	0.081767571	0.079918033		0.079626973	0.078695498	0.07660021
686	0.070111916	0.0703125	0.068218043		0.080958999	0.079331942	0.078893443		0.077833572	0.07798653	0.075900665
687	0.069782752	0.067708333	0.066942939		0.081306463	0.077244259	0.081625683		0.080344333	0.079404467	0.076949983
688	0.070111916	0.068359375	0.06917437		0.077831828	0.077244259	0.078893443		0.077833572	0.07798653	0.077649528
689	0.06879526	0.067382813	0.065030284		0.076441974	0.076200418	0.076161202		0.077833572	0.076214108	0.075550892
690	0.067807768	0.067382813	0.066305387		0.076441974	0.076896312	0.077527322		0.077833572	0.080113435	0.0779993
691	0.066491113	0.067382813	0.065667836		0.076441974	0.076896312	0.076161202		0.077116212	0.076214108	0.074851347
692	0.066820276	0.068033854	0.067261715		0.079569145	0.077244259	0.076844262		0.076757532	0.076923077	0.07660021
693	0.06714944	0.067708333	0.064392732		0.074357192	0.075156576	0.077185792		0.076398852	0.077632045	0.074151801
694	0.066161949	0.06640625	0.06534906		0.076441974	0.077940153	0.075136612		0.076398852	0.075859624	0.072752711
695	0.065832785	0.063802083	0.067261715		0.075399583	0.077940153	0.075819672		0.074246772	0.07302375	0.072752711
696	0.067807768	0.064453125	0.064711508		0.074009729	0.07585247	0.076161202		0.076398852	0.074796172	0.073102483
697	0.066820276	0.0625	0.065030284		0.073314802	0.073764788	0.073770492		0.074605452	0.073732719	0.07135362
698	0.065832785	0.064127604	0.062161301		0.075747047	0.072720946	0.074795082		0.074605452	0.075150656	0.073452256
699	0.064516129	0.062174479	0.064073956		0.076789437	0.076896312	0.073770492		0.073170732	0.071251329	0.073802029
700	0.064516129	0.062825521	0.062798852		0.074009729	0.073764788	0.071038251		0.071018651	0.073732719	0.070654075
701	0.064516129	0.062825521	0.063436404		0.072272411	0.072372999	0.072404372		0.073170732	0.073732719	0.072402938
702	0.064516129	0.063476563	0.063436404		0.073314802	0.072372999	0.071379781		0.073529412	0.070896845	0.071703393
703	0.062870309	0.062174479	0.061842525		0.071924948	0.070285317	0.071038251		0.071018651	0.071605814	0.07135362
704	0.064186965	0.063802083	0.062161301		0.072967338	0.074112735	0.071038251		0.070659971	0.069124424	0.069604757
705	0.063857801	0.063476563	0.062798852		0.072619875	0.071677105	0.070355191		0.071377331	0.06876994	0.068205666
706	0.061882818	0.0625	0.060567421		0.071924948	0.069241475	0.070355191		0.073170732	0.070896845	0.06995453
707	0.060895326	0.063476563	0.060567421		0.07018763	0.068545581	0.069672131		0.067790531	0.06876994	0.071003847
708	0.061553654	0.060221354	0.061842525		0.07018763	0.066457898	0.067964481		0.069942611	0.070542361	0.069254984
709	0.061553654	0.060221354	0.059611093		0.071230021	0.070981211	0.067622951		0.071018651	0.068060971	0.067506121
710	0.061882818	0.060221354	0.058973542		0.068797776	0.070633264	0.067964481		0.067431851	0.069833392	0.071003847
711	0.060236998	0.060221354	0.060248645		0.069840167	0.069241475	0.068647541		0.068149211	0.071251329	0.067506121
712	0.061553654	0.060546875	0.058973542		0.068797776	0.069241475	0.068306011		0.069583931	0.065579582	0.068555439
713	0.061882818	0.060221354	0.056423334		0.067407922	0.069241475	0.068647541		0.067073171	0.066643034	0.064358167
714	0.060566162	0.061197917	0.058017214		0.068102849	0.068197634	0.067622951		0.069942611	0.068060971	0.068205666
715	0.060236998	0.060546875	0.057060886		0.068450313	0.068893528	0.066256831		0.067431851	0.065934066	0.065757258
716	0.060566162	0.060221354	0.057060886		0.068797776	0.068197634	0.067281421		0.066355811	0.065579582	0.06610703
717	0.057932851	0.057942708	0.05674211		0.067755386	0.068893528	0.067622951		0.068149211	0.065225097	0.066806576
718	0.059249506	0.059570313	0.057698438		0.065670605	0.067849687	0.06557377		0.067790531	0.06628855	0.066456803
719	0.059907834	0.058919271	0.055785783		0.066018068	0.067849687	0.066939891		0.065997131	0.065579582	0.06610703
720	0.058920342	0.058919271	0.057698438		0.065323141	0.06750174	0.06386612		0.068149211	0.065579582	0.067506121
721	0.058591178	0.055338542	0.058017214		0.064975678	0.065762004	0.066256831		0.06527977	0.066643034	0.063658622
722	0.058262014	0.057942708	0.05674211		0.063933287	0.066109951	0.06557377		0.06527977	0.064161645	0.065057712
723	0.056945359	0.057617188	0.054191903		0.064628214	0.06506611	0.065915301		0.06456241	0.06628855	0.064358167
724	0.058262014	0.057942708	0.055785783		0.063933287	0.066109951	0.06557377		0.06241033	0.065225097	0.063658622
725	0.057274523	0.057291667	0.055467007		0.062543433	0.06506611	0.06386612		0.06420373	0.064161645	0.064008395
726	0.056287031	0.057291667	0.055148231		0.063933287	0.066805846	0.06420765		0.06312769	0.065225097	0.065057712
727	0.056945359	0.055338542	0.055467007		0.065323141	0.064718163	0.06420765		0.06456241	0.064516129	0.063308849
728	0.056616195	0.057617188	0.056104558		0.062543433	0.062978427	0.06489071		0.06348637	0.060971287	0.062259531
729	0.055628703	0.056315104	0.054510679		0.062890896	0.063326374	0.06181694		0.06348637	0.063807161	0.061909759
730	0.056287031	0.055989583	0.053235575		0.061501042	0.062978427	0.06181694		0.06492109	0.063807161	0.063658622
731	0.055299539	0.053710938	0.055467007		0.061501042	0.063326374	0.06215847		0.06276901	0.062034739	0.061559986
732	0.05365372	0.054036458	0.053554351		0.061848506	0.062282533	0.06147541		0.06133429	0.060971287	0.061559986
733	0.054970375	0.055989583	0.052279248		0.062890896	0.062978427	0.06181694		0.06312769	0.061325771	0.061559986
734	0.055299539	0.054036458	0.052598024		0.063585823	0.06263048	0.06147541		0.06205165	0.060971287	0.062609304
735	0.054312047	0.054361979	0.051641696		0.061153579	0.06263048	0.06181694		0.06169297	0.060616803	0.061210213
