# Supplementary material for: A proton-gated channel identified in the centipede antenna
Source: EMBO Rep. 2025 Oct 20;26(24):6083–95. doi: 10.1038/s44319-025-00606-2 (PMC12714832; doi:10.1038/s44319-025-00606-2)
Supplement: Supplementary file 9 — Source data Fig. 5 [file 44319_2025_606_MOESM9_ESM.zip › Figure5D/Figure5D_Leu369ANAP_peak_wavelengths.csv]

	Leu369ANAP_Emission peak wavelength (nm)
	a_pH 7.4	b_pH 3.0	c_pH7.4
Cell1	472	470	473
Cell2	475	477	477
Cell3	474	476	474
