# Supplementary material for: A proton-gated channel identified in the centipede antenna
Source: EMBO Rep. 2025 Oct 20;26(24):6083–95. doi: 10.1038/s44319-025-00606-2 (PMC12714832; doi:10.1038/s44319-025-00606-2)
Supplement: Supplementary file 9 — Source data Fig. 5 [file 44319_2025_606_MOESM9_ESM.zip › Figure5D/Figure5D_Ser376ANAP_normalized_fluorescence.csv]

	Ser376ANAP_Cell1_Normalized Fluorescence Intensity (a.u.)				Ser376ANAP_Cell2_Normalized Fluorescence Intensity (a.u.)				Ser376ANAP_Cell3_Normalized Fluorescence Intensity (a.u.)
Wavelength (nm)	a_pH 7.4	b_pH 3.0	c_pH7.4		a_pH 7.4	b_pH 3.0	c_pH7.4		a_pH 7.4	b_pH 3.0	c_pH7.4
410	0.048677249	0.039231602	0.037364302		0.047301799	0.041355543	0.049795615		0.050623624	0.042732377	0.066277837
411	0.050088183	0.041396104	0.039888917		0.048301133	0.042791499	0.050910442		0.050990462	0.044603868	0.068398727
412	0.050793651	0.043019481	0.038374148		0.048301133	0.04307869	0.051282051		0.052090976	0.044915783	0.067868505
413	0.052910053	0.041937229	0.040141378		0.049633578	0.044801838	0.052025269		0.053558327	0.045851528	0.070519618
414	0.055379189	0.04491342	0.044180762		0.053630913	0.046237794	0.056484578		0.055025679	0.047099189	0.071049841
415	0.057142857	0.047619048	0.045947993		0.05562958	0.050258472	0.058342624		0.055759354	0.050530256	0.073170732
416	0.061375661	0.050595238	0.051249684		0.06095936	0.053130385	0.061687105		0.060895084	0.054897068	0.076882291
417	0.066313933	0.055735931	0.052764453		0.063957362	0.056863871	0.065774805		0.062362436	0.057392389	0.075821845
418	0.06984127	0.060335498	0.058571068		0.069287142	0.062033314	0.069119287		0.069332355	0.059887711	0.082184517
419	0.074074074	0.064935065	0.063115375		0.073617588	0.066341183	0.075065032		0.072267058	0.065190268	0.085365854
420	0.081481481	0.069805195	0.067659682		0.082611592	0.071797817	0.080639168		0.080337491	0.069868996	0.093849417
421	0.086772487	0.076839827	0.07245645		0.08994004	0.078403217	0.087328131		0.087674248	0.07860262	0.097030753
422	0.094532628	0.086580087	0.082302449		0.095602931	0.084434233	0.095131921		0.096111519	0.082657517	0.105514316
423	0.104409171	0.092532468	0.090128755		0.104596935	0.09276278	0.099962839		0.107116654	0.091391142	0.112407211
424	0.114285714	0.104437229	0.098712446		0.114590273	0.103101666	0.108881457		0.113719736	0.100748596	0.117709438
425	0.122398589	0.112554113	0.106791214		0.123584277	0.11085583	0.120401338		0.122523844	0.106674984	0.126193001
426	0.128395062	0.125	0.114617521		0.137908061	0.12665135	0.129319955		0.131327953	0.11852776	0.134676564
427	0.142151675	0.133387446	0.128502903		0.148900733	0.136703044	0.138610182		0.14380044	0.132252027	0.145811241
428	0.154850088	0.145292208	0.138348902		0.159560293	0.145893165	0.152359718		0.159574468	0.143169058	0.155355249
429	0.169312169	0.156926407	0.15324413		0.172218521	0.16053992	0.170568562		0.173514307	0.155021834	0.169671262
430	0.184832451	0.167207792	0.162837667		0.18787475	0.168868466	0.172798216		0.185253118	0.165938865	0.172322375
431	0.194356261	0.182900433	0.174955819		0.203197868	0.184951177	0.184689706		0.198092443	0.179351216	0.187698834
432	0.205643739	0.201028139	0.190103509		0.220852765	0.199310741	0.196952806		0.22083639	0.192763568	0.201484624
433	0.221516755	0.2129329	0.198182277		0.234177215	0.216255026	0.21516165		0.237344094	0.208671241	0.220572641
434	0.237742504	0.230248918	0.214844736		0.249167222	0.231476163	0.230026013		0.24651504	0.222395508	0.224814422
435	0.249382716	0.241071429	0.233021964		0.267821452	0.242389431	0.244518766		0.253118122	0.223019339	0.237009544
436	0.267724868	0.25974026	0.253218884		0.285476349	0.261344055	0.259754738		0.264490095	0.23518403	0.247083775
437	0.285361552	0.278950216	0.266346882		0.306129247	0.279724296	0.276105537		0.271093177	0.2448534	0.252916225
438	0.310758377	0.290854978	0.281747034		0.325116589	0.300114877	0.295057599		0.27916361	0.261696818	0.260869565
439	0.33015873	0.314393939	0.303711184		0.339440373	0.311889719	0.308063917		0.29787234	0.282907049	0.283669141
440	0.344620811	0.330898268	0.318353951		0.357761492	0.331705916	0.32664437		0.336390315	0.308796007	0.313361612
441	0.36366843	0.353625541	0.33501641		0.382744837	0.352096496	0.348197696		0.366837858	0.339675608	0.337751856
442	0.38377425	0.37012987	0.356728099		0.398734177	0.371625503	0.371237458		0.398752751	0.368059888	0.363732768
443	0.399647266	0.387445887	0.374652865		0.424716855	0.398334291	0.387588257		0.423697726	0.395196507	0.398727466
444	0.424338624	0.408820346	0.388790709		0.437041972	0.417288914	0.409513192		0.443873808	0.411416095	0.415694592
445	0.444444444	0.438041126	0.413027013		0.462025316	0.433658817	0.4262356		0.465150404	0.429507174	0.442205726
446	0.467724868	0.453463203	0.431204241		0.489673551	0.461803561	0.439985136		0.48459281	0.450093575	0.457051962
447	0.48324515	0.470779221	0.445342085		0.512325117	0.471855256	0.453734671		0.506603081	0.476606363	0.473488865
448	0.501940035	0.486201299	0.470083312		0.534976682	0.501723148	0.47826087		0.524944974	0.50062383	0.497879109
449	0.523104056	0.508387446	0.495329462		0.547968021	0.512636416	0.505016722		0.550256787	0.521210231	0.525450689
450	0.541093474	0.531926407	0.517798536		0.568954031	0.536473291	0.520995912		0.570799707	0.53930131	0.537115589
451	0.565432099	0.557359307	0.536228225		0.590273151	0.552843194	0.550353029		0.604915627	0.567061759	0.565747614
452	0.576366843	0.577380952	0.554657915		0.615589607	0.57926479	0.560386473		0.617754952	0.586400499	0.577412513
453	0.596825397	0.596861472	0.575359758		0.644570286	0.603388857	0.583426236		0.634629494	0.595446039	0.59650053
454	0.625396825	0.608225108	0.593789447		0.654563624	0.626076967	0.610553698		0.665443874	0.622894573	0.620890774
455	0.641622575	0.625811688	0.61449129		0.677548301	0.643595635	0.627647715		0.680117388	0.639737991	0.641039236
456	0.659259259	0.645021645	0.628629134		0.69853431	0.657380816	0.647714604		0.694790902	0.65595758	0.653764581
457	0.689241623	0.671807359	0.646301439		0.72218521	0.678345778	0.670382757		0.716801174	0.679975047	0.676564157
458	0.708289242	0.691558442	0.665488513		0.736842105	0.697587593	0.691564474		0.729640499	0.69588272	0.695121951
459	0.721693122	0.708603896	0.687957586		0.753497668	0.710798392	0.710516537		0.750183419	0.714597629	0.707847296
460	0.737566138	0.727272727	0.702347892		0.770486342	0.734348076	0.73690078		0.776962583	0.736743606	0.737539767
461	0.755908289	0.731601732	0.718505428		0.784810127	0.754451465	0.747677443		0.7945708	0.749844042	0.745493107
462	0.780599647	0.758658009	0.738702348		0.798134577	0.773980471	0.753623188		0.815847395	0.777292576	0.751325557
463	0.788359788	0.784090909	0.753597576		0.824783478	0.789775991	0.789669268		0.831621423	0.792264504	0.770943796
464	0.817636684	0.800324675	0.773542035		0.838441039	0.810166571	0.795986622		0.85106383	0.808484092	0.784729586
465	0.822574956	0.8125	0.788942186		0.850099933	0.83026996	0.811594203		0.864269993	0.825639426	0.818663839
466	0.831040564	0.833603896	0.801565261		0.870086609	0.841757611	0.830174656		0.886647102	0.849656893	0.834040297
467	0.854320988	0.841179654	0.817722797		0.887741506	0.870476738	0.853586027		0.889214967	0.864316906	0.845705196
468	0.876190476	0.857954545	0.831355718		0.910726183	0.885410684	0.873652917		0.909757887	0.870867124	0.856839873
469	0.891005291	0.875	0.855339561		0.921385743	0.889431361	0.876254181		0.92809978	0.898627573	0.876988335
470	0.895590829	0.885822511	0.862408483		0.931045969	0.904365307	0.888888889		0.929567131	0.906425452	0.895546129
471	0.905820106	0.903679654	0.867457713		0.937708195	0.917288914	0.894834634		0.932134996	0.91172801	0.905090138
472	0.921693122	0.909902597	0.879575865		0.951698867	0.928776565	0.905611297		0.958180484	0.932002495	0.913573701
473	0.918165785	0.922619048	0.892703863		0.960692871	0.928489374	0.925306577		0.955979457	0.949157829	0.927359491
474	0.936507937	0.924242424	0.8990154		0.96302465	0.94342332	0.927536232		0.962582539	0.936681223	0.930540827
475	0.951322751	0.937229437	0.910881091		0.975682878	0.952613441	0.934968413		0.966984593	0.952276981	0.946447508
476	0.950970018	0.941287879	0.920727089		0.984343771	0.955198162	0.945373467		0.973587674	0.967872739	0.95864263
477	0.957319224	0.952380952	0.923504166		0.976349101	0.962952326	0.954292085		0.988628026	0.975982533	0.960233298
478	0.970723104	0.952380952	0.940924009		0.973351099	0.971568064	0.973615756		0.985693324	0.983156581	0.965535525
479	0.982716049	0.963744589	0.942943701		0.992671552	0.980470994	0.976588629		0.995597946	0.98066126	0.95864263
480	0.97989418	0.975108225	0.946983085		0.998001332	0.985353245	0.957636566		1	0.975982533	0.957051962
481	0.978483245	0.96969697	0.951527392		1	0.983630098	0.976588629		0.987527513	0.987523394	0.981442206
482	0.982716049	0.979707792	0.959353699		0.994003997	0.988225158	0.982905983		0.990829054	0.98128509	0.979321315
483	0.998236332	0.979437229	0.957334007		0.990672885	0.991097071	0.981419547		0.983492296	0.984716157	0.975079533
484	1	0.984577922	0.962635698		0.991672219	0.984778863	0.986250465		0.999633162	0.993761697	0.985153765
485	0.991534392	0.996753247	0.966927544		0.998001332	0.991384262	0.981419547		0.995231108	1	0.984093319
486	0.999647266	0.986201299	0.971976774		0.984343771	1	0.985135637		0.990829054	0.993137867	0.981442206
487	0.997178131	0.988365801	0.971724312		0.991005996	0.999425617	0.995540691		0.980924431	0.995009357	1
488	0.996472663	0.997294372	0.982832618		0.982011992	0.993394601	1		0.97945708	0.989394885	0.974549311
489	0.989065256	0.988095238	0.98813431		0.976682212	0.994830557	0.985507246		0.982024945	0.980973175	0.99416755
490	0.984479718	0.989448052	0.987629387		0.980346436	0.990809879	0.984764028		0.977256053	0.979725515	0.979851538
491	0.988712522	0.997564935	0.985357233		0.978680879	0.982481333	0.986993683		0.968818782	0.989082969	0.976670201
492	0.984479718	0.995670996	0.982327695		0.96568954	0.974439977	0.985507246		0.972120323	0.976294448	0.974549311
493	0.989417989	0.998917749	0.985104772		0.973017988	0.993968983	0.988480119		0.956713133	0.97099189	0.965005302
494	0.99047619	1	0.990911386		0.959693538	0.979896611	0.989223337		0.951944241	0.965377417	0.95281018
495	0.991181658	0.994318182	0.980560465		0.945369753	0.966685813	0.985507246		0.94350697	0.965377417	0.957051962
496	0.982716049	0.985930736	0.987124464		0.950033311	0.973004021	0.97993311		0.929200293	0.964753587	0.943266172
497	0.982010582	0.991612554	0.985104772		0.934377082	0.976450316	0.980304719		0.923330888	0.96007486	0.961293743
498	0.98659612	0.997835498	0.995203232		0.931379081	0.962377944	0.971386102		0.927366104	0.953524641	0.948568399
499	0.987301587	0.994588745	0.988891694		0.934710193	0.964388283	0.958379784		0.911592076	0.947910168	0.95068929
500	0.984126984	0.996753247	0.987376925		0.928714191	0.970993682	0.954663694		0.91269259	0.938864629	0.95068929
501	0.975308642	0.995400433	0.985862156		0.919053964	0.962665135	0.956893348		0.895084373	0.936681223	0.959703075
502	0.971075838	0.998376623	0.985357233		0.909393738	0.947443998	0.960981048		0.900220103	0.923268871	0.933191941
503	0.976014109	0.990530303	0.993436001		0.910726183	0.944572085	0.947974731		0.884812913	0.921085465	0.934782609
504	0.96366843	0.983495671	0.98813431		0.899067288	0.930786904	0.943887031		0.885179751	0.920461634	0.924708378
505	0.965784832	0.986471861	1		0.879413724	0.931361287	0.937941286		0.879310345	0.917342483	0.928950159
506	0.967901235	0.993506494	0.993940924		0.879413724	0.923607122	0.94425864		0.86133529	0.909856519	0.916224814
507	0.96366843	0.984036797	0.984599849		0.864423718	0.933658817	0.937569677		0.852164343	0.901746725	0.910922587
508	0.955202822	0.993235931	0.982327695		0.864090606	0.916427341	0.929765886		0.8459281	0.888022458	0.893955461
509	0.969312169	0.989448052	0.992931078		0.863757495	0.910683515	0.934968413		0.83382245	0.8724267	0.900848356
510	0.967195767	0.994047619	0.982580157		0.849433711	0.909247559	0.918246005		0.817314747	0.867436057	0.876988335
511	0.956261023	0.989448052	0.983590003		0.847435043	0.91183228	0.911928651		0.819515774	0.849344978	0.866383881
512	0.957671958	0.990530303	0.992426155		0.842771486	0.902354968	0.90821256		0.793470286	0.840299439	0.855779427
513	0.95696649	0.98241342	0.987376925		0.827781479	0.892303274	0.906354515		0.793470286	0.837180287	0.851537646
514	0.948148148	0.982142857	0.992426155		0.825782811	0.878230902	0.894091416		0.789801908	0.84279476	0.84252386
515	0.947442681	0.979707792	0.982327695		0.82278481	0.887708214	0.890003716		0.786133529	0.83312539	0.849416755
516	0.9329806	0.98241342	0.981570311		0.822451699	0.879092476	0.890003716		0.769625825	0.828446663	0.845174973
517	0.939329806	0.972402597	0.985862156		0.800133245	0.865881677	0.884057971		0.779897285	0.823767935	0.845174973
518	0.930511464	0.971320346	0.981065388		0.790473018	0.857840322	0.869193608		0.76889215	0.832813475	0.835100742
519	0.924867725	0.966720779	0.968189851		0.776815456	0.851234922	0.86845039		0.762289068	0.81441048	0.829268293
520	0.92345679	0.960227273	0.971471851		0.771485676	0.844055141	0.867707172		0.759721203	0.798190892	0.824496288
521	0.924514991	0.967261905	0.970462005		0.757828115	0.847788627	0.850241546		0.749082905	0.792888334	0.811770944
522	0.912169312	0.954274892	0.958848776		0.754163891	0.829982769	0.851727982		0.736977256	0.783842795	0.800636267
523	0.901940035	0.957251082	0.961373391		0.741505663	0.81447444	0.837235229		0.728539985	0.776668746	0.79321315
524	0.905467372	0.939935065	0.955314315		0.742504997	0.805858702	0.838350056		0.714966985	0.76419214	0.786850477
525	0.897001764	0.94534632	0.955314315		0.723184544	0.799253303	0.821999257		0.70029347	0.75452277	0.776776246
526	0.906525573	0.938041126	0.952032315		0.720186542	0.783170592	0.81679673		0.703595011	0.748908297	0.770413574
527	0.900529101	0.933170996	0.947488008		0.708860759	0.788627226	0.81270903		0.680484226	0.732376794	0.75980912
528	0.894885362	0.936417749	0.938651856		0.698867422	0.77599081	0.79301375		0.683052091	0.726762321	0.754506893
529	0.872663139	0.919372294	0.936127241		0.704197202	0.767087881	0.785581568		0.672046955	0.721147848	0.742841994
530	0.872310406	0.918019481	0.93259278		0.681878748	0.754164273	0.781865478		0.659574468	0.713973799	0.735949099
531	0.86984127	0.912608225	0.921736935		0.681212525	0.750143596	0.767001115		0.652971387	0.70492826	0.71845175
532	0.859259259	0.902597403	0.925018935		0.674217189	0.745261344	0.768115942		0.644534116	0.690580162	0.727465536
533	0.857848325	0.898538961	0.91416309		0.663557628	0.728029868	0.748049052		0.64380044	0.693387399	0.711028632
534	0.846560847	0.889339827	0.906336784		0.645236509	0.720275704	0.748420661		0.632795304	0.678415471	0.686108165
535	0.831040564	0.89258658	0.903812169		0.640572951	0.715106261	0.742474916		0.620689655	0.674360574	0.699893955
536	0.830687831	0.88284632	0.899772785		0.628247835	0.710224009	0.733927908		0.615553925	0.65720524	0.681336161
537	0.824691358	0.879599567	0.890684171		0.619253831	0.695864446	0.722779636		0.600513573	0.651590767	0.681336161
538	0.827513228	0.869588745	0.885887402		0.615922718	0.688110281	0.719063545		0.598679384	0.639737991	0.661717922
539	0.81340388	0.859577922	0.875536481		0.609593604	0.682079265	0.7090301		0.589875275	0.638802246	0.660657476
540	0.80952381	0.857683983	0.866700328		0.606262492	0.681792074	0.69305091		0.585473221	0.623830318	0.659597031
541	0.798941799	0.845779221	0.867205251		0.590939374	0.66283745	0.686361947		0.573367572	0.623518403	0.644750795
542	0.795767196	0.837121212	0.853824792		0.586275816	0.64933946	0.679301375		0.562362436	0.620087336	0.626193001
543	0.787654321	0.835497835	0.84675587		0.579613591	0.637851809	0.666295058		0.55649303	0.599189021	0.618239661
544	0.769312169	0.829816017	0.84170664		0.571285809	0.63354394	0.652545522		0.547322084	0.596381784	0.61611877
545	0.762962963	0.8125	0.831860641		0.567288474	0.627800115	0.645856559		0.548422597	0.582345602	0.609225875
546	0.764021164	0.808170996	0.825296642		0.550632911	0.62435382	0.63730955		0.54108584	0.569868996	0.608695652
547	0.760846561	0.801948052	0.822267104		0.547301799	0.608845491	0.630992196		0.528246515	0.569868996	0.599681866
548	0.746737213	0.794101732	0.807119414		0.536309127	0.602240092	0.622816797		0.52054292	0.563318777	0.589607635
549	0.740035273	0.782467532	0.797525877		0.525982678	0.595634693	0.614641397		0.508804109	0.553025577	0.592258749
550	0.735802469	0.771915584	0.788689725		0.523317788	0.589316485	0.61352657		0.506603081	0.542108546	0.56892895
551	0.72627866	0.76758658	0.788437263		0.50799467	0.582711086	0.594574508		0.503668379	0.534622583	0.556733828
552	0.710405644	0.765151515	0.790204494		0.50266489	0.577254451	0.59345968		0.491929567	0.532439177	0.554082715
553	0.701940035	0.741341991	0.769250189		0.50266489	0.56117174	0.584912672		0.480557594	0.518402994	0.548780488
554	0.700881834	0.744047619	0.754859884		0.493670886	0.555140724	0.570419918		0.474688188	0.514971928	0.542948038
555	0.695238095	0.736201299	0.750063115		0.482011992	0.546812177	0.568561873		0.470286134	0.513100437	0.525980912
556	0.678659612	0.722943723	0.74248927		0.483344437	0.541929925	0.562987737		0.46404989	0.500311915	0.520678685
557	0.684303351	0.71482684	0.73062358		0.470353098	0.53159104	0.550724638		0.458180484	0.494073612	0.510074231
558	0.663844797	0.704545455	0.726584196		0.462358428	0.516657094	0.546636938		0.452677916	0.488147224	0.517497349
559	0.657495591	0.696969697	0.723554658		0.459693538	0.51349799	0.53400223		0.444974321	0.479101684	0.496818664
560	0.650088183	0.681818182	0.701842969		0.451698867	0.501435956	0.518394649		0.431034483	0.470679975	0.49204666
561	0.646560847	0.685876623	0.692754355		0.448700866	0.490522688	0.515050167		0.425898753	0.453212726	0.483032874
562	0.632804233	0.662608225	0.681393587		0.44170553	0.495692131	0.510590858		0.425531915	0.456331878	0.478791092
563	0.62680776	0.66017316	0.679373895		0.428047968	0.489661114	0.507246377		0.415627293	0.442919526	0.469777306
564	0.615520282	0.651785714	0.667003282		0.419053964	0.481045376	0.496841323		0.415627293	0.437616968	0.469247084
565	0.603174603	0.644480519	0.653370361		0.417055296	0.467260195	0.488294314		0.400586941	0.435745477	0.459703075
566	0.602469136	0.635281385	0.651098208		0.405063291	0.457495692	0.483463397		0.399486427	0.43169058	0.451749735
567	0.578483245	0.62012987	0.63973744		0.403730846	0.449167145	0.464511334		0.392883346	0.424828447	0.443266172
568	0.571428571	0.615530303	0.625852058		0.396402398	0.444284894	0.459680416		0.385546588	0.418902059	0.437963945
569	0.567195767	0.604707792	0.620550366		0.387075283	0.437679495	0.455592716		0.382245048	0.402370555	0.434252386
570	0.564726631	0.593344156	0.604140369		0.390406396	0.432510052	0.451133408		0.384812913	0.40143481	0.428950159
571	0.548500882	0.58982684	0.601110831		0.373417722	0.427053418	0.442586399		0.370139398	0.395508422	0.424708378
572	0.54638448	0.573863636	0.594546832		0.371752165	0.421022401	0.439613527		0.359867938	0.389893949	0.405620361
573	0.533333333	0.566558442	0.578641757		0.366755496	0.413555428	0.421404682		0.359867938	0.379600749	0.396606575
574	0.525573192	0.548971861	0.570562989		0.363424384	0.398621482	0.418060201		0.352164343	0.375545852	0.391304348
575	0.517107584	0.543831169	0.561979298		0.356095936	0.390580126	0.416202155		0.34922964	0.368995633	0.392364793
576	0.508289242	0.537337662	0.551375915		0.350433045	0.3914417	0.405425492		0.339325018	0.36338116	0.388123012
577	0.496296296	0.527056277	0.539510225		0.345436376	0.38454911	0.395020438		0.339325018	0.356830942	0.382290562
578	0.487477954	0.511904762	0.532441303		0.340106596	0.375933372	0.393162393		0.342626559	0.347785402	0.376988335
579	0.477248677	0.505681818	0.519565766		0.333777482	0.369902355	0.383128948		0.326852531	0.344354336	0.365323436
580	0.471957672	0.502705628	0.516283767		0.33077948	0.368179207	0.384986994		0.325018342	0.344354336	0.357370095
581	0.464550265	0.485119048	0.503913153		0.327115256	0.359276278	0.371609067		0.320983125	0.33250156	0.360021209
582	0.454320988	0.481060606	0.49330977		0.318454364	0.352096496	0.364176886		0.316214233	0.330630069	0.351537646
583	0.455379189	0.471861472	0.480939157		0.32011992	0.342619184	0.363062059		0.307776963	0.318777293	0.349416755
584	0.443738977	0.46482684	0.475889927		0.310459694	0.336300976	0.352285396		0.301173881	0.320960699	0.339342524
585	0.433862434	0.457521645	0.465539005		0.304796802	0.325674899	0.352657005		0.298239178	0.310667498	0.330858961
586	0.431040564	0.452380952	0.46124716		0.300799467	0.329408386	0.340765515		0.292002935	0.302557704	0.329268293
587	0.415873016	0.443722944	0.446856854		0.295136576	0.323664561	0.338164251		0.283565664	0.298814722	0.323966066
588	0.418342152	0.431818182	0.435496087		0.288141239	0.321079839	0.329988852		0.28429934	0.300374298	0.326617179
589	0.401763668	0.417748918	0.430194395		0.28314457	0.313325675	0.319583798		0.279530448	0.292888334	0.316012725
590	0.394708995	0.411525974	0.423630396		0.283477682	0.302699598	0.324786325		0.275128393	0.284466625	0.308589608
591	0.382716049	0.403679654	0.419843474		0.274483678	0.30097645	0.31475288		0.27219369	0.286338116	0.307529162
592	0.384126984	0.401515152	0.403938399		0.267821452	0.29638139	0.314009662		0.270359501	0.277604492	0.299575822
593	0.369312169	0.392045455	0.398636708		0.268487675	0.288914417	0.301003344		0.263389582	0.263880225	0.297985154
594	0.361552028	0.38771645	0.391315324		0.261492338	0.286616887	0.295057599		0.25165077	0.266063631	0.295864263
595	0.361199295	0.375270563	0.382479172		0.255163225	0.281160253	0.287625418		0.254952311	0.261696818	0.290031813
596	0.353791887	0.368777056	0.368593789		0.255163225	0.274554854	0.286138982		0.2567865	0.260449158	0.2873807
597	0.34638448	0.354978355	0.364554405		0.249500333	0.268523837	0.280564846		0.243947175	0.249220212	0.274655355
598	0.343915344	0.346049784	0.359505175		0.247834777	0.266513498	0.281308064		0.23807777	0.244541485	0.275715801
599	0.328395062	0.348214286	0.353951022		0.240173218	0.261631246	0.274247492		0.239178283	0.247036806	0.273064687
600	0.328395062	0.340638528	0.345872254		0.239506995	0.258184951	0.269788183		0.2432135	0.239238927	0.273064687
601	0.319223986	0.330898268	0.336026256		0.239173884	0.249569213	0.26309922		0.233675715	0.237055521	0.261399788
602	0.311463845	0.32711039	0.329462257		0.226515656	0.250430787	0.263470829		0.234776229	0.233936369	0.256097561
603	0.305467372	0.317099567	0.321635951		0.22751499	0.243251005	0.255295429		0.225605282	0.232064878	0.256097561
604	0.299118166	0.314393939	0.317596567		0.217188541	0.236932797	0.257525084		0.222303742	0.226450405	0.257158006
605	0.29382716	0.300865801	0.310022722		0.212524983	0.238655945	0.254552211		0.216434336	0.222395508	0.254506893
606	0.294179894	0.29978355	0.309012876		0.215522985	0.232624928	0.248606466		0.21753485	0.217404866	0.250265111
607	0.283950617	0.288419913	0.293865186		0.212191872	0.226593912	0.236714976		0.216801174	0.219276357	0.245493107
608	0.278659612	0.287608225	0.289825802		0.209193871	0.223147616	0.240802676		0.210198092	0.214285714	0.236479321
609	0.273368607	0.283008658	0.286038879		0.205196536	0.219988512	0.233370494		0.208730741	0.206487835	0.237539767
610	0.26984127	0.280844156	0.279979803		0.207195203	0.215680643	0.229654404		0.201760822	0.207423581	0.237009544
611	0.273015873	0.269480519	0.271143651		0.205196536	0.207639288	0.224080268		0.201760822	0.203056769	0.23223754
612	0.26313933	0.264339827	0.266599344		0.199533644	0.211085583	0.22296544		0.198459281	0.201497193	0.22640509
613	0.257848325	0.254599567	0.262307498		0.194870087	0.205628949	0.217391304		0.19515774	0.197130381	0.22640509
614	0.249382716	0.248647186	0.260792729		0.194203864	0.20132108	0.216648086		0.193323551	0.19588272	0.217391304
615	0.242328042	0.251623377	0.25751073		0.188874084	0.197300402	0.20735786		0.191489362	0.196818465	0.223753977
616	0.238800705	0.246212121	0.250189346		0.187208528	0.194428489	0.206243032		0.190755686	0.189020586	0.219512195
617	0.234567901	0.241071429	0.242867963		0.184210526	0.190407812	0.201040505		0.187820983	0.18683718	0.216330859
618	0.2335097	0.234848485	0.239333502		0.175549634	0.190407812	0.201412114		0.183785767	0.182158453	0.213679745
619	0.227513228	0.229166667	0.233021964		0.17721519	0.184663986	0.199554069		0.18158474	0.177479726	0.207847296
620	0.223633157	0.2245671	0.225448119		0.175216522	0.182366456	0.190635452		0.182318415	0.176232065	0.208907741
621	0.219753086	0.216991342	0.224943196		0.170886076	0.1809305	0.189520624		0.175348496	0.177791641	0.202545069
622	0.215167549	0.216991342	0.218631659		0.1745503	0.176622631	0.195466369		0.167644901	0.172800998	0.20466596
623	0.210934744	0.20995671	0.218379197		0.166222518	0.177771396	0.193236715		0.170579604	0.171241422	0.191940615
624	0.202469136	0.207251082	0.211562737		0.161225849	0.173750718	0.185432925		0.168011739	0.165938865	0.192470838
625	0.202469136	0.202651515	0.205503661		0.160892738	0.170304423	0.181345225		0.165443874	0.163131628	0.192470838
626	0.197883598	0.20021645	0.204493815		0.160226516	0.167145319	0.17911557		0.163242847	0.161883968	0.190349947
627	0.195414462	0.199404762	0.200454431		0.158894071	0.163699024	0.173541434		0.163609685	0.160636307	0.188759279
628	0.197178131	0.195887446	0.192628124		0.156229181	0.160827111	0.17539948		0.158840792	0.158452901	0.19300106
629	0.191534392	0.19047619	0.194647816		0.157228514	0.157668007	0.170940171		0.160674982	0.155333749	0.186638388
630	0.184479718	0.188852814	0.188336279		0.153897402	0.156232051	0.168710517		0.15920763	0.155333749	0.187698834
631	0.186243386	0.184794372	0.188083817		0.154896736	0.152785755	0.165366035		0.158107117	0.155021834	0.183987275
632	0.180952381	0.181006494	0.180005049		0.146902065	0.157380816	0.16350799		0.153705062	0.149095446	0.180805938
633	0.174250441	0.176948052	0.180257511		0.143904064	0.150201034	0.158677072		0.152971387	0.14753587	0.176564157
634	0.176719577	0.175054113	0.177985357		0.143237841	0.145318782	0.159791899		0.14893617	0.14628821	0.178685048
635	0.172486772	0.174242424	0.172683666		0.143570953	0.146467547	0.15942029		0.146368305	0.144104803	0.173382821
636	0.171428571	0.168019481	0.167129513		0.141572285	0.145031591	0.153474545		0.148202494	0.141609482	0.175503712
637	0.166843034	0.168831169	0.166877051		0.139240506	0.140723722	0.153474545		0.140865737	0.138802246	0.171792153
638	0.16366843	0.164772727	0.165867205		0.14290473	0.140723722	0.153102936		0.140132062	0.138490331	0.169671262
639	0.159435626	0.16504329	0.159303206		0.139906729	0.139574957	0.149758454		0.13866471	0.133499688	0.166489926
640	0.15978836	0.158008658	0.15829336		0.136908728	0.13584147	0.147900409		0.13866471	0.135995009	0.164369035
641	0.156261023	0.156926407	0.155768745		0.132911392	0.13124641	0.147900409		0.140865737	0.131628197	0.169141039
642	0.152380952	0.152056277	0.151224438		0.130246502	0.130672028	0.146413973		0.140498899	0.130380536	0.169671262
643	0.15308642	0.150703463	0.151981823		0.132578281	0.133256749	0.143812709		0.136096845	0.128820961	0.16542948
644	0.151322751	0.146103896	0.149204746		0.12958028	0.129523262	0.144927536		0.134629494	0.126637555	0.162778367
645	0.14638448	0.145562771	0.143903055		0.126582278	0.128087306	0.142697882		0.131327953	0.125389894	0.158006363
646	0.144973545	0.145021645	0.140621055		0.127248501	0.123492246	0.138238573		0.133162142	0.126013724	0.156415695
647	0.143209877	0.140692641	0.140621055		0.122918055	0.125502585	0.136008919		0.129493764	0.123206488	0.155355249
648	0.138624339	0.139069264	0.136581671		0.120919387	0.120045951	0.133407655		0.126559061	0.119463506	0.158536585
649	0.13968254	0.136363636	0.136076748		0.120253165	0.120333142	0.133407655		0.125825385	0.121958827	0.153234358
650	0.135449735	0.136634199	0.135319364		0.11892072	0.116312464	0.128948346		0.124358034	0.120711167	0.155355249
651	0.137566138	0.132575758	0.131027518		0.117255163	0.11774842	0.125975474		0.126192223	0.116344354	0.15164369
652	0.135449735	0.128787879	0.126988134		0.114257162	0.115163699	0.130434783		0.124724872	0.116968185	0.155885472
653	0.132627866	0.124188312	0.12623075		0.112258494	0.115163699	0.125603865		0.122157007	0.112289457	0.153234358
654	0.131569665	0.126082251	0.125220904		0.114590273	0.11085583	0.126718692		0.118855466	0.113537118	0.146341463
655	0.127689594	0.123917749	0.122696289		0.115589607	0.112578978	0.122259383		0.119955979	0.112913288	0.1495228
656	0.126631393	0.12202381	0.120676597		0.111592272	0.109419874	0.124860647		0.117388114	0.112601372	0.145281018
657	0.121693122	0.118235931	0.119919212		0.111259161	0.109419874	0.124860647		0.119222304	0.109794136	0.148992577
658	0.125220459	0.120941558	0.115879828		0.110259827	0.109419874	0.119286511		0.114086574	0.108858391	0.145811241
659	0.125220459	0.117424242	0.115879828		0.108261159	0.105686387	0.118914902		0.115920763	0.109794136	0.139448568
660	0.121340388	0.113906926	0.113355213		0.107594937	0.110281447	0.118171683		0.115553925	0.106363069	0.143160127
661	0.117813051	0.114718615	0.111587983		0.105596269	0.103388857	0.118914902		0.111151871	0.105739239	0.139978791
662	0.115343915	0.112554113	0.110578137		0.103597602	0.09965537	0.116313638		0.111518709	0.106363069	0.142099682
663	0.115343915	0.112012987	0.107548599		0.102931379	0.103676048	0.115942029		0.108950844	0.102932002	0.137327678
664	0.116049383	0.109848485	0.107548599		0.101265823	0.100804136	0.115198811		0.106749817	0.102308172	0.13573701
665	0.116049383	0.108225108	0.104771522		0.102598268	0.100804136	0.113712375		0.113352898	0.101996257	0.139978791
666	0.111816578	0.102272727	0.104519061		0.099267155	0.09965537	0.110367893		0.106749817	0.100124766	0.140509014
667	0.108994709	0.104437229	0.10275183		0.100266489	0.097932223	0.11148272		0.108217168	0.09794136	0.132025451
668	0.107583774	0.102813853	0.100732138		0.097601599	0.094198736	0.107023411		0.109317682	0.097629445	0.13573701
669	0.11005291	0.101461039	0.099217369		0.097601599	0.093911545	0.106651802		0.106382979	0.097005614	0.136797455
670	0.107583774	0.102002165	0.101741984		0.096269154	0.095634693	0.108138239		0.105282465	0.09731753	0.134146341
671	0.104761905	0.101190476	0.097955062		0.097268488	0.091614015	0.106280193		0.103448276	0.094822208	0.134146341
672	0.104761905	0.098755411	0.094673062		0.094603598	0.093337163	0.10367893		0.099413059	0.093574548	0.132025451
673	0.101940035	0.098484848	0.091138601		0.094270486	0.092188397	0.105165366		0.097212032	0.093262633	0.132555673
674	0.102998236	0.096861472	0.091643524		0.092938041	0.089316485	0.102192493		0.099779897	0.092326887	0.133616119
675	0.100176367	0.093073593	0.091138601		0.090939374	0.09046525	0.09959123		0.09757887	0.091391142	0.133085896
676	0.100176367	0.092261905	0.09265337		0.092938041	0.090752441	0.101449275		0.097212032	0.090767311	0.133616119
677	0.098765432	0.091179654	0.089876294		0.09260493	0.088742102	0.097361576		0.100513573	0.091703057	0.129374337
678	0.095943563	0.090097403	0.089371371		0.090939374	0.08816772	0.100334448		0.096111519	0.086400499	0.12407211
679	0.09664903	0.090638528	0.087351679		0.09260493	0.083859851	0.098848012		0.095377843	0.084840923	0.127253446
680	0.093121693	0.087662338	0.086089371		0.089606929	0.084434233	0.098104794		0.096845194	0.086088584	0.127253446
681	0.094532628	0.086580087	0.083059833		0.086275816	0.084147042	0.096246748		0.093176816	0.083593263	0.127783669
682	0.094532628	0.085768398	0.08255491		0.088607595	0.084721424	0.095875139		0.090975789	0.084217093	0.125662778
683	0.093121693	0.084686147	0.081797526		0.082944704	0.082136703	0.092902267		0.093910492	0.085464754	0.126723224
684	0.091358025	0.083062771	0.081040141		0.085276482	0.080987938	0.094388703		0.089141599	0.080786026	0.127253446
685	0.087830688	0.083062771	0.078263065		0.084277149	0.080700747	0.094017094		0.088407924	0.080786026	0.12195122
686	0.089594356	0.081439394	0.079020449		0.085276482	0.079839173	0.092530658		0.089508437	0.081721772	0.123541888
687	0.088183422	0.081168831	0.078767988		0.084277149	0.078403217	0.09178744		0.090242113	0.082345602	0.120890774
688	0.088183422	0.082792208	0.076748296		0.082278481	0.078690408	0.088442958		0.090975789	0.080162196	0.122481442
689	0.086772487	0.080627706	0.077000757		0.081279147	0.077828834	0.089929394		0.089875275	0.080162196	0.123541888
690	0.086772487	0.078192641	0.076495834		0.078614257	0.076392878	0.089557785		0.088407924	0.078290705	0.119830329
691	0.084656085	0.078192641	0.075485988		0.079946702	0.074382539	0.089557785		0.084739545	0.077666875	0.125132556
692	0.084656085	0.074675325	0.074223681		0.081279147	0.07466973	0.08769974		0.085106383	0.078290705	0.120360551
693	0.083950617	0.07711039	0.073718758		0.078947368	0.073520965	0.086956522		0.086573734	0.077666875	0.118239661
694	0.083950617	0.076569264	0.071951527		0.079613591	0.073233774	0.086956522		0.084739545	0.074235808	0.11611877
695	0.085008818	0.074675325	0.069426912		0.077614923	0.072659391	0.088814567		0.083639032	0.07797879	0.119300106
696	0.081481481	0.073051948	0.069679374		0.079613591	0.0723722	0.086956522		0.084005869	0.07797879	0.117709438
697	0.081128748	0.075487013	0.069931835		0.074283811	0.072085009	0.083983649		0.082905356	0.073923893	0.117709438
698	0.082186949	0.070075758	0.069931835		0.077281812	0.070361861	0.085098476		0.082538518	0.073300062	0.117709438
699	0.081481481	0.069805195	0.068417066		0.075616256	0.069787478	0.082125604		0.08217168	0.074547723	0.120890774
700	0.079717813	0.070075758	0.068164605		0.072285143	0.07007467	0.080639168		0.082905356	0.073300062	0.114528102
701	0.077601411	0.068722944	0.069426912		0.071618921	0.069500287	0.082497213		0.078870139	0.072988147	0.112407211
702	0.078659612	0.069264069	0.068164605		0.072951366	0.06777714	0.083983649		0.077769626	0.074235808	0.119300106
703	0.079717813	0.069264069	0.066649836		0.071618921	0.06777714	0.083240431		0.079603815	0.072988147	0.112937434
704	0.076895944	0.06737013	0.065387528		0.071285809	0.068638713	0.081382386		0.078870139	0.070804741	0.115588547
705	0.074779541	0.067911255	0.066649836		0.072951366	0.064905227	0.081010777		0.079970653	0.073300062	0.113997879
706	0.075837743	0.069264069	0.065892451		0.072285143	0.067202757	0.078781122		0.077769626	0.070180911	0.117179215
707	0.07372134	0.067099567	0.063367836		0.073617588	0.065479609	0.078409513		0.078136464	0.069245165	0.116648993
708	0.075132275	0.06547619	0.063872759		0.071285809	0.065766801	0.07952434		0.07703595	0.066749844	0.112407211
709	0.074779541	0.06737013	0.065135067		0.071952032	0.063469271	0.079152731		0.077769626	0.067373674	0.109225875
710	0.073015873	0.064664502	0.064125221		0.069953364	0.064330844	0.077666295		0.07703595	0.06830942	0.112407211
711	0.075132275	0.063582251	0.06059076		0.070952698	0.064905227	0.078409513		0.077769626	0.067061759	0.112937434
712	0.074426808	0.065205628	0.062862913		0.069953364	0.065766801	0.07580825		0.076302274	0.067373674	0.114528102
713	0.070194004	0.063311688	0.059833375		0.068954031	0.063469271	0.077666295		0.07703595	0.06768559	0.112407211
714	0.070546737	0.063852814	0.060338298		0.068287808	0.062607697	0.078409513		0.076669112	0.065190268	0.11028632
715	0.073015873	0.062229437	0.059580914		0.067621586	0.063756462	0.076923077		0.074834923	0.064566438	0.113997879
716	0.071604938	0.060876623	0.058066145		0.068954031	0.062033314	0.078037904		0.075201761	0.066749844	0.112407211
717	0.070546737	0.060876623	0.058066145		0.067954697	0.061746123	0.077294686		0.075568599	0.064566438	0.109756098
718	0.069135802	0.063852814	0.058318606		0.067954697	0.061458932	0.076551468		0.072267058	0.063942608	0.113997879
719	0.068783069	0.060335498	0.057056299		0.067954697	0.062894888	0.074693423		0.07190022	0.064566438	0.110816543
720	0.068430335	0.05952381	0.057056299		0.065622918	0.06117174	0.076551468		0.071533382	0.063942608	0.109756098
721	0.067724868	0.057359307	0.05730876		0.065622918	0.061458932	0.07580825		0.073367572	0.061759201	0.113467656
722	0.069135802	0.060876623	0.054531684		0.064956696	0.060597358	0.07172055		0.073367572	0.063006862	0.112407211
723	0.068077601	0.058982684	0.054531684		0.067288474	0.059735784	0.071348941		0.070799707	0.064878353	0.109756098
724	0.067372134	0.057088745	0.05554153		0.065622918	0.060022975	0.072835377		0.070799707	0.060823456	0.110816543
725	0.066313933	0.057088745	0.053521838		0.062624917	0.057725445	0.073206986		0.071166544	0.060823456	0.107104984
726	0.066313933	0.056818182	0.055793991		0.06362425	0.058012636	0.074321813		0.069332355	0.062071117	0.11028632
727	0.065961199	0.056547619	0.051754607		0.065289807	0.05887421	0.073578595		0.071533382	0.061135371	0.108695652
728	0.065608466	0.055465368	0.053269376		0.065956029	0.059448593	0.072835377		0.070799707	0.062071117	0.108165429
729	0.064197531	0.056006494	0.053521838		0.063957362	0.057725445	0.070977332		0.069699193	0.060823456	0.106574761
730	0.066313933	0.05465368	0.053269376		0.064290473	0.056289489	0.070234114		0.068231842	0.059887711	0.109225875
731	0.064902998	0.055194805	0.055036607		0.061958694	0.055140724	0.068004459		0.066397652	0.060511541	0.105514316
732	0.065961199	0.056277056	0.050997223		0.064623584	0.055715106	0.072463768		0.067498166	0.061135371	0.106574761
733	0.064902998	0.055465368	0.052511992		0.062624917	0.056289489	0.069862505		0.067865004	0.058951965	0.106044539
734	0.064197531	0.05465368	0.051754607		0.062624917	0.055427915	0.071348941		0.065663977	0.05926388	0.107635207
735	0.065255732	0.055194805	0.050997223		0.063957362	0.054853532	0.067261241		0.067498166	0.060511541	0.102863203
