# Supplementary material for: A proton-gated channel identified in the centipede antenna
Source: EMBO Rep. 2025 Oct 20;26(24):6083–95. doi: 10.1038/s44319-025-00606-2 (PMC12714832; doi:10.1038/s44319-025-00606-2)
Supplement: Supplementary file 9 — Source data Fig. 5 [file 44319_2025_606_MOESM9_ESM.zip › Figure5E/Figure5E_Ser376ANAP_peak_shift_summary.csv]

	Ser376ANAP_Emission Peak wave shift
	b_pH3.0	c_pH7.4
Cell1	4.18	11.62
Cell2	4.49	8.73
Cell3	4.4	8.91
