# Supplementary material for: A proton-gated channel identified in the centipede antenna
Source: EMBO Rep. 2025 Oct 20;26(24):6083–95. doi: 10.1038/s44319-025-00606-2 (PMC12714832; doi:10.1038/s44319-025-00606-2)
Supplement: Supplementary file 10 — SourceDataForAppendix [file 44319_2025_606_MOESM10_ESM.zip]

Archive with 81 entries (43 files):
- EMBOR-2025-62006V2_SourceDataForAppendix/
- EMBOR-2025-62006V2_SourceDataForAppendix/AppendixFigS1/
- EMBOR-2025-62006V2_SourceDataForAppendix/AppendixFigS1/AppendixFigS1A/
- EMBOR-2025-62006V2_SourceDataForAppendix/AppendixFigS1/AppendixFigS1A/AppendixFigS1A_top200_deg_heatmap_rawdata.csv
- EMBOR-2025-62006V2_SourceDataForAppendix/AppendixFigS1/AppendixFigS1B/
- EMBOR-2025-62006V2_SourceDataForAppendix/AppendixFigS1/AppendixFigS1B/AppendixFigS1B_Isoform151426_GeneStructure.svg
- EMBOR-2025-62006V2_SourceDataForAppendix/AppendixFigS1/AppendixFigS1C/
- EMBOR-2025-62006V2_SourceDataForAppendix/AppendixFigS1/AppendixFigS1C/AppendixFigS1C_DEG_ENaC_alignment.fasta
- EMBOR-2025-62006V2_SourceDataForAppendix/AppendixFigS1/AppendixFigS1C/AppendixFigS1C_DEG_ENaC_NJ_tree.nwk
- EMBOR-2025-62006V2_SourceDataForAppendix/AppendixFigS1/FigS1D/
- EMBOR-2025-62006V2_SourceDataForAppendix/AppendixFigS1/FigS1D/AppendixFigS1D_BRTNaC1_151426_alignment.fas
- EMBOR-2025-62006V2_SourceDataForAppendix/AppendixFigS10/
- EMBOR-2025-62006V2_SourceDataForAppendix/AppendixFigS10/AppendixFigS10A/
- EMBOR-2025-62006V2_SourceDataForAppendix/AppendixFigS10/AppendixFigS10A/AppendixFigS10A_ANAP_positive_cell_fluorescence_image.pdf
- EMBOR-2025-62006V2_SourceDataForAppendix/AppendixFigS10/AppendixFigS10B/
- EMBOR-2025-62006V2_SourceDataForAppendix/AppendixFigS10/AppendixFigS10B/AppendixFigS10B_Ser376ANAP_currve.csv
- EMBOR-2025-62006V2_SourceDataForAppendix/AppendixFigS10/AppendixFigS10C/
- EMBOR-2025-62006V2_SourceDataForAppendix/AppendixFigS10/AppendixFigS10C/AppendixFigS10C_Leu369ANAP_currve.csv
- EMBOR-2025-62006V2_SourceDataForAppendix/AppendixFigS11/
- EMBOR-2025-62006V2_SourceDataForAppendix/AppendixFigS11/AppendixFigS11A/
- EMBOR-2025-62006V2_SourceDataForAppendix/AppendixFigS11/AppendixFigS11A/AppendixFigS11A_ANAP_pH_DMSO_fluorescence_normalized_spectra.csv
- EMBOR-2025-62006V2_SourceDataForAppendix/AppendixFigS11/AppendixFigS11A/AppendixFigS11A_ANAP_pH_DMSO_fluorescence_raw_spectra.csv
- EMBOR-2025-62006V2_SourceDataForAppendix/AppendixFigS11/AppendixFigS11B/
- EMBOR-2025-62006V2_SourceDataForAppendix/AppendixFigS11/AppendixFigS11B/AppendixFigS11B_ANAP_pH_DMSO_fluorescence_peak_wavelength.csv
- EMBOR-2025-62006V2_SourceDataForAppendix/AppendixFigS11/AppendixFigS11C/
- EMBOR-2025-62006V2_SourceDataForAppendix/AppendixFigS11/AppendixFigS11C/AppendixFigS11C_ANAP_pH_DMSO_fluorescence_peak_wave_shift.csv
- EMBOR-2025-62006V2_SourceDataForAppendix/AppendixFigS12/
- EMBOR-2025-62006V2_SourceDataForAppendix/AppendixFigS12/AppendixFigS12_electrostatic_potential.dx
- EMBOR-2025-62006V2_SourceDataForAppendix/AppendixFigS12/AppendixFigS12_PDPNaC1_structure.pqr
- EMBOR-2025-62006V2_SourceDataForAppendix/AppendixFigS13/
- EMBOR-2025-62006V2_SourceDataForAppendix/AppendixFigS13/AppendixFigS13A/
- EMBOR-2025-62006V2_SourceDataForAppendix/AppendixFigS13/AppendixFigS13A/AppendixFigS13A_western_PDPNaC1.Tif
- EMBOR-2025-62006V2_SourceDataForAppendix/AppendixFigS13/AppendixFigS13A/AppendixFigS13A_western_PDPNaC1_GAPDH.tif
- EMBOR-2025-62006V2_SourceDataForAppendix/AppendixFigS13/AppendixFigS13B/
- EMBOR-2025-62006V2_SourceDataForAppendix/AppendixFigS13/AppendixFigS13B/AppendixFigS13B_IF_DAPI.tif
- EMBOR-2025-62006V2_SourceDataForAppendix/AppendixFigS13/AppendixFigS13B/AppendixFigS13B_IF_Merge.tif
- EMBOR-2025-62006V2_SourceDataForAppendix/AppendixFigS13/AppendixFigS13B/AppendixFigS13B_IF_PDPNaC1.tif
- EMBOR-2025-62006V2_SourceDataForAppendix/AppendixFigS13/AppendixFigS13B/AppendixFigS13B_IF_untransfected control.tif
- EMBOR-2025-62006V2_SourceDataForAppendix/AppendixFigS13/AppendixFigS13B/AppendixFigS13B_IF_untransfected control_DAPI.tif
- EMBOR-2025-62006V2_SourceDataForAppendix/AppendixFigS13/AppendixFigS13B/AppendixFigS13B_IF_untransfected control_Merge.tif
- EMBOR-2025-62006V2_SourceDataForAppendix/AppendixFigS14/
- EMBOR-2025-62006V2_SourceDataForAppendix/AppendixFigS14/AppendixFigS14_endogenous_ASIC_PDPNaC1_current_rawdata.csv
- EMBOR-2025-62006V2_SourceDataForAppendix/AppendixFigS2/
- EMBOR-2025-62006V2_SourceDataForAppendix/AppendixFigS2/AppendixFigS2A/
- EMBOR-2025-62006V2_SourceDataForAppendix/AppendixFigS2/AppendixFigS2A/AppendixFig2A_featurePlot_blend_source_data.csv
- EMBOR-2025-62006V2_SourceDataForAppendix/AppendixFigS2/AppendixFigS2B/
- EMBOR-2025-62006V2_SourceDataForAppendix/AppendixFigS2/AppendixFigS2B/AppendixFig2B_featurePlot_blend_source_data.csv
- EMBOR-2025-62006V2_SourceDataForAppendix/AppendixFigS2/AppendixFigS2C/
- EMBOR-2025-62006V2_SourceDataForAppendix/AppendixFigS2/AppendixFigS2C/AppendixFig2C_featurePlot_blend_source_data.csv
- EMBOR-2025-62006V2_SourceDataForAppendix/AppendixFigS2/AppendixFigS2D/
- EMBOR-2025-62006V2_SourceDataForAppendix/AppendixFigS2/AppendixFigS2D/AppendixFig2D_featurePlot_blend_source_data.csv
- EMBOR-2025-62006V2_SourceDataForAppendix/AppendixFigS2/AppendixFigS2E/
- EMBOR-2025-62006V2_SourceDataForAppendix/AppendixFigS2/AppendixFigS2E/AppendixFig2E_featurePlot_blend_source_data.csv
- EMBOR-2025-62006V2_SourceDataForAppendix/AppendixFigS2/AppendixFigS2F/
- EMBOR-2025-62006V2_SourceDataForAppendix/AppendixFigS2/AppendixFigS2F/AppendixFig2F_featurePlot_blend_source_data.csv
- EMBOR-2025-62006V2_SourceDataForAppendix/AppendixFigS3/
- EMBOR-2025-62006V2_SourceDataForAppendix/AppendixFigS3/AppendixFigS3_drop diameter vs pH transition time.csv
- EMBOR-2025-62006V2_SourceDataForAppendix/AppendixFigS4/
- EMBOR-2025-62006V2_SourceDataForAppendix/AppendixFigS4/AppendixFigS4A_currve_rawdata.xlsx
- EMBOR-2025-62006V2_SourceDataForAppendix/AppendixFigS4/AppendixFigS4B_normalized current.xlsx
- EMBOR-2025-62006V2_SourceDataForAppendix/AppendixFigS5/
- EMBOR-2025-62006V2_SourceDataForAppendix/AppendixFigS5/AppendixFigS5A/
- EMBOR-2025-62006V2_SourceDataForAppendix/AppendixFigS5/AppendixFigS5A/AppendixFigS5A_cASIC1a_I_V_currve_rawdata.csv
- EMBOR-2025-62006V2_SourceDataForAppendix/AppendixFigS5/AppendixFigS5B/
- EMBOR-2025-62006V2_SourceDataForAppendix/AppendixFigS5/AppendixFigS5B/AppendixFigS5B_cASIC1a_ion_selectivity_P(X)_P(Na).csv
- EMBOR-2025-62006V2_SourceDataForAppendix/AppendixFigS5/AppendixFigS5B/AppendixFigS5B_cASIC1a_reversal_voltage_rawdata.csv
- EMBOR-2025-62006V2_SourceDataForAppendix/AppendixFigS6/
- EMBOR-2025-62006V2_SourceDataForAppendix/AppendixFigS6/AppendixFigS6A/
- EMBOR-2025-62006V2_SourceDataForAppendix/AppendixFigS6/AppendixFigS6A/AppendixFigS6A_chromatogram_data.csv
- EMBOR-2025-62006V2_SourceDataForAppendix/AppendixFigS6/AppendixFigS6A/AppendixFigS6A_western_blot.jpg
- EMBOR-2025-62006V2_SourceDataForAppendix/AppendixFigS6/AppendixFigS6B/
- EMBOR-2025-62006V2_SourceDataForAppendix/AppendixFigS6/AppendixFigS6B/AppendixFigS6B_representative_micrograph.tif
- EMBOR-2025-62006V2_SourceDataForAppendix/AppendixFigS6/AppendixFigS6F/
- EMBOR-2025-62006V2_SourceDataForAppendix/AppendixFigS6/AppendixFigS6F/AppendixFigS6F_FSC_half1_vs_half2.csv
- EMBOR-2025-62006V2_SourceDataForAppendix/AppendixFigS6/AppendixFigS6F/AppendixFigS6F_FSC_model_vs_fullmap.csv
- EMBOR-2025-62006V2_SourceDataForAppendix/AppendixFigS7/
- EMBOR-2025-62006V2_SourceDataForAppendix/AppendixFigS7/AppendixFigS7_PDPNaC1_monomer.pse
- EMBOR-2025-62006V2_SourceDataForAppendix/AppendixFigS8/
- EMBOR-2025-62006V2_SourceDataForAppendix/AppendixFigS8/AppendixFigS8_sequence_alignment.fas
- EMBOR-2025-62006V2_SourceDataForAppendix/AppendixFigS9/
- EMBOR-2025-62006V2_SourceDataForAppendix/AppendixFigS9/AppendixFigS9_WT_mutations_ion_selectivity_P(X)_P(Na).csv
