# Supplementary material for: A proton-gated channel identified in the centipede antenna
Source: EMBO Rep. 2025 Oct 20;26(24):6083–95. doi: 10.1038/s44319-025-00606-2 (PMC12714832; doi:10.1038/s44319-025-00606-2)
Supplement: Supplementary file 10 — SourceDataForAppendix [file 44319_2025_606_MOESM10_ESM.zip › EMBOR-2025-62006V2_SourceDataForAppendix/AppendixFigS1/AppendixFigS1A/AppendixFigS1A_top200_deg_heatmap_rawdata.csv]

p_val	avg_log2FC	pct.1	pct.2	p_val_adj	cluster	gene
7.19E-15	6.340422382	0.012	0	1.58E-10	0	ELOVL3
2.49E-14	2.719497568	0.026	0.005	5.48E-10	0	CYP2J6.1
1.42E-05	1.664252513	0.011	0.003	0.311532798	0	AASS
2.73E-08	1.582994774	0.031	0.012	0.000600546	0	ZCCHC24
0.000370884	1.569365373	0.014	0.006	1	0	SYS1
8.40E-05	1.568257371	0.01	0.003	1	0	SLC1A2
1.08E-25	1.548764367	0.096	0.036	2.38E-21	0	GLRA2.10
4.14E-14	1.483198659	0.07	0.031	9.10E-10	0	SPATA1
4.36E-30	1.461763772	0.101	0.035	9.60E-26	0	SKOR1B
9.35E-07	1.381639121	0.031	0.014	0.020574543	0	GLRA2.14
2.83E-06	1.380865222	0.022	0.009	0.062291431	0	ADRA1A
0.001067602	1.358003579	0.017	0.008	1	0	CHN
6.73E-61	1.287803273	0.188	0.061	1.48E-56	0	LHX3
1.60E-43	1.283337832	0.223	0.104	3.51E-39	0	PLSCR2.2
5.75E-07	1.271888772	0.033	0.015	0.012652762	0	CELF5
8.33E-30	1.265733985	0.144	0.063	1.83E-25	0	HS3ST3B1
0.0006108	1.260922586	0.016	0.007	1	0	PUDP
0.007175044	1.255336512	0.016	0.009	1	0	TMEM45B
1.93E-20	1.246145528	0.084	0.033	4.25E-16	0	HS3ST3B1.1
1.15E-09	1.21568737	0.046	0.02	2.54E-05	0	POU3F2
1.60E-22	1.199137835	0.114	0.051	3.53E-18	0	ENPP4.1
0.001591291	1.191464588	0.015	0.007	1	0	PIGV
0.009018212	1.187627456	0.01	0.004	1	0	FBXO8
0.000343642	1.172113325	0.015	0.006	1	0	CHST1.1
3.33E-30	1.156239765	0.188	0.094	7.34E-26	0	RAB11FIP4A
1.72E-05	1.147768146	0.014	0.005	0.37879638	0	WUN.1
6.76E-06	1.143061622	0.033	0.016	0.14879606	0	POP5
0.004477677	1.130815747	0.017	0.009	1	0	PGAM5
2.00E-17	1.129339465	0.12	0.062	4.41E-13	0	TRPL
0.000453917	1.119331624	0.023	0.012	1	0	PHYH
0.0002597	1.111013179	0.027	0.014	1	0	ANKRD49
0.001381682	1.103727497	0.027	0.016	1	0	LRRC47
1.95E-07	1.101374429	0.039	0.018	0.004300066	0	SLC6A5.7
2.48E-103	1.092275597	0.581	0.333	5.45E-99	0	KCNT2.1
4.16E-51	1.079294315	0.336	0.181	9.15E-47	0	HS3ST3A1
0.000398703	1.054195378	0.033	0.019	1	0	PPM1L
3.02E-258	1.037421006	0.914	0.497	6.65E-254	0	CA10
0.000185149	1.029040968	0.03	0.017	1	0	MUG71
5.78E-06	1.015435833	0.044	0.024	0.127119444	0	ATG101
1.82E-44	1.013715538	0.325	0.183	4.00E-40	0	PDIA5
3.52E-28	1.013406421	0.187	0.095	7.74E-24	0	ETV6
6.72E-102	1.008991009	0.57	0.304	1.48E-97	0	ANO5
0.002198704	0.991827498	0.034	0.022	1	0	KR
0.009024116	0.988959468	0.01	0.004	1	0	HS2ST1.1
0.008520203	0.983640888	0.014	0.008	1	0	MFSD6.2
0.004540517	0.980621234	0.011	0.005	1	0	OGFOD3
0.000102572	0.975173672	0.033	0.018	1	0	NAXD
2.21E-14	0.973970859	0.107	0.057	4.86E-10	0	WNT4
1.44E-09	0.970895517	0.084	0.048	3.17E-05	0	NXNL2.5
4.99E-21	0.968496359	0.147	0.076	1.10E-16	0	DNAH6.2
0.005964365	0.959694664	0.018	0.01	1	0	TPBG.1
6.41E-06	0.956822136	0.049	0.028	0.140971136	0	GNMT
1.97E-74	0.950642877	0.602	0.402	4.32E-70	0	DNAH6.1
1.73E-169	0.93439226	0.821	0.459	3.80E-165	0	ANO4
4.45E-06	0.930957243	0.04	0.022	0.097950234	0	CFAP74
2.07E-68	0.91194608	0.552	0.362	4.56E-64	0	METTL27
0.001940903	0.910937157	0.016	0.008	1	0	MDR49
0.002659952	0.910272207	0.014	0.007	1	0	RNASEH2C
8.48E-09	0.906088547	0.058	0.03	0.000186586	0	DL
3.89E-162	0.903723344	0.862	0.614	8.57E-158	0	KCNT1.1
5.97E-08	0.901612304	0.067	0.038	0.001313419	0	ALDH1L1
0.007798038	0.89755112	0.02	0.012	1	0	CG14621
9.56E-06	0.888946493	0.048	0.028	0.210346824	0	OTOF
0.000112296	0.886400365	0.021	0.01	1	0	WWOX.1
0.001230658	0.884977975	0.021	0.011	1	0	CIB3
0.004508114	0.874831858	0.011	0.005	1	0	TLR4
0.000115088	0.872216559	0.039	0.023	1	0	NDUFAF3
0.000339313	0.867962029	0.038	0.023	1	0	TRUB2
4.60E-25	0.866425746	0.251	0.152	1.01E-20	0	GLRA2.25
4.63E-05	0.861644803	0.028	0.014	1	0	MAD2L1
0.001212403	0.852291324	0.026	0.015	1	0	128up
8.65E-17	8.741468897	0.011	0	1.90E-12	1	kel.5
1.21E-60	4.777906072	0.068	0.005	2.66E-56	1	CP1.1
4.19E-16	4.5253162	0.031	0.005	9.23E-12	1	ACE.6
8.29E-66	4.073227388	0.101	0.013	1.82E-61	1	RAN
2.55E-11	4.058028728	0.015	0.002	5.61E-07	1	GRIK1.1
3.80E-19	3.963843699	0.036	0.006	8.37E-15	1	LAC.2
3.39E-27	3.935202019	0.028	0.002	7.47E-23	1	NRG.2
3.69E-132	3.871609149	0.157	0.013	8.12E-128	1	DNAH1
4.70E-29	3.529547419	0.039	0.004	1.03E-24	1	GBP1.1
1.77E-17	3.487744	0.021	0.002	3.90E-13	1	FDXR
1.46E-49	3.483238913	0.066	0.007	3.21E-45	1	GBP4.1
2.76E-80	3.375055444	0.1	0.009	6.07E-76	1	GLRA2.1
1.12E-10	3.349807166	0.022	0.005	2.47E-06	1	GLRA3.5
2.11E-15	3.306653591	0.014	0.001	4.63E-11	1	Dscam2.61
2.97E-84	3.295197689	0.105	0.009	6.54E-80	1	IFIT3
6.82E-09	3.259628133	0.014	0.002	0.00014997	1	ZNFX1.9
1.78E-36	3.230764065	0.055	0.007	3.92E-32	1	GGH.1
1.71E-11	3.192838693	0.014	0.002	3.76E-07	1	NRG.1
1.67E-26	3.16926108	0.039	0.005	3.67E-22	1	DNAH1.1
7.11E-11	2.932703888	0.014	0.002	1.56E-06	1	AC76E
8.97E-32	2.894401652	0.045	0.005	1.97E-27	1	MB21D1.2
2.86E-77	2.788699623	0.169	0.034	6.28E-73	1	DNM1.1
4.16E-07	2.779733215	0.011	0.002	0.009154347	1	FBXL15.1
7.72E-06	2.779497468	0.01	0.002	0.169812888	1	ADCY2
9.49E-39	2.773317643	0.062	0.008	2.09E-34	1	TNIP2
1.44E-07	2.733093468	0.011	0.002	0.003175554	1	ENPP6.1
1.46E-06	2.727714404	0.031	0.012	0.032050202	1	TRISSINR
4.01E-07	2.702470913	0.012	0.002	0.008832531	1	KIF14.1
5.36E-40	2.602678768	0.059	0.007	1.18E-35	1	GBP7
9.68E-21	2.600751482	0.036	0.006	2.13E-16	1	GLRA4.3
1.13E-40	2.59761535	0.069	0.01	2.49E-36	1	GBP4.2
1.09E-18	2.545295559	0.029	0.004	2.39E-14	1	CG31760
1.31E-92	2.529363646	0.243	0.06	2.88E-88	1	IR25A
1.27E-114	2.521160512	0.244	0.048	2.80E-110	1	ROR1.1
7.78E-06	2.518825087	0.01	0.002	0.171182843	1	ULK1
6.01E-31	2.509013316	0.046	0.006	1.32E-26	1	SLC46A1.2
6.01E-12	2.428021977	0.021	0.003	1.32E-07	1	KLHL12.10
2.43E-10	2.359889904	0.02	0.004	5.34E-06	1	ALKBH3.3
5.00E-47	2.359687351	0.103	0.02	1.10E-42	1	GBP1.3
5.96E-12	2.324867854	0.019	0.003	1.31E-07	1	KCNK3
5.25E-05	2.320892831	0.011	0.003	1	1	CRY1
6.74E-09	2.30168341	0.015	0.003	0.000148253	1	TRMT10C.2
1.30E-36	2.266675711	0.095	0.022	2.86E-32	1	GBP1.7
2.05E-27	2.266545834	0.069	0.016	4.50E-23	1	Dscam2.60
4.63E-08	2.252174519	0.014	0.003	0.001018466	1	PRCP
3.22E-21	2.243553678	0.048	0.01	7.08E-17	1	GBP2
5.26E-14	2.238585703	0.031	0.007	1.16E-09	1	CFAP77
8.37E-07	2.22045737	0.013	0.002	0.018421653	1	KLHL30.12
0.000182793	2.159354066	0.012	0.003	1	1	MPEG1
2.75E-48	2.143726701	0.136	0.034	6.05E-44	1	MB21D1.1
4.99E-06	2.122191118	0.012	0.002	0.109900908	1	TMPRSS11G
5.02E-25	2.106565707	0.048	0.008	1.10E-20	1	SB.2
2.84E-17	2.10501289	0.045	0.011	6.26E-13	1	FAT4.1
6.12E-34	2.104578981	0.113	0.032	1.35E-29	1	KLHL30.5
1.48E-07	2.067900828	0.013	0.002	0.003246512	1	COLEC12
3.78E-05	2.05537367	0.01	0.002	0.830886579	1	AAEL003512.7
1.93E-22	2.030413203	0.053	0.011	4.24E-18	1	ROR1
2.78E-05	2.026257715	0.011	0.002	0.612586546	1	LIPF.13
1.30E-09	2.018145502	0.025	0.006	2.86E-05	1	Tollo.31
8.21E-10	2.015313382	0.018	0.003	1.81E-05	1	NAALAD2.3
1.49E-15	2.012400616	0.031	0.006	3.28E-11	1	GBP1.2
3.18E-12	1.991001637	0.025	0.005	7.00E-08	1	MTH2.6
6.17E-29	1.96567584	0.076	0.018	1.36E-24	1	AFAP1
5.32E-08	1.946569649	0.013	0.002	0.001169819	1	GLRA4.5
1.55E-125	1.933922615	0.392	0.116	3.41E-121	1	CA10.2
6.57E-12	1.928907531	0.032	0.008	1.44E-07	1	MPEG1.8
1.77E-06	1.92575214	0.016	0.004	0.038900909	1	WRAP73
2.44E-07	1.924560019	0.014	0.003	0.005377161	1	GBX2
5.29E-06	1.919184401	0.013	0.003	0.116465511	1	ZNF239
5.30E-05	1.858543923	0.011	0.003	1	1	THAP2.4
1.39E-08	1.844322184	0.027	0.008	0.000306073	1	RARRES3.2
2.59E-08	1.832557184	0.017	0.004	0.00057094	1	THAP2.3
3.28E-26	1.82658302	0.069	0.016	7.21E-22	1	SULF1
3.26E-05	1.801581643	0.022	0.009	0.716463734	1	KLHL9.1
2.86E-06	1.779855677	0.011	0.002	0.062844151	1	CG4928.10
3.79E-38	1.771222733	0.143	0.044	8.34E-34	1	GBP5.1
1.70E-13	1.768920511	0.036	0.009	3.73E-09	1	RCHY1.1
1.18E-31	1.760451451	0.093	0.024	2.59E-27	1	MB21D1
4.17E-13	1.759105604	0.035	0.009	9.17E-09	1	AVPR1A.2
2.34E-79	1.749919324	0.311	0.103	5.15E-75	1	NLRC4.11
6.87E-22	9.850316047	0.014	0	1.51E-17	2	GBP5.2
4.49E-48	8.146464315	0.033	0	9.88E-44	2	SHAKB.3
2.01E-55	6.890640388	0.041	0	4.43E-51	2	SHAKB.5
3.59E-69	6.249085486	0.053	0.001	7.89E-65	2	HIG
0	5.980268703	0.528	0.016	0	2	TRE1
8.89E-35	5.381992458	0.032	0.001	1.95E-30	2	FFAR4
1.07E-143	5.263615547	0.144	0.007	2.36E-139	2	RERG.2
6.38E-13	5.148586066	0.012	0.001	1.40E-08	2	LRFN5
9.61E-14	5.145360269	0.014	0.001	2.11E-09	2	ULK2.1
6.15E-32	4.989543212	0.033	0.002	1.35E-27	2	TMEM246
0	4.752034702	0.371	0.022	0	2	ADAMTS9
2.74E-33	4.696439255	0.031	0.001	6.03E-29	2	LHFPL2
5.05E-13	4.681840174	0.019	0.002	1.11E-08	2	BMPER
3.14E-62	4.5767177	0.08	0.007	6.90E-58	2	BMP5.1
2.15E-18	4.496744945	0.024	0.002	4.74E-14	2	SPON1.1
7.86E-173	4.394572606	0.227	0.022	1.73E-168	2	WNT5B
3.85E-36	4.294329717	0.047	0.004	8.48E-32	2	LRRTM2
3.09E-63	4.276671415	0.09	0.01	6.79E-59	2	ADAMTS3
2.69E-108	4.219808115	0.138	0.012	5.91E-104	2	AQP
2.25E-47	4.126562295	0.055	0.004	4.95E-43	2	COTL1
3.02E-45	4.05967674	0.065	0.007	6.64E-41	2	ETNK1.4
1.16E-145	4.054182356	0.247	0.036	2.56E-141	2	FLNA
1.83E-20	4.051109915	0.035	0.005	4.02E-16	2	DSCAM.8
7.18E-15	3.851903609	0.024	0.003	1.58E-10	2	PGLYRP1.2
3.42E-07	3.804329826	0.01	0.001	0.007523457	2	MRKA
7.33E-12	3.677282074	0.017	0.002	1.61E-07	2	AMPP
5.40E-09	3.671177739	0.011	0.001	0.000118789	2	Dscam2.58
3.12E-07	3.591405638	0.016	0.003	0.00686451	2	EIF1AD
0.000528567	3.583008039	0.01	0.003	1	2	SALM
1.14E-06	3.535352862	0.01	0.001	0.025044544	2	PCNA
2.24E-189	3.481129765	0.333	0.053	4.92E-185	2	CDH23.1
2.46E-09	3.476042672	0.016	0.003	5.41E-05	2	LYSMD3
3.80E-06	3.433381418	0.015	0.004	0.083670872	2	B4GAT1.4
7.82E-21	3.419414424	0.039	0.006	1.72E-16	2	BAMBI
9.10E-10	3.397956048	0.016	0.002	2.00E-05	2	SLC32A1
2.09E-75	3.356906461	0.16	0.029	4.60E-71	2	HDC
4.35E-22	3.301117037	0.044	0.007	9.58E-18	2	KRP5
4.14E-41	3.263377886	0.102	0.022	9.12E-37	2	Dscam2.27
2.41E-10	3.235387539	0.017	0.003	5.30E-06	2	SOX14.1
5.70E-07	3.230506406	0.012	0.002	0.012548839	2	MLC1
3.77E-19	3.219904464	0.042	0.008	8.29E-15	2	Dscam2.57
1.21E-35	3.21425713	0.097	0.022	2.66E-31	2	GRM8
1.34E-16	3.186709477	0.038	0.007	2.95E-12	2	AFMID
1.30E-05	3.109205615	0.014	0.003	0.285512954	2	CLSTN1.1
2.78E-61	3.104550383	0.153	0.033	6.12E-57	2	Dscam2.59
2.15E-12	3.097497029	0.017	0.002	4.74E-08	2	ECHDC1
1.70E-09	3.083106355	0.017	0.003	3.74E-05	2	ARID3A
0.006258875	3.069256596	0.01	0.003	1	2	CHIT1.2
6.65E-09	3.01505344	0.016	0.003	0.000146352	2	ETNK2.10
8.94E-89	3.010209437	0.266	0.072	1.97E-84	2	SLC6A5.2
3.80E-49	2.988970003	0.114	0.022	8.37E-45	2	DIXDC1A
4.38E-05	2.980484893	0.01	0.002	0.962635411	2	NCAPH
3.23E-07	2.9748071	0.016	0.003	0.007102308	2	GLD.19
1.29E-26	2.956762744	0.056	0.01	2.84E-22	2	FRRS1.2
7.74E-08	2.950868082	0.016	0.003	0.001704038	2	PSMC3IP
1.74E-07	2.946640629	0.017	0.004	0.003826833	2	DIB
6.46E-11	2.94090631	0.018	0.003	1.42E-06	2	ROR1.4
1.83E-06	2.90987467	0.013	0.003	0.040325984	2	WDR66.1
1.18E-169	2.88895334	0.474	0.142	2.59E-165	2	PDZRN4
1.72E-35	2.86186835	0.096	0.022	3.78E-31	2	SLPTX5-Sleepless-protein1
1.17E-16	2.847631339	0.043	0.01	2.58E-12	2	WSB1
6.13E-07	2.843617573	0.017	0.004	0.013487856	2	NECAB1
2.81E-44	2.837464923	0.129	0.031	6.19E-40	2	GAS2
1.40E-61	2.835432579	0.161	0.036	3.08E-57	2	CHN1
6.42E-10	2.804915305	0.033	0.01	1.41E-05	2	ECE1.16
2.51E-05	2.802306597	0.011	0.002	0.55134833	2	PDZD4
2.51E-45	2.797893471	0.133	0.033	5.51E-41	2	INSM2
1.56E-09	2.794045424	0.019	0.004	3.43E-05	2	LARP6
0.004569183	2.773429059	0.011	0.004	1	2	GEMIN2
2.43E-21	2.767195955	0.059	0.014	5.35E-17	2	BCO1.4
7.20E-08	2.7371474	0.023	0.006	0.001583971	2	HRASLS
3.10E-05	2.7298105	0.015	0.004	0.68257457	2	HEXB.1
1.15E-13	2.720417752	0.042	0.011	2.53E-09	2	ARHGEF17.1
4.66E-100	2.715639024	0.296	0.079	1.03E-95	2	TMTC4
2.62E-05	2.693625798	0.019	0.006	0.575541496	2	CIPK30
2.15E-12	2.683199327	0.045	0.013	4.74E-08	2	Cdt1
6.42E-07	2.668241704	0.016	0.004	0.014114977	2	CCKAR
3.15E-10	2.667938137	0.029	0.007	6.92E-06	2	SPEF1
1.04E-182	2.65439404	0.588	0.225	2.29E-178	2	PPM1E
3.94E-06	2.652628006	0.015	0.004	0.086768882	2	SB
0.000230286	2.636087654	0.012	0.003	1	2	mcm2
2.26E-11	2.635291334	0.025	0.005	4.98E-07	2	MAN2B1
6.81E-17	2.613176559	0.061	0.018	1.50E-12	2	ZSCAN4.1
5.82E-24	2.593857588	0.085	0.024	1.28E-19	2	NFIL3
4.51E-21	2.571354918	0.076	0.022	9.92E-17	2	RWDD2A
8.57E-71	2.566535326	0.254	0.078	1.89E-66	2	ARHGDIA
3.31E-07	2.565147733	0.03	0.01	0.007292491	2	KLHL20.6
3.34E-07	2.556698071	0.029	0.01	0.007357666	2	CHMP1A
3.61E-21	2.550924779	0.074	0.021	7.94E-17	2	ETNK1.16
4.52E-39	2.547993899	0.178	0.064	9.95E-35	2	RXFP2
2.32E-06	2.546242637	0.029	0.011	0.050987262	2	ABTB2
0.003138522	2.544719624	0.01	0.003	1	2	DYRK2.1
0	2.543739881	0.631	0.108	0	2	STRC
1.39E-16	2.541325633	0.054	0.014	3.06E-12	2	GUK1
6.21E-06	2.536475389	0.016	0.004	0.136730299	2	FAXC
6.03E-07	2.53170293	0.015	0.003	0.013261589	2	DAR1
2.95E-33	2.530450507	0.117	0.033	6.48E-29	2	TSPAN11.2
1.43E-06	2.524724315	0.022	0.006	0.031463285	2	SULT1B1.4
4.42E-17	2.520312811	0.052	0.013	9.73E-13	2	SLC7A8.1
0.009927684	2.511304714	0.012	0.005	1	2	KLHL30.2
4.08E-10	2.505505065	0.031	0.008	8.98E-06	2	CENPK
1.19E-06	2.457994934	0.016	0.004	0.026128031	2	HPGD.3
2.61E-05	2.455428161	0.016	0.005	0.573238569	2	HYDIN
0.000492073	2.454113114	0.015	0.005	1	2	CHEK2
3.02E-30	2.431772286	0.139	0.048	6.65E-26	2	CD109.4
8.70E-60	5.359564286	0.053	0.002	1.91E-55	3	ZIC1
8.58E-135	4.67537538	0.144	0.007	1.89E-130	3	ACE.2
5.48E-13	4.439262805	0.015	0.001	1.21E-08	3	F13B
1.02E-26	4.158275234	0.028	0.001	2.24E-22	3	LMO1
3.57E-76	3.537309953	0.14	0.018	7.86E-72	3	GFI1
4.01E-07	3.338305985	0.011	0.001	0.008829547	3	BP10.12
0	3.198059413	0.618	0.093	0	3	SGF1
2.28E-07	3.184431448	0.01	0.001	0.005008865	3	GSTD1.1
4.82E-11	2.920964158	0.017	0.002	1.06E-06	3	GYC89DA
2.68E-06	2.829244743	0.013	0.002	0.058867224	3	MTH2.7
0.00020441	2.773429087	0.011	0.003	1	3	MBD3
1.15E-09	2.701865584	0.011	0.001	2.54E-05	3	DNAH10.1
7.37E-07	2.69206314	0.015	0.003	0.016222267	3	ara
1.18E-05	2.544902934	0.013	0.002	0.260134477	3	GAA.1
4.55E-05	2.516671409	0.02	0.006	1	3	DECR1
8.60E-12	2.504361906	0.031	0.006	1.89E-07	3	ANPEP.1
1.63E-06	2.494244193	0.021	0.005	0.035937326	3	MELK.1
1.01E-06	2.448747818	0.014	0.002	0.022271148	3	TEPP
0.000187792	2.443220084	0.01	0.002	1	3	C3.3
4.77E-18	2.4274346	0.041	0.007	1.05E-13	3	RFX4
7.63E-23	2.283071265	0.063	0.012	1.68E-18	3	FAM46C
8.15E-06	2.275875747	0.01	0.001	0.179343968	3	GLD.18
2.34E-09	2.275473185	0.029	0.007	5.15E-05	3	WDR66
2.22E-35	2.255165738	0.193	0.067	4.88E-31	3	caup
1.14E-20	2.196655538	0.069	0.016	2.50E-16	3	CYP9E2.1
0.004984971	2.187360083	0.01	0.003	1	3	UGT2B11.1
8.69E-08	2.182976041	0.029	0.008	0.001912034	3	AP5Z1
2.33E-07	2.119964422	0.02	0.004	0.005130607	3	MAP3K3
4.64E-44	2.073998875	0.196	0.057	1.02E-39	3	WNT4
0.002348094	2.051889496	0.01	0.003	1	3	SRSF3.1
0.004996967	1.992308648	0.017	0.007	1	3	HYI.1
0.003462038	1.963288704	0.01	0.003	1	3	WRN.4
0.000599203	1.942803667	0.01	0.002	1	3	EPS8.1
0.000557862	1.937528879	0.011	0.003	1	3	YWRD
0.001856638	1.905814489	0.011	0.003	1	3	SORD
5.57E-14	1.901834255	0.048	0.012	1.23E-09	3	PHYH
0.000587511	1.900039043	0.028	0.012	1	3	TKR99D
6.07E-52	1.884447759	0.239	0.072	1.33E-47	3	GLRA2.9
2.34E-269	1.879711717	0.985	0.531	5.15E-265	3	Dscam2.26
2.64E-18	1.83126954	0.06	0.014	5.80E-14	3	HPGD.1
0.002391487	1.812900829	0.01	0.003	1	3	LIPK
3.33E-20	1.799810105	0.108	0.036	7.33E-16	3	RAP1B
5.52E-20	1.79177127	0.08	0.021	1.21E-15	3	DIRAS1
2.04E-06	1.781468174	0.018	0.004	0.044779012	3	CAD99C
0.006833708	1.768233794	0.011	0.004	1	3	PASK.2
6.13E-06	1.758933706	0.013	0.002	0.134845195	3	HSP70BBB.2
1.90E-05	1.752313685	0.021	0.006	0.418691342	3	LSM5
5.56E-08	1.732601468	0.022	0.005	0.00122415	3	RRM2
1.48E-18	1.722303814	0.074	0.02	3.25E-14	3	IRX2
1.16E-05	1.703542868	0.024	0.007	0.255872492	3	SDHAF3
7.07E-07	1.701688951	0.028	0.008	0.015566316	3	AQP4.1
3.91E-145	9.965001892	0.095	0	8.60E-141	4	TIPIN
3.09E-17	8.340646542	0.01	0	6.79E-13	4	BP10.11
5.02E-15	6.198009894	0.012	0	1.10E-10	4	CLEC10A.1
6.15E-21	5.380207724	0.016	0	1.35E-16	4	DAT
1.59E-225	5.30973746	0.235	0.009	3.50E-221	4	NR2E3
3.15E-13	4.612637054	0.012	0	6.93E-09	4	KLHL30.1
8.42E-12	4.599243754	0.012	0.001	1.85E-07	4	CATSPER3
1.38E-11	4.54726066	0.016	0.001	3.05E-07	4	ADF1.4
3.28E-10	4.479935352	0.014	0.001	7.22E-06	4	CFAP54
1.31E-87	4.466850804	0.144	0.012	2.89E-83	4	NDNF
1.33E-10	4.00863526	0.02	0.002	2.94E-06	4	TMEM218
6.40E-56	3.958655927	0.083	0.006	1.41E-51	4	ARRB1.1
2.82E-09	3.949563446	0.01	0.001	6.21E-05	4	Oamb
1.62E-10	3.881363745	0.01	0	3.56E-06	4	CAD
1.73E-18	3.83046608	0.038	0.005	3.80E-14	4	SLPTX1-CB2-3
3.25E-06	3.791692322	0.01	0.001	0.071483835	4	ADGRL3
2.42E-19	3.761324773	0.049	0.007	5.31E-15	4	DAT.1
1.83E-07	3.709470796	0.01	0.001	0.004026385	4	Dscam2.96
2.45E-19	3.663085938	0.059	0.011	5.38E-15	4	CNRIP1
3.25E-06	3.582933631	0.01	0.001	0.071587174	4	Dscam2.66
2.47E-13	3.581656821	0.016	0.001	5.44E-09	4	TLR2
3.95E-08	3.579643264	0.012	0.001	0.000869884	4	SIFAR.1
2.82E-08	3.455131059	0.01	0.001	0.0006202	4	TBX18
4.07E-10	3.451625497	0.02	0.003	8.96E-06	4	SYCP3
1.71E-134	3.440642941	0.267	0.03	3.77E-130	4	SAD
9.24E-09	3.244465644	0.03	0.007	0.000203307	4	Dscam2.42
7.66E-07	3.151638157	0.018	0.003	0.016861568	4	CELSR1.1
2.21E-41	2.963453738	0.097	0.013	4.86E-37	4	SERTAD4
2.99E-150	2.930625326	0.609	0.176	6.58E-146	4	MPPE1.1
2.81E-62	2.926733134	0.152	0.021	6.19E-58	4	Dscam2.25
9.32E-105	2.868018515	0.354	0.073	2.05E-100	4	ASAH2
3.74E-05	2.811741252	0.016	0.004	0.822339273	4	FOXRED2.1
5.60E-14	2.751728968	0.032	0.005	1.23E-09	4	FAM151B
8.91E-07	2.744290981	0.026	0.006	0.019599888	4	VNN2.1
4.45E-05	2.727313878	0.012	0.002	0.978079612	4	VNN1
0.000123494	2.711208915	0.014	0.003	1	4	PLAT.1
8.87E-07	2.703144905	0.01	0.001	0.019508574	4	NMDAR1.1
3.76E-70	2.699019782	0.217	0.038	8.27E-66	4	Dscam2.24
0.002803352	2.690637291	0.012	0.003	1	4	CUBN.1
0.000269596	2.647439763	0.01	0.002	1	4	HSD3B6
0.008526926	2.630493575	0.012	0.004	1	4	ADCK1
0.000125109	2.599177538	0.014	0.003	1	4	POLR3K
0.002129126	2.598654193	0.01	0.002	1	4	ST14.1
6.14E-06	2.579736854	0.03	0.009	0.135179167	4	HTR4
1.95E-05	2.540067361	0.02	0.005	0.428344977	4	ECEL1.4
1.01E-13	2.528678334	0.053	0.012	2.23E-09	4	SCOP1
0.003803836	2.5080476	0.012	0.004	1	4	CCNE1
0.000636709	2.506447031	0.012	0.003	1	4	SERTAD2
0.000138039	2.490039286	0.01	0.002	1	4	CCND2.1
2.59E-05	2.457297674	0.022	0.006	0.569460061	4	CTH
2.56E-09	2.443446857	0.034	0.008	5.63E-05	4	CEP350.1
4.43E-06	2.427360083	0.012	0.002	0.097414848	4	TOGARAM1
9.16E-05	2.38359775	0.016	0.004	1	4	DAR1
0.000202831	2.382777498	0.014	0.003	1	4	ECE2.6
4.61E-05	2.360821812	0.014	0.003	1	4	KALRN
0.00171689	2.359868251	0.014	0.004	1	4	ENPEP
0.002825025	2.336554666	0.012	0.003	1	4	CHIT1.4
0.002065111	2.326777638	0.012	0.003	1	4	UGT2B7.2
2.77E-05	2.322794635	0.01	0.001	0.60919268	4	CD109.2
0.00216699	2.303990211	0.01	0.002	1	4	ZZZ3
1.76E-07	2.243735266	0.026	0.006	0.003867842	4	HAO1
0.000627356	2.234451698	0.014	0.004	1	4	NDUFB2
4.34E-07	2.220841331	0.026	0.006	0.009553908	4	UBIG.1
2.92E-05	2.209007328	0.018	0.004	0.64314683	4	PPT2
3.51E-10	2.184278687	0.014	0.001	7.73E-06	4	ABCC2
2.17E-10	2.178940968	0.051	0.014	4.77E-06	4	OPN1MW
0.000999466	2.156106429	0.018	0.006	1	4	SPO
1.48E-12	2.137832506	0.081	0.026	3.25E-08	4	KIRREL
1.44E-15	2.116675265	0.109	0.037	3.18E-11	4	NUDT13
0.000645882	2.076942806	0.012	0.003	1	4	DBO.1
1.39E-21	2.074681597	0.144	0.046	3.06E-17	4	SLC1A3
0.000447464	2.069241477	0.014	0.004	1	4	HERC4
0.005351488	2.058256169	0.016	0.006	1	4	NUDT18
0.006421047	2.056381493	0.016	0.006	1	4	ALPL.2
0.000448037	2.053342288	0.02	0.006	1	4	MELTF
2.24E-06	2.048108914	0.03	0.009	0.049250244	4	MASTL
0.0071508	1.998778817	0.024	0.011	1	4	TIC32
0.000419565	1.991946442	0.012	0.003	1	4	TRYP1
0.000273064	1.975319355	0.01	0.002	1	4	CIB1.1
0.000153102	1.96472181	0.012	0.002	1	4	B4GAT1.3
0.000340922	1.953731999	0.034	0.014	1	4	Dscam2.41
1.66E-05	1.931801903	0.04	0.015	0.365961124	4	BPFT-4
6.04E-12	1.921914425	0.087	0.03	1.33E-07	4	Dscam2.43
0.002857821	1.893653071	0.012	0.003	1	4	HMCN1.27
0.000555506	1.889717049	0.022	0.008	1	4	NCAPG2
0.001023066	1.889660605	0.016	0.005	1	4	ush
3.18E-08	1.888359733	0.063	0.023	0.000700091	4	PIWIL1.9
7.95E-93	10.66594077	0.058	0	1.75E-88	5	MRC1.7
1.55E-26	9.493715419	0.016	0	3.41E-22	5	MRC1.6
3.29E-192	9.327718812	0.124	0	7.24E-188	5	SLC17A8
0	9.16358764	0.434	0.018	0	5	KLHL17.5
5.59E-39	8.902938864	0.024	0	1.23E-34	5	SLC17A8.1
5.34E-134	8.42180049	0.09	0	1.17E-129	5	GLRA1.2
0	8.119371223	0.971	0.045	0	5	B3GNT5.1
0	7.813409721	0.36	0.002	0	5	SLC17A6.1
0	7.159846635	0.992	0.036	0	5	SLC17A6.2
0	6.972896036	0.442	0.008	0	5	GLRA2.6
2.04E-158	6.901201734	0.122	0.001	4.50E-154	5	B3GALT5.1
0	6.818812471	0.46	0.015	0	5	PKD1L2.3
2.16E-77	6.387247079	0.058	0.001	4.76E-73	5	PRSS55.1
2.60E-10	5.857578668	0.011	0	5.71E-06	5	GREM1
0	5.750377181	0.505	0.032	0	5	PKD1L2.1
0	5.388437745	0.72	0.034	0	5	RND3.1
5.45E-09	4.812455626	0.011	0.001	0.000119885	5	ASPM
5.86E-08	4.751135322	0.011	0.001	0.001289635	5	KCP.2
1.84E-302	4.746902187	0.31	0.009	4.04E-298	5	LCCH3
6.19E-28	4.605158522	0.032	0.001	1.36E-23	5	GLRA2.5
3.97E-05	4.464337236	0.013	0.002	0.874616481	5	CACNG5
5.12E-14	4.401860698	0.016	0.001	1.13E-09	5	MMEL1.6
5.35E-88	4.294281005	0.122	0.006	1.18E-83	5	LCCH3.1
5.43E-55	4.282464721	0.098	0.008	1.19E-50	5	GLRA2.17
1.42E-18	4.036157317	0.032	0.003	3.12E-14	5	CCKAR.2
3.53E-227	4.023407813	0.349	0.022	7.77E-223	5	WDR86
9.65E-21	3.92799682	0.021	0.001	2.12E-16	5	SPON2
2.92E-31	3.891003738	0.034	0.001	6.42E-27	5	ECE1.6
0	3.849167157	0.96	0.116	0	5	MECOM
4.42E-97	3.792187699	0.212	0.021	9.73E-93	5	BAIAP2.2
0	3.78147582	0.661	0.068	0	5	GRIN3A
2.87E-160	3.75481095	0.296	0.024	6.33E-156	5	KCNIP4
3.13E-48	3.735192133	0.066	0.003	6.90E-44	5	DPEP1
1.87E-06	3.72108144	0.011	0.001	0.041244126	5	HCF.1
1.88E-06	3.713535764	0.011	0.001	0.041319262	5	NS1.20
0	3.521797792	0.897	0.117	0	5	RBM38
3.31E-43	3.510360703	0.082	0.007	7.29E-39	5	KIRREL3.1
3.06E-168	3.409248757	0.413	0.049	6.74E-164	5	CCKAR.3
0	3.398903571	0.873	0.143	0	5	HMCN1.8
1.16E-150	3.378138501	0.275	0.022	2.55E-146	5	ARRDC2
6.65E-64	3.373619492	0.169	0.021	1.46E-59	5	TRHR
1.23E-14	3.318100303	0.019	0.001	2.70E-10	5	BTBD2.1
3.98E-07	3.280559966	0.011	0.001	0.00875287	5	SLC39A3.2
0.000227155	3.223091292	0.013	0.003	1	5	ZNF35
0.004331525	3.217260024	0.013	0.004	1	5	LIPF.4
6.91E-06	3.105056928	0.011	0.001	0.152044822	5	LRP5.4
1.29E-21	3.077290426	0.053	0.006	2.83E-17	5	TRPA1.3
0.000119796	3.040050147	0.011	0.002	1	5	PTER
5.31E-05	3.037613799	0.011	0.001	1	5	NLRP3.3
3.06E-42	3.037258613	0.132	0.02	6.74E-38	5	CACNG7
0.001766671	3.004499423	0.013	0.003	1	5	CELSR1
7.69E-13	2.982225521	0.029	0.003	1.69E-08	5	COQ2
7.89E-10	2.973767267	0.019	0.002	1.74E-05	5	CRP.6
0.000244122	2.970548642	0.011	0.002	1	5	PHYPADRAFT-61094.2
1.90E-06	2.96883862	0.011	0.001	0.041848908	5	ECE1.9
2.09E-05	2.968631137	0.011	0.001	0.458911408	5	DEGS1.1
4.75E-192	2.925280648	0.595	0.097	1.05E-187	5	MYRIP
8.40E-83	2.903492948	0.214	0.026	1.85E-78	5	DBP
1.40E-15	2.895446197	0.034	0.004	3.09E-11	5	AVR4.2
3.01E-07	2.894035983	0.016	0.002	0.006618107	5	DRAM2
1.19E-06	2.871984731	0.019	0.003	0.026220847	5	SV2C
4.17E-05	2.847211664	0.013	0.002	0.916790713	5	AGMO
8.21E-20	2.840165665	0.069	0.012	1.81E-15	5	SRAS
3.48E-60	2.837860516	0.153	0.018	7.66E-56	5	GLIS3
2.08E-43	8.387972421	0.029	0	4.59E-39	6	B3GALT1.1
2.30E-236	7.456990747	0.174	0.001	5.06E-232	6	GLRA3.4
4.80E-54	6.990934462	0.041	0	1.06E-49	6	ARA1.1
6.18E-102	6.655957161	0.079	0.001	1.36E-97	6	NACHRALPHA1.1
5.81E-308	6.433596133	0.35	0.012	1.28E-303	6	PKD1L2.5
7.05E-65	6.17881533	0.062	0.001	1.55E-60	6	A4GALT.2
0	6.090532818	0.368	0.01	0	6	PKD1L2.4
1.93E-302	6.050419148	0.409	0.021	4.25E-298	6	PKD1L2.2
4.64E-236	5.975634999	0.521	0.057	1.02E-231	6	oxt
3.05E-14	5.791167234	0.018	0.001	6.72E-10	6	EXO1
1.44E-17	5.552250718	0.015	0	3.17E-13	6	LRRC23.1
2.57E-19	5.087755399	0.018	0	5.66E-15	6	FUCTA.9
1.07E-53	4.933009423	0.124	0.012	2.36E-49	6	PKD1L2.6
5.57E-10	4.766293697	0.012	0.001	1.22E-05	6	CHIT1
6.63E-56	4.747088441	0.074	0.003	1.46E-51	6	LRRC23
4.52E-13	4.669317202	0.018	0.001	9.95E-09	6	AR.1
3.24E-43	4.479029753	0.05	0.002	7.12E-39	6	TR2
0	4.365337787	0.662	0.059	0	6	CNGA3
9.80E-165	4.317388023	0.247	0.014	2.16E-160	6	Lac
4.54E-12	4.302270667	0.018	0.001	9.99E-08	6	PROC.1
1.92E-10	4.269113859	0.018	0.001	4.22E-06	6	ACE
4.67E-300	4.251062988	0.476	0.03	1.03E-295	6	SIX6
1.94E-143	4.250128745	0.3	0.027	4.27E-139	6	At5g06550
3.93E-18	4.105253136	0.035	0.003	8.64E-14	6	DDR2.1
3.14E-14	4.000201938	0.018	0.001	6.91E-10	6	PLA2G2E
7.74E-09	3.950845922	0.012	0.001	0.000170215	6	GLCA.3
3.60E-09	3.898995628	0.015	0.001	7.93E-05	6	PGLYRP1
0	3.796540998	0.926	0.119	0	6	RBM38
1.24E-146	3.71566998	0.421	0.057	2.72E-142	6	CBFA2T3
7.15E-110	3.655908121	0.2	0.015	1.57E-105	6	GLRB.1
3.29E-128	3.63540774	0.326	0.037	7.24E-124	6	SNUPN
1.23E-20	3.556342151	0.038	0.003	2.70E-16	6	GLRB.2
2.14E-97	3.52318569	0.176	0.013	4.71E-93	6	SCNN1B
1.59E-13	3.515925351	0.015	0.001	3.51E-09	6	KLHL21.1
4.41E-06	3.497578882	0.015	0.002	0.096996717	6	SLC6A3
2.18E-33	3.451450008	0.068	0.006	4.79E-29	6	AVPR1A
7.36E-15	3.348091062	0.035	0.004	1.62E-10	6	AVR4.2
1.22E-267	3.295324746	0.703	0.091	2.69E-263	6	CA10.1
2.68E-14	3.290816847	0.029	0.003	5.89E-10	6	ECE1.4
1.70E-116	3.278603113	0.274	0.028	3.74E-112	6	WDR86
1.41E-16	3.241883912	0.041	0.005	3.10E-12	6	GLUCLALPHA.1
4.11E-17	3.231302403	0.038	0.004	9.04E-13	6	NXNL2.10
4.51E-06	3.231093909	0.015	0.002	0.099204882	6	ZNFX1.8
3.28E-79	3.224766303	0.371	0.079	7.21E-75	6	MINDY4B
2.71E-07	3.203724572	0.024	0.004	0.005954403	6	TMEM60
7.16E-08	3.15943967	0.029	0.005	0.001575133	6	MRC2.2
1.14E-37	3.14745563	0.1	0.012	2.52E-33	6	DDR2.2
6.17E-11	3.142647549	0.015	0.001	1.36E-06	6	CHST1
1.43E-05	3.135582524	0.012	0.001	0.314937073	6	PLG
1.44E-73	3.125405826	0.235	0.033	3.17E-69	6	TTLL13
0.009626748	3.116817829	0.012	0.003	1	6	WRN.2
6.34E-28	3.079454241	0.076	0.009	1.39E-23	6	ZNFX1.4
5.06E-06	3.079351298	0.012	0.001	0.11141957	6	SLC16A14.2
8.95E-237	3.047793371	0.809	0.15	1.97E-232	6	HMCN1.8
5.07E-06	3.027813108	0.012	0.001	0.111608139	6	ACSF2.16
1.83E-58	3.022558079	0.141	0.015	4.02E-54	6	GLRA1.3
6.00E-07	2.997504375	0.018	0.002	0.013209434	6	CHT10.2
9.80E-15	2.959574092	0.053	0.009	2.16E-10	6	KIRREL3.1
0.000289443	2.895074961	0.012	0.002	1	6	GAL3ST1.3
1.43E-22	2.891145812	0.115	0.025	3.15E-18	6	TRHR
0.000288419	2.871787614	0.015	0.003	1	6	GAA
1.24E-16	7.105400955	0.012	0	2.74E-12	7	GLD.13
4.82E-78	6.749930561	0.064	0.001	1.06E-73	7	SLC18B1.4
0	6.724849413	0.9	0.027	0	7	GLRA2.13
9.81E-35	6.717709699	0.03	0.001	2.16E-30	7	ADGRL3.1
2.80E-24	6.658115979	0.021	0	6.16E-20	7	PER.1
1.62E-60	6.578128842	0.046	0	3.55E-56	7	CYP301A1.2
3.33E-34	6.266313258	0.033	0.001	7.33E-30	7	WSCD1
4.81E-48	6.011776231	0.04	0.001	1.06E-43	7	FGFR3
0	5.817283338	0.271	0.004	0	7	KCNIP4.1
8.04E-14	5.801816922	0.012	0	1.77E-09	7	NGFR
2.13E-34	5.701515253	0.049	0.002	4.69E-30	7	ECE1.8
0	5.255966398	0.413	0.015	0	7	GLRB
1.71E-12	5.05507056	0.018	0.001	3.77E-08	7	BTBD2.1
4.21E-84	4.635307316	0.146	0.01	9.26E-80	7	DAW1
4.41E-256	4.421832197	0.511	0.046	9.70E-252	7	SMYD3.2
2.51E-11	4.282911302	0.015	0.001	5.53E-07	7	TGFBI.1
3.60E-120	4.275248056	0.195	0.012	7.92E-116	7	MSTN.1
5.23E-69	4.228387966	0.079	0.003	1.15E-64	7	ECEL1.4
7.43E-194	4.184717974	0.301	0.017	1.63E-189	7	LMO1.1
3.94E-09	4.167897309	0.012	0.001	8.66E-05	7	CART.4
3.42E-08	4.146101508	0.012	0.001	0.000753169	7	OTOP2.3
1.93E-11	4.123585244	0.021	0.002	4.25E-07	7	NRG.13
5.68E-23	4.005939265	0.04	0.003	1.25E-18	7	SLC18B1.5
8.67E-07	3.999123965	0.012	0.001	0.019083594	7	KIAA1161.1
5.82E-68	3.906700261	0.131	0.01	1.28E-63	7	GLUCLALPHA.2
8.51E-09	3.820775816	0.036	0.007	0.000187253	7	Dscam2.85
7.09E-28	3.773790314	0.079	0.01	1.56E-23	7	ATPALPHA
1.32E-73	3.722765382	0.158	0.014	2.91E-69	7	GLRA1.3
6.64E-252	3.715329364	0.681	0.093	1.46E-247	7	NEUROD1
1.98E-13	3.714404435	0.024	0.002	4.35E-09	7	CYP4C3
2.85E-253	3.703223994	0.833	0.167	6.27E-249	7	RBPJ
6.66E-09	3.660873939	0.021	0.002	0.000146596	7	C2
7.17E-88	3.583340794	0.191	0.017	1.58E-83	7	GLIS3
1.59E-63	3.579663243	0.158	0.017	3.50E-59	7	GLRB.1
2.67E-10	3.543445506	0.012	0.001	5.88E-06	7	PXDN.2
4.17E-07	3.526016341	0.015	0.002	0.009171343	7	MGAM.1
1.70E-07	3.503875154	0.021	0.003	0.003744567	7	RBM12.1
9.10E-06	3.483465388	0.018	0.003	0.200275701	7	SULT1C4.2
2.18E-105	3.42589823	0.249	0.025	4.80E-101	7	ARRDC2
3.23E-22	3.404983541	0.061	0.007	7.10E-18	7	GAL3ST2
1.76E-81	3.399788654	0.213	0.024	3.86E-77	7	RST
1.05E-23	3.368846492	0.052	0.005	2.32E-19	7	SLPTX1-CB2-3
2.31E-05	3.345947564	0.012	0.002	0.508774266	7	NLRC4.10
4.24E-05	3.312653807	0.021	0.005	0.933723722	7	MOCOS.2
5.61E-108	3.302309584	0.304	0.037	1.23E-103	7	GAL3ST1.6
9.09E-06	3.250335523	0.012	0.001	0.199969566	7	GINS3
9.22E-09	3.242162115	0.015	0.001	0.000202868	7	CYP9E2
1.94E-06	3.240121864	0.021	0.004	0.042747339	7	OCA2
6.56E-07	3.234673362	0.021	0.003	0.014444656	7	SLC16A12.20
7.27E-84	3.21149614	0.234	0.028	1.60E-79	7	NPHS1.3
4.03E-73	3.162161694	0.222	0.029	8.86E-69	7	Sgk3
2.21E-12	3.068693025	0.03	0.003	4.87E-08	7	MPEG1
1.99E-06	3.049720273	0.021	0.004	0.04371755	7	MLH1.2
0.000160073	3.035473371	0.021	0.005	1	7	ABCA3.3
2.88E-228	3.030074172	0.982	0.32	6.34E-224	7	NPHS1.2
1.92E-08	3.018187072	0.018	0.002	0.000422373	7	CDC45
1.27E-71	3.014224115	0.264	0.042	2.79E-67	7	FKBP14
7.00E-209	3.003408678	0.587	0.074	1.54E-204	7	DOK7.2
4.28E-81	2.99915193	0.222	0.026	9.41E-77	7	GLRA2.23
2.92E-06	2.962018091	0.018	0.003	0.064180704	7	HECTD4.3
3.99E-21	2.870557614	0.085	0.015	8.79E-17	7	ADAMTS13
2.33E-05	2.865837944	0.012	0.002	0.513351762	7	SFXN5
2.98E-05	2.839499147	0.021	0.004	0.6566321	7	AASS
1.26E-65	2.833573576	0.234	0.036	2.78E-61	7	GLRA4.4
0.003017997	2.810639425	0.015	0.004	1	7	Dscam2.102
5.33E-81	11.52279384	0.05	0	1.17E-76	8	TBX20.1
1.18E-18	9.775698235	0.011	0	2.59E-14	8	kel.1
1.18E-18	9.575965055	0.011	0	2.59E-14	8	Ror
0	9.18206017	0.479	0.002	0	8	RX1
5.02E-30	9.159629486	0.018	0	1.10E-25	8	SGK1
1.18E-18	9.081641627	0.011	0	2.59E-14	8	RIMS2.2
1.36E-206	8.802365743	0.143	0.001	2.99E-202	8	GDF10
1.18E-18	8.773028145	0.011	0	2.59E-14	8	Dscam2.69
1.18E-18	8.455370222	0.011	0	2.59E-14	8	C2CD6
1.18E-18	8.378159417	0.011	0	2.59E-14	8	F9.3
1.18E-18	8.362109627	0.011	0	2.59E-14	8	APOD.1
1.18E-18	8.310481999	0.011	0	2.59E-14	8	FMRFa
1.18E-18	8.290797327	0.011	0	2.59E-14	8	MAMDC4
2.40E-24	8.209914283	0.014	0	5.28E-20	8	DSCAM.14
1.77E-30	8.180704911	0.021	0	3.90E-26	8	ro
1.78E-119	7.791893814	0.093	0.001	3.91E-115	8	Dscam2.64
2.00E-09	7.579668451	0.011	0	4.41E-05	8	SLC16A1.2
5.66E-177	7.388722929	0.196	0.005	1.25E-172	8	NACHRA9
2.81E-11	7.043966944	0.011	0	6.17E-07	8	TLL1.3
1.30E-23	6.827182234	0.025	0.001	2.87E-19	8	CALCR
8.38E-245	6.529559483	0.546	0.051	1.84E-240	8	BEST3
2.81E-11	6.445520759	0.011	0	6.17E-07	8	SLPTX5-pse
7.62E-14	6.424854147	0.014	0	1.68E-09	8	PDE11A.1
2.29E-99	6.264013605	0.082	0.001	5.03E-95	8	CALCRL.1
4.39E-149	6.242857663	0.136	0.002	9.66E-145	8	ITGA8
0	6.223385369	0.918	0.055	0	8	DNER
0	6.139072321	0.771	0.032	0	8	TEK
1.00E-10	6.104635813	0.014	0.001	2.20E-06	8	GLD.56
1.49E-29	5.99648129	0.036	0.001	3.29E-25	8	GYC88E
1.13E-246	5.964751129	0.261	0.006	2.48E-242	8	SYT17
2.21E-30	5.730305505	0.079	0.008	4.87E-26	8	SLC22A6.1
2.13E-17	5.727081577	0.021	0.001	4.68E-13	8	LRRC24.1
6.98E-136	5.715518419	0.218	0.012	1.54E-131	8	NGB
4.82E-14	5.690317757	0.011	0	1.06E-09	8	TSSK4
5.47E-53	5.655123134	0.079	0.004	1.20E-48	8	TBX20
2.46E-25	5.603728512	0.032	0.001	5.42E-21	8	TMC3
9.87E-43	5.559614666	0.054	0.002	2.17E-38	8	Dscam2.94
9.75E-48	5.488057301	0.05	0.001	2.15E-43	8	CG45057
2.84E-11	5.484480313	0.011	0	6.25E-07	8	RSPO3
9.53E-217	5.456596456	0.311	0.014	2.10E-212	8	RDL.6
8.42E-99	5.419909926	0.104	0.002	1.85E-94	8	GLUCLALPHA.6
2.56E-06	5.398748769	0.011	0.001	0.056285549	8	CGREF1
9.66E-15	5.395594143	0.018	0.001	2.13E-10	8	VSX2
1.32E-171	5.379269533	0.204	0.006	2.91E-167	8	IF.2
4.27E-08	5.363424566	0.011	0.001	0.000938602	8	ADF1.2
1.10E-47	5.249267636	0.046	0.001	2.42E-43	8	NETO2.1
7.92E-26	5.175375144	0.025	0.001	1.74E-21	8	MCMDC2
4.82E-21	5.158942493	0.021	0.001	1.06E-16	8	Skeletor.1
8.69E-44	5.13337082	0.068	0.003	1.91E-39	8	RND3
1.95E-20	5.101324572	0.043	0.003	4.29E-16	8	LAC.3
9.48E-15	4.998605397	0.061	0.01	2.09E-10	8	CCKAR.8
4.30E-08	4.936719266	0.011	0.001	0.000947083	8	PDE11A
2.03E-09	4.89247912	0.011	0	4.46E-05	8	UVOP
5.51E-16	4.877709739	0.021	0.001	1.21E-11	8	SLC16A14.2
2.03E-09	4.83607203	0.011	0	4.46E-05	8	ABCG1.5
4.73E-10	4.777113481	0.021	0.002	1.04E-05	8	GLRA3.2
1.35E-287	4.76648413	0.332	0.01	2.97E-283	8	ANK1
9.92E-14	4.748523755	0.021	0.001	2.18E-09	8	LRRC15.3
3.69E-101	4.724900828	0.111	0.003	8.11E-97	8	PTPRQ
6.01E-95	4.654425436	0.132	0.006	1.32E-90	8	PAX8
7.73E-44	4.618228687	0.075	0.004	1.70E-39	8	TTPAL
6.64E-181	4.578906694	0.321	0.02	1.46E-176	8	GAL3ST1.7
2.03E-09	4.574359295	0.011	0	4.46E-05	8	SLC17A5.2
1.04E-53	4.558155749	0.093	0.006	2.29E-49	8	SLC26A11.2
1.08E-81	4.480711441	0.118	0.005	2.38E-77	8	GABBR2.1
2.75E-58	4.406957169	0.143	0.013	6.04E-54	8	CSPG4
3.94E-61	4.394900669	0.179	0.02	8.67E-57	8	Dscam2
3.59E-16	4.394260007	0.014	0	7.91E-12	8	B4GAT1
2.56E-20	8.708295888	0.012	0	5.63E-16	9	FUCTC
2.56E-20	7.856435599	0.012	0	5.63E-16	9	SLC6A7
2.78E-12	6.38085496	0.012	0	6.11E-08	9	FIBCD1.3
2.76E-12	5.951320392	0.012	0	6.08E-08	9	AMPP.1
6.72E-45	5.7692827	0.039	0.001	1.48E-40	9	LRP6.4
2.70E-15	5.351577965	0.012	0	5.93E-11	9	BP10.4
9.82E-08	5.324008561	0.012	0.001	0.002161611	9	HTR2B
0.000674418	4.902014627	0.012	0.002	1	9	HEBP2
1.51E-09	4.695641531	0.016	0.001	3.33E-05	9	TTPAL.12
1.91E-07	4.324308517	0.016	0.001	0.004194723	9	SULT1C4.7
0.000372893	4.304643789	0.012	0.002	1	9	SLC10A2
3.43E-13	4.190279995	0.016	0.001	7.55E-09	9	CYP2R1
1.96E-07	4.151678254	0.016	0.001	0.004311425	9	NS1.15
2.84E-12	4.106131614	0.012	0	6.25E-08	9	GRM3
9.99E-08	4.056166284	0.012	0.001	0.002198931	9	UNC93A.1
3.53E-05	4.022521261	0.012	0.001	0.776535271	9	KLHL25.2
8.20E-09	4.011408313	0.012	0.001	0.000180382	9	FR
7.06E-07	3.899545657	0.012	0.001	0.01553221	9	SLC18B1.6
1.05E-08	3.740939648	0.02	0.002	0.000230556	9	VAT1
3.25E-160	3.620127344	0.398	0.035	7.15E-156	9	HS3ST3B1.1
1.20E-05	3.582649039	0.012	0.001	0.265036238	9	F9.2
3.57E-05	3.443179359	0.012	0.001	0.785170742	9	KLHL3
1.05E-11	3.426471094	0.016	0.001	2.32E-07	9	CGREF1
1.07E-111	3.397632785	0.535	0.104	2.35E-107	9	MYRF
3.14E-21	3.366713055	0.051	0.004	6.91E-17	9	GPR158.3
7.69E-13	3.294954245	0.027	0.002	1.69E-08	9	HEMK1
3.40E-06	3.171505814	0.012	0.001	0.074818845	9	ABRA
0.005696345	3.145576459	0.012	0.002	1	9	GUCY2F
8.90E-05	3.103456286	0.02	0.004	1	9	AIRC
3.42E-06	3.082767009	0.012	0.001	0.075324542	9	BETA1
1.10E-08	3.058882942	0.02	0.002	0.000243079	9	NXNL2
4.92E-09	3.045098407	0.023	0.002	0.000108188	9	LIP3.1
0.000124901	3.011040814	0.016	0.002	1	9	URH1.1
6.27E-10	2.980230041	0.023	0.002	1.38E-05	9	BGLA.2
8.09E-06	2.966071028	0.02	0.003	0.177971878	9	MRC2.1
1.53E-06	2.911755375	0.039	0.009	0.033568451	9	TIM9A
0.005741227	2.904632449	0.012	0.002	1	9	GLD.7
8.84E-05	2.872004159	0.012	0.001	1	9	PGLYRP1
3.64E-05	2.855595946	0.012	0.001	0.801239797	9	CSMD3.3
0.001851318	2.790516833	0.012	0.002	1	9	CBY1
0.000479997	2.758088405	0.02	0.004	1	9	NUBPL.1
0.00047043	2.752919904	0.023	0.006	1	9	MPP7.2
0.000195653	2.736109118	0.012	0.002	1	9	ANK3
0.007903205	2.717631646	0.012	0.003	1	9	LIPF.17
9.54E-08	2.696443069	0.02	0.002	0.002098028	9	ZC3H10.2
6.58E-08	2.692842501	0.023	0.003	0.00144701	9	PXDN
4.12E-05	2.648550038	0.016	0.002	0.906077293	9	VP.10
0.000331193	2.585213063	0.016	0.003	1	9	PXK
0.000193235	2.57664409	0.012	0.002	1	9	ABCG4.7
9.09E-11	2.489971397	0.043	0.007	2.00E-06	9	ALDH1B1
0.006819614	2.481861258	0.02	0.006	1	9	ZNF181
0.000184851	2.479909705	0.02	0.004	1	9	U-SLPTX7-like-partial
5.61E-05	2.463656594	0.027	0.006	1	9	DPY19L1.1
6.38E-06	2.448571823	0.035	0.008	0.140352125	9	Dscam2.30
4.39E-05	2.439595642	0.051	0.017	0.966175931	9	DUSP3.1
4.30E-235	13.19850591	0.145	0	9.47E-231	10	SCNN1G
2.14E-109	11.44206872	0.067	0	4.71E-105	10	GRIK3.2
4.54E-280	11.37266936	0.179	0	9.99E-276	10	GLUCLALPHA.7
1.21E-28	10.13445676	0.017	0	2.65E-24	10	PLCXD2
2.91E-192	9.700073499	0.134	0	6.40E-188	10	GLRA2.20
0	8.923104777	0.659	0.008	0	10	ETV1
1.24E-19	8.817199237	0.011	0	2.74E-15	10	PCIF1
1.24E-19	8.527763322	0.011	0	2.74E-15	10	AGAP007347
1.21E-28	8.508347384	0.017	0	2.65E-24	10	NS1.4
0	8.284395876	0.587	0.004	0	10	GLRA2.18
8.80E-39	7.57931599	0.028	0	1.94E-34	10	SENP8.1
3.45E-33	6.909396909	0.028	0	7.59E-29	10	GRID1.1
5.35E-116	6.689086052	0.101	0.001	1.18E-111	10	FEZF2.1
2.27E-88	6.534042002	0.095	0.002	4.99E-84	10	GRID1
8.11E-37	6.506917633	0.034	0	1.78E-32	10	ROST.5
0	6.138008334	0.877	0.033	0	10	DACH1
2.65E-13	6.1124881	0.011	0	5.83E-09	10	SLCO3A1
3.25E-08	6.032856574	0.011	0	0.000714784	10	ARV1
0	5.940071144	0.905	0.04	0	10	DACH1.1
0	5.920577557	0.385	0.009	0	10	GYC32E
1.60E-87	5.60852409	0.117	0.003	3.52E-83	10	GLRA2.3
2.13E-144	5.586276901	0.201	0.006	4.69E-140	10	MMEL1
3.97E-37	5.417952683	0.039	0.001	8.74E-33	10	GLRA3.1
6.40E-131	5.409485859	0.207	0.007	1.41E-126	10	MME
2.53E-81	5.371201441	0.101	0.002	5.58E-77	10	GRIK2.1
3.25E-08	5.295807546	0.011	0	0.000714784	10	MAP1LC3C
3.63E-66	5.289192434	0.112	0.004	7.99E-62	10	PLIN3.1
9.20E-09	5.258459518	0.017	0.001	0.00020253	10	LRP4.5
1.12E-16	5.235283068	0.022	0.001	2.47E-12	10	ADCY8.1
5.48E-17	5.226446164	0.034	0.002	1.20E-12	10	TRPA1
9.03E-05	5.185191746	0.011	0.001	1	10	GLD.52
8.88E-19	5.115835825	0.022	0.001	1.95E-14	10	GLIPR2
6.55E-11	5.02946166	0.017	0.001	1.44E-06	10	CYP2J6
2.65E-13	4.945455935	0.011	0	5.83E-09	10	F10.5
9.03E-05	4.870829623	0.011	0.001	1	10	TBC1D25
1.70E-11	4.619398878	0.022	0.001	3.73E-07	10	GHSR.1
5.59E-08	4.511382342	0.017	0.001	0.001229532	10	ADAM10.6
5.74E-177	4.507512571	0.48	0.036	1.26E-172	10	MGAM.2
3.72E-59	4.32774374	0.134	0.008	8.19E-55	10	RARRES3.2
1.86E-41	4.321172887	0.101	0.006	4.10E-37	10	TRPA1.3
9.48E-09	4.320457598	0.017	0.001	0.000208556	10	NLRP12
2.60E-05	4.242436355	0.011	0.001	0.572425374	10	SCCPDH
8.16E-71	4.21724287	0.274	0.03	1.80E-66	10	NPHS1
4.93E-07	4.206161472	0.022	0.002	0.010846425	10	GLRA2.5
0.000247132	4.204471182	0.011	0.001	1	10	A4GALT.1
5.57E-15	4.201468581	0.022	0.001	1.23E-10	10	NAGA.2
3.32E-08	4.199085689	0.011	0	0.000730835	10	SLC22A15B
1.72E-11	4.185334541	0.022	0.001	3.78E-07	10	PHM.2
0.000498163	4.166209754	0.017	0.003	1	10	URH1.1
7.35E-32	4.088662903	0.089	0.007	1.62E-27	10	GFI1B.1
0.000562959	4.077500786	0.011	0.001	1	10	TTLL9
2.74E-06	4.076854362	0.017	0.001	0.060234846	10	PLG
2.76E-99	4.070241407	0.201	0.01	6.07E-95	10	KCNIP3
1.80E-25	9.233834889	0.015	0	3.96E-21	11	Tollo.42
4.40E-13	7.727092836	0.015	0	9.67E-09	11	CYP2M1
3.88E-28	7.351354103	0.022	0	8.54E-24	11	Tollo.38
3.24E-17	6.541650185	0.015	0	7.13E-13	11	DCHS1
7.11E-19	6.288211578	0.022	0	1.56E-14	11	SLC1A3.1
1.43E-22	5.960249467	0.022	0	3.14E-18	11	FABG.4
1.13E-12	5.752238332	0.022	0.001	2.49E-08	11	WWOX
2.10E-10	5.60798255	0.022	0.001	4.63E-06	11	SESB
0	5.577648553	0.537	0.015	0	11	GRID1.2
1.01E-07	5.567887077	0.015	0.001	0.002226344	11	DNM1.4
9.71E-295	5.511826515	0.507	0.016	2.14E-290	11	GLRA2.2
1.57E-224	5.340005423	0.353	0.009	3.46E-220	11	DDR2.2
4.53E-13	4.920883832	0.015	0	9.96E-09	11	ACSBG2.6
2.16E-133	4.833874164	0.294	0.013	4.75E-129	11	ADAMTS13
1.40E-10	4.822547968	0.015	0	3.08E-06	11	SERPINB1B
1.48E-09	4.798270516	0.022	0.001	3.25E-05	11	SPATA4
1.51E-09	4.79716981	0.022	0.001	3.32E-05	11	U-SLPTX15-Ssm-3f
1.03E-07	4.723793926	0.015	0.001	0.002263576	11	U-SLPTX11-Ssm3a-2
1.12E-153	4.689567985	0.441	0.027	2.48E-149	11	GLRA2.19
1.17E-19	4.666991051	0.029	0.001	2.57E-15	11	MKX
3.24E-17	4.624388255	0.015	0	7.13E-13	11	SLPTX1-CB2-4
7.58E-49	4.608647604	0.088	0.003	1.67E-44	11	DDR2.1
4.13E-06	4.440485247	0.015	0.001	0.090886566	11	A2R.1
2.18E-10	4.351030454	0.022	0.001	4.79E-06	11	LRP6.5
8.01E-09	4.200872308	0.022	0.001	0.000176165	11	MYO5B.6
4.18E-06	4.194801056	0.015	0.001	0.092055339	11	ACSF2.5
8.73E-07	4.183530035	0.022	0.002	0.019211102	11	LSM8
4.26E-113	4.176117179	0.353	0.024	9.37E-109	11	Dscam2.25
3.16E-165	4.101949279	0.551	0.041	6.96E-161	11	Dscam2.24
0.000106578	4.089198452	0.015	0.001	1	11	POMGNT2
2.06E-06	4.009143517	0.022	0.002	0.04535479	11	BTBD3.4
1.04E-07	3.940047011	0.015	0.001	0.002291894	11	ALKBH2.1
5.31E-40	3.93677949	0.088	0.004	1.17E-35	11	U-SLPTX9-Ssm2a-1
4.21E-06	3.913227413	0.015	0.001	0.092645109	11	PHOX2B
4.82E-36	3.908642951	0.169	0.017	1.06E-31	11	SCNN1B
6.68E-09	3.895439259	0.015	0.001	0.000146899	11	SPZ
9.79E-16	3.837246353	0.037	0.002	2.15E-11	11	LIPF.16
2.15E-11	3.786149725	0.022	0.001	4.72E-07	11	PHM.1
1.27E-16	3.778024371	0.037	0.002	2.79E-12	11	VAT1
0.000229572	3.767525707	0.015	0.001	1	11	FASN
1.86E-14	3.736028757	0.044	0.003	4.08E-10	11	GRID1
6.68E-09	3.677890223	0.015	0.001	0.000146899	11	ZFPL1
1.08E-06	3.672775224	0.029	0.003	0.023785812	11	FER
4.48E-05	3.660474005	0.015	0.001	0.984809337	11	FOLH1.1
4.17E-06	3.651966963	0.015	0.001	0.091761803	11	SLC1A6.1
1.32E-36	3.638818602	0.118	0.008	2.90E-32	11	GLRA4.3
6.23E-06	3.631243084	0.037	0.006	0.137122782	11	TUBGCP4
0.000442314	3.570506245	0.015	0.002	1	11	ACAN.2
1.17E-07	3.538503025	0.022	0.002	0.002567791	11	SGSM1.3
3.52E-08	3.525424229	0.022	0.001	0.000775038	11	GINS3
2.92E-10	3.494030789	0.029	0.002	6.43E-06	11	PCED1A.1
1.19E-07	3.493118842	0.022	0.002	0.002618997	11	SDR16C5
4.22E-06	3.476844523	0.015	0.001	0.092941357	11	RhTxInnerGene-Testis
4.57E-06	3.44945749	0.022	0.002	0.100522038	11	DCUN1D4.1
2.30E-11	3.418780081	0.037	0.003	5.06E-07	11	U-SLPTX7-Ssm2a-like2-pse
0.001272505	3.416880693	0.015	0.002	1	11	ARSI
0.005726055	3.407451181	0.015	0.002	1	11	FZD8
0.000229572	3.400128795	0.015	0.001	1	11	CDK1
4.52E-05	3.398127245	0.015	0.001	0.995057437	11	RPRD1B.1
4.44E-05	3.392358465	0.015	0.001	0.975924414	11	SLC17A5
3.43E-27	9.976660955	0.016	0	7.55E-23	12	LUL4.2
3.43E-27	9.957663438	0.016	0	7.55E-23	12	LRP4.6
3.78E-35	8.518550972	0.031	0	8.32E-31	12	PLEKHA6
0	8.363439585	0.63	0.008	0	12	PKD1
4.52E-30	7.597193431	0.024	0	9.94E-26	12	MYS.1
5.99E-182	7.486900319	0.126	0	1.32E-177	12	GLRA3.3
5.96E-14	6.804802826	0.016	0	1.31E-09	12	IGFALS.4
3.34E-15	6.656970809	0.024	0.001	7.35E-11	12	SLC16A12B
2.02E-57	6.613250605	0.055	0.001	4.45E-53	12	DOP1R1
3.44E-36	6.235950167	0.039	0.001	7.58E-32	12	B3GNT6.2
3.26E-12	5.979545861	0.024	0.001	7.18E-08	12	LRP4.9
4.06E-24	5.893483707	0.024	0	8.93E-20	12	GLD.37
2.20E-52	5.66436825	0.11	0.004	4.84E-48	12	TRPC7
3.31E-12	5.65675019	0.024	0.001	7.28E-08	12	PXT.15
7.35E-07	5.559626584	0.024	0.002	0.016162184	12	FLT1.2
2.57E-17	5.483915888	0.024	0.001	5.66E-13	12	SFXN5.1
4.10E-24	5.409254516	0.024	0	9.01E-20	12	RASSF9
6.15E-14	5.326797019	0.016	0	1.35E-09	12	CAPAR
2.83E-11	5.29537075	0.016	0	6.22E-07	12	CALCRLA.2
3.22E-08	5.150486178	0.016	0.001	0.000709053	12	Dscam2.21
1.92E-09	5.096340758	0.024	0.001	4.23E-05	12	ZSWIM7.3
1.02E-20	5.060219943	0.047	0.002	2.25E-16	12	ECE1.6
1.60E-13	4.997066386	0.024	0.001	3.52E-09	12	HEPHL1
1.66E-06	4.961124465	0.016	0.001	0.036442274	12	CLEC17A
2.86E-11	4.882710355	0.016	0	6.30E-07	12	FRS2
7.32E-20	4.882509789	0.047	0.002	1.61E-15	12	PXDN.1
1.72E-09	4.82573438	0.016	0.001	3.78E-05	12	W
6.15E-14	4.804778654	0.016	0	1.35E-09	12	USP1
6.64E-06	4.800198545	0.016	0.001	0.146012813	12	ALPHATUB85E
1.53E-23	4.779702342	0.071	0.004	3.36E-19	12	CAD99C
1.64E-34	4.774691872	0.189	0.022	3.60E-30	12	GNRHR
2.86E-11	4.721460277	0.016	0	6.30E-07	12	DSCAML1.1
5.07E-15	4.720435962	0.031	0.001	1.12E-10	12	NCAPG.1
6.62E-06	4.686004074	0.016	0.001	0.145564828	12	GLD.14
2.95E-07	4.622155875	0.016	0.001	0.006492584	12	MTHFS
2.75E-47	4.600703181	0.205	0.019	6.05E-43	12	ANK1
2.92E-07	4.57133106	0.016	0.001	0.00641758	12	B3GALT1.7
3.52E-15	4.528282903	0.024	0.001	7.75E-11	12	CCNF.1
7.12E-09	4.528057791	0.047	0.006	0.000156588	12	ATRNL1.1
3.35E-10	4.507026543	0.024	0.001	7.37E-06	12	SUPT6H.4
4.25E-48	4.505708172	0.094	0.003	9.36E-44	12	LAC.3
2.99E-07	4.449518897	0.016	0.001	0.006568433	12	SVEP1.3
1.67E-06	4.392447646	0.016	0.001	0.036692968	12	PHOX2B
1.55E-09	4.38558755	0.039	0.004	3.41E-05	12	NUAK1.1
1.77E-29	4.332778838	0.055	0.002	3.90E-25	12	B3GAT3
0.000153727	4.316413337	0.031	0.006	1	12	SLC17A5.3
3.01E-07	4.314285013	0.016	0.001	0.006619475	12	ZNF3
0.000242013	4.188398867	0.016	0.002	1	12	ABCG4.7
3.27E-08	4.18061027	0.016	0.001	0.000718568	12	SNAP25
1.06E-06	4.165111071	0.047	0.008	0.023297235	12	NETO2
1.73E-09	4.145265617	0.016	0.001	3.80E-05	12	SLC8B1.11
1.70E-06	4.114224502	0.016	0.001	0.037455039	12	DSCAM.21
7.52E-76	4.083856812	0.331	0.03	1.65E-71	12	DBP
0.00024097	4.082485389	0.016	0.002	1	12	PSPH
3.30E-49	4.077646636	0.142	0.008	7.27E-45	12	CFAP77
3.03E-07	3.964447624	0.016	0.001	0.006670899	12	KIF4.2
3.52E-10	3.963289101	0.024	0.001	7.74E-06	12	CYP3A41A.2
1.00E-12	3.924734567	0.047	0.004	2.20E-08	12	LAMA1.1
3.39E-08	3.923360124	0.024	0.002	0.000745803	12	NOTUM
3.45E-12	3.913612528	0.024	0.001	7.59E-08	12	MOCOS.3
2.86E-11	3.905856014	0.016	0	6.30E-07	12	PDSS1
3.05E-07	3.902854577	0.024	0.002	0.006713403	12	prp5
5.83E-125	3.881104648	0.504	0.043	1.28E-120	12	BARHL1.1
3.66E-05	3.794851703	0.024	0.003	0.805282296	12	BTBD19
1.75E-09	3.786707775	0.016	0.001	3.84E-05	12	SERPINB4.1
7.09E-52	3.781942401	0.252	0.025	1.56E-47	12	GLUCLALPHA.3
1.89E-29	3.76942102	0.205	0.03	4.15E-25	12	LAMA1
5.43E-05	3.737487676	0.016	0.001	1	12	KCP.3
0.004703436	3.662345391	0.024	0.005	1	12	GRIP1
6.68E-06	3.613643272	0.016	0.001	0.146912742	12	BRCA2.1
6.96E-06	3.608089056	0.024	0.002	0.153068899	12	SERPINB1.7
2.95E-61	10.57974544	0.037	0	6.50E-57	13	DMRT1Y
2.00E-41	10.21138941	0.024	0	4.41E-37	13	CRYL1.1
2.00E-41	9.577535063	0.024	0	4.41E-37	13	DCAF8
1.55E-21	8.594371486	0.012	0	3.40E-17	13	CYP4C3.4
4.66E-46	7.702057572	0.037	0	1.02E-41	13	HCC
0	7.395412824	0.939	0.018	0	13	PDPNaC1
0	6.572806217	0.695	0.017	0	13	NETO2.3
4.13E-21	6.25752305	0.024	0	9.08E-17	13	ANK3.2
4.92E-17	6.170493133	0.024	0	1.08E-12	13	CYP3A5
2.59E-14	5.970646853	0.024	0.001	5.69E-10	13	ADAM10.5
4.23E-21	5.825552381	0.024	0	9.30E-17	13	ADK
2.61E-14	5.718654666	0.024	0.001	5.74E-10	13	ARSB.3
1.14E-18	5.665457288	0.037	0.001	2.52E-14	13	LRG1
4.62E-27	5.383182523	0.049	0.001	1.02E-22	13	G6PD
4.03E-06	5.26660854	0.012	0	0.088570017	13	DUSP3.4
2.74E-14	5.082907541	0.024	0.001	6.02E-10	13	ULK2
4.53E-05	5.018960667	0.012	0.001	0.997606542	13	CA6
8.00E-09	4.904473733	0.024	0.001	0.000176	13	GLD.44
6.38E-07	4.875443115	0.024	0.001	0.014038154	13	ACSF2.16
9.60E-10	4.857751659	0.024	0.001	2.11E-05	13	GRCC10
7.40E-08	4.751969886	0.012	0	0.001627564	13	THAP4.1
6.38E-07	4.719669825	0.024	0.001	0.014038154	13	TMEM45A
4.05E-06	4.677346073	0.012	0	0.089116748	13	ACSF2.15
4.57E-22	4.65724097	0.073	0.003	1.01E-17	13	PDLIM4
1.80E-29	4.582418311	0.049	0.001	3.96E-25	13	Dscam2.52
2.10E-05	4.525022135	0.024	0.002	0.462879036	13	GOLGA1
6.94E-05	4.444712647	0.024	0.002	1	13	LIPF.9
4.08E-06	4.320029592	0.012	0	0.089666714	13	SERPINB1.13
0.000234217	4.275129052	0.012	0.001	1	13	dimm
3.04E-20	4.249002463	0.049	0.002	6.69E-16	13	CPN2.3
7.25E-11	4.193904802	0.024	0.001	1.59E-06	13	PICOT.3
6.24E-10	4.175421821	0.037	0.002	1.37E-05	13	PARP4.2
0.003712523	4.15273434	0.012	0.001	1	13	FAAH2
1.89E-06	4.147012195	0.024	0.002	0.041554043	13	CG8399.1
6.55E-07	4.091326101	0.024	0.001	0.014403203	13	ABCG1.7
7.77E-20	4.071097569	0.061	0.003	1.71E-15	13	GLD.8
1.04E-05	3.972130287	0.024	0.002	0.228986402	13	LRRC4B.4
6.62E-07	3.949079854	0.024	0.001	0.014562438	13	MTERF5.6
2.29E-06	3.944289901	0.037	0.004	0.050372681	13	mt-nad4l
0.00185662	3.932348248	0.012	0.001	1	13	Tollo.40
6.31E-35	3.925862828	0.268	0.029	1.39E-30	13	ARA1.3
1.00E-09	3.913167258	0.024	0.001	2.20E-05	13	HECTD4.14
2.28E-06	3.90792948	0.037	0.004	0.050141122	13	ANOS1
4.69E-07	3.887972886	0.037	0.003	0.010315571	13	CCT2.2
4.08E-06	3.873268799	0.012	0	0.089666714	13	KUG
0.000236143	3.872270589	0.012	0.001	1	13	ETNK1.10
2.46E-12	3.854679635	0.024	0.001	5.42E-08	13	DCTN1.16
7.01E-05	3.788010709	0.024	0.002	1	13	CG10671
0.001467046	3.73765462	0.024	0.003	1	13	SERPINB9
1.72E-12	3.730830696	0.037	0.002	3.78E-08	13	DPEP1.1
1.63E-12	3.728121449	0.073	0.007	3.60E-08	13	VIAF
3.68E-06	3.719990934	0.037	0.004	0.081021893	13	ara
0.001868036	3.687177798	0.012	0.001	1	13	MTH
4.04E-05	3.64765806	0.024	0.002	0.889454141	13	ABCG1.8
4.62E-05	3.642671373	0.012	0.001	1	13	COL2A1
3.62E-45	11.14395004	0.027	0	7.96E-41	14	MFSD6B.1
3.62E-45	11.13676316	0.027	0	7.96E-41	14	egh.6
2.04E-23	10.53585589	0.013	0	4.48E-19	14	SERPINB8.1
2.04E-23	10.53024423	0.013	0	4.48E-19	14	CHRNB4
3.62E-45	10.4258118	0.027	0	7.96E-41	14	ENPEP.1
2.04E-23	10.10195509	0.013	0	4.48E-19	14	SLC45A2
2.04E-23	9.913285765	0.013	0	4.48E-19	14	LIPH
5.69E-79	9.242479328	0.08	0.001	1.25E-74	14	SLPTX1-CB2-1
2.93E-12	8.334701563	0.013	0	6.44E-08	14	FEM1C.2
2.10E-30	8.100189987	0.027	0	4.62E-26	14	BP10.5
1.49E-18	7.990368444	0.027	0	3.27E-14	14	moody.1
1.67E-08	7.77701631	0.013	0	0.000366771	14	SLPTX1-CB2-4
2.14E-30	7.56205967	0.027	0	4.70E-26	14	CYP3A11.2
1.49E-18	7.533470473	0.027	0	3.27E-14	14	TL.2
2.19E-25	7.521192404	0.04	0.001	4.82E-21	14	LRRC15
8.63E-128	7.511828509	0.133	0.001	1.90E-123	14	CYP2J2.1
5.96E-29	7.428279525	0.04	0.001	1.31E-24	14	Tollo.22
2.19E-25	7.353843409	0.04	0.001	4.82E-21	14	PTPRB.1
1.40E-15	7.2603876	0.027	0.001	3.08E-11	14	CYP2U1.25
5.42E-23	7.22031756	0.027	0	1.19E-18	14	MTH2.11
1.61E-35	7.123245627	0.053	0.001	3.54E-31	14	TGFBI.3
1.67E-08	7.051185734	0.013	0	0.000366771	14	F10.5
5.27E-23	6.997940888	0.027	0	1.16E-18	14	PvTx-miu-SLPTX14-m1a-1
1.40E-15	6.985766476	0.027	0.001	3.08E-11	14	ATF3
1.11E-33	6.895839246	0.04	0	2.43E-29	14	CG8399.2
1.31E-06	6.830682348	0.013	0	0.028827927	14	ToxinLike-TLG1-1
1.84E-05	6.830652788	0.013	0.001	0.404893955	14	UGT1A10
1.31E-06	6.816650856	0.013	0	0.028827927	14	SLC46A3
1.40E-15	6.724997628	0.027	0.001	3.08E-11	14	Tollo.14
1.31E-06	6.574113406	0.013	0	0.028827927	14	HAND2
1.15E-33	6.546187788	0.04	0	2.53E-29	14	CLVS2
2.35E-37	6.545235937	0.08	0.002	5.18E-33	14	SERPINB1.7
2.85E-42	6.507488874	0.067	0.001	6.26E-38	14	CYP2D26
3.30E-67	6.500112475	0.12	0.002	7.26E-63	14	FRRS1.1
1.19E-14	6.278593311	0.04	0.001	2.62E-10	14	PNLIPRP2.2
2.12E-25	6.236405326	0.053	0.001	4.68E-21	14	UGT2A2
1.45E-18	6.227121216	0.04	0.001	3.18E-14	14	six1b
4.22E-26	6.214375164	0.067	0.002	9.28E-22	14	FMO5.8
9.80E-67	6.213314505	0.227	0.01	2.16E-62	14	NOX5
1.89E-13	6.196737824	0.027	0.001	4.15E-09	14	inx1.1
1.33E-10	6.193602941	0.027	0.001	2.93E-06	14	MTH2.13
1.05E-31	6.184774256	0.107	0.005	2.31E-27	14	ADAM10.9
1.00E-18	6.176995845	0.053	0.002	2.20E-14	14	CAPAR.1
0.000108794	6.145714685	0.013	0.001	1	14	U-SLPTX12-Ssm1g
1.31E-22	6.144589318	0.04	0.001	2.88E-18	14	MTH2.9
1.43E-12	6.07372598	0.067	0.005	3.14E-08	14	CAPAR.2
1.33E-10	6.068561305	0.027	0.001	2.93E-06	14	ABCG5
4.87E-17	6.06293456	0.04	0.001	1.07E-12	14	TXN
1.62E-07	5.975010082	0.027	0.001	0.003574466	14	KAT2A.1
1.33E-09	5.969825844	0.027	0.001	2.93E-05	14	ACSF2.4
8.27E-24	5.961264429	0.067	0.002	1.82E-19	14	FAAH2.1
1.84E-05	5.954726861	0.013	0.001	0.404893955	14	CYP2C37
1.04E-91	5.941597936	0.493	0.037	2.29E-87	14	SERPINB3.3
8.80E-09	5.936650798	0.027	0.001	0.000193724	14	CRISPLD2
1.33E-10	5.906464479	0.027	0.001	2.93E-06	14	UGT2B10
1.33E-09	5.893439988	0.027	0.001	2.93E-05	14	SULT1B1.3
1.33E-10	5.889397395	0.027	0.001	2.93E-06	14	RAB32.1
1.31E-06	5.818237544	0.013	0	0.028827927	14	ACSF2.7
1.17E-27	5.802272021	0.107	0.005	2.58E-23	14	SLC15A1
1.56E-110	5.797602246	0.44	0.023	3.43E-106	14	NPAS3
1.33E-09	5.786905845	0.027	0.001	2.93E-05	14	PHM.1
9.22E-16	5.784997352	0.04	0.001	2.03E-11	14	SQOR
1.84E-05	5.773361003	0.013	0.001	0.404893955	14	GST1.1
1.68E-08	5.767713856	0.013	0	0.000370076	14	PM20D2.9
1.00E-23	5.746292117	0.2	0.023	2.20E-19	14	SVR
9.27E-66	5.725411544	0.2	0.008	2.04E-61	14	OLF413.1
7.00E-71	5.721868561	0.267	0.013	1.54E-66	14	TFAP2E
5.99E-52	5.660033774	0.24	0.015	1.32E-47	14	XDH.6
1.31E-06	5.620488353	0.013	0	0.028827927	14	TL.7
1.09E-40	5.618081613	0.133	0.006	2.39E-36	14	SLCO1A5
1.32E-06	5.607647034	0.013	0	0.029022469	14	ABCC1.4
1.33E-09	5.595667051	0.027	0.001	2.93E-05	14	BETA1
1.54E-18	5.584375995	0.04	0.001	3.39E-14	14	SLC16A12.12
9.22E-16	5.559758484	0.04	0.001	2.03E-11	14	FAAH2A.6
1.05E-42	5.554566828	0.187	0.011	2.30E-38	14	DUOX.2
6.46E-17	5.535763855	0.053	0.002	1.42E-12	14	Novel-11
7.67E-12	5.527225684	0.027	0.001	1.69E-07	14	SLC16A12.18
3.92E-22	5.493138966	0.08	0.004	8.63E-18	14	NNMT.2
8.31E-15	5.480251392	0.053	0.003	1.83E-10	14	UGT2B14
1.85E-05	5.468170973	0.013	0.001	0.407077284	14	UGT8.1
1.39E-06	5.460425413	0.027	0.002	0.030592669	14	KLHL17.4
5.27E-08	5.456796412	0.04	0.003	0.001159684	14	SLC46A1.5
