# Supplementary material for: A proton-gated channel identified in the centipede antenna
Source: EMBO Rep. 2025 Oct 20;26(24):6083–95. doi: 10.1038/s44319-025-00606-2 (PMC12714832; doi:10.1038/s44319-025-00606-2)
Supplement: Supplementary file 10 — SourceDataForAppendix [file 44319_2025_606_MOESM10_ESM.zip › EMBOR-2025-62006V2_SourceDataForAppendix/AppendixFigS1/AppendixFigS1C/AppendixFigS1C_DEG_ENaC_NJ_tree.nwk]

(((((((((((ASIC1_MOUSE:0.00098064,ASIC1_RAT:0.00092051)0.9990:0.00888041,ASIC1_HUMAN:0.01013099)1.0000:0.04125841,ASIC1_CHICK:0.05304632)1.0000:0.09861188,ASIC1A_DANRE:0.15518770)0.9200:0.01945210,ASIC1C_DANRE:0.17242561)0.9910:0.02112393,(ASIC2_DANRE:0.13672491,(ASIC2_HUMAN:0.00432183,(ASIC2_MOUSE:0.00086178,ASIC2_RAT:0.00109134)0.9460:0.00349067)1.0000:0.12401728)1.0000:0.06319894)1.0000:0.05292450,(ASIC3_HUMAN:0.08629042,(ASIC3_MOUSE:0.01899637,ASIC3_RAT:0.01754210)1.0000:0.06687887)1.0000:0.16446236)0.9030:0.01482496,(ASIC4_HUMAN:0.01320561,(ASIC4_MOUSE:0.00492609,ASIC4_RAT:0.00620564)0.9450:0.00720256)1.0000:0.24957587)1.0000:0.09786966,(((HyNaC6:0.13036914,HyNaC7:0.12850352)1.0000:0.16317837,HyNaC2:0.28173875)1.0000:0.06301835,(HyNaC8:0.25218143,(HyNaC4:0.19968218,(HyNaC9:0.18235614,(HyNaC10:0.16851486,(HyNaC3:0.07462884,HyNaC11:0.07643499)1.0000:0.09435939)0.7760:0.01480912)0.5980:0.01167094)1.0000:0.05818747)1.0000:0.09608430)0.9620:0.01778283)0.9450:0.01858857,(((((MEC4_CAEEL:0.28854640,MEC10_CAEEL:0.28982350)1.0000:0.04028707,DEG1_CAEEL:0.33272595)0.8060:0.00927128,DEL1_CAEEL:0.33247147)1.0000:0.05183424,(AkFaNaC:0.17053641,CaFaNaC:0.16712592)1.0000:0.22749888)0.4560:0.00343635,(((((((betaENaC_MOUSE:0.03260831,betaENaC_RAT:0.03267832)1.0000:0.05396944,betaENaC_HUMAN:0.08569372)1.0000:0.04914902,betaENaC_SHEEP:0.14388506)1.0000:0.10270002,betaENaC_XENLA:0.23233938)0.9660:0.02246449,betaENaC_NEOFS:0.25625130)1.0000:0.07785141,(gammaENaC_HUMAN:0.09926351,(gammaENaC_MOUSE:0.01560894,gammaENaC_RAT:0.01516029)1.0000:0.08103754)1.0000:0.23217956)0.9800:0.01465499,(deltaENaC_HUMAN:0.33112340,(alphaENaC_NEOFS:0.25965715,(alphaENaC_XENLA:0.22481841,(alphaENaC_CHICK:0.21680748,(alphaENaC_CAVPO:0.14673659,((alphaENaC_HUMAN:0.09410039,alphaENaC_BOVIN:0.09755339)0.9780:0.02962119,(alphaENaC_MOUSE:0.03949726,alphaENaC_RAT:0.04032857)1.0000:0.08304372)0.9350:0.02551343)1.0000:0.07002424)0.8460:0.01061657)1.0000:0.03382250)1.0000:0.05965768)0.9980:0.03129440)1.0000:0.04173878)0.6240:0.00610091)0.9970:0.01482458,(PDPNaC1:0.41379950,BRTNaC1:0.41729970)0.9410:0.01872754,((((PPK20:0.35364754,PPK21:0.34738338)0.6820:0.01479197,PPK19:0.36518258)0.5850:0.00817473,(PPK7:0.33843709,PPK14:0.35647817)0.9270:0.03227215)0.9930:0.03338156,((((PPK10:0.38315427,PPK23:0.37147536)0.6910:0.01269150,PPK25:0.40149697)0.3230:0.00177041,(PPK13:0.36570821,PPK15:0.37734735)0.7290:0.01523940)0.8730:0.02057183,(((PPK:0.33108881,PPK26:0.32671261)1.0000:0.05578048,(PPK12:0.33254540,PPK28:0.32856571)1.0000:0.05515575)0.4360:0.00617450,((PPK11:0.37868390,PPK16:0.37131610)0.6170:0.01241198,((PPK6:0.39838681,PPK18:0.41021534)0.2930:0.00284342,(PPK27:0.39080808,(PPK22:0.34302253,PPK24:0.34541031)0.9990:0.05311350)0.4290:0.00724599)0.3530:0.00643103)0.3110:0.00533072)0.1900:0.00277413)0.2880:0.00309270)0.8790:0.01259624);
