# Supplementary material for: A proton-gated channel identified in the centipede antenna
Source: EMBO Rep. 2025 Oct 20;26(24):6083–95. doi: 10.1038/s44319-025-00606-2 (PMC12714832; doi:10.1038/s44319-025-00606-2)
Supplement: Supplementary file 10 — SourceDataForAppendix [file 44319_2025_606_MOESM10_ESM.zip › EMBOR-2025-62006V2_SourceDataForAppendix/AppendixFigS1/FigS1D/AppendixFigS1D_BRTNaC1_151426_alignment.fas]

>BRTNaC1
MAPSAYALDRSSVPSGKPRLMEGAESKARAGARKIH-HLKIHGFDRVFGPGTHRWQRALWFAGVVFCFGISAHQIAMHVLDYLSEPVAVRIDFVAQNELRIPEITVCPRIFQQNTIFTDMVEKQGIDKMKFLDLIDRPEYDIMAVWNLSRIFSDNVSCSAHEGSSIISGSYVDPNMSQPHLVYTTSGQCINIPASRPLIYRGVNTFVRITDSQPRNLDEVRPEAIQIYFHEHHHAHLSRYLTGLRGYIVPIANPFAFSIRFTQINYANKTDSPCVDSEEYAACVEDFIEQRIYEKAQ--VQCRLPYM--RPKLPLCSTPTDARKIFVATDDVIQNFEKESS-CKRKCEETLYIVEFMHLFERSNISIDMSVYFAYNYIQVATEYLTYTLRGLLSDIGGVLGLFLGICILSVIEVFEVVI-------FSLQRVLCNEDKKQQNNE
>151426
-------MSNSNVET----FFKSSSEKNKNNFKEISCCFKISNEERSL-PFQLIWSGII----IISCIGMFWNVVENIKLYFYSSP-SVKFEYIKNDSLYFPAITICPFLLNWNPFFTESISFFP-EMNDIFEIIETNEYDMLYLWNKTDEYFQYDDSYVYQDALIEEDEFDRSSIIPNTEIMSVSGKCHMYSLEEPVYIGNAIPNILIVYNHSKIYKDKWIKVLIHSIEDKLTSHFFAINVGVDSLLQQMTE-VNFQV-IQKINL-NLSNNPCLFPEEVDKCFKKCLDNFMFKDLSRIHKCRLPFMDYPPDIPYCNY-TNFPQMYTRFNKILKGFNKTNCLCPRKCRETRYEIQYQFNIGGFNNQTFIKIT-SRNSITLETEYWSYNFYSLLSDIGGSLGLFLGASILSMCEIMQKILRNFCMYSLSLKNRVLSRNSVHKINY
