# Supplementary material for: A proton-gated channel identified in the centipede antenna
Source: EMBO Rep. 2025 Oct 20;26(24):6083–95. doi: 10.1038/s44319-025-00606-2 (PMC12714832; doi:10.1038/s44319-025-00606-2)
Supplement: Supplementary file 10 — SourceDataForAppendix [file 44319_2025_606_MOESM10_ESM.zip › EMBOR-2025-62006V2_SourceDataForAppendix/AppendixFigS10/AppendixFigS10C/AppendixFigS10C_Leu369ANAP_currve.csv]

Time (s)	Current (A)
0	-7.25E-11
0.00005	-7.07E-11
0.0001	-6.94E-11
0.00015	-7.07E-11
0.0002	-7.00E-11
0.00025	-6.75E-11
0.0003	-6.50E-11
0.00035	-6.44E-11
0.0004	-6.38E-11
0.00045	-6.19E-11
0.0005	-6.19E-11
0.00055	-6.32E-11
0.0006	-6.50E-11
0.00065	-6.50E-11
0.0007	-6.32E-11
0.00075	-6.00E-11
0.0008	-6.19E-11
0.00085	-6.00E-11
0.0009	-5.88E-11
0.00095	-5.63E-11
0.001	-6.19E-11
0.00105	-6.63E-11
0.0011	-6.57E-11
0.00115	-6.50E-11
0.0012	-6.19E-11
0.00125	-6.00E-11
0.0013	-6.19E-11
0.00135	-6.63E-11
0.0014	-7.00E-11
0.00145	-6.88E-11
0.0015	-6.50E-11
0.00155	-6.44E-11
0.0016	-6.38E-11
0.00165	-6.50E-11
0.0017	-6.50E-11
0.00175	-6.44E-11
0.0018	-6.32E-11
0.00185	-6.25E-11
0.0019	-6.32E-11
0.00195	-6.19E-11
0.002	-6.50E-11
0.00205	-6.82E-11
0.0021	-6.94E-11
0.00215	-6.88E-11
0.0022	-6.69E-11
0.00225	-6.69E-11
0.0023	-6.50E-11
0.00235	-6.50E-11
0.0024	-6.63E-11
0.00245	-6.88E-11
0.0025	-6.94E-11
0.00255	-6.82E-11
0.0026	-6.63E-11
0.00265	-6.75E-11
0.0027	-6.88E-11
0.00275	-7.19E-11
0.0028	-7.57E-11
0.00285	-7.57E-11
0.0029	-7.32E-11
0.00295	-7.19E-11
0.003	-7.13E-11
0.00305	-7.00E-11
0.0031	-6.94E-11
0.00315	-7.19E-11
0.0032	-7.57E-11
0.00325	-7.88E-11
0.0033	-7.94E-11
0.00335	-8.19E-11
0.0034	-8.00E-11
0.00345	-7.82E-11
0.0035	-7.57E-11
0.00355	-7.32E-11
0.0036	-7.13E-11
0.00365	-6.94E-11
0.0037	-7.13E-11
0.00375	-7.57E-11
0.0038	-7.63E-11
0.00385	-7.50E-11
0.0039	-7.63E-11
0.00395	-7.44E-11
0.004	-7.32E-11
0.00405	-7.32E-11
0.0041	-7.38E-11
0.00415	-7.38E-11
0.0042	-7.44E-11
0.00425	-7.94E-11
0.0043	-8.32E-11
0.00435	-8.63E-11
0.0044	-8.94E-11
0.00445	-8.75E-11
0.0045	-8.75E-11
0.00455	-8.57E-11
0.0046	-8.00E-11
0.00465	-7.75E-11
0.0047	-7.88E-11
0.00475	-7.69E-11
0.0048	-7.63E-11
0.00485	-7.69E-11
0.0049	-7.63E-11
0.00495	-7.19E-11
0.005	-6.88E-11
0.00505	-6.94E-11
0.0051	-7.00E-11
0.00515	-6.94E-11
0.0052	-6.82E-11
0.00525	-7.19E-11
0.0053	-6.75E-11
0.00535	-6.50E-11
0.0054	-6.57E-11
0.00545	-6.57E-11
0.0055	-6.44E-11
0.00555	-6.38E-11
0.0056	-6.75E-11
0.00565	-7.07E-11
0.0057	-7.57E-11
0.00575	-8.25E-11
0.0058	-8.57E-11
0.00585	-8.50E-11
0.0059	-8.63E-11
0.00595	-8.75E-11
0.006	-8.88E-11
0.00605	-9.19E-11
0.0061	-9.13E-11
0.00615	-9.07E-11
0.0062	-9.13E-11
0.00625	-9.00E-11
0.0063	-9.25E-11
0.00635	-9.38E-11
0.0064	-9.44E-11
0.00645	-9.44E-11
0.0065	-9.13E-11
0.00655	-8.69E-11
0.0066	-8.25E-11
0.00665	-8.13E-11
0.0067	-8.25E-11
0.00675	-8.19E-11
0.0068	-8.19E-11
0.00685	-8.38E-11
0.0069	-8.38E-11
0.00695	-8.57E-11
0.007	-8.69E-11
0.00705	-8.82E-11
0.0071	-8.94E-11
0.00715	-8.88E-11
0.0072	-8.75E-11
0.00725	-8.75E-11
0.0073	-8.75E-11
0.00735	-8.82E-11
0.0074	-9.19E-11
0.00745	-9.44E-11
0.0075	-9.13E-11
0.00755	-8.69E-11
0.0076	-8.82E-11
0.00765	-9.07E-11
0.0077	-9.19E-11
0.00775	-8.94E-11
0.0078	-8.94E-11
0.00785	-9.38E-11
0.0079	-9.63E-11
0.00795	-9.69E-11
0.008	-9.38E-11
0.00805	-9.19E-11
0.0081	-9.13E-11
0.00815	-9.50E-11
0.0082	-9.57E-11
0.00825	-9.44E-11
0.0083	-9.25E-11
0.00835	-9.13E-11
0.0084	-8.94E-11
0.00845	-9.00E-11
0.0085	-8.94E-11
0.00855	-8.63E-11
0.0086	-8.50E-11
0.00865	-8.13E-11
0.0087	-7.50E-11
0.00875	-7.50E-11
0.0088	-8.32E-11
0.00885	-8.57E-11
0.0089	-8.63E-11
0.00895	-8.50E-11
0.009	-7.94E-11
0.00905	-7.69E-11
0.0091	-7.57E-11
0.00915	-7.50E-11
0.0092	-7.75E-11
0.00925	-7.82E-11
0.0093	-7.57E-11
0.00935	-7.38E-11
0.0094	-7.44E-11
0.00945	-7.75E-11
0.0095	-8.13E-11
0.00955	-8.00E-11
0.0096	-8.19E-11
0.00965	-8.38E-11
0.0097	-8.82E-11
0.00975	-9.19E-11
0.0098	-9.25E-11
0.00985	-9.25E-11
0.0099	-9.32E-11
0.00995	-9.50E-11
0.01	-9.94E-11
0.01005	-1.07E-10
0.0101	-1.09E-10
0.01015	-1.12E-10
0.0102	-1.13E-10
0.01025	-1.13E-10
0.0103	-1.16E-10
0.01035	-1.21E-10
0.0104	-1.21E-10
0.01045	-1.17E-10
0.0105	-1.12E-10
0.01055	-1.06E-10
0.0106	-1.01E-10
0.01065	-9.75E-11
0.0107	-9.63E-11
0.01075	-9.88E-11
0.0108	-9.69E-11
0.01085	-9.69E-11
0.0109	-9.69E-11
0.01095	-9.75E-11
0.011	-9.88E-11
0.01105	-9.50E-11
0.0111	-9.25E-11
0.01115	-9.13E-11
0.0112	-9.00E-11
0.01125	-9.00E-11
0.0113	-9.00E-11
0.01135	-9.38E-11
0.0114	-9.50E-11
0.01145	-9.63E-11
0.0115	-9.94E-11
0.01155	-1.01E-10
0.0116	-1.02E-10
0.01165	-1.06E-10
0.0117	-1.08E-10
0.01175	-1.05E-10
0.0118	-1.00E-10
0.01185	-9.94E-11
0.0119	-9.69E-11
0.01195	-9.63E-11
0.012	-9.50E-11
0.01205	-9.38E-11
0.0121	-9.44E-11
0.01215	-9.38E-11
0.0122	-9.57E-11
0.01225	-9.38E-11
0.0123	-9.19E-11
0.01235	-9.25E-11
0.0124	-9.57E-11
0.01245	-9.57E-11
0.0125	-9.63E-11
0.01255	-9.57E-11
0.0126	-9.75E-11
0.01265	-1.04E-10
0.0127	-1.06E-10
0.01275	-1.06E-10
0.0128	-1.08E-10
0.01285	-1.07E-10
0.0129	-1.08E-10
0.01295	-1.09E-10
0.013	-1.08E-10
0.01305	-1.06E-10
0.0131	-1.04E-10
0.01315	-1.08E-10
0.0132	-1.13E-10
0.01325	-1.13E-10
0.0133	-1.07E-10
0.01335	-1.06E-10
0.0134	-1.04E-10
0.01345	-1.07E-10
0.0135	-1.08E-10
0.01355	-1.03E-10
0.0136	-9.82E-11
0.01365	-9.50E-11
0.0137	-9.75E-11
0.01375	-9.94E-11
0.0138	-9.94E-11
0.01385	-9.75E-11
0.0139	-9.94E-11
0.01395	-1.01E-10
0.014	-1.00E-10
0.01405	-9.82E-11
0.0141	-9.63E-11
0.01415	-9.82E-11
0.0142	-9.69E-11
0.01425	-9.25E-11
0.0143	-9.00E-11
0.01435	-9.25E-11
0.0144	-9.50E-11
0.01445	-9.50E-11
0.0145	-9.44E-11
0.01455	-9.38E-11
0.0146	-9.38E-11
0.01465	-9.63E-11
0.0147	-9.94E-11
0.01475	-9.75E-11
0.0148	-9.57E-11
0.01485	-9.44E-11
0.0149	-9.82E-11
0.01495	-1.02E-10
0.015	-1.06E-10
0.01505	-1.09E-10
0.0151	-1.07E-10
0.01515	-1.06E-10
0.0152	-1.03E-10
0.01525	-1.00E-10
0.0153	-1.00E-10
0.01535	-1.02E-10
0.0154	-1.06E-10
0.01545	-1.08E-10
0.0155	-1.06E-10
0.01555	-1.01E-10
0.0156	-9.94E-11
0.01565	-9.82E-11
0.0157	-9.75E-11
0.01575	-9.69E-11
0.0158	-9.57E-11
0.01585	-9.57E-11
0.0159	-9.38E-11
0.01595	-9.57E-11
0.016	-9.69E-11
0.01605	-9.82E-11
0.0161	-1.03E-10
0.01615	-1.00E-10
0.0162	-9.75E-11
0.01625	-9.75E-11
0.0163	-9.88E-11
0.01635	-1.03E-10
0.0164	-1.07E-10
0.01645	-1.08E-10
0.0165	-1.09E-10
0.01655	-1.10E-10
0.0166	-1.11E-10
0.01665	-1.08E-10
0.0167	-1.01E-10
0.01675	-9.75E-11
0.0168	-9.75E-11
0.01685	-9.57E-11
0.0169	-9.38E-11
0.01695	-9.63E-11
0.017	-9.82E-11
0.01705	-9.75E-11
0.0171	-9.57E-11
0.01715	-9.44E-11
0.0172	-9.82E-11
0.01725	-1.03E-10
0.0173	-1.06E-10
0.01735	-1.04E-10
0.0174	-1.03E-10
0.01745	-1.02E-10
0.0175	-1.03E-10
0.01755	-1.06E-10
0.0176	-1.06E-10
0.01765	-1.06E-10
0.0177	-1.08E-10
0.01775	-1.09E-10
0.0178	-1.08E-10
0.01785	-1.05E-10
0.0179	-1.03E-10
0.01795	-9.94E-11
0.018	-9.75E-11
0.01805	-9.63E-11
0.0181	-9.57E-11
0.01815	-9.63E-11
0.0182	-9.88E-11
0.01825	-1.00E-10
0.0183	-9.82E-11
0.01835	-9.50E-11
0.0184	-9.32E-11
0.01845	-9.44E-11
0.0185	-9.00E-11
0.01855	-8.82E-11
0.0186	-9.19E-11
0.01865	-9.63E-11
0.0187	-9.82E-11
0.01875	-9.75E-11
0.0188	-9.94E-11
0.01885	-1.01E-10
0.0189	-1.03E-10
0.01895	-9.88E-11
0.019	-9.63E-11
0.01905	-9.57E-11
0.0191	-9.32E-11
0.01915	-9.44E-11
0.0192	-9.63E-11
0.01925	-1.01E-10
0.0193	-1.01E-10
0.01935	-9.82E-11
0.0194	-9.69E-11
0.01945	-9.44E-11
0.0195	-9.69E-11
0.01955	-1.00E-10
0.0196	-9.88E-11
0.01965	-9.75E-11
0.0197	-1.02E-10
0.01975	-1.04E-10
0.0198	-1.05E-10
0.01985	-1.07E-10
0.0199	-1.09E-10
0.01995	-1.10E-10
0.02	-1.04E-10
0.02005	-9.88E-11
0.0201	-9.82E-11
0.02015	-1.05E-10
0.0202	-1.09E-10
0.02025	-1.08E-10
0.0203	-1.08E-10
0.02035	-1.07E-10
0.0204	-1.06E-10
0.02045	-1.11E-10
0.0205	-1.14E-10
0.02055	-1.13E-10
0.0206	-1.14E-10
0.02065	-1.13E-10
0.0207	-1.12E-10
0.02075	-1.08E-10
0.0208	-1.08E-10
0.02085	-1.08E-10
0.0209	-1.11E-10
0.02095	-1.14E-10
0.021	-1.14E-10
0.02105	-1.13E-10
0.0211	-1.13E-10
0.02115	-1.15E-10
0.0212	-1.19E-10
0.02125	-1.18E-10
0.0213	-1.16E-10
0.02135	-1.14E-10
0.0214	-1.16E-10
0.02145	-1.20E-10
0.0215	-1.24E-10
0.02155	-1.26E-10
0.0216	-1.23E-10
0.02165	-1.17E-10
0.0217	-1.09E-10
0.02175	-1.06E-10
0.0218	-1.01E-10
0.02185	-9.88E-11
0.0219	-9.32E-11
0.02195	-9.32E-11
0.022	-9.50E-11
0.02205	-9.88E-11
0.0221	-1.04E-10
0.02215	-1.11E-10
0.0222	-1.11E-10
0.02225	-1.08E-10
0.0223	-1.08E-10
0.02235	-1.13E-10
0.0224	-1.15E-10
0.02245	-1.14E-10
0.0225	-1.13E-10
0.02255	-1.08E-10
0.0226	-1.03E-10
0.02265	-1.01E-10
0.0227	-1.01E-10
0.02275	-1.03E-10
0.0228	-1.04E-10
0.02285	-1.03E-10
0.0229	-1.00E-10
0.02295	-1.00E-10
0.023	-1.01E-10
0.02305	-1.02E-10
0.0231	-9.69E-11
0.02315	-9.57E-11
0.0232	-9.50E-11
0.02325	-9.50E-11
0.0233	-9.32E-11
0.02335	-9.44E-11
0.0234	-9.32E-11
0.02345	-9.19E-11
0.0235	-8.94E-11
0.02355	-9.00E-11
0.0236	-9.19E-11
0.02365	-9.32E-11
0.0237	-9.19E-11
0.02375	-8.88E-11
0.0238	-8.88E-11
0.02385	-9.19E-11
0.0239	-9.63E-11
0.02395	-9.94E-11
0.024	-1.03E-10
0.02405	-1.04E-10
0.0241	-1.04E-10
0.02415	-1.04E-10
0.0242	-1.04E-10
0.02425	-1.07E-10
0.0243	-1.11E-10
0.02435	-1.18E-10
0.0244	-1.22E-10
0.02445	-1.22E-10
0.0245	-1.24E-10
0.02455	-1.26E-10
0.0246	-1.26E-10
0.02465	-1.24E-10
0.0247	-1.24E-10
0.02475	-1.24E-10
0.0248	-1.21E-10
0.02485	-1.19E-10
0.0249	-1.18E-10
0.02495	-1.17E-10
0.025	-1.16E-10
0.02505	-1.12E-10
0.0251	-1.13E-10
0.02515	-1.13E-10
0.0252	-1.14E-10
0.02525	-1.14E-10
0.0253	-1.17E-10
0.02535	-1.20E-10
0.0254	-1.23E-10
0.02545	-1.25E-10
0.0255	-1.24E-10
0.02555	-1.24E-10
0.0256	-1.23E-10
0.02565	-1.21E-10
0.0257	-1.16E-10
0.02575	-1.14E-10
0.0258	-1.14E-10
0.02585	-1.14E-10
0.0259	-1.12E-10
0.02595	-1.09E-10
0.026	-1.05E-10
0.02605	-1.03E-10
0.0261	-1.04E-10
0.02615	-1.02E-10
0.0262	-1.01E-10
0.02625	-1.00E-10
0.0263	-9.75E-11
0.02635	-9.19E-11
0.0264	-8.63E-11
0.02645	-8.88E-11
0.0265	-9.25E-11
0.02655	-9.50E-11
0.0266	-9.13E-11
0.02665	-9.13E-11
0.0267	-9.32E-11
0.02675	-9.50E-11
0.0268	-1.01E-10
0.02685	-1.01E-10
0.0269	-9.82E-11
0.02695	-9.69E-11
0.027	-9.57E-11
0.02705	-9.32E-11
0.0271	-9.38E-11
0.02715	-9.57E-11
0.0272	-9.88E-11
0.02725	-9.88E-11
0.0273	-9.69E-11
0.02735	-9.50E-11
0.0274	-9.44E-11
0.02745	-9.63E-11
0.0275	-1.00E-10
0.02755	-1.00E-10
0.0276	-1.03E-10
0.02765	-1.02E-10
0.0277	-1.00E-10
0.02775	-9.88E-11
0.0278	-9.75E-11
0.02785	-9.38E-11
0.0279	-9.44E-11
0.02795	-9.32E-11
0.028	-9.32E-11
0.02805	-9.50E-11
0.0281	-9.57E-11
0.02815	-9.94E-11
0.0282	-9.94E-11
0.02825	-9.32E-11
0.0283	-9.38E-11
0.02835	-9.44E-11
0.0284	-9.50E-11
0.02845	-9.88E-11
0.0285	-1.02E-10
0.02855	-1.02E-10
0.0286	-9.75E-11
0.02865	-9.57E-11
0.0287	-9.25E-11
0.02875	-9.19E-11
0.0288	-9.07E-11
0.02885	-8.94E-11
0.0289	-8.75E-11
0.02895	-9.00E-11
0.029	-9.38E-11
0.02905	-9.32E-11
0.0291	-8.82E-11
0.02915	-8.50E-11
0.0292	-8.50E-11
0.02925	-8.50E-11
0.0293	-8.82E-11
0.02935	-9.25E-11
0.0294	-9.69E-11
0.02945	-1.00E-10
0.0295	-1.06E-10
0.02955	-1.08E-10
0.0296	-1.08E-10
0.02965	-1.11E-10
0.0297	-1.11E-10
0.02975	-1.07E-10
0.0298	-1.05E-10
0.02985	-1.08E-10
0.0299	-1.08E-10
0.02995	-1.05E-10
0.03	-1.02E-10
0.03005	-1.00E-10
0.0301	-9.88E-11
0.03015	-9.88E-11
0.0302	-1.00E-10
0.03025	-9.94E-11
0.0303	-9.69E-11
0.03035	-9.75E-11
0.0304	-1.01E-10
0.03045	-9.94E-11
0.0305	-9.94E-11
0.03055	-1.01E-10
0.0306	-1.01E-10
0.03065	-9.94E-11
0.0307	-9.82E-11
0.03075	-1.01E-10
0.0308	-1.02E-10
0.03085	-9.75E-11
0.0309	-9.38E-11
0.03095	-9.57E-11
0.031	-9.75E-11
0.03105	-9.82E-11
0.0311	-9.57E-11
0.03115	-9.19E-11
0.0312	-9.00E-11
0.03125	-9.13E-11
0.0313	-8.94E-11
0.03135	-8.75E-11
0.0314	-9.00E-11
0.03145	-8.75E-11
0.0315	-8.69E-11
0.03155	-8.63E-11
0.0316	-8.57E-11
0.03165	-9.25E-11
0.0317	-9.75E-11
0.03175	-1.00E-10
0.0318	-9.94E-11
0.03185	-9.88E-11
0.0319	-9.75E-11
0.03195	-9.50E-11
0.032	-9.63E-11
0.03205	-9.32E-11
0.0321	-9.57E-11
0.03215	-9.69E-11
0.0322	-9.82E-11
0.03225	-1.01E-10
0.0323	-1.04E-10
0.03235	-1.08E-10
0.0324	-1.09E-10
0.03245	-1.10E-10
0.0325	-1.10E-10
0.03255	-1.14E-10
0.0326	-1.14E-10
0.03265	-1.18E-10
0.0327	-1.20E-10
0.03275	-1.21E-10
0.0328	-1.20E-10
0.03285	-1.17E-10
0.0329	-1.14E-10
0.03295	-1.09E-10
0.033	-1.06E-10
0.03305	-1.08E-10
0.0331	-1.13E-10
0.03315	-1.16E-10
0.0332	-1.16E-10
0.03325	-1.14E-10
0.0333	-1.09E-10
0.03335	-1.06E-10
0.0334	-1.03E-10
0.03345	-1.03E-10
0.0335	-1.02E-10
0.03355	-9.88E-11
0.0336	-9.82E-11
0.03365	-9.69E-11
0.0337	-9.32E-11
0.03375	-8.88E-11
0.0338	-9.32E-11
0.03385	-9.57E-11
0.0339	-9.44E-11
0.03395	-8.88E-11
0.034	-8.44E-11
0.03405	-8.32E-11
0.0341	-8.32E-11
0.03415	-8.25E-11
0.0342	-8.50E-11
0.03425	-8.50E-11
0.0343	-8.07E-11
0.03435	-7.94E-11
0.0344	-8.57E-11
0.03445	-8.88E-11
0.0345	-9.00E-11
0.03455	-9.57E-11
0.0346	-1.03E-10
0.03465	-1.03E-10
0.0347	-1.00E-10
0.03475	-9.82E-11
0.0348	-9.75E-11
0.03485	-9.88E-11
0.0349	-1.04E-10
0.03495	-1.08E-10
0.035	-1.12E-10
0.03505	-1.16E-10
0.0351	-1.19E-10
0.03515	-1.20E-10
0.0352	-1.24E-10
0.03525	-1.26E-10
0.0353	-1.33E-10
0.03535	-1.35E-10
0.0354	-1.38E-10
0.03545	-1.35E-10
0.0355	-1.31E-10
0.03555	-1.31E-10
0.0356	-1.31E-10
0.03565	-1.31E-10
0.0357	-1.31E-10
0.03575	-1.29E-10
0.0358	-1.24E-10
0.03585	-1.23E-10
0.0359	-1.19E-10
0.03595	-1.20E-10
0.036	-1.23E-10
0.03605	-1.21E-10
0.0361	-1.17E-10
0.03615	-1.15E-10
0.0362	-1.16E-10
0.03625	-1.16E-10
0.0363	-1.16E-10
0.03635	-1.14E-10
0.0364	-1.14E-10
0.03645	-1.14E-10
0.0365	-1.14E-10
0.03655	-1.11E-10
0.0366	-1.11E-10
0.03665	-1.13E-10
0.0367	-1.18E-10
0.03675	-1.18E-10
0.0368	-1.15E-10
0.03685	-1.15E-10
0.0369	-1.11E-10
0.03695	-1.08E-10
0.037	-1.06E-10
0.03705	-1.05E-10
0.0371	-1.03E-10
0.03715	-1.01E-10
0.0372	-1.03E-10
0.03725	-1.00E-10
0.0373	-9.88E-11
0.03735	-9.75E-11
0.0374	-9.69E-11
0.03745	-1.00E-10
0.0375	-1.03E-10
0.03755	-1.04E-10
0.0376	-1.03E-10
0.03765	-1.03E-10
0.0377	-1.03E-10
0.03775	-1.02E-10
0.0378	-9.88E-11
0.03785	-9.63E-11
0.0379	-9.69E-11
0.03795	-9.75E-11
0.038	-1.02E-10
0.03805	-1.02E-10
0.0381	-1.00E-10
0.03815	-9.94E-11
0.0382	-9.88E-11
0.03825	-9.63E-11
0.0383	-9.63E-11
0.03835	-9.25E-11
0.0384	-8.63E-11
0.03845	-8.13E-11
0.0385	-8.25E-11
0.03855	-8.69E-11
0.0386	-9.00E-11
0.03865	-9.38E-11
0.0387	-9.50E-11
0.03875	-9.50E-11
0.0388	-9.63E-11
0.03885	-1.00E-10
0.0389	-1.03E-10
0.03895	-1.06E-10
0.039	-1.10E-10
0.03905	-1.14E-10
0.0391	-1.15E-10
0.03915	-1.16E-10
0.0392	-1.14E-10
0.03925	-1.12E-10
0.0393	-1.09E-10
0.03935	-1.04E-10
0.0394	-1.03E-10
0.03945	-1.05E-10
0.0395	-1.08E-10
0.03955	-1.10E-10
0.0396	-1.09E-10
0.03965	-1.11E-10
0.0397	-1.10E-10
0.03975	-1.10E-10
0.0398	-1.07E-10
0.03985	-1.06E-10
0.0399	-1.06E-10
0.03995	-1.09E-10
0.04	-1.12E-10
0.04005	-1.16E-10
0.0401	-1.19E-10
0.04015	-1.18E-10
0.0402	-1.16E-10
0.04025	-1.16E-10
0.0403	-1.16E-10
0.04035	-1.14E-10
0.0404	-1.11E-10
0.04045	-1.09E-10
0.0405	-1.06E-10
0.04055	-1.08E-10
0.0406	-1.08E-10
0.04065	-1.08E-10
0.0407	-1.08E-10
0.04075	-1.11E-10
0.0408	-1.17E-10
0.04085	-1.18E-10
0.0409	-1.17E-10
0.04095	-1.15E-10
0.041	-1.15E-10
0.04105	-1.14E-10
0.0411	-1.14E-10
0.04115	-1.11E-10
0.0412	-1.08E-10
0.04125	-1.03E-10
0.0413	-1.02E-10
0.04135	-1.04E-10
0.0414	-1.06E-10
0.04145	-1.07E-10
0.0415	-1.05E-10
0.04155	-1.04E-10
0.0416	-1.05E-10
0.04165	-1.06E-10
0.0417	-1.08E-10
0.04175	-1.06E-10
0.0418	-1.04E-10
0.04185	-1.01E-10
0.0419	-1.02E-10
0.04195	-1.05E-10
0.042	-1.05E-10
0.04205	-1.04E-10
0.0421	-1.01E-10
0.04215	-1.00E-10
0.0422	-1.01E-10
0.04225	-1.04E-10
0.0423	-1.08E-10
0.04235	-1.11E-10
0.0424	-1.11E-10
0.04245	-1.13E-10
0.0425	-1.16E-10
0.04255	-1.19E-10
0.0426	-1.18E-10
0.04265	-1.18E-10
0.0427	-1.14E-10
0.04275	-1.11E-10
0.0428	-1.11E-10
0.04285	-1.14E-10
0.0429	-1.16E-10
0.04295	-1.18E-10
0.043	-1.19E-10
0.04305	-1.21E-10
0.0431	-1.21E-10
0.04315	-1.18E-10
0.0432	-1.15E-10
0.04325	-1.11E-10
0.0433	-1.08E-10
0.04335	-1.06E-10
0.0434	-1.05E-10
0.04345	-1.02E-10
0.0435	-9.69E-11
0.04355	-9.44E-11
0.0436	-9.13E-11
0.04365	-8.88E-11
0.0437	-8.94E-11
0.04375	-9.25E-11
0.0438	-9.69E-11
0.04385	-1.01E-10
0.0439	-1.04E-10
0.04395	-1.03E-10
0.044	-1.02E-10
0.04405	-1.01E-10
0.0441	-9.75E-11
0.04415	-9.50E-11
0.0442	-9.00E-11
0.04425	-9.13E-11
0.0443	-9.19E-11
0.04435	-9.19E-11
0.0444	-9.32E-11
0.04445	-9.50E-11
0.0445	-9.69E-11
0.04455	-9.50E-11
0.0446	-9.25E-11
0.04465	-8.82E-11
0.0447	-8.88E-11
0.04475	-9.38E-11
0.0448	-9.82E-11
0.04485	-9.82E-11
0.0449	-1.03E-10
0.04495	-1.09E-10
0.045	-1.11E-10
0.04505	-1.09E-10
0.0451	-1.04E-10
0.04515	-1.02E-10
0.0452	-1.03E-10
0.04525	-9.94E-11
0.0453	-9.82E-11
0.04535	-9.50E-11
0.0454	-9.25E-11
0.04545	-8.44E-11
0.0455	-8.19E-11
0.04555	-8.19E-11
0.0456	-8.38E-11
0.04565	-8.57E-11
0.0457	-8.82E-11
0.04575	-9.13E-11
0.0458	-9.07E-11
0.04585	-8.88E-11
0.0459	-9.00E-11
0.04595	-9.32E-11
0.046	-9.57E-11
0.04605	-1.00E-10
0.0461	-1.02E-10
0.04615	-1.08E-10
0.0462	-1.14E-10
0.04625	-1.14E-10
0.0463	-1.13E-10
0.04635	-1.13E-10
0.0464	-1.12E-10
0.04645	-1.09E-10
0.0465	-1.09E-10
0.04655	-1.10E-10
0.0466	-1.14E-10
0.04665	-1.16E-10
0.0467	-1.16E-10
0.04675	-1.16E-10
0.0468	-1.13E-10
0.04685	-1.11E-10
0.0469	-1.12E-10
0.04695	-1.18E-10
0.047	-1.20E-10
0.04705	-1.22E-10
0.0471	-1.18E-10
0.04715	-1.13E-10
0.0472	-1.14E-10
0.04725	-1.17E-10
0.0473	-1.20E-10
0.04735	-1.25E-10
0.0474	-1.28E-10
0.04745	-1.33E-10
0.0475	-1.34E-10
0.04755	-1.36E-10
0.0476	-1.38E-10
0.04765	-1.35E-10
0.0477	-1.33E-10
0.04775	-1.27E-10
0.0478	-1.20E-10
0.04785	-1.19E-10
0.0479	-1.15E-10
0.04795	-1.12E-10
0.048	-1.09E-10
0.04805	-1.06E-10
0.0481	-1.03E-10
0.04815	-1.06E-10
0.0482	-1.08E-10
0.04825	-1.09E-10
0.0483	-1.07E-10
0.04835	-1.06E-10
0.0484	-1.04E-10
0.04845	-1.05E-10
0.0485	-1.04E-10
0.04855	-1.03E-10
0.0486	-1.06E-10
0.04865	-1.07E-10
0.0487	-1.08E-10
0.04875	-1.08E-10
0.0488	-1.11E-10
0.04885	-1.12E-10
0.0489	-1.11E-10
0.04895	-1.09E-10
0.049	-1.07E-10
0.04905	-1.03E-10
0.0491	-1.03E-10
0.04915	-1.02E-10
0.0492	-1.03E-10
0.04925	-9.69E-11
0.0493	-9.19E-11
0.04935	-9.19E-11
0.0494	-9.38E-11
0.04945	-9.50E-11
0.0495	-9.94E-11
0.04955	-1.01E-10
0.0496	-1.05E-10
0.04965	-1.09E-10
0.0497	-1.11E-10
0.04975	-1.11E-10
0.0498	-1.11E-10
0.04985	-1.11E-10
0.0499	-1.13E-10
0.04995	-1.14E-10
0.05	-1.16E-10
0.05005	-1.20E-10
0.0501	-1.23E-10
0.05015	-1.24E-10
0.0502	-1.22E-10
0.05025	-1.16E-10
0.0503	-1.14E-10
0.05035	-1.09E-10
0.0504	-1.11E-10
0.05045	-1.13E-10
0.0505	-1.14E-10
0.05055	-1.14E-10
0.0506	-1.16E-10
0.05065	-1.18E-10
0.0507	-1.21E-10
0.05075	-1.23E-10
0.0508	-1.23E-10
0.05085	-1.21E-10
0.0509	-1.14E-10
0.05095	-1.13E-10
0.051	-1.08E-10
0.05105	-1.07E-10
0.0511	-1.03E-10
0.05115	-1.01E-10
0.0512	-1.06E-10
0.05125	-1.08E-10
0.0513	-1.08E-10
0.05135	-1.09E-10
0.0514	-1.10E-10
0.05145	-1.09E-10
0.0515	-1.06E-10
0.05155	-1.06E-10
0.0516	-1.08E-10
0.05165	-1.09E-10
0.0517	-1.13E-10
0.05175	-1.17E-10
0.0518	-1.19E-10
0.05185	-1.18E-10
0.0519	-1.18E-10
0.05195	-1.19E-10
0.052	-1.20E-10
0.05205	-1.19E-10
0.0521	-1.16E-10
0.05215	-1.16E-10
0.0522	-1.16E-10
0.05225	-1.17E-10
0.0523	-1.19E-10
0.05235	-1.23E-10
0.0524	-1.24E-10
0.05245	-1.27E-10
0.0525	-1.28E-10
0.05255	-1.24E-10
0.0526	-1.20E-10
0.05265	-1.19E-10
0.0527	-1.19E-10
0.05275	-1.21E-10
0.0528	-1.23E-10
0.05285	-1.24E-10
0.0529	-1.21E-10
0.05295	-1.16E-10
0.053	-1.16E-10
0.05305	-1.11E-10
0.0531	-1.08E-10
0.05315	-1.09E-10
0.0532	-1.14E-10
0.05325	-1.17E-10
0.0533	-1.18E-10
0.05335	-1.18E-10
0.0534	-1.16E-10
0.05345	-1.14E-10
0.0535	-1.15E-10
0.05355	-1.14E-10
0.0536	-1.12E-10
0.05365	-1.15E-10
0.0537	-1.18E-10
0.05375	-1.17E-10
0.0538	-1.17E-10
0.05385	-1.17E-10
0.0539	-1.16E-10
0.05395	-1.18E-10
0.054	-1.15E-10
0.05405	-1.16E-10
0.0541	-1.14E-10
0.05415	-1.14E-10
0.0542	-1.16E-10
0.05425	-1.16E-10
0.0543	-1.12E-10
0.05435	-1.09E-10
0.0544	-1.09E-10
0.05445	-1.10E-10
0.0545	-1.09E-10
0.05455	-1.10E-10
0.0546	-1.12E-10
0.05465	-1.14E-10
0.0547	-1.12E-10
0.05475	-1.12E-10
0.0548	-1.14E-10
0.05485	-1.14E-10
0.0549	-1.10E-10
0.05495	-1.06E-10
0.055	-1.10E-10
0.05505	-1.16E-10
0.0551	-1.21E-10
0.05515	-1.24E-10
0.0552	-1.24E-10
0.05525	-1.23E-10
0.0553	-1.23E-10
0.05535	-1.25E-10
0.0554	-1.26E-10
0.05545	-1.23E-10
0.0555	-1.22E-10
0.05555	-1.18E-10
0.0556	-1.18E-10
0.05565	-1.20E-10
0.0557	-1.23E-10
0.05575	-1.28E-10
0.0558	-1.29E-10
0.05585	-1.33E-10
0.0559	-1.34E-10
0.05595	-1.33E-10
0.056	-1.31E-10
0.05605	-1.27E-10
0.0561	-1.19E-10
0.05615	-1.12E-10
0.0562	-1.08E-10
0.05625	-1.06E-10
0.0563	-1.03E-10
0.05635	-9.63E-11
0.0564	-8.88E-11
0.05645	-8.63E-11
0.0565	-8.50E-11
0.05655	-8.50E-11
0.0566	-8.57E-11
0.05665	-8.88E-11
0.0567	-9.07E-11
0.05675	-9.25E-11
0.0568	-9.50E-11
0.05685	-9.82E-11
0.0569	-9.75E-11
0.05695	-1.00E-10
0.057	-1.01E-10
0.05705	-9.88E-11
0.0571	-1.00E-10
0.05715	-1.03E-10
0.0572	-1.06E-10
0.05725	-1.07E-10
0.0573	-1.07E-10
0.05735	-1.09E-10
0.0574	-1.06E-10
0.05745	-1.04E-10
0.0575	-1.00E-10
0.05755	-9.63E-11
0.0576	-9.57E-11
0.05765	-9.50E-11
0.0577	-9.50E-11
0.05775	-9.32E-11
0.0578	-9.25E-11
0.05785	-9.07E-11
0.0579	-9.13E-11
0.05795	-9.63E-11
0.058	-1.00E-10
0.05805	-1.03E-10
0.0581	-1.04E-10
0.05815	-1.07E-10
0.0582	-1.12E-10
0.05825	-1.13E-10
0.0583	-1.12E-10
0.05835	-1.10E-10
0.0584	-1.11E-10
0.05845	-1.10E-10
0.0585	-1.13E-10
0.05855	-1.12E-10
0.0586	-1.09E-10
0.05865	-1.09E-10
0.0587	-1.13E-10
0.05875	-1.14E-10
0.0588	-1.16E-10
0.05885	-1.17E-10
0.0589	-1.18E-10
0.05895	-1.16E-10
0.059	-1.12E-10
0.05905	-1.09E-10
0.0591	-1.06E-10
0.05915	-1.08E-10
0.0592	-1.11E-10
0.05925	-1.11E-10
0.0593	-1.07E-10
0.05935	-1.04E-10
0.0594	-1.05E-10
0.05945	-1.04E-10
0.0595	-1.00E-10
0.05955	-1.02E-10
0.0596	-1.02E-10
0.05965	-1.04E-10
0.0597	-1.06E-10
0.05975	-1.04E-10
0.0598	-1.04E-10
0.05985	-1.02E-10
0.0599	-1.01E-10
0.05995	-1.03E-10
0.06	-1.03E-10
0.06005	-1.04E-10
0.0601	-1.07E-10
0.06015	-1.08E-10
0.0602	-1.07E-10
0.06025	-1.06E-10
0.0603	-1.12E-10
0.06035	-1.18E-10
0.0604	-1.19E-10
0.06045	-1.20E-10
0.0605	-1.26E-10
0.06055	-1.29E-10
0.0606	-1.29E-10
0.06065	-1.27E-10
0.0607	-1.28E-10
0.06075	-1.29E-10
0.0608	-1.26E-10
0.06085	-1.24E-10
0.0609	-1.24E-10
0.06095	-1.27E-10
0.061	-1.27E-10
0.06105	-1.26E-10
0.0611	-1.19E-10
0.06115	-1.14E-10
0.0612	-1.08E-10
0.06125	-1.06E-10
0.0613	-1.04E-10
0.06135	-1.03E-10
0.0614	-1.03E-10
0.06145	-1.04E-10
0.0615	-1.05E-10
0.06155	-1.03E-10
0.0616	-9.82E-11
0.06165	-9.32E-11
0.0617	-9.38E-11
0.06175	-9.57E-11
0.0618	-9.63E-11
0.06185	-9.57E-11
0.0619	-9.44E-11
0.06195	-9.44E-11
0.062	-9.32E-11
0.06205	-8.75E-11
0.0621	-8.50E-11
0.06215	-8.50E-11
0.0622	-8.94E-11
0.06225	-9.69E-11
0.0623	-1.02E-10
0.06235	-1.04E-10
0.0624	-1.06E-10
0.06245	-1.06E-10
0.0625	-1.08E-10
0.06255	-1.07E-10
0.0626	-1.03E-10
0.06265	-1.04E-10
0.0627	-1.01E-10
0.06275	-9.57E-11
0.0628	-9.32E-11
0.06285	-9.44E-11
0.0629	-9.50E-11
0.06295	-9.75E-11
0.063	-1.03E-10
0.06305	-1.04E-10
0.0631	-1.05E-10
0.06315	-1.08E-10
0.0632	-1.11E-10
0.06325	-1.13E-10
0.0633	-1.16E-10
0.06335	-1.17E-10
0.0634	-1.21E-10
0.06345	-1.18E-10
0.0635	-1.13E-10
0.06355	-1.06E-10
0.0636	-1.08E-10
0.06365	-1.15E-10
0.0637	-1.18E-10
0.06375	-1.20E-10
0.0638	-1.21E-10
0.06385	-1.22E-10
0.0639	-1.24E-10
0.06395	-1.25E-10
0.064	-1.23E-10
0.06405	-1.17E-10
0.0641	-1.18E-10
0.06415	-1.18E-10
0.0642	-1.19E-10
0.06425	-1.19E-10
0.0643	-1.18E-10
0.06435	-1.20E-10
0.0644	-1.19E-10
0.06445	-1.16E-10
0.0645	-1.14E-10
0.06455	-1.13E-10
0.0646	-1.07E-10
0.06465	-1.01E-10
0.0647	-9.75E-11
0.06475	-9.63E-11
0.0648	-9.75E-11
0.06485	-9.88E-11
0.0649	-1.00E-10
0.06495	-9.94E-11
0.065	-9.88E-11
0.06505	-9.69E-11
0.0651	-9.57E-11
0.06515	-9.75E-11
0.0652	-9.94E-11
0.06525	-9.88E-11
0.0653	-9.82E-11
0.06535	-1.01E-10
0.0654	-1.04E-10
0.06545	-1.08E-10
0.0655	-1.08E-10
0.06555	-1.06E-10
0.0656	-1.07E-10
0.06565	-1.04E-10
0.0657	-1.04E-10
0.06575	-1.02E-10
0.0658	-1.02E-10
0.06585	-1.01E-10
0.0659	-9.88E-11
0.06595	-1.01E-10
0.066	-1.04E-10
0.06605	-1.01E-10
0.0661	-1.03E-10
0.06615	-1.02E-10
0.0662	-1.03E-10
0.06625	-1.03E-10
0.0663	-1.04E-10
0.06635	-1.01E-10
0.0664	-1.01E-10
0.06645	-1.00E-10
0.0665	-1.03E-10
0.06655	-1.04E-10
0.0666	-1.03E-10
0.06665	-1.04E-10
0.0667	-1.06E-10
0.06675	-1.12E-10
0.0668	-1.15E-10
0.06685	-1.19E-10
0.0669	-1.20E-10
0.06695	-1.22E-10
0.067	-1.23E-10
0.06705	-1.22E-10
0.0671	-1.23E-10
0.06715	-1.20E-10
0.0672	-1.19E-10
0.06725	-1.20E-10
0.0673	-1.21E-10
0.06735	-1.22E-10
0.0674	-1.24E-10
0.06745	-1.24E-10
0.0675	-1.24E-10
0.06755	-1.25E-10
0.0676	-1.24E-10
0.06765	-1.24E-10
0.0677	-1.25E-10
0.06775	-1.25E-10
0.0678	-1.26E-10
0.06785	-1.25E-10
0.0679	-1.24E-10
0.06795	-1.25E-10
0.068	-1.24E-10
0.06805	-1.23E-10
0.0681	-1.23E-10
0.06815	-1.24E-10
0.0682	-1.25E-10
0.06825	-1.24E-10
0.0683	-1.21E-10
0.06835	-1.19E-10
0.0684	-1.17E-10
0.06845	-1.15E-10
0.0685	-1.13E-10
0.06855	-1.10E-10
0.0686	-1.11E-10
0.06865	-1.16E-10
0.0687	-1.14E-10
0.06875	-1.15E-10
0.0688	-1.13E-10
0.06885	-1.08E-10
0.0689	-1.07E-10
0.06895	-1.08E-10
0.069	-1.07E-10
0.06905	-1.06E-10
0.0691	-1.03E-10
0.06915	-1.02E-10
0.0692	-9.94E-11
0.06925	-9.63E-11
0.0693	-9.50E-11
0.06935	-9.32E-11
0.0694	-9.63E-11
0.06945	-1.04E-10
0.0695	-1.04E-10
0.06955	-1.06E-10
0.0696	-1.11E-10
0.06965	-1.14E-10
0.0697	-1.19E-10
0.06975	-1.19E-10
0.0698	-1.21E-10
0.06985	-1.21E-10
0.0699	-1.18E-10
0.06995	-1.16E-10
0.07	-1.20E-10
0.07005	-1.22E-10
0.0701	-1.21E-10
0.07015	-1.17E-10
0.0702	-1.14E-10
0.07025	-1.11E-10
0.0703	-1.07E-10
0.07035	-1.05E-10
0.0704	-1.00E-10
0.07045	-9.94E-11
0.0705	-9.82E-11
0.07055	-1.00E-10
0.0706	-1.04E-10
0.07065	-1.07E-10
0.0707	-1.05E-10
0.07075	-1.03E-10
0.0708	-9.88E-11
0.07085	-9.82E-11
0.0709	-9.88E-11
0.07095	-9.88E-11
0.071	-1.02E-10
0.07105	-1.04E-10
0.0711	-1.04E-10
0.07115	-1.03E-10
0.0712	-1.01E-10
0.07125	-1.04E-10
0.0713	-1.08E-10
0.07135	-1.11E-10
0.0714	-1.11E-10
0.07145	-1.13E-10
0.0715	-1.13E-10
0.07155	-1.14E-10
0.0716	-1.14E-10
0.07165	-1.16E-10
0.0717	-1.18E-10
0.07175	-1.16E-10
0.0718	-1.18E-10
0.07185	-1.20E-10
0.0719	-1.24E-10
0.07195	-1.26E-10
0.072	-1.26E-10
0.07205	-1.23E-10
0.0721	-1.26E-10
0.07215	-1.24E-10
0.0722	-1.19E-10
0.07225	-1.14E-10
0.0723	-1.14E-10
0.07235	-1.13E-10
0.0724	-1.10E-10
0.07245	-1.11E-10
0.0725	-1.11E-10
0.07255	-1.13E-10
0.0726	-1.15E-10
0.07265	-1.16E-10
0.0727	-1.17E-10
0.07275	-1.18E-10
0.0728	-1.18E-10
0.07285	-1.18E-10
0.0729	-1.19E-10
0.07295	-1.18E-10
0.073	-1.18E-10
0.07305	-1.20E-10
0.0731	-1.24E-10
0.07315	-1.24E-10
0.0732	-1.21E-10
0.07325	-1.17E-10
0.0733	-1.21E-10
0.07335	-1.23E-10
0.0734	-1.25E-10
0.07345	-1.27E-10
0.0735	-1.29E-10
0.07355	-1.33E-10
0.0736	-1.30E-10
0.07365	-1.30E-10
0.0737	-1.27E-10
0.07375	-1.29E-10
0.0738	-1.30E-10
0.07385	-1.28E-10
0.0739	-1.24E-10
0.07395	-1.23E-10
0.074	-1.23E-10
0.07405	-1.22E-10
0.0741	-1.23E-10
0.07415	-1.24E-10
0.0742	-1.26E-10
0.07425	-1.29E-10
0.0743	-1.28E-10
0.07435	-1.25E-10
0.0744	-1.20E-10
0.07445	-1.15E-10
0.0745	-1.13E-10
0.07455	-1.13E-10
0.0746	-1.12E-10
0.07465	-1.09E-10
0.0747	-1.13E-10
0.07475	-1.14E-10
0.0748	-1.16E-10
0.07485	-1.15E-10
0.0749	-1.18E-10
0.07495	-1.18E-10
0.075	-1.19E-10
0.07505	-1.18E-10
0.0751	-1.16E-10
0.07515	-1.13E-10
0.0752	-1.10E-10
0.07525	-1.07E-10
0.0753	-1.08E-10
0.07535	-1.09E-10
0.0754	-1.10E-10
0.07545	-1.10E-10
0.0755	-1.14E-10
0.07555	-1.16E-10
0.0756	-1.19E-10
0.07565	-1.18E-10
0.0757	-1.16E-10
0.07575	-1.18E-10
0.0758	-1.23E-10
0.07585	-1.23E-10
0.0759	-1.23E-10
0.07595	-1.24E-10
0.076	-1.27E-10
0.07605	-1.29E-10
0.0761	-1.29E-10
0.07615	-1.27E-10
0.0762	-1.28E-10
0.07625	-1.24E-10
0.0763	-1.24E-10
0.07635	-1.22E-10
0.0764	-1.23E-10
0.07645	-1.26E-10
0.0765	-1.29E-10
0.07655	-1.31E-10
0.0766	-1.28E-10
0.07665	-1.27E-10
0.0767	-1.26E-10
0.07675	-1.25E-10
0.0768	-1.21E-10
0.07685	-1.16E-10
0.0769	-1.16E-10
0.07695	-1.14E-10
0.077	-1.16E-10
0.07705	-1.18E-10
0.0771	-1.19E-10
0.07715	-1.21E-10
0.0772	-1.24E-10
0.07725	-1.24E-10
0.0773	-1.24E-10
0.07735	-1.27E-10
0.0774	-1.27E-10
0.07745	-1.25E-10
0.0775	-1.24E-10
0.07755	-1.24E-10
0.0776	-1.24E-10
0.07765	-1.22E-10
0.0777	-1.21E-10
0.07775	-1.18E-10
0.0778	-1.19E-10
0.07785	-1.23E-10
0.0779	-1.25E-10
0.07795	-1.29E-10
0.078	-1.27E-10
0.07805	-1.26E-10
0.0781	-1.28E-10
0.07815	-1.26E-10
0.0782	-1.23E-10
0.07825	-1.18E-10
0.0783	-1.11E-10
0.07835	-1.09E-10
0.0784	-1.14E-10
0.07845	-1.18E-10
0.0785	-1.23E-10
0.07855	-1.26E-10
0.0786	-1.23E-10
0.07865	-1.20E-10
0.0787	-1.17E-10
0.07875	-1.18E-10
0.0788	-1.21E-10
0.07885	-1.25E-10
0.0789	-1.28E-10
0.07895	-1.29E-10
0.079	-1.28E-10
0.07905	-1.26E-10
0.0791	-1.24E-10
0.07915	-1.21E-10
0.0792	-1.18E-10
0.07925	-1.19E-10
0.0793	-1.18E-10
0.07935	-1.14E-10
0.0794	-1.16E-10
0.07945	-1.17E-10
0.0795	-1.16E-10
0.07955	-1.16E-10
0.0796	-1.16E-10
0.07965	-1.14E-10
0.0797	-1.12E-10
0.07975	-1.08E-10
0.0798	-1.04E-10
0.07985	-1.01E-10
0.0799	-9.63E-11
0.07995	-9.63E-11
0.08	-9.69E-11
0.08005	-9.44E-11
0.0801	-9.32E-11
0.08015	-9.57E-11
0.0802	-9.82E-11
0.08025	-1.01E-10
0.0803	-1.03E-10
0.08035	-1.07E-10
0.0804	-1.14E-10
0.08045	-1.16E-10
0.0805	-1.14E-10
0.08055	-1.13E-10
0.0806	-1.14E-10
0.08065	-1.14E-10
0.0807	-1.18E-10
0.08075	-1.18E-10
0.0808	-1.20E-10
0.08085	-1.24E-10
0.0809	-1.25E-10
0.08095	-1.21E-10
0.081	-1.16E-10
0.08105	-1.14E-10
0.0811	-1.14E-10
0.08115	-1.20E-10
0.0812	-1.23E-10
0.08125	-1.20E-10
0.0813	-1.18E-10
0.08135	-1.16E-10
0.0814	-1.12E-10
0.08145	-1.08E-10
0.0815	-1.06E-10
0.08155	-1.04E-10
0.0816	-1.06E-10
0.08165	-1.08E-10
0.0817	-1.14E-10
0.08175	-1.14E-10
0.0818	-1.16E-10
0.08185	-1.19E-10
0.0819	-1.21E-10
0.08195	-1.23E-10
0.082	-1.24E-10
0.08205	-1.25E-10
0.0821	-1.28E-10
0.08215	-1.28E-10
0.0822	-1.26E-10
0.08225	-1.26E-10
0.0823	-1.24E-10
0.08235	-1.21E-10
0.0824	-1.24E-10
0.08245	-1.29E-10
0.0825	-1.35E-10
0.08255	-1.38E-10
0.0826	-1.38E-10
0.08265	-1.38E-10
0.0827	-1.36E-10
0.08275	-1.34E-10
0.0828	-1.36E-10
0.08285	-1.39E-10
0.0829	-1.39E-10
0.08295	-1.43E-10
0.083	-1.44E-10
0.08305	-1.42E-10
0.0831	-1.38E-10
0.08315	-1.34E-10
0.0832	-1.30E-10
0.08325	-1.24E-10
0.0833	-1.23E-10
0.08335	-1.20E-10
0.0834	-1.18E-10
0.08345	-1.18E-10
0.0835	-1.14E-10
0.08355	-1.10E-10
0.0836	-1.06E-10
0.08365	-1.06E-10
0.0837	-1.08E-10
0.08375	-1.10E-10
0.0838	-1.11E-10
0.08385	-1.10E-10
0.0839	-1.10E-10
0.08395	-1.08E-10
0.084	-1.08E-10
0.08405	-1.06E-10
0.0841	-1.02E-10
0.08415	-1.00E-10
0.0842	-1.03E-10
0.08425	-1.03E-10
0.0843	-9.94E-11
0.08435	-1.03E-10
0.0844	-1.04E-10
0.08445	-1.07E-10
0.0845	-1.05E-10
0.08455	-1.03E-10
0.0846	-1.02E-10
0.08465	-1.04E-10
0.0847	-1.06E-10
0.08475	-1.09E-10
0.0848	-1.12E-10
0.08485	-1.10E-10
0.0849	-1.11E-10
0.08495	-1.13E-10
0.085	-1.16E-10
0.08505	-1.16E-10
0.0851	-1.15E-10
0.08515	-1.14E-10
0.0852	-1.13E-10
0.08525	-1.09E-10
0.0853	-1.06E-10
0.08535	-1.03E-10
0.0854	-1.06E-10
0.08545	-1.06E-10
0.0855	-1.06E-10
0.08555	-1.05E-10
0.0856	-1.04E-10
0.08565	-1.06E-10
0.0857	-1.12E-10
0.08575	-1.15E-10
0.0858	-1.20E-10
0.08585	-1.23E-10
0.0859	-1.24E-10
0.08595	-1.27E-10
0.086	-1.31E-10
0.08605	-1.32E-10
0.0861	-1.31E-10
0.08615	-1.32E-10
0.0862	-1.32E-10
0.08625	-1.28E-10
0.0863	-1.25E-10
0.08635	-1.23E-10
0.0864	-1.24E-10
0.08645	-1.28E-10
0.0865	-1.34E-10
0.08655	-1.38E-10
0.0866	-1.41E-10
0.08665	-1.41E-10
0.0867	-1.43E-10
0.08675	-1.39E-10
0.0868	-1.34E-10
0.08685	-1.29E-10
0.0869	-1.25E-10
0.08695	-1.18E-10
0.087	-1.09E-10
0.08705	-1.06E-10
0.0871	-1.04E-10
0.08715	-1.08E-10
0.0872	-1.08E-10
0.08725	-1.08E-10
0.0873	-1.12E-10
0.08735	-1.19E-10
0.0874	-1.23E-10
0.08745	-1.26E-10
0.0875	-1.29E-10
0.08755	-1.29E-10
0.0876	-1.31E-10
0.08765	-1.32E-10
0.0877	-1.30E-10
0.08775	-1.33E-10
0.0878	-1.32E-10
0.08785	-1.30E-10
0.0879	-1.26E-10
0.08795	-1.24E-10
0.088	-1.23E-10
0.08805	-1.24E-10
0.0881	-1.26E-10
0.08815	-1.28E-10
0.0882	-1.25E-10
0.08825	-1.28E-10
0.0883	-1.27E-10
0.08835	-1.28E-10
0.0884	-1.28E-10
0.08845	-1.28E-10
0.0885	-1.26E-10
0.08855	-1.26E-10
0.0886	-1.28E-10
0.08865	-1.27E-10
0.0887	-1.23E-10
0.08875	-1.18E-10
0.0888	-1.18E-10
0.08885	-1.16E-10
0.0889	-1.11E-10
0.08895	-1.04E-10
0.089	-1.04E-10
0.08905	-1.06E-10
0.0891	-1.06E-10
0.08915	-1.07E-10
0.0892	-1.08E-10
0.08925	-1.11E-10
0.0893	-1.15E-10
0.08935	-1.16E-10
0.0894	-1.19E-10
0.08945	-1.23E-10
0.0895	-1.25E-10
0.08955	-1.28E-10
0.0896	-1.29E-10
0.08965	-1.30E-10
0.0897	-1.29E-10
0.08975	-1.31E-10
0.0898	-1.27E-10
0.08985	-1.21E-10
0.0899	-1.15E-10
0.08995	-1.16E-10
0.09	-1.14E-10
0.09005	-1.09E-10
0.0901	-1.08E-10
0.09015	-1.08E-10
0.0902	-1.13E-10
0.09025	-1.18E-10
0.0903	-1.20E-10
0.09035	-1.23E-10
0.0904	-1.23E-10
0.09045	-1.21E-10
0.0905	-1.26E-10
0.09055	-1.27E-10
0.0906	-1.28E-10
0.09065	-1.26E-10
0.0907	-1.25E-10
0.09075	-1.22E-10
0.0908	-1.21E-10
0.09085	-1.18E-10
0.0909	-1.15E-10
0.09095	-1.11E-10
0.091	-1.13E-10
0.09105	-1.13E-10
0.0911	-1.13E-10
0.09115	-1.19E-10
0.0912	-1.22E-10
0.09125	-1.26E-10
0.0913	-1.28E-10
0.09135	-1.28E-10
0.0914	-1.24E-10
0.09145	-1.24E-10
0.0915	-1.24E-10
0.09155	-1.22E-10
0.0916	-1.19E-10
0.09165	-1.21E-10
0.0917	-1.24E-10
0.09175	-1.26E-10
0.0918	-1.26E-10
0.09185	-1.27E-10
0.0919	-1.28E-10
0.09195	-1.28E-10
0.092	-1.28E-10
0.09205	-1.24E-10
0.0921	-1.21E-10
0.09215	-1.18E-10
0.0922	-1.19E-10
0.09225	-1.19E-10
0.0923	-1.21E-10
0.09235	-1.21E-10
0.0924	-1.18E-10
0.09245	-1.18E-10
0.0925	-1.18E-10
0.09255	-1.20E-10
0.0926	-1.24E-10
0.09265	-1.29E-10
0.0927	-1.29E-10
0.09275	-1.28E-10
0.0928	-1.26E-10
0.09285	-1.24E-10
0.0929	-1.25E-10
0.09295	-1.29E-10
0.093	-1.29E-10
0.09305	-1.28E-10
0.0931	-1.27E-10
0.09315	-1.25E-10
0.0932	-1.31E-10
0.09325	-1.31E-10
0.0933	-1.28E-10
0.09335	-1.24E-10
0.0934	-1.19E-10
0.09345	-1.17E-10
0.0935	-1.16E-10
0.09355	-1.16E-10
0.0936	-1.11E-10
0.09365	-1.07E-10
0.0937	-1.03E-10
0.09375	-1.03E-10
0.0938	-1.03E-10
0.09385	-1.04E-10
0.0939	-1.04E-10
0.09395	-1.04E-10
0.094	-1.08E-10
0.09405	-1.12E-10
0.0941	-1.14E-10
0.09415	-1.11E-10
0.0942	-1.07E-10
0.09425	-1.04E-10
0.0943	-1.00E-10
0.09435	-9.57E-11
0.0944	-9.13E-11
0.09445	-8.75E-11
0.0945	-8.44E-11
0.09455	-8.13E-11
0.0946	-7.94E-11
0.09465	-8.19E-11
0.0947	-8.69E-11
0.09475	-9.38E-11
0.0948	-9.82E-11
0.09485	-1.00E-10
0.0949	-1.03E-10
0.09495	-1.09E-10
0.095	-1.11E-10
0.09505	-1.09E-10
0.0951	-1.08E-10
0.09515	-1.08E-10
0.0952	-1.09E-10
0.09525	-1.10E-10
0.0953	-1.10E-10
0.09535	-1.12E-10
0.0954	-1.17E-10
0.09545	-1.18E-10
0.0955	-1.20E-10
0.09555	-1.18E-10
0.0956	-1.18E-10
0.09565	-1.15E-10
0.0957	-1.14E-10
0.09575	-1.15E-10
0.0958	-1.15E-10
0.09585	-1.16E-10
0.0959	-1.14E-10
0.09595	-1.09E-10
0.096	-1.06E-10
0.09605	-1.06E-10
0.0961	-1.04E-10
0.09615	-1.01E-10
0.0962	-1.01E-10
0.09625	-1.01E-10
0.0963	-1.05E-10
0.09635	-1.11E-10
0.0964	-1.18E-10
0.09645	-1.20E-10
0.0965	-1.19E-10
0.09655	-1.19E-10
0.0966	-1.19E-10
0.09665	-1.18E-10
0.0967	-1.17E-10
0.09675	-1.13E-10
0.0968	-1.09E-10
0.09685	-1.08E-10
0.0969	-1.09E-10
0.09695	-1.11E-10
0.097	-1.14E-10
0.09705	-1.15E-10
0.0971	-1.14E-10
0.09715	-1.16E-10
0.0972	-1.18E-10
0.09725	-1.18E-10
0.0973	-1.14E-10
0.09735	-1.16E-10
0.0974	-1.16E-10
0.09745	-1.16E-10
0.0975	-1.17E-10
0.09755	-1.17E-10
0.0976	-1.18E-10
0.09765	-1.16E-10
0.0977	-1.16E-10
0.09775	-1.18E-10
0.0978	-1.19E-10
0.09785	-1.20E-10
0.0979	-1.21E-10
0.09795	-1.20E-10
0.098	-1.16E-10
0.09805	-1.16E-10
0.0981	-1.14E-10
0.09815	-1.14E-10
0.0982	-1.17E-10
0.09825	-1.20E-10
0.0983	-1.22E-10
0.09835	-1.22E-10
0.0984	-1.19E-10
0.09845	-1.21E-10
0.0985	-1.23E-10
0.09855	-1.27E-10
0.0986	-1.29E-10
0.09865	-1.29E-10
0.0987	-1.27E-10
0.09875	-1.24E-10
0.0988	-1.19E-10
0.09885	-1.17E-10
0.0989	-1.18E-10
0.09895	-1.23E-10
0.099	-1.28E-10
0.09905	-1.28E-10
0.0991	-1.30E-10
0.09915	-1.31E-10
0.0992	-1.24E-10
0.09925	-1.14E-10
0.0993	-1.08E-10
0.09935	-1.04E-10
0.0994	-1.01E-10
0.09945	-9.88E-11
0.0995	-9.88E-11
0.09955	-9.63E-11
0.0996	-9.63E-11
0.09965	-9.88E-11
0.0997	-1.01E-10
0.09975	-1.01E-10
0.0998	-1.01E-10
0.09985	-1.03E-10
0.0999	-1.06E-10
[truncated: 998,000+ more rows]
