# Supplementary material for: A proton-gated channel identified in the centipede antenna
Source: EMBO Rep. 2025 Oct 20;26(24):6083–95. doi: 10.1038/s44319-025-00606-2 (PMC12714832; doi:10.1038/s44319-025-00606-2)
Supplement: Supplementary file 10 — SourceDataForAppendix [file 44319_2025_606_MOESM10_ESM.zip › EMBOR-2025-62006V2_SourceDataForAppendix/AppendixFigS11/AppendixFigS11A/AppendixFigS11A_ANAP_pH_DMSO_fluorescence_normalized_spectra.csv]

50% DMSO / 50% PBS											80% DMSO / 20% PBS
Wavelength (nm)	Repeat1_Fluorescence Intensity (a.u.)			Repeat2_Fluorescence Intensity (a.u.)			Repeat3_Fluorescence Intensity (a.u.)				Wavelength (nm)	Repeat1_Fluorescence Intensity (a.u.)			Repeat2_Fluorescence Intensity (a.u.)			Repeat3_Fluorescence Intensity (a.u.)
	pH 7.4	pH 5.0	pH3.0	pH 7.4	pH 5.0	pH3.0	pH 7.4	pH 5.0	pH3.0			pH 7.4	pH 5.0	pH3.0	pH 7.4	pH 5.0	pH3.0	pH 7.4	pH 5.0	pH3.0
365	0.00105983	0.000129197	0.000109034	0.000102774	0.000207801	0.000138371	0.000357704	0.000103358	8.72E-05		365	0.000363075	0.000404074	0.000434061	0.000522647	0.000562616	0.000538393	0.000489145	0.000859263	0.000804749
366	0.001074459	0.000127023	0.000110069	0.000103385	0.000212572	0.000154655	0.00037431	0.000101618	8.81E-05		366	0.000394212	0.000422114	0.000455517	0.000657407	0.00068897	0.00066154	0.000497429	0.000902515	0.000841694
367	0.000107266	0.00012987	0.00011137	0.000114564	0.000226561	0.000168489	0.0003598	0.000103896	8.91E-05		367	0.000421501	0.000455207	0.000502554	0.000791872	0.000845668	0.000805875	0.000502882	0.000937244	0.0008517
368	0.000109842	0.000136279	0.000112618	0.000124447	0.000248566	0.00018914	0.000367734	0.000109023	9.01E-05		368	0.000444201	0.000505529	0.000728102	0.000935339	0.000963173	0.000944605	0.00052281	0.000977273	0.000902699
369	0.000110383	0.000137476	0.000115253	0.000140501	0.000283308	0.000214271	0.00041066	0.000109981	9.22E-05		369	0.000463623	0.000701708	0.00090288	0.001096581	0.001126365	0.001105761	0.000566622	0.00105248	0.000967818
370	0.000113224	0.000145635	0.000120015	0.000156724	0.000312136	0.00024428	0.000444098	0.000116508	9.60E-05		370	0.000657174	0.000905501	0.001061844	0.001184666	0.001261336	0.001235134	0.000649063	0.001176319	0.001125661
371	0.000116279	0.000151577	0.000127993	0.000176431	0.000339248	0.000277036	0.00055232	0.000121262	0.000102394		371	0.000845054	0.001015959	0.00144046	0.001286471	0.001336406	0.001323293	0.000734479	0.001354933	0.001282239
372	0.000116788	0.000160019	0.0001355	0.000202479	0.000392416	0.000324578	0.000644977	0.000128015	0.0001084		372	0.000949292	0.001389957	0.001543448	0.00134837	0.001430686	0.001396566	0.000883225	0.001628465	0.001565546
373	0.00011597	0.000176708	0.000151194	0.000233628	0.000448628	0.000374389	0.000882698	0.000141366	0.000120955		373	0.00125715	0.001480215	0.001715674	0.001423359	0.001604988	0.001524457	0.001099934	0.002058247	0.0020008
374	0.000122497	0.000189529	0.000159152	0.000266197	0.000487653	0.000430061	0.001093118	0.000151624	0.000127322		374	0.001328905	0.00160464	0.001889581	0.001497838	0.001707326	0.001665878	0.00138359	0.00258391	0.002565685
375	0.000125484	0.000206681	0.000177675	0.000299759	0.000556683	0.000489737	0.001327257	0.000165345	0.00014214		375	0.001422895	0.001653774	0.001936304	0.001547355	0.001837432	0.001768854	0.001681409	0.003205013	0.003110883
376	0.000127573	0.000227505	0.0002028	0.000333508	0.000632334	0.000576904	0.001617678	0.000182004	0.00016224		376	0.001369007	0.001700068	0.002012834	0.001716103	0.002163635	0.001858417	0.002063685	0.003872978	0.003853257
377	0.000130402	0.000261687	0.00023297	0.000353043	0.000690424	0.000628312	0.001795699	0.000209349	0.000186376		377	0.001298923	0.001734745	0.002110408	0.001741076	0.002254913	0.002184283	0.002377559	0.00443973	0.004497733
378	0.000138026	0.000289118	0.000261308	0.000388864	0.000774214	0.00069815	0.001965444	0.000231294	0.000209047		378	0.001246078	0.001756356	0.002215471	0.001820737	0.002523112	0.002422003	0.002701687	0.005020649	0.005057447
379	0.000145789	0.000339921	0.000310588	0.000408518	0.000832059	0.000766334	0.002085586	0.000271936	0.00024847		379	0.001175634	0.001812807	0.002724578	0.001866393	0.002986227	0.002837861	0.002934228	0.005548769	0.005633242
380	0.000154642	0.000389011	0.000363117	0.000438092	0.000915918	0.000835428	0.002078479	0.000311209	0.000290494		380	0.001163218	0.002086907	0.002974853	0.001873778	0.003136216	0.003046039	0.003110674	0.005883239	0.006091869
381	0.000173124	0.000452968	0.000413372	0.00045589	0.001011473	0.000909215	0.002104432	0.000362374	0.000330698		381	0.001184191	0.002269672	0.003369135	0.001835971	0.003419927	0.00325133	0.003283781	0.006211227	0.006358793
382	0.000183849	0.000531404	0.000506995	0.000463354	0.001113645	0.001000395	0.00208226	0.000425123	0.000405596		382	0.001197153	0.002557001	0.004429759	0.001859866	0.003657032	0.003530602	0.003428973	0.006430652	0.006701286
383	0.000204137	0.000623433	0.000598934	0.000476825	0.001216913	0.001089814	0.002061583	0.000498747	0.000479147		383	0.001305253	0.003284234	0.005194277	0.001841884	0.003881245	0.003738119	0.003609808	0.006807589	0.007131242
384	0.000231045	0.000715394	0.000677583	0.000505631	0.001370472	0.001217011	0.002031505	0.000572315	0.000542066		384	0.001548746	0.003797155	0.00591147	0.001971804	0.004788518	0.00464858	0.00377319	0.007142186	0.007544665
385	0.000256633	0.000857027	0.000812476	0.000526574	0.001549739	0.001370235	0.002048074	0.000685621	0.000649981		385	0.001758397	0.004384717	0.006749354	0.002035976	0.005272582	0.005074966	0.004069264	0.007606785	0.008202439
386	0.000298436	0.001008566	0.000947646	0.000561594	0.00173598	0.001513855	0.002069395	0.000806853	0.000758117		386	0.001963909	0.00494457	0.007911215	0.002139033	0.005991664	0.005729215	0.004418427	0.00820368	0.008890578
387	0.000351849	0.001144914	0.001087154	0.000622181	0.001995978	0.001751367	0.00206857	0.000915931	0.000869723		387	0.002197964	0.005765086	0.009119022	0.002525396	0.007603875	0.007336278	0.004782665	0.008895749	0.00959082
388	0.000404035	0.001348723	0.001270444	0.000694648	0.002336706	0.00206533	0.002081822	0.001078978	0.001016355		388	0.002520318	0.006712833	0.010332081	0.002817502	0.008826232	0.008351362	0.00524747	0.009748936	0.010644302
389	0.000479738	0.001628875	0.001498185	0.000758891	0.002655602	0.002292813	0.002136126	0.0013031	0.001198548		389	0.002881639	0.00752477	0.011991119	0.003126407	0.010144853	0.009651386	0.005844618	0.010766779	0.011951121
390	0.000548504	0.001849013	0.001738225	0.000879789	0.003109481	0.002730437	0.00218365	0.00147921	0.00139058		390	0.003244594	0.008655189	0.013823867	0.003473792	0.011405806	0.010795288	0.006436096	0.011752287	0.01306227
391	0.000632003	0.002174885	0.002039205	0.001030225	0.00361079	0.003231887	0.002286888	0.001739908	0.001631364		391	0.003723975	0.010020695	0.015516562	0.003923817	0.013230033	0.012618576	0.007307502	0.013204642	0.014839136
392	0.000751481	0.002542056	0.00237684	0.00115725	0.004143887	0.003646536	0.002324933	0.002033645	0.001901472		392	0.00421554	0.011276744	0.017890972	0.004525106	0.015127938	0.014358921	0.00830552	0.014793341	0.01661148
393	0.000860812	0.002948115	0.002699409	0.00136336	0.004939435	0.004321066	0.002452706	0.002358492	0.002159527		393	0.004774512	0.012930797	0.020413667	0.005014121	0.017072797	0.016136366	0.009192863	0.01651444	0.0185786
394	0.000985964	0.003516747	0.003258503	0.001571627	0.005827908	0.0050851	0.002616565	0.002813398	0.002606802		394	0.005452031	0.014834383	0.022847205	0.005797027	0.019763023	0.018620222	0.010651664	0.018846301	0.021118222
395	0.001162028	0.004100011	0.003820045	0.001785678	0.006553572	0.005782232	0.002799278	0.003280009	0.003056036		395	0.006280558	0.016563366	0.025921069	0.00668022	0.022348904	0.021307317	0.012117283	0.021338504	0.024179681
396	0.001374713	0.004739371	0.004382619	0.002103242	0.00769986	0.006831024	0.002938979	0.003791496	0.003506095		396	0.006972163	0.018838185	0.029624709	0.007423997	0.025020811	0.023437909	0.013721471	0.023900154	0.027086594
397	0.001574796	0.005701772	0.005208852	0.002481203	0.009006166	0.007925363	0.003173858	0.004561418	0.004167081		397	0.00797752	0.02143566	0.037152563	0.008593985	0.028591701	0.026974018	0.015824702	0.027487276	0.030997415
398	0.00183384	0.006747019	0.006179461	0.002821373	0.01039218	0.008945537	0.00347325	0.005397615	0.004943569		398	0.009159832	0.02694886	0.042065319	0.009702248	0.032431915	0.030571922	0.018038329	0.030988487	0.035234253
399	0.002152218	0.007610699	0.00706396	0.003331477	0.012036481	0.010492942	0.003657553	0.006088559	0.005651168		399	0.011606785	0.030348973	0.046134975	0.010843669	0.035968256	0.033854127	0.020214671	0.034270112	0.038902183
400	0.002471544	0.009011817	0.008346396	0.003877418	0.013898034	0.012294726	0.003929591	0.007209453	0.006677117		400	0.013183889	0.033560804	0.051748925	0.012451393	0.040393378	0.037903609	0.023063476	0.039014295	0.044095162
401	0.002952175	0.010808465	0.009835987	0.004429434	0.015735826	0.013794135	0.00432312	0.008646772	0.007868789		401	0.01450709	0.037496319	0.063496806	0.014190695	0.046021704	0.043116529	0.026558033	0.044166232	0.050354886
402	0.003451864	0.012322011	0.01125079	0.005165023	0.018427715	0.015879901	0.004702915	0.009857609	0.009000632		402	0.016350736	0.04612257	0.070748496	0.018020475	0.056443602	0.052959897	0.029601892	0.048734189	0.05560224
403	0.003983629	0.014316575	0.01313604	0.005952863	0.021161714	0.018320851	0.005175482	0.01145326	0.010508832		403	0.020360103	0.051083093	0.077737238	0.020412044	0.062952129	0.059104379	0.033795346	0.054882265	0.062733934
404	0.004808873	0.0167644	0.01527251	0.006767558	0.023525706	0.020560447	0.005825623	0.01341152	0.012218008		404	0.022765353	0.056663884	0.084800413	0.022539506	0.069015802	0.064386862	0.038480957	0.06213094	0.070391407
405	0.005607477	0.019300548	0.017398604	0.007844366	0.027012869	0.023537351	0.006402346	0.015440438	0.013918883		405	0.025506591	0.061530729	0.093200005	0.025374074	0.076530324	0.071881906	0.043095684	0.068550659	0.078064183
406	0.006350177	0.022682136	0.020449049	0.009098979	0.031321603	0.026762703	0.007373544	0.018145708	0.016359239		406	0.027927608	0.067839379	0.102418814	0.031598553	0.092085725	0.086572989	0.049232166	0.077155345	0.087802163
407	0.007518659	0.025944785	0.023555054	0.0101974	0.034815641	0.030017961	0.008402681	0.020755828	0.018844043		407	0.030852956	0.07446083	0.111269289	0.035376625	0.101766663	0.09474882	0.055481201	0.086769967	0.098300581
408	0.008984982	0.029298313	0.026439789	0.011768998	0.039041272	0.034101493	0.009279622	0.023438651	0.021151832		408	0.03431556	0.081037065	0.120575516	0.039324661	0.110967155	0.104411905	0.061657334	0.095375117	0.107388265
409	0.010243979	0.034335374	0.030484263	0.013564293	0.044482544	0.03862692	0.010589494	0.027468299	0.02438741		409	0.0373667	0.088354144	0.132169316	0.043463184	0.119732647	0.112160736	0.069779138	0.106489745	0.120618413
410	0.011959222	0.039482866	0.035046514	0.015026877	0.049509507	0.042357461	0.012152884	0.031586293	0.028037211		410	0.041384879	0.09689263	0.142603736	0.047814221	0.131011095	0.121974888	0.078391708	0.118162847	0.134157652
411	0.01395658	0.043590719	0.039369642	0.017189558	0.055593082	0.0477916	0.013777892	0.034872575	0.031495714		411	0.045526996	0.103788622	0.154197535	0.053126036	0.142088971	0.13292755	0.086424124	0.12879552	0.145651745
412	0.01599957	0.050164787	0.045361263	0.019674594	0.061771619	0.053796971	0.015734279	0.040131829	0.036289011		412	0.049507843	0.112447567	0.166950715	0.057968418	0.153145978	0.143357332	0.097152099	0.144149189	0.160752669
413	0.018827629	0.057801697	0.051391557	0.021802772	0.068401762	0.058959287	0.017818541	0.046241358	0.041113245		413	0.05398305	0.121734896	0.178544514	0.063751985	0.164575145	0.153954065	0.108214671	0.158698248	0.177035002
414	0.021861854	0.063819315	0.056846493	0.024564701	0.077194543	0.065485015	0.01989653	0.051055452	0.045477194		414	0.059005948	0.129850556	0.192457074	0.070532619	0.178849431	0.166241174	0.117869987	0.170778987	0.191213059
415	0.024440649	0.072293265	0.064883231	0.027571941	0.08595123	0.073512515	0.022696058	0.057834612	0.051906585		415	0.063466778	0.140284976	0.207529013	0.076455891	0.190833942	0.178003084	0.131828458	0.188068821	0.210423985
416	0.028549361	0.081500054	0.073036202	0.030862692	0.092787195	0.080235471	0.025610141	0.065200043	0.058428961		416	0.06943457	0.150719395	0.220282193	0.083401273	0.206310505	0.190500041	0.146206393	0.20521605	0.228387418
417	0.032807176	0.090118165	0.080002148	0.034561048	0.102720808	0.087884843	0.02844559	0.072094532	0.064001719		417	0.075404334	0.159994435	0.235354133	0.090981763	0.218899053	0.203794651	0.157494348	0.220137271	0.245612327
418	0.036712429	0.101060049	0.088898485	0.038340187	0.114476313	0.097123644	0.032058438	0.08084804	0.071118788		418	0.080802987	0.172747615	0.252744832	0.097693645	0.232856828	0.216164075	0.173418664	0.23902357	0.26536932
419	0.041930175	0.112721238	0.100768718	0.042232807	0.124220862	0.105524546	0.036447395	0.09017699	0.080614975		419	0.087503043	0.183182034	0.264338632	0.106966135	0.249077713	0.231790199	0.192299398	0.259942263	0.288027083
420	0.048200451	0.122988721	0.10987453	0.047048663	0.134837254	0.11534558	0.040075626	0.098390976	0.087899624		420	0.094135161	0.193616454	0.281729331	0.115692208	0.265304395	0.24448425	0.205976836	0.277694689	0.307823496
421	0.053350521	0.136787195	0.120499517	0.052639811	0.148608873	0.125868299	0.044981502	0.109429756	0.096399613		421	0.100839623	0.206369634	0.300279411	0.123650192	0.278864503	0.259502858	0.223973427	0.299437701	0.330807044
422	0.060630358	0.152219572	0.134203244	0.057336341	0.161810721	0.136670319	0.049818197	0.121775658	0.107362595		422	0.108403766	0.220282193	0.31419197	0.134355906	0.29657751	0.275128981	0.244686446	0.321361576	0.3547123
423	0.06811129	0.164074337	0.145486948	0.063381674	0.175968203	0.148424965	0.05517207	0.131259469	0.116389558		423	0.117097376	0.229557233	0.33158267	0.144609463	0.314140957	0.28952848	0.261134569	0.3400531	0.373062966
424	0.075331185	0.17978365	0.158813406	0.07006295	0.189564078	0.160648834	0.060953916	0.14382692	0.127050725		424	0.122894276	0.243469792	0.348973369	0.153350028	0.328766536	0.302940188	0.281508121	0.364150812	0.398531066
425	0.0849262	0.19822344	0.174902997	0.076455903	0.203026319	0.171581051	0.067311892	0.158578752	0.139922398		425	0.132169316	0.257382352	0.365204689	0.163923574	0.346200132	0.319367442	0.30477966	0.385627167	0.422372555
426	0.094855086	0.213987109	0.188658717	0.083389408	0.222055215	0.186012676	0.073607477	0.171189687	0.150926974		426	0.140284976	0.268976152	0.384914148	0.176972395	0.363102733	0.335706584	0.322418003	0.40761017	0.443121978
427	0.103377377	0.232493286	0.205450424	0.09103835	0.239970781	0.201928456	0.081296981	0.185994629	0.164360339		427	0.148400635	0.282888711	0.402304847	0.186361054	0.380616326	0.349758269	0.348059546	0.431191959	0.468823113
428	0.115701149	0.25215383	0.222017403	0.099101944	0.253844666	0.216164572	0.089533999	0.201723064	0.177613922		428	0.158835055	0.295641891	0.416217407	0.198569325	0.396505629	0.365430768	0.370887273	0.455069389	0.492796772
429	0.128838758	0.269590719	0.237634547	0.109132238	0.273455366	0.228839188	0.095967343	0.215672575	0.190107638		429	0.168110095	0.30607631	0.433608106	0.212225662	0.414662678	0.382688138	0.390151299	0.476469224	0.51705332
430	0.139028897	0.292119454	0.255378666	0.118465141	0.29488538	0.246967881	0.10537931	0.233695563	0.204302933		430	0.175066375	0.31998887	0.453317566	0.223002098	0.427790338	0.396847646	0.415734409	0.499360022	0.539704126
431	0.153330325	0.31482866	0.275460307	0.125934472	0.312776023	0.261873885	0.114855731	0.251862928	0.220368246		431	0.185500794	0.33390143	0.467230125	0.236217871	0.44837397	0.411903354	0.441603422	0.524525524	0.564968175
432	0.167228274	0.330462993	0.29296165	0.13707294	0.331935546	0.27901085	0.124175744	0.264370394	0.23436932		432	0.195935214	0.345495229	0.485780205	0.249322342	0.462061609	0.425936489	0.46361657	0.544683663	0.585363987
433	0.182991514	0.355728865	0.31268235	0.149525406	0.353843377	0.296082071	0.133579117	0.284583092	0.25014588		433	0.204050874	0.358248409	0.502011524	0.260812957	0.478593208	0.439078061	0.489236548	0.567129259	0.612384497
434	0.198229455	0.383493393	0.334628854	0.158667096	0.374609947	0.310826942	0.144995166	0.306794715	0.267703083		434	0.214485293	0.373320348	0.518242844	0.273823519	0.493519066	0.454629984	0.517105492	0.592273892	0.635451521
435	0.214415942	0.403761951	0.354521431	0.170528306	0.397883768	0.329333763	0.156015899	0.323009561	0.283617145		435	0.226079093	0.382595388	0.533314783	0.28945312	0.508709262	0.46667942	0.539238983	0.613076647	0.652874683
436	0.230746589	0.428495005	0.375645075	0.185941777	0.417688688	0.351257063	0.168337738	0.342796004	0.30051606		436	0.234194753	0.393029808	0.548386723	0.302410351	0.522611387	0.480523576	0.566194567	0.632529883	0.674112205
437	0.249579976	0.454259319	0.396033946	0.197332474	0.438659362	0.366424321	0.179097218	0.363407455	0.316827157		437	0.244629172	0.406942367	0.562299282	0.316306679	0.538160992	0.49433411	0.592203402	0.657177142	0.696980975
438	0.270136427	0.478008379	0.416566763	0.209668063	0.464797508	0.385570093	0.191376088	0.382406703	0.333253411		438	0.253904212	0.415058027	0.575052462	0.330629659	0.552358759	0.507729586	0.616457167	0.675110431	0.712688254
439	0.285252981	0.503001396	0.440767	0.224129337	0.490935654	0.404052852	0.205677087	0.402401117	0.3526136		439	0.263179252	0.426651827	0.588965022	0.342757933	0.563451706	0.516858544	0.641068485	0.692261139	0.736695535
440	0.306668815	0.529698142	0.463660973	0.236476098	0.506688151	0.422765496	0.219570738	0.423758513	0.370928779		440	0.273613671	0.437086246	0.602877581	0.355697773	0.578339304	0.529754327	0.669310285	0.713980963	0.751946019
441	0.329199699	0.551384681	0.479959179	0.252883876	0.531597379	0.443463315	0.23184617	0.441107745	0.383967343		441	0.285207471	0.445201906	0.612152621	0.369613811	0.588489676	0.540122662	0.691246913	0.72713181	0.770900722
442	0.349579976	0.583542808	0.507382103	0.267365345	0.560343753	0.460784187	0.246706628	0.466834246	0.405905683		442	0.293323131	0.454476946	0.62258704	0.381459196	0.598989021	0.549018585	0.716336823	0.749947248	0.786108309
443	0.370106349	0.61048018	0.530662799	0.280925556	0.582657643	0.475634332	0.263401869	0.488384144	0.42453024		443	0.30259817	0.464911365	0.63418084	0.39674678	0.609168377	0.559444889	0.740767278	0.766876514	0.802010365
444	0.39475991	0.62806961	0.549481147	0.298483188	0.602101192	0.499271673	0.275687614	0.502455688	0.439584918		444	0.31187321	0.470708265	0.64113712	0.406164423	0.621194625	0.567385482	0.762123057	0.77451335	0.812309137
445	0.415432377	0.655045655	0.568855946	0.318054786	0.627431518	0.517151144	0.291350736	0.524036524	0.455084757		445	0.31882949	0.478823925	0.65273092	0.417668951	0.626099962	0.575364335	0.782024973	0.792643734	0.825746351
446	0.437125363	0.688870985	0.594555806	0.329712321	0.648327425	0.529925878	0.306902997	0.551096788	0.475644645		446	0.32810453	0.485780205	0.658527819	0.43098327	0.636351199	0.579825629	0.806427603	0.807249603	0.840755684
447	0.463360189	0.70220217	0.611451284	0.346517564	0.673447202	0.549029971	0.320511333	0.561761736	0.489161027		447	0.338538949	0.490417725	0.666643479	0.441838545	0.644397296	0.587446234	0.825682585	0.813558949	0.845373494
448	0.485405522	0.726726824	0.634377484	0.365534429	0.690342679	0.569483296	0.336378129	0.581381459	0.507501987		448	0.344335849	0.496214624	0.672440379	0.452053842	0.648145572	0.591102918	0.844902786	0.823631642	0.853526254
449	0.509831346	0.757121066	0.654572994	0.381459233	0.711870233	0.583254915	0.353936191	0.605696853	0.523658395		449	0.352451509	0.502011524	0.677077899	0.464371094	0.65289903	0.598141514	0.866460297	0.832645821	0.861295259
450	0.533677087	0.778753894	0.673954238	0.399833709	0.736173595	0.601864862	0.366205607	0.623003115	0.53916339		450	0.360567169	0.504330284	0.678237279	0.474337125	0.658654192	0.598587875	0.883503182	0.845612327	0.867540839
451	0.554227092	0.800923837	0.691717693	0.415657106	0.756003867	0.616732195	0.38443227	0.64073907	0.553374154		451	0.366364068	0.508967804	0.680556039	0.483566948	0.665216282	0.603030619	0.898507878	0.849599434	0.871801561
452	0.579198625	0.81997207	0.711212805	0.432342894	0.768748523	0.633631969	0.399676012	0.655977656	0.568970244		452	0.373320348	0.510127184	0.682874799	0.490978865	0.662849988	0.604099568	0.917289833	0.854840991	0.875452448
453	0.607932109	0.835473198	0.725053174	0.450793855	0.788226448	0.646836395	0.414084434	0.668378558	0.580042539		453	0.380276628	0.512445944	0.685193558	0.500995907	0.668498487	0.606831067	0.928712045	0.859105191	0.877975259
454	0.624198088	0.862322484	0.741149425	0.467869803	0.810110646	0.658820496	0.429243957	0.689857987	0.59291954		454	0.384914148	0.512445944	0.685193558	0.506839182	0.664862671	0.604943596	0.941365518	0.861716114	0.875389842
455	0.650933505	0.881703728	0.760674616	0.480283597	0.827444409	0.671457729	0.444346761	0.705362982	0.608539693		455	0.389551668	0.514764704	0.684034179	0.51638088	0.666449863	0.603539587	0.955959793	0.862256385	0.876320824
456	0.674594478	0.889947363	0.768838758	0.499666989	0.837915995	0.689255559	0.459013858	0.71195789	0.615071007		456	0.394189188	0.513605324	0.682874799	0.52299978	0.665646412	0.603872329	0.959375326	0.862763034	0.877801352
457	0.692589967	0.910613385	0.783755505	0.518113653	0.855408744	0.69516382	0.472701257	0.728490708	0.627004404		457	0.397667328	0.514764704	0.682874799	0.525351002	0.66383778	0.602235285	0.971291433	0.862978679	0.869501351
458	0.720143947	0.932680202	0.793900526	0.529904394	0.866735417	0.704531099	0.488443442	0.746144162	0.635120421		458	0.402304847	0.512445944	0.679396659	0.531092252	0.65968604	0.597093434	0.983736218	0.858425794	0.868980789
459	0.736160705	0.942215061	0.807472339	0.547642067	0.884219572	0.717340208	0.497246965	0.753772049	0.645977871		459	0.404623607	0.511286564	0.675918519	0.536017298	0.657611909	0.595557256	0.986671768	0.860021101	0.8655954
460	0.755606402	0.948185627	0.816749382	0.565680524	0.890325491	0.726823504	0.514328929	0.758548501	0.653399506		460	0.408101747	0.506649044	0.670121619	0.53917313	0.651110106	0.591121468	0.991109874	0.855173733	0.856640349
461	0.778300569	0.960116017	0.827354173	0.58043184	0.897303685	0.733286067	0.525462241	0.768092813	0.661883339		461	0.409261127	0.503170904	0.665484099	0.542374178	0.648528167	0.585418478	0.996591423	0.845068577	0.850050433
462	0.793543882	0.967203781	0.830233108	0.593275325	0.911148351	0.73905253	0.536874852	0.773763025	0.664186486		462	0.410420507	0.499692764	0.659687199	0.542705761	0.640726699	0.579069714	0.99586797	0.840311641	0.839488482
463	0.807433666	0.978824793	0.844642819	0.605469975	0.921920722	0.742649049	0.548782469	0.783059835	0.675714255		463	0.410420507	0.496214624	0.65273092	0.545387407	0.635060809	0.573723813	1	0.834579667	0.82877697
464	0.830177248	0.98709421	0.843493393	0.618184553	0.920592975	0.74677409	0.558256311	0.789675368	0.674794715		464	0.411579887	0.490417725	0.64345588	0.545440738	0.628339884	0.56692173	0.999116552	0.825726641	0.81940918
465	0.846952412	0.985693415	0.845390482	0.63273821	0.929414545	0.751878827	0.568792351	0.788554732	0.676312386		465	0.411579887	0.485780205	0.63302146	0.544915539	0.619308314	0.559691837	0.998789607	0.817674748	0.809771254
466	0.860670319	0.99862069	0.845255129	0.642427758	0.935799764	0.752265549	0.57689204	0.798896552	0.676204104		466	0.411579887	0.479983305	0.62606518	0.544182811	0.612774048	0.551515889	0.992835032	0.808175948	0.797397192
467	0.868583092	1	0.852779031	0.649405951	0.937716189	0.756287464	0.587135031	0.8	0.682223225		467	0.409261127	0.471867645	0.620268281	0.541109295	0.603017866	0.541945208	0.985781364	0.796955468	0.783162325
468	0.88581158	0.990594049	0.850905575	0.663091632	0.933969277	0.756051133	0.593483296	0.792475239	0.68072446		468	0.406942367	0.467230125	0.610993241	0.539713401	0.597754281	0.537430582	0.984153595	0.788734305	0.772297775
469	0.898085723	0.996659147	0.847270383	0.673803846	0.936010313	0.754229241	0.601834784	0.797327318	0.677816307		469	0.405782987	0.460273846	0.600558821	0.537551158	0.584354167	0.527201373	0.980139821	0.770768553	0.758801433
470	0.90617467	0.997782791	0.84958857	0.68103126	0.93595875	0.757056612	0.606120529	0.798226233	0.679670856		470	0.403464227	0.453317566	0.588965022	0.532794222	0.577574113	0.516896804	0.967848075	0.75746003	0.743678481
471	0.914416156	0.991700505	0.849545601	0.68595123	0.93431303	0.752493286	0.613078096	0.793360404	0.679636481		471	0.399986087	0.445201906	0.577371222	0.527717297	0.564131103	0.507144099	0.963813433	0.749702619	0.730087069
472	0.919598238	0.989234075	0.842212912	0.693758728	0.929612203	0.749317864	0.615933827	0.79138726	0.67377033		472	0.397667328	0.438245626	0.569255562	0.525053042	0.557691906	0.498358318	0.950652151	0.731486441	0.717308383
473	0.931180578	0.984593404	0.833724353	0.700552154	0.923312923	0.747285423	0.622239123	0.787674723	0.666979482		473	0.393029808	0.431289346	0.558821142	0.521186509	0.543550949	0.487816076	0.938012591	0.717806917	0.695443637
474	0.935434526	0.976873993	0.832779031	0.703873671	0.921809002	0.7427178	0.624673757	0.781499194	0.666223225		474	0.389551668	0.424333067	0.546067963	0.514501525	0.531520063	0.478102791	0.930541546	0.706134279	0.686131497
475	0.938687292	0.972701687	0.820603717	0.70461274	0.916227307	0.735877108	0.624967666	0.778161349	0.656482973		475	0.386073528	0.413898647	0.535633543	0.508679118	0.524029309	0.469124552	0.917999374	0.69085597	0.666934483
476	0.937492749	0.956669889	0.818874208	0.708608873	0.907371361	0.728112579	0.627642926	0.765335911	0.655099366		476	0.380276628	0.405782987	0.524039744	0.502476436	0.511008313	0.458036242	0.900907795	0.674882033	0.651543714
477	0.939961328	0.945929745	0.806380922	0.712678053	0.898622838	0.725229348	0.625589859	0.756743796	0.645104737		477	0.375639108	0.398826707	0.512445944	0.494133537	0.502806859	0.446248826	0.888268234	0.659776472	0.636564525
478	0.938100763	0.937823612	0.797522827	0.7142851	0.891859491	0.718001934	0.627129874	0.750258889	0.638018262		478	0.371001588	0.388392288	0.500852144	0.487984186	0.489326748	0.437553476	0.876206045	0.647558925	0.618528051
479	0.938435922	0.929206145	0.788235041	0.712746804	0.884279729	0.70660651	0.623113116	0.743364916	0.630588033		479	0.364045309	0.379117248	0.490417725	0.480283584	0.478108588	0.426904571	0.856853675	0.631157177	0.602380207
480	0.937535718	0.911017295	0.780565045	0.711977656	0.869945214	0.697995488	0.623322806	0.728813836	0.624452036		480	0.358248409	0.371001588	0.477664545	0.473213685	0.46593162	0.415429029	0.845633195	0.613529964	0.584615028
481	0.93102374	0.901411537	0.762541626	0.713034698	0.859086905	0.693273176	0.618412289	0.72112923	0.610033301		481	0.353610889	0.361726549	0.463751985	0.464708474	0.456530208	0.407095405	0.826886021	0.596309694	0.568195889
482	0.927979375	0.888516489	0.751990547	0.711161242	0.848705554	0.678878505	0.617002041	0.710813192	0.601592437		482	0.346654609	0.353610889	0.454476946	0.455324452	0.440709309	0.393235018	0.811957845	0.582420322	0.552304268
483	0.919151359	0.875127296	0.74022344	0.707023311	0.835913632	0.666748308	0.611422924	0.700101837	0.592178752		483	0.340857709	0.345495229	0.441723766	0.4468204	0.432969288	0.385348915	0.795485374	0.569682214	0.538424171
484	0.912256956	0.856676335	0.726501235	0.700444731	0.822150607	0.65916425	0.607366634	0.685341068	0.581200988		484	0.335060809	0.335060809	0.430129966	0.438498371	0.420757539	0.375257672	0.777531216	0.551718781	0.521398676
485	0.913621227	0.840453325	0.709090128	0.700986142	0.810312601	0.647661403	0.604407777	0.67236266	0.567272102		485	0.32578577	0.32694515	0.417376787	0.427982795	0.410056462	0.363796042	0.761983931	0.531699767	0.505811972
486	0.898702331	0.824445161	0.700002148	0.691064561	0.796755828	0.636313245	0.595896444	0.659556128	0.560001719		486	0.32114825	0.31767011	0.406942367	0.420089736	0.396119555	0.355016057	0.746408821	0.521928513	0.490716845
487	0.888703405	0.812566334	0.68354066	0.684563326	0.786275647	0.621450209	0.587797615	0.650053067	0.546832528		487	0.31419197	0.30955445	0.395348568	0.411156713	0.385857883	0.345746815	0.725393899	0.504266518	0.47427104
488	0.881332044	0.792675905	0.671872382	0.67994414	0.769246965	0.612177463	0.582172092	0.634140724	0.537497905		488	0.30607631	0.301438791	0.384914148	0.401186046	0.374240896	0.332995954	0.705916316	0.4896792	0.458128993
489	0.864155119	0.777234934	0.656229455	0.673150714	0.752407348	0.600962509	0.579599098	0.621787947	0.524983564		489	0.299120031	0.292163751	0.372160968	0.392264617	0.363341565	0.324287851	0.689608014	0.47595446	0.446751997
490	0.859875389	0.762541626	0.639974218	0.667745193	0.736964228	0.588703405	0.564736062	0.610033301	0.511979375		490	0.292163751	0.284048091	0.362885929	0.382020336	0.352857292	0.314263852	0.67088936	0.459814731	0.431569916
491	0.84423676	0.744103556	0.625416264	0.656366957	0.722376195	0.574566549	0.559992266	0.595282845	0.500333011		491	0.285207471	0.277091811	0.351292129	0.372054305	0.340046143	0.303163948	0.65434524	0.44618506	0.416489861
492	0.830024707	0.724453754	0.611797186	0.64532388	0.70627135	0.56075196	0.5494081	0.579563004	0.489437748		492	0.278251191	0.267816772	0.339698329	0.36475253	0.331444703	0.294524248	0.637959028	0.431532816	0.400969242
493	0.82200666	0.706666667	0.594267913	0.641576969	0.691227844	0.549872167	0.540010742	0.565333333	0.47541433		493	0.272454291	0.259701112	0.33158267	0.354485061	0.321420704	0.28715407	0.62056485	0.416064369	0.388046793
494	0.802973467	0.689320013	0.580661725	0.628230744	0.677439037	0.537428295	0.53046643	0.55145601	0.46452938		494	0.263179252	0.252744832	0.31882949	0.344499322	0.310516736	0.276871529	0.603752913	0.404365066	0.3752426
495	0.786821356	0.675516167	0.569111612	0.61534429	0.6604877	0.523067999	0.521252981	0.540412934	0.45528929		495	0.257382352	0.244629172	0.30839507	0.336578438	0.300609834	0.26905383	0.587500261	0.389850788	0.363499241
496	0.776036094	0.657830057	0.550845418	0.608993447	0.645800838	0.511363197	0.510617252	0.526264046	0.440676335		496	0.251585452	0.235354133	0.300279411	0.326891818	0.292701703	0.259022875	0.56786477	0.376081991	0.349838266
497	0.759553121	0.635731013	0.536089806	0.598212483	0.629219035	0.498541197	0.502183264	0.50858481	0.428871844		497	0.243469792	0.229557233	0.289844991	0.315620326	0.28079603	0.249498568	0.553598136	0.363408809	0.337364497
498	0.744535396	0.620964658	0.520496294	0.587895585	0.607596949	0.483063702	0.49353357	0.496771726	0.416397035		498	0.237672893	0.221441573	0.279410571	0.308568977	0.272535448	0.243039662	0.536543425	0.352990621	0.325832145
499	0.729109464	0.603244172	0.505038135	0.577174777	0.598100763	0.471088194	0.479202492	0.482595338	0.404030508		499	0.229557233	0.214485293	0.271294911	0.299331038	0.262955491	0.233795926	0.518957949	0.338827635	0.31236015
500	0.715350736	0.588406918	0.492632936	0.562874637	0.581024815	0.461527554	0.469577398	0.470725534	0.394106349		500	0.223760333	0.207529013	0.260860492	0.289778906	0.252771498	0.225266368	0.503348753	0.327236154	0.301276477
501	0.699967773	0.568396176	0.480163283	0.551857342	0.564253948	0.447876249	0.46156107	0.454716941	0.384130626		501	0.216804053	0.199413354	0.251585452	0.282695095	0.246139844	0.217952999	0.486198741	0.316427255	0.292239111
502	0.684505317	0.552757546	0.460910946	0.540698249	0.548505747	0.435591363	0.449850252	0.442206037	0.368728757		502	0.211007153	0.192457074	0.243469792	0.27346643	0.236543656	0.210425145	0.471904977	0.304479844	0.279041888
503	0.665882479	0.538354281	0.44950478	0.526935224	0.535765388	0.423976367	0.435691052	0.430683425	0.359603824		503	0.204050874	0.186660174	0.235354133	0.262785063	0.228746826	0.202398757	0.457079058	0.293321971	0.269769167
504	0.652716726	0.521065635	0.435821248	0.514126115	0.516618326	0.410182834	0.429450209	0.416852508	0.348656999		504	0.198253974	0.182022654	0.227238473	0.255694295	0.220479288	0.196393169	0.441857327	0.283754768	0.26019153
505	0.633939199	0.505154152	0.420513482	0.505807283	0.50472446	0.401258137	0.41598539	0.404123322	0.336410785		505	0.191297694	0.175066375	0.220282193	0.249117132	0.212819264	0.188663583	0.426072137	0.271699535	0.248480633
506	0.612907939	0.48701042	0.407244602	0.491966914	0.488817274	0.387490815	0.405426147	0.389608336	0.325795682		506	0.185500794	0.168110095	0.211007153	0.238971398	0.204620129	0.181476586	0.413479879	0.262797816	0.240179472
507	0.600122462	0.473176496	0.396248791	0.480283597	0.473975722	0.373419272	0.395608551	0.378541197	0.316999033		507	0.179703894	0.162313195	0.204050874	0.232532202	0.198372231	0.176299955	0.400368683	0.253027721	0.231041239
508	0.583027178	0.458573424	0.381057042	0.467796756	0.461347083	0.365250833	0.382875927	0.366858739	0.304845633		508	0.173906995	0.156516295	0.198253974	0.225058839	0.190062954	0.168779057	0.384931307	0.243148644	0.221799821
509	0.567199484	0.444256096	0.371771404	0.456134923	0.445293802	0.35229305	0.374533033	0.355404877	0.297417123		509	0.168110095	0.150719395	0.190138314	0.21716578	0.183524051	0.162913754	0.371023617	0.233310146	0.212697529
510	0.551945429	0.427599098	0.357144699	0.444275432	0.430929208	0.341190246	0.363533785	0.342079278	0.285715759		510	0.162313195	0.144922495	0.182022654	0.21082629	0.177099927	0.15684324	0.359071337	0.224266982	0.204605057
511	0.537454077	0.41378451	0.345023096	0.433137824	0.419288431	0.330963154	0.351596949	0.331027608	0.276018477		511	0.157675675	0.140284976	0.176225754	0.202060218	0.170147125	0.150779683	0.344753226	0.215359466	0.195199008
512	0.52157482	0.401585562	0.334689011	0.419973359	0.406089591	0.320532388	0.341683102	0.32126845	0.267751209		512	0.151878775	0.135647456	0.169269475	0.195762466	0.162975201	0.144938727	0.334647143	0.20817131	0.188568514
513	0.505996348	0.385635407	0.322479321	0.408161564	0.390442797	0.307834569	0.332105274	0.308508325	0.257983457		513	0.147241255	0.129850556	0.163472575	0.188858359	0.158381737	0.140403232	0.320940489	0.199997681	0.181313114
514	0.490686432	0.371324525	0.310811043	0.399663122	0.379183586	0.300999893	0.322348695	0.29705962	0.248648834		514	0.141444356	0.125213036	0.157675675	0.182539738	0.150836493	0.134297937	0.309633056	0.19141827	0.173011953
515	0.47521968	0.360081641	0.301020518	0.385455795	0.367021162	0.289929745	0.313364701	0.288065313	0.240816414		515	0.136806836	0.120575516	0.149560015	0.176053007	0.145252919	0.129530567	0.29919168	0.18477966	0.166666667
516	0.4602793	0.347321947	0.290024707	0.374655065	0.35534472	0.278692448	0.301836932	0.277857557	0.232019766		516	0.132169316	0.115517953	0.144922495	0.169508307	0.140991038	0.124753922	0.288846997	0.17621532	0.15918055
517	0.44721882	0.333404232	0.277748416	0.364790203	0.342882372	0.272145236	0.291260501	0.266723386	0.222198732		517	0.126372416	0.111402386	0.140284976	0.163116645	0.134808065	0.119716416	0.275335814	0.168752391	0.151914716
518	0.431629606	0.322762918	0.269622946	0.353661618	0.330484048	0.261492319	0.284709421	0.258210334	0.215698356		518	0.122894276	0.10756623	0.134488076	0.157549303	0.129136378	0.114930379	0.265981009	0.162475508	0.147150824
519	0.417879471	0.311825115	0.258326351	0.341068214	0.320330863	0.251229992	0.27442518	0.249460092	0.206661081		519	0.118256756	0.102898334	0.129850556	0.151578496	0.124498858	0.110646934	0.257687037	0.155960952	0.141328418
520	0.406776238	0.299076163	0.248879579	0.331200344	0.310364164	0.244920829	0.264893759	0.23926093	0.199103663		520	0.114500829	0.099250229	0.125213036	0.145715511	0.118803984	0.106002342	0.245052346	0.149440599	0.134488076
521	0.389986035	0.288830164	0.240058008	0.319715114	0.297778924	0.2348987	0.257060479	0.231064131	0.192046407		521	0.110417725	0.095538358	0.119416136	0.140817131	0.114479033	0.102205836	0.237492957	0.144338168	0.129064496
522	0.379127726	0.278395102	0.232216135	0.311424213	0.286726394	0.22595166	0.247781717	0.222716081	0.185772908		522	0.106823995	0.091420009	0.115062317	0.136128598	0.110632442	0.09831345	0.228456054	0.137750571	0.123580629
523	0.364395746	0.267983672	0.221628532	0.301026104	0.278114083	0.219611988	0.239048663	0.214386937	0.177302825		523	0.102382526	0.088059546	0.110479867	0.129836643	0.105517257	0.094132958	0.218269973	0.13156296	0.117979664
524	0.350997959	0.258721667	0.214663659	0.290442797	0.267828983	0.209966269	0.231800623	0.206977334	0.171730927		524	0.098664626	0.084944176	0.105668556	0.125488968	0.101880746	0.090953126	0.211335258	0.126615886	0.113474198
525	0.34402836	0.247977226	0.205919648	0.281176066	0.25697583	0.203061983	0.223246321	0.198381781	0.164735718		525	0.095238774	0.081324012	0.102423684	0.121356938	0.097753354	0.086822719	0.202238531	0.121581858	0.108726769
526	0.329706735	0.236757976	0.197515523	0.273543023	0.248319261	0.196622623	0.214857879	0.189406381	0.158012418		526	0.09107776	0.078249452	0.098572455	0.115920838	0.093403476	0.083184121	0.193540399	0.116075963	0.10367964
527	0.315786873	0.228776453	0.191090772	0.262783543	0.239284134	0.187996562	0.208389301	0.183021162	0.152872618		527	0.088030561	0.075202718	0.093866416	0.111293752	0.089751197	0.079653925	0.187051581	0.111500238	0.10056856
528	0.30695456	0.220812117	0.183050381	0.2533097	0.230694597	0.182442797	0.200204533	0.176649694	0.146440305		528	0.084766559	0.07185466	0.090711859	0.107967723	0.08637972	0.077034538	0.178804911	0.107137491	0.095260918
529	0.294306585	0.211200344	0.175134171	0.247055108	0.22236975	0.176659577	0.193818455	0.168960275	0.140107337		529	0.081313577	0.069463903	0.087042306	0.103019141	0.082169432	0.073477328	0.171740809	0.10192886	0.090963793
530	0.282792996	0.203754431	0.170024707	0.237453217	0.214264046	0.168224299	0.185976582	0.163003545	0.136019766		530	0.078576513	0.066719998	0.083282552	0.099234345	0.07916629	0.070879158	0.165645717	0.098282958	0.087634169
531	0.27404877	0.195287356	0.162533462	0.229626383	0.207034483	0.162699323	0.179445268	0.156229885	0.13002677		531	0.075645485	0.063934588	0.080661658	0.095814291	0.076288593	0.068208758	0.15823867	0.093574021	0.083478256
532	0.262352562	0.187775056	0.15575658	0.221066065	0.199078741	0.156047696	0.172020196	0.150220045	0.124605264		532	0.07255794	0.061887934	0.077298645	0.091831588	0.073020301	0.065040636	0.15145908	0.08940176	0.079830383
533	0.253530992	0.180366957	0.149903749	0.212972822	0.190541197	0.149445483	0.166947255	0.144293565	0.119922999		533	0.070234311	0.059224839	0.074167275	0.088296407	0.070059824	0.062405482	0.145880839	0.086190509	0.076938773
534	0.246834246	0.173721989	0.143717693	0.206031582	0.183055967	0.145040713	0.160713288	0.138977592	0.114974154		534	0.067396264	0.056980627	0.071651305	0.084977334	0.066770779	0.059867251	0.139305068	0.081813734	0.073353738
535	0.235112257	0.165783006	0.137575035	0.199028037	0.177721775	0.138353851	0.153635407	0.132626405	0.110060028		535	0.064751139	0.054711372	0.068558427	0.081758779	0.064294691	0.057612605	0.133779695	0.078417214	0.070028753
536	0.22629928	0.159910839	0.132814481	0.190932216	0.169752712	0.133510366	0.148210979	0.127928671	0.106251584		536	0.062451625	0.052576838	0.065924779	0.078556456	0.061851994	0.05542984	0.128499878	0.075501142	0.067354875
537	0.218528306	0.153363197	0.126862391	0.184898915	0.162669675	0.129535718	0.142429907	0.122690558	0.101489913		537	0.060318482	0.050218195	0.063711639	0.075432623	0.059675026	0.053231772	0.122632256	0.071488064	0.064161826
538	0.208050918	0.146369965	0.121425502	0.179245891	0.157264583	0.123688474	0.137776345	0.117095972	0.097140402		538	0.057573302	0.048589266	0.060858405	0.07248745	0.056622494	0.050977125	0.118179542	0.068805491	0.061317867
539	0.200695671	0.140665378	0.116696745	0.171572886	0.151187883	0.118695026	0.131813943	0.112532302	0.093357396		539	0.055851507	0.046492296	0.058444924	0.069684996	0.054610506	0.049175681	0.112630517	0.065746003	0.058752275
540	0.194226233	0.134730476	0.112139865	0.165046299	0.145521538	0.114611236	0.126626705	0.107784381	0.089711892		540	0.053296117	0.044616651	0.056108425	0.06671339	0.052380207	0.046965323	0.108009461	0.062702863	0.055930692
541	0.186623053	0.129342787	0.10749769	0.159726286	0.139375228	0.110178967	0.12161736	0.103474229	0.085998152		541	0.051496528	0.043137862	0.054095162	0.064365877	0.050451694	0.044875309	0.103497617	0.060158835	0.053513037
542	0.179068643	0.124371898	0.103198625	0.154047481	0.134075411	0.105735525	0.118154044	0.099497519	0.0825589		542	0.049536132	0.04129468	0.051881558	0.062138824	0.048264756	0.043463764	0.09958471	0.057664081	0.051454674
543	0.171419487	0.118964873	0.098919325	0.14841766	0.129819315	0.10236932	0.11272446	0.095171898	0.07913546		543	0.047498522	0.039667722	0.049837803	0.059251736	0.046562902	0.041460471	0.09496574	0.055066259	0.048961891
544	0.164347191	0.114131271	0.094490708	0.142744011	0.124758406	0.0977149	0.10823676	0.091305017	0.075592566		544	0.045596327	0.038193454	0.047659792	0.057296906	0.044306749	0.039755023	0.091576641	0.052603736	0.047121607
545	0.158213127	0.109557847	0.091047588	0.136952626	0.119169406	0.094148458	0.103683747	0.087646278	0.072838071		545	0.044156725	0.036602785	0.045895331	0.054766443	0.042775208	0.038525964	0.087263747	0.050437434	0.044987884
546	0.151967129	0.104356214	0.086518638	0.133197121	0.115084327	0.090752175	0.09966527	0.083484972	0.06921491		546	0.042245023	0.035231238	0.044249012	0.052631445	0.041054456	0.036860863	0.083330667	0.047579331	0.042932999
547	0.14544183	0.100040176	0.083653239	0.127784724	0.110753894	0.086776238	0.096007734	0.080032141	0.066922591		547	0.040682643	0.033883459	0.042508203	0.050609834	0.039304024	0.035286889	0.080099475	0.0459533	0.040724381
548	0.139513159	0.096440434	0.080194435	0.122154474	0.106385219	0.083674723	0.091834569	0.077152347	0.064155548		548	0.039335096	0.032402119	0.040735163	0.048864619	0.037874509	0.03405412	0.076160829	0.043813317	0.039185767
549	0.134736492	0.092384144	0.076512407	0.118332796	0.102432055	0.081179074	0.088189064	0.073907316	0.061209926		549	0.037693182	0.03130094	0.039121306	0.04672081	0.036086629	0.032544839	0.07295468	0.041889326	0.03733389
550	0.128338382	0.088614029	0.07351939	0.114113653	0.098231819	0.077150714	0.085084198	0.070891224	0.058815512		550	0.036366155	0.029961277	0.037543738	0.04492064	0.035062317	0.031239725	0.070140169	0.040071534	0.035656499
551	0.123717907	0.084645827	0.070787625	0.109915566	0.094658503	0.074324632	0.081562531	0.067716661	0.0566301		551	0.034816992	0.028722015	0.036114222	0.043408113	0.033256698	0.029915481	0.067141386	0.038435301	0.034285184
552	0.11857192	0.080938662	0.06737351	0.106112364	0.091271243	0.071683747	0.077340982	0.064750929	0.053898808		552	0.033350028	0.027546984	0.034746849	0.041344301	0.032039929	0.028784738	0.063898299	0.036366967	0.032645009
553	0.114005156	0.077747771	0.064598346	0.102140724	0.087270383	0.068959072	0.075029155	0.062198217	0.051678677		553	0.0322965	0.026620407	0.033254843	0.039774732	0.030627225	0.027644024	0.061455462	0.035092345	0.031269985
554	0.108553228	0.074344613	0.062193576	0.098082286	0.08398582	0.066260608	0.072018305	0.05947569	0.049754861		554	0.031113005	0.025430188	0.032033437	0.038362492	0.029642563	0.026658551	0.05873347	0.033390607	0.029937046
555	0.105088409	0.071333548	0.059432377	0.09474573	0.080908798	0.063750779	0.068853368	0.057066839	0.047545902		555	0.029720589	0.02449909	0.0307478	0.036644059	0.028143021	0.025312279	0.056360614	0.031943701	0.028546022
556	0.099719841	0.068465141	0.057240305	0.090010527	0.077450639	0.06126802	0.06634964	0.054772113	0.045792244		556	0.028663931	0.023454373	0.02948025	0.03522347	0.027083232	0.024512423	0.053924594	0.03058282	0.02741922
557	0.096073692	0.065682458	0.05481491	0.087416479	0.074597057	0.0587453	0.063607949	0.052545966	0.043851928		557	0.027577939	0.022515275	0.028438895	0.033999977	0.026180191	0.023605092	0.051397169	0.029377993	0.026198625
558	0.092884735	0.062685788	0.052283167	0.084447739	0.071975078	0.056364808	0.06108119	0.05014863	0.041826533		558	0.026363489	0.021712056	0.027386294	0.032533129	0.025008753	0.022484899	0.04934451	0.027930275	0.025039129
559	0.087566011	0.060094532	0.05009045	0.080774304	0.068887313	0.05434139	0.058660221	0.048075626	0.04007236		559	0.025485722	0.020921243	0.026142279	0.031308476	0.024002643	0.021694202	0.047223749	0.026722085	0.024041714
560	0.084407992	0.057702653	0.047880546	0.077842088	0.066133849	0.052163713	0.056376324	0.046162123	0.038304437		560	0.024482279	0.02002226	0.025209558	0.030204283	0.023036764	0.020793712	0.045196897	0.025564212	0.022837119
561	0.08113589	0.055099796	0.045688474	0.075226985	0.063541519	0.049980879	0.053627844	0.044079837	0.036550779		561	0.023611469	0.019341936	0.02419939	0.028985079	0.022140679	0.019840122	0.043136587	0.024540016	0.021971178
562	0.077511441	0.053043506	0.044246643	0.07237684	0.060903212	0.048281878	0.05207279	0.042434805	0.035397314		562	0.022662864	0.018566427	0.02322725	0.027821525	0.021186741	0.019029483	0.041425063	0.023291596	0.021000893
563	0.074617467	0.050575572	0.042395102	0.069253411	0.058923622	0.046318616	0.049811838	0.040460458	0.033916081		563	0.021990887	0.017769005	0.02229534	0.026792112	0.020289381	0.01843588	0.039746652	0.022348092	0.020109445
564	0.071562144	0.048304651	0.040332581	0.06695499	0.056782469	0.044300354	0.047689849	0.038643721	0.032266065		564	0.020829536	0.017075116	0.021478673	0.025667397	0.019487438	0.017642169	0.03783931	0.0213392	0.019013252
565	0.068820496	0.046632721	0.038999463	0.064070469	0.054356859	0.042960361	0.045661962	0.037306177	0.03119957		565	0.02023118	0.016380995	0.020711743	0.024773051	0.018836562	0.017047291	0.036496957	0.020548619	0.018306262
566	0.065971426	0.044580513	0.037361478	0.062051778	0.052224729	0.041064089	0.043834569	0.035664411	0.029889183		566	0.019405586	0.015766872	0.019952465	0.023755695	0.017961694	0.016256826	0.035100901	0.019600825	0.017567969
567	0.063012568	0.042724245	0.03565109	0.059559136	0.050344828	0.039640735	0.042048168	0.034179396	0.028520872		567	0.018696161	0.01527344	0.019194231	0.02279283	0.01729679	0.015610472	0.033339849	0.018560514	0.016771822
568	0.060473735	0.040956923	0.034440004	0.057008486	0.047950156	0.037885659	0.040467419	0.032765539	0.027552003		568	0.018042619	0.014620709	0.018351941	0.021925614	0.016663768	0.01500771	0.03202706	0.017936999	0.016343084
569	0.058328499	0.039315286	0.032751746	0.055232141	0.046247717	0.036480825	0.038872489	0.031452229	0.026201396		569	0.017286355	0.014088322	0.017671038	0.021002168	0.015814754	0.014374804	0.030618552	0.017023988	0.015481317
570	0.055527339	0.037628317	0.031484155	0.053209582	0.044603287	0.035152476	0.037225223	0.030102653	0.025187324		570	0.016619712	0.013546775	0.016978308	0.020264918	0.015338365	0.013772275	0.02928399	0.016341808	0.01475253
571	0.053175851	0.036212483	0.030132345	0.0510246	0.042676378	0.033625266	0.036011688	0.028969986	0.024105876		571	0.016029124	0.012990737	0.016262043	0.019502278	0.014831832	0.013332986	0.028172516	0.015645601	0.014220375
572	0.051130734	0.034512407	0.029038995	0.049305833	0.041343646	0.032388226	0.03437482	0.027609926	0.023231196		572	0.01531112	0.012531622	0.015664035	0.018640975	0.014130987	0.012806511	0.026838023	0.014942785	0.013467705
573	0.048846922	0.033195617	0.027785154	0.047562574	0.039757998	0.03124529	0.032954002	0.026556494	0.022228123		573	0.014668707	0.011920745	0.014999594	0.018037054	0.013495994	0.012196329	0.025589719	0.014299213	0.012950158
574	0.047189601	0.031683532	0.026653991	0.045455795	0.037900312	0.030060372	0.031547019	0.025346826	0.021323193		574	0.014196724	0.011500226	0.014402629	0.017299688	0.013070038	0.011830081	0.024632674	0.013865373	0.0124158
575	0.04497497	0.03018756	0.02539392	0.044217854	0.036822602	0.028862434	0.030226662	0.024150048	0.020315136		575	0.013665612	0.011102338	0.013959978	0.016567192	0.012494174	0.011310354	0.023558415	0.013044764	0.011838777
576	0.043024385	0.029111827	0.024328284	0.042192674	0.035125878	0.027560769	0.029015705	0.023289462	0.019462628		576	0.013036764	0.010623062	0.01324696	0.0159162	0.012049436	0.010864028	0.022404229	0.012560375	0.011291735
577	0.04150478	0.028053711	0.023436674	0.040571705	0.033574304	0.026590096	0.02797482	0.022442969	0.018749339		577	0.01252768	0.01022572	0.012896363	0.015273092	0.011501559	0.010374283	0.021660186	0.01200167	0.010867123
578	0.039841659	0.02670362	0.022401332	0.039118788	0.032642002	0.025747126	0.026767215	0.021362896	0.017921066		578	0.01211355	0.009830012	0.01225511	0.014654331	0.011020962	0.010062236	0.020728114	0.011407406	0.010384705
579	0.038197658	0.025636481	0.021432119	0.037648211	0.031163304	0.02450347	0.025576023	0.020509185	0.017145696		579	0.011674956	0.009410084	0.011754722	0.014123683	0.010610031	0.009613532	0.019799659	0.011021054	0.009918241
580	0.036415512	0.024501235	0.02062258	0.036026856	0.030109614	0.023538253	0.024657858	0.019600988	0.016498064		580	0.011254832	0.009009055	0.011380798	0.013796622	0.010168922	0.009277393	0.018965532	0.010556398	0.009561836
581	0.034888817	0.023466753	0.019735503	0.034877817	0.029025459	0.022833731	0.023586723	0.018773402	0.015788403		581	0.010708914	0.008715187	0.010896827	0.013004765	0.009780622	0.008801317	0.018192063	0.010012371	0.009111219
582	0.033358685	0.022691159	0.018884198	0.033588098	0.0277149	0.021814588	0.022750457	0.018152927	0.015107358		582	0.010407151	0.008298506	0.010488586	0.012549708	0.00939994	0.008478337	0.017379917	0.009678318	0.008746791
583	0.032151037	0.021598668	0.018222108	0.032149791	0.026561134	0.021076077	0.021730798	0.017278934	0.014577686		583	0.009992047	0.007983572	0.010059754	0.012068102	0.009004069	0.008230833	0.016777225	0.009208167	0.008429156
584	0.030804813	0.020672725	0.017310517	0.031118573	0.025632098	0.020279944	0.020946009	0.01653818	0.013848413		584	0.009521593	0.007701274	0.009621718	0.011537709	0.00858878	0.00782665	0.015911168	0.00885277	0.008046074
585	0.029608766	0.020044258	0.016713653	0.029921882	0.02462967	0.019400064	0.020117907	0.016035407	0.013370923		585	0.009106605	0.007369877	0.009273011	0.011089284	0.008322145	0.007573615	0.015336301	0.008447219	0.007655537
586	0.028377484	0.019131658	0.016068794	0.028830637	0.023698485	0.018815899	0.01930261	0.015305326	0.012855035		586	0.008812227	0.007059905	0.008957741	0.01069004	0.007889488	0.007253336	0.014766999	0.008115903	0.007338748
587	0.027301966	0.018262176	0.01531838	0.027735138	0.022770824	0.017993555	0.018509314	0.014609741	0.012254704		587	0.00841318	0.006836887	0.008500354	0.010265788	0.007634494	0.006986215	0.014042572	0.007804865	0.007028196
588	0.026003867	0.017681942	0.014716103	0.026460243	0.021818541	0.017145214	0.017815361	0.014145554	0.011772882		588	0.008114002	0.006479798	0.008108425	0.009903296	0.007280721	0.00663985	0.01355292	0.007422269	0.006809363
589	0.025018369	0.016799398	0.01407988	0.025624621	0.02103994	0.016617381	0.01704776	0.013439519	0.011263904		589	0.007821734	0.006245058	0.007811694	0.009472123	0.007029958	0.006398433	0.012876422	0.007029367	0.006479821
590	0.024045977	0.016127984	0.013472811	0.024666108	0.020091309	0.015897304	0.016285659	0.012902387	0.010778249		590	0.007444877	0.006026434	0.00746599	0.00907696	0.006679814	0.006081678	0.012263295	0.006747046	0.00617691
591	0.022953271	0.015574691	0.013106821	0.023458674	0.019320099	0.015256504	0.01576238	0.012459753	0.010485457		591	0.007256536	0.005732577	0.007208572	0.00869157	0.006453839	0.005899748	0.011917151	0.006549952	0.005977195
592	0.022075841	0.014813106	0.012441014	0.022717843	0.018751746	0.014687292	0.015057514	0.011850484	0.009952811		592	0.006909279	0.005511646	0.006918322	0.008296511	0.006200677	0.00561315	0.011322667	0.006226728	0.005609416
593	0.021229563	0.014172392	0.01198943	0.021926007	0.018046793	0.014212955	0.014507595	0.011337914	0.009591544		593	0.006594205	0.005288929	0.006609092	0.007968372	0.005867564	0.005399859	0.010846301	0.005948037	0.005398606
594	0.0202877	0.013724245	0.01156483	0.021022623	0.017220711	0.013529273	0.013987324	0.010979396	0.009251864		594	0.006359431	0.005043616	0.006381401	0.007680846	0.005648975	0.005140853	0.010478662	0.005724497	0.005209361
595	0.019417875	0.013111741	0.011067633	0.020218369	0.016543259	0.01297626	0.013392975	0.010489393	0.008854107		595	0.006121723	0.004932315	0.006203587	0.007308453	0.005403858	0.00495759	0.009959306	0.005492736	0.004952118
596	0.018680932	0.012543259	0.010561371	0.019318681	0.015930906	0.012530755	0.012704866	0.010034607	0.008449097		596	0.005875401	0.004714422	0.005889557	0.007008058	0.00518346	0.004772483	0.00956092	0.005236119	0.004766826
597	0.017830487	0.012067032	0.010132281	0.018711441	0.015255001	0.012006918	0.01224776	0.009653626	0.008105824		597	0.005664719	0.004514834	0.005688834	0.006780576	0.005	0.004586229	0.009213732	0.004971595	0.004536735
598	0.017339843	0.011520786	0.009746546	0.017977355	0.014646729	0.011601117	0.01183053	0.009216629	0.007797237		598	0.005458071	0.004308882	0.005482708	0.006550566	0.004794396	0.004375407	0.008787799	0.004803242	0.004387917
599	0.016503105	0.011071092	0.009333398	0.017191406	0.013975508	0.011111913	0.011398775	0.008856874	0.007466718		599	0.005293856	0.004210984	0.005283306	0.006214172	0.004589174	0.004192132	0.008446315	0.004580884	0.004211471
600	0.015742915	0.010662499	0.008895413	0.016542915	0.013525878	0.01064428	0.010979568	0.008529999	0.00711633		600	0.005075394	0.004010701	0.005088403	0.006045111	0.004455091	0.004042491	0.008077493	0.004419846	0.004052926
601	0.015316017	0.010125255	0.008588871	0.015944441	0.013057772	0.010227221	0.01038032	0.008100204	0.006871097		601	0.004842521	0.003892433	0.004908084	0.005772924	0.004272211	0.003906879	0.007702063	0.004201987	0.003819647
602	0.014486239	0.009766506	0.008244881	0.015231926	0.012348308	0.00975731	0.010040778	0.007813204	0.006595905		602	0.004699002	0.003758037	0.004724241	0.005548758	0.004147705	0.003719337	0.007448645	0.004007733	0.003719755
603	0.013931722	0.009396648	0.007917112	0.014701171	0.011959953	0.009407756	0.009631883	0.007517319	0.00633369		603	0.004503438	0.003606112	0.004591678	0.005352278	0.003913974	0.00356645	0.007134639	0.003820203	0.003547204
604	0.013371232	0.008870727	0.007529101	0.01410536	0.01153039	0.009038522	0.009263036	0.007096582	0.006023281		604	0.00438954	0.003484876	0.004382653	0.005125317	0.003821583	0.003471844	0.006740218	0.003677159	0.00337557
605	0.012754775	0.008610463	0.007257772	0.013515652	0.010951724	0.008603803	0.008841766	0.00688837	0.005806218		605	0.004225407	0.003331559	0.004241441	0.004971213	0.003667977	0.003344916	0.006510083	0.003539019	0.00323227
606	0.012368396	0.008255301	0.006967623	0.013056698	0.010513739	0.008382082	0.008531924	0.006604241	0.005574098		606	0.004076102	0.003253811	0.00406489	0.004854104	0.003529257	0.003251006	0.006240875	0.003376427	0.003128123
607	0.011800301	0.007872102	0.006644581	0.012540595	0.010182963	0.007989558	0.008104114	0.006297682	0.005315664		607	0.003947619	0.003114825	0.003920756	0.004637381	0.003400635	0.003074189	0.00594035	0.003230983	0.002948245
608	0.011300097	0.007557461	0.006441551	0.012066559	0.00973415	0.007634418	0.007877933	0.006045968	0.005153241		608	0.00381909	0.003002504	0.003815253	0.00445777	0.003241626	0.00299949	0.005736072	0.003109759	0.002903586
609	0.010880245	0.007250811	0.006147062	0.011651133	0.009404834	0.007462542	0.007557856	0.005800649	0.00491765		609	0.003639178	0.002935527	0.003696092	0.004332046	0.003157896	0.002894949	0.005471775	0.002953787	0.002739974
610	0.010426469	0.006906456	0.005878848	0.011271372	0.009029541	0.007131679	0.007135031	0.005525165	0.004703079		610	0.003514069	0.002828261	0.003550879	0.004161247	0.003027118	0.0027817	0.00521714	0.002823948	0.002648685
611	0.009876034	0.006692448	0.005632356	0.010786035	0.00870912	0.006865184	0.006959338	0.005353959	0.004505885		611	0.003434907	0.002722259	0.003425168	0.004008788	0.002951863	0.00266953	0.005002873	0.002655815	0.002485154
612	0.009583049	0.006348351	0.005389601	0.010480782	0.008489892	0.006662842	0.006638496	0.005078681	0.004311681		612	0.003281231	0.002591933	0.003318864	0.003875123	0.002809792	0.00258842	0.004763486	0.002585742	0.002391268
613	0.00918393	0.006086755	0.005149533	0.01001925	0.008132431	0.006405285	0.006316184	0.004869404	0.004119626		613	0.003110037	0.002510718	0.003187669	0.003738096	0.002703616	0.00249145	0.004577183	0.002496099	0.00233702
614	0.00878625	0.005863079	0.004985025	0.009678591	0.007807197	0.006159029	0.006110001	0.004690463	0.00398802		614	0.003088855	0.002435185	0.003075255	0.003587006	0.002606391	0.002422246	0.004386637	0.002374688	0.002209326
615	0.008492147	0.005599463	0.004706005	0.009414674	0.007564164	0.005948695	0.00580675	0.00447957	0.003764804		615	0.002918855	0.002361425	0.002958784	0.003499287	0.002545975	0.002339629	0.004191061	0.002261545	0.002084275
616	0.008109958	0.005331679	0.004555613	0.009052917	0.007327919	0.005751767	0.005578782	0.004265343	0.00364449		616	0.002864225	0.002299027	0.002832597	0.003304581	0.002437585	0.002218103	0.004012994	0.002192237	0.002016139
617	0.007772629	0.005126931	0.004388398	0.00874848	0.00699074	0.005572843	0.005345227	0.004101545	0.003510719		617	0.002751174	0.002149212	0.002767081	0.003244583	0.002370967	0.002174904	0.003839275	0.002099881	0.001933382
618	0.007463401	0.004914663	0.004169685	0.008471028	0.00682793	0.005410205	0.005105872	0.003931731	0.003335748		618	0.002637937	0.002095046	0.002647885	0.003073667	0.002279399	0.002090837	0.003668109	0.001963909	0.00185175
619	0.007139951	0.004717177	0.004020238	0.008147556	0.00655383	0.005193383	0.004888405	0.003773742	0.003216191		619	0.002566972	0.002061865	0.00253932	0.002992696	0.00218775	0.001995478	0.00353594	0.001902369	0.001781654
620	0.006809045	0.00454949	0.003842432	0.007840198	0.006323042	0.004982189	0.004688486	0.003639592	0.003073946		620	0.002464552	0.00196123	0.002452958	0.002904235	0.002076763	0.00194064	0.003394011	0.001831044	0.001742374
621	0.006550693	0.004335353	0.003687099	0.007597379	0.006115415	0.004838715	0.004548373	0.003468282	0.002949679		621	0.002360927	0.00188652	0.002364509	0.0027889	0.002045772	0.001860422	0.003242162	0.001731198	0.001635885
622	0.006281641	0.004183392	0.003557203	0.007336943	0.005897561	0.004606209	0.004341149	0.003346714	0.002845762		622	0.002331362	0.001795532	0.002283387	0.002660186	0.001963642	0.001782292	0.003162234	0.001667061	0.001558972
623	0.006	0.004048276	0.00345296	0.007050209	0.005674466	0.004478634	0.004214545	0.003238621	0.002762368		623	0.002231238	0.001758234	0.002221129	0.00257016	0.001897244	0.001730015	0.003024319	0.001616315	0.00151691
624	0.005747255	0.00384877	0.003288796	0.006842711	0.005494468	0.004339328	0.004046613	0.003079016	0.002631037		624	0.00214723	0.001679524	0.002109434	0.002495218	0.001790801	0.001690561	0.002863566	0.001519252	0.001460796
625	0.005509786	0.003683897	0.003161414	0.006568998	0.005238973	0.004149318	0.003926961	0.002947118	0.002529131		625	0.002055256	0.001659502	0.002034863	0.002404995	0.001761956	0.001614158	0.002770909	0.001507588	0.001375616
626	0.005297325	0.003589838	0.003053905	0.006362961	0.005056784	0.003994668	0.003753907	0.00287187	0.002443124		626	0.001979502	0.001559969	0.001963259	0.002311421	0.001680208	0.001557546	0.0026594	0.001438211	0.00134335
627	0.005097175	0.003445547	0.002932474	0.006179912	0.004903556	0.003876562	0.003608095	0.002756438	0.002345979		627	0.001903853	0.001513791	0.001900734	0.002237441	0.001598055	0.001476517	0.002558638	0.001389366	0.00133367
628	0.004885831	0.003321925	0.002826533	0.005890214	0.004707573	0.003704364	0.003527958	0.00265754	0.002261227		628	0.001875749	0.00146352	0.001818244	0.002146917	0.001546184	0.001415835	0.002480463	0.001323548	0.001237186
629	0.004663465	0.003201697	0.00271853	0.005715673	0.004542271	0.003609423	0.003354483	0.002561358	0.002174824		629	0.001792645	0.001433086	0.001754664	0.002080217	0.001508678	0.001395615	0.002374971	0.001270043	0.001212909
630	0.00453112	0.003066946	0.002619186	0.005535632	0.00436932	0.003465721	0.00325378	0.002453557	0.002095349		630	0.001706271	0.001382665	0.001691002	0.0019581	0.001467833	0.001346168	0.002278209	0.001235018	0.001171542
631	0.00432938	0.002971597	0.002541497	0.005315888	0.004223173	0.003355415	0.003132418	0.002377278	0.002033198		631	0.001649195	0.001317682	0.001644731	0.001929823	0.001414142	0.001288361	0.002216146	0.001204016	0.001127577
632	0.004169406	0.002853217	0.002430207	0.005133956	0.004128443	0.003241289	0.003012268	0.002282574	0.001944166		632	0.001584014	0.001267063	0.001596988	0.001868202	0.001351443	0.001250519	0.002137352	0.001153231	0.001102446
633	0.004016522	0.002763863	0.002346955	0.004904114	0.003925642	0.003085251	0.002891473	0.00221109	0.001877564		633	0.001538033	0.001228676	0.00151771	0.001799033	0.001278727	0.001214833	0.002042385	0.001091633	0.001049197
634	0.003862391	0.002673434	0.002270341	0.00476382	0.003800443	0.002993645	0.002819233	0.002138747	0.001816272		634	0.001461642	0.001176087	0.001486093	0.001698074	0.001259469	0.001173513	0.001978693	0.001049313	0.001014804
635	0.003718745	0.002558921	0.002179203	0.00461085	0.003656144	0.002896019	0.002704213	0.002047137	0.001743362		635	0.001389297	0.001129469	0.001408113	0.001618668	0.001202706	0.001099048	0.001899579	0.001022965	0.000963357
636	0.003593318	0.0024602	0.002083511	0.00440868	0.003541033	0.002773045	0.002605092	0.00196816	0.001666808		636	0.001355188	0.001082591	0.001342747	0.00159911	0.001149002	0.001092992	0.001837251	0.000974801	0.000929989
637	0.00346368	0.002369277	0.002015026	0.004289827	0.003404692	0.002684791	0.002509133	0.001895422	0.001612021		637	0.001324568	0.001055589	0.001317288	0.001535807	0.00113526	0.001018989	0.001785886	0.000955697	0.000904879
638	0.003358836	0.002278805	0.001929369	0.004142138	0.003292298	0.002578666	0.002409642	0.001823044	0.001543496		638	0.001271225	0.001007334	0.001250623	0.001506475	0.001071135	0.001003099	0.001671782	0.000916671	0.000876236
639	0.003213299	0.002203975	0.001868338	0.003967189	0.003143758	0.002481676	0.002306637	0.00176318	0.001494671		639	0.001262959	0.000972515	0.001214532	0.001437272	0.001045757	0.000952768	0.00163163	0.000880147	0.000832661
640	0.003097712	0.002104211	0.001811337	0.003829004	0.003036575	0.002387633	0.002223397	0.001683369	0.00144907		640	0.001185536	0.000967181	0.001175194	0.001363605	0.00096878	0.000903126	0.001573385	0.00083913	0.000800422
641	0.002983801	0.002033866	0.001737864	0.003687215	0.002936204	0.002293716	0.002139263	0.001627093	0.001390292		641	0.001149117	0.000912968	0.001129817	0.001313775	0.000965686	0.0008906	0.001522347	0.000795371	0.000776091
642	0.002878848	0.001971683	0.0016923	0.003556971	0.002821442	0.002217132	0.002094472	0.001577347	0.00135384		642	0.001098839	0.000863738	0.001058301	0.001269776	0.000917157	0.000846784	0.001458788	0.000782627	0.000755276
643	0.002746074	0.001891387	0.00160964	0.003436717	0.002726944	0.00213134	0.001977261	0.001513109	0.001287712		643	0.001064521	0.000836485	0.001027694	0.001219088	0.000885088	0.000837403	0.001385357	0.000745877	0.000719769
644	0.002678096	0.001817553	0.001550631	0.003296681	0.002630242	0.002057364	0.001916657	0.001454042	0.001240504		644	0.000997772	0.000801105	0.000991441	0.001182834	0.000860333	0.00077487	0.001345484	0.000711928	0.000704011
645	0.002555591	0.001749202	0.001507176	0.003169685	0.002514784	0.001977592	0.001855581	0.001399361	0.001205741		645	0.000965939	0.000781918	0.000954667	0.001144473	0.000822483	0.000764001	0.001303502	0.000703651	0.000673071
646	0.002460479	0.001682191	0.001431724	0.003045882	0.002426117	0.001895744	0.001763609	0.001345753	0.001145379		646	0.000938929	0.00073368	0.000899308	0.001092491	0.000792835	0.000728154	0.001237995	0.000685043	0.00065085
647	0.002391642	0.001623184	0.001369223	0.002961212	0.00233739	0.001827707	0.001696569	0.001298547	0.001095379		647	0.00089973	0.000707836	0.000873723	0.001034509	0.000740984	0.000705368	0.001206191	0.000633779	0.00062066
648	0.002277645	0.001573331	0.001331024	0.002825648	0.00224703	0.001773063	0.001651511	0.001258665	0.001064819		648	0.000893012	0.000694295	0.000854444	0.001005374	0.000731132	0.000671995	0.001165594	0.000610555	0.000597388
649	0.002207455	0.001495821	0.001289507	0.002719257	0.002163382	0.001703216	0.001571761	0.001196657	0.001031606		649	0.00088783	0.0006615	0.000834696	0.000961975	0.000698807	0.000638815	0.001098014	0.000618242	0.000577786
650	0.002134083	0.001439347	0.001237183	0.002618619	0.002082316	0.001629597	0.001544484	0.001151477	0.000989747		650	0.000847337	0.000635758	0.000794711	0.000921435	0.000688413	0.000644146	0.001093179	0.000572205	0.000546844
651	0.002038107	0.001410566	0.001190044	0.002518114	0.001996382	0.001570549	0.001506173	0.001128453	0.000952035		651	0.000817698	0.000606803	0.000769423	0.000879551	0.000665045	0.000636071	0.001040896	0.000586634	0.000541134
652	0.001986985	0.001333256	0.001156277	0.002445882	0.001916528	0.001516257	0.001419126	0.001066605	0.000925021		652	0.000783038	0.00058027	0.000741673	0.000914347	0.00063804	0.000625428	0.000990268	0.000545234	0.000537977
653	0.001887425	0.00128828	0.001089999	0.002320971	0.001839265	0.001474521	0.001375108	0.001030624	0.000871999		653	0.000753865	0.000561001	0.000708016	0.000892085	0.000625532	0.000610599	0.000960022	0.000520754	0.000507465
654	0.001825103	0.001249322	0.001059725	0.002236704	0.001762716	0.001379688	0.001338515	0.000999458	0.00084778		654	0.00074031	0.00053037	0.00069426	0.000864758	0.000592253	0.000592281	0.000929074	0.000519514	0.000475611
655	0.00175876	0.001204157	0.001019267	0.002143723	0.00168779	0.001338979	0.001293063	0.000963326	0.000815414		655	0.000722653	0.000499216	0.000670486	0.000845783	0.000566659	0.000625775	0.00089791	0.000479338	0.000470425
656	0.001693228	0.001159562	0.00098527	0.002060509	0.001634637	0.001273215	0.001219001	0.000927649	0.000788216		656	0.000705334	0.000501128	0.000644997	0.000821949	0.000534443	0.000557256	0.000863984	0.000468263	0.000441337
657	0.001634014	0.001108377	0.000956015	0.001968113	0.001576255	0.001228579	0.001201384	0.000886701	0.000764812		657	0.000684962	0.000497107	0.000630654	0.000798279	0.000519774	0.000551436	0.000829801	0.000470559	0.000426105
658	0.001584832	0.001063229	0.000917027	0.001884593	0.001506523	0.001158368	0.001128663	0.000850583	0.000733621		658	0.000676034	0.000506248	0.000603882	0.000780475	0.000487622	0.000536307	0.000815033	0.000434747	0.000423476
659	0.001500642	0.001026937	0.000894567	0.001869424	0.001461512	0.001118776	0.001103844	0.00082155	0.000715653		659	0.000668556	0.000476349	0.000596427	0.000736879	0.000464757	0.000522312	0.000780015	0.000422943	0.00039178
660	0.001454279	0.00099471	0.000842877	0.001745184	0.001411169	0.001076617	0.00105552	0.000795768	0.000674301		660	0.000658922	0.000474047	0.000586272	0.000707851	0.000448263	0.000513067	0.000736635	0.000406512	0.000392568
661	0.001390938	0.000948613	0.000815757	0.001682399	0.001358893	0.001032761	0.001012972	0.000758891	0.000652605		661	0.000641775	0.000447479	0.000564073	0.000665129	0.000424304	0.00050879	0.000716636	0.000398419	0.000365678
662	0.001342211	0.000916947	0.000782984	0.001633389	0.001294448	0.001008364	0.000998286	0.000733558	0.000626387		662	0.000668429	0.000423815	0.000537419	0.000641747	0.000404113	0.00048806	0.000673972	0.000382754	0.00035265
663	0.001303364	0.000879523	0.000752367	0.001579143	0.001253668	0.000966946	0.000931159	0.000703618	0.000601893		663	0.000615063	0.000406073	0.000525176	0.000626437	0.000385279	0.000485241	0.000659337	0.000360346	0.000344528
664	0.00123412	0.000851821	0.000725397	0.00146199	0.001203503	0.000940727	0.000902507	0.000681457	0.000580318		664	0.000614089	0.000393936	0.000513795	0.00062392	0.000360422	0.0004657	0.000635613	0.000347504	0.000339944
665	0.001196068	0.000811688	0.000696275	0.001418859	0.00117134	0.000877468	0.000861687	0.00064935	0.00055702		665	0.000609279	0.000378422	0.000508127	0.000610576	0.000358944	0.000443553	0.00061106	0.00033517	0.000328506
666	0.001154345	0.000784862	0.00067215	0.001373123	0.001140883	0.000858696	0.000842647	0.00062789	0.00053772		666	0.000601544	0.000360138	0.00048888	0.000595764	0.000331536	0.000429771	0.000598956	0.000319502	0.000324549
667	0.001106581	0.000747318	0.000636141	0.001322837	0.001092764	0.000837612	0.000798249	0.000597854	0.000508913		667	0.000598704	0.000377902	0.000475963	0.000585897	0.000317832	0.00042728	0.000559021	0.000313808	0.000302292
668	0.001066869	0.000723768	0.000617817	0.001279735	0.001049904	0.000818068	0.000760171	0.000579015	0.000494254		668	0.00059008	0.000333734	0.00046475	0.000567558	0.000307897	0.000415986	0.000530855	0.000316695	0.000298148
669	0.001033131	0.000699682	0.000585051	0.001247292	0.001013448	0.000805816	0.000717834	0.000559746	0.000468041		669	0.000586176	0.000316668	0.000455141	0.000548793	0.000308859	0.000395511	0.000521788	0.000292408	0.000286421
670	0.000982243	0.00067013	0.000572693	0.001229915	0.000980316	0.000779065	0.00072554	0.000536104	0.000458154		670	0.000580062	0.000282943	0.0004489	0.000525535	0.000294343	0.000423452	0.000516719	0.000286821	0.000262649
