# Supplementary material for: A proton-gated channel identified in the centipede antenna
Source: EMBO Rep. 2025 Oct 20;26(24):6083–95. doi: 10.1038/s44319-025-00606-2 (PMC12714832; doi:10.1038/s44319-025-00606-2)
Supplement: Supplementary file 10 — SourceDataForAppendix [file 44319_2025_606_MOESM10_ESM.zip › EMBOR-2025-62006V2_SourceDataForAppendix/AppendixFigS11/AppendixFigS11A/AppendixFigS11A_ANAP_pH_DMSO_fluorescence_raw_spectra.csv]

50% DMSO / 50% PBS											80% DMSO / 20% PBS
Wavelength (nm)	Repeat1_Fluorescence Intensity (a.u.)			Repeat2_Fluorescence Intensity (a.u.)			Repeat3_Fluorescence Intensity (a.u.)				Wavelength (nm)	Repeat1_Fluorescence Intensity (a.u.)			Repeat2_Fluorescence Intensity (a.u.)			Repeat3_Fluorescence Intensity (a.u.)
	pH 7.4	pH 5.0	pH3.0	pH 7.4	pH 5.0	pH3.0	pH 7.4	pH 5.0	pH3.0			pH 7.4	pH 5.0	pH3.0	pH 7.4	pH 5.0	pH3.0	pH 7.4	pH 5.0	pH3.0
365	6166.23	751.69	634.37	597.95	1209.02	805.06	2081.165	601.349	507.498		365	3131.63	3485.26	3743.91	4507.99	4852.73	4643.80	4219.02	7411.4	6941.2
366	6251.34	739.03	640.40	601.51	1236.77	899.80	2177.78	591.227	512.317		366	3400.20	3640.86	3928.97	5670.33	5942.57	5705.98	4290.474	7784.46	7259.86
367	624.09	755.60	647.97	666.55	1318.16	980.29	2093.36	604.482	518.373		367	3635.57	3926.30	4334.68	6830.13	7294.14	6950.91	4337.508	8084.01	7346.17
368	639.08	792.89	655.23	724.05	1446.19	1100.44	2139.525	634.309	524.182		368	3831.37	4360.34	6280.10	8067.58	8307.66	8147.50	4509.39	8429.27	7786.05
369	642.23	799.85	670.56	817.46	1648.32	1246.66	2389.27	639.883	536.444		369	3998.89	6052.44	7787.61	9458.34	9715.24	9537.52	4887.288	9077.96	8347.72
370	658.75	847.32	698.26	911.84	1816.05	1421.25	2583.815	677.859	558.611		370	5668.32	7810.22	9158.72	10218.10	10879.40	10653.40	5598.366	10146.1	9709.16
371	676.53	881.90	744.68	1026.50	1973.79	1611.83	3213.465	705.516	595.744		371	7288.84	8762.95	12424.40	11096.20	11526.90	11413.80	6335.1	11686.7	11059.7
372	679.49	931.01	788.35	1178.05	2283.12	1888.43	3752.555	744.809	630.683		372	8187.93	11988.80	13312.70	11630.10	12340.10	12045.80	7618.08	14046	13503.3
373	674.73	1028.11	879.67	1359.28	2610.18	2178.24	5135.65	822.486	703.734		373	10843.30	12767.30	14798.20	12276.90	13843.50	13148.90	9487.26	17753	17257.5
374	712.70	1102.71	925.97	1548.77	2837.23	2502.15	6359.9	882.165	740.775		374	11462.20	13840.50	16298.20	12919.30	14726.20	14368.70	11933.88	22287	22129.8
375	730.08	1202.50	1033.74	1744.04	3238.85	2849.35	7722.15	961.997	826.988		375	12272.90	14264.30	16701.20	13346.40	15848.40	15256.90	14502.66	27644.2	26832.3
376	742.24	1323.65	1179.92	1940.39	3679.00	3356.50	9411.85	1058.92	943.932		376	11808.10	14663.60	17361.30	14801.90	18662.00	16029.40	17799.9	33405.6	33235.5
377	758.70	1522.53	1355.45	2054.05	4016.98	3655.60	10447.6	1218.02	1084.36		377	11203.60	14962.70	18202.90	15017.30	19449.30	18840.10	20507.16	38294	38794.3
378	803.05	1682.13	1520.33	2262.46	4504.48	4061.93	11435.2	1345.7	1216.26		378	10747.80	15149.10	19109.10	15704.40	21762.60	20890.50	23302.86	43304.6	43622
379	848.22	1977.70	1807.04	2376.81	4841.03	4458.63	12134.2	1582.16	1445.63		379	10140.20	15636.00	23500.30	16098.20	25757.10	24477.40	25308.6	47859.8	48588.4
380	899.73	2263.31	2112.66	2548.88	5328.93	4860.63	12092.85	1810.65	1690.13		380	10033.10	18000.20	25659.00	16161.90	27050.80	26273.00	26830.5	50744.7	52544.2
381	1007.26	2635.43	2405.05	2652.43	5884.88	5289.93	12243.85	2108.34	1924.04		381	10214.00	19576.60	29059.80	15835.80	29497.90	28043.70	28323.6	53573.7	54846.5
382	1069.66	3091.78	2949.76	2695.85	6479.33	5820.43	12114.85	2473.42	2359.81		382	10325.80	22054.90	38208.00	16041.90	31543.00	30452.50	29575.92	55466.3	57800.6
383	1187.70	3627.21	3484.68	2774.23	7080.15	6340.68	11994.55	2901.77	2787.74		383	11258.20	28327.50	44802.20	15886.80	33476.90	32242.40	31135.68	58717.5	61509.1
384	1344.25	4162.25	3942.26	2941.83	7973.58	7080.73	11819.55	3329.8	3153.81		384	13358.40	32751.60	50988.20	17007.40	41302.40	40095.40	32544.9	61603.5	65075
385	1493.13	4986.29	4727.09	3063.68	9016.58	7972.20	11915.95	3989.03	3781.67		385	15166.70	37819.50	58215.20	17560.90	45477.60	43773.10	35098.62	65610.8	70748.5
386	1736.34	5867.96	5513.53	3267.43	10100.15	8807.80	12040	4694.37	4410.82		386	16939.30	42648.40	68236.60	18449.80	51679.90	49416.20	38110.26	70759.2	76683.9
387	2047.10	6661.25	6325.20	3619.93	11612.85	10189.68	12035.2	5329	5060.16		387	18958.10	49725.60	78654.30	21782.30	65585.70	63277.60	41251.92	76728.5	82723.7
388	2350.73	7847.04	7391.60	4041.55	13595.25	12016.35	12112.3	6277.63	5913.28		388	21738.50	57900.20	89117.30	24301.80	76128.90	72033.00	45261	84087.5	91810.3
389	2791.18	9477.00	8716.63	4415.33	15450.63	13339.88	12428.25	7581.6	6973.3		389	24855.00	64903.40	103427.00	26966.20	87502.40	83246.10	50411.58	92866.7	103082
390	3191.26	10757.79	10113.21	5118.73	18091.35	15886.03	12704.75	8606.23	8090.57		390	27985.60	74653.60	119235.00	29962.50	98378.50	93112.60	55513.26	101367	112666
391	3677.08	12653.75	11864.35	5993.98	21008.03	18803.53	13305.4	10123	9491.48		391	32120.40	86431.50	133835.00	33844.10	114113.00	108839.00	63029.4	113894	127992
392	4372.21	14790.00	13828.75	6733.03	24109.65	21216.00	13526.75	11832	11063		392	36360.30	97265.30	154315.00	39030.40	130483.00	123850.00	71637.6	127597	143279
393	5008.31	17152.50	15705.50	7932.20	28738.25	25140.50	14270.15	13722	12564.4		393	41181.60	111532.00	176074.00	43248.30	147258.00	139181.00	79291.2	142442	160246
394	5736.46	20460.88	18958.38	9143.93	33907.50	29585.75	15223.5	16368.7	15166.7		394	47025.40	127951.00	197064.00	50001.10	170462.00	160605.00	91873.8	162555	182151
395	6760.83	23854.38	22225.50	10389.30	38129.50	33641.75	16286.55	19083.5	17780.4		395	54171.70	142864.00	223577.00	57618.90	192766.00	183782.00	104515.2	184051	208557
396	7998.25	27574.25	25498.63	12236.93	44798.75	39743.75	17099.35	22059.4	20398.9		396	60137.00	162485.00	255522.00	64034.20	215812.00	202159.00	118351.8	206146	233630
397	9162.36	33173.63	30305.75	14435.95	52399.00	46110.75	18465.9	26538.9	24244.6		397	68808.50	184889.00	320452.00	74125.70	246612.00	232659.00	136492.8	237086	267362
398	10669.51	39255.00	35952.88	16415.10	60463.00	52046.25	20207.8	31404	28762.3		398	79006.30	232442.00	362826.00	83684.80	279735.00	263692.00	155586	267285	303906
399	12521.88	44280.00	41099.00	19382.95	70029.75	61049.25	21280.1	35424	32879.2		399	100112.00	261769.00	397928.00	93529.90	310237.00	292002.00	174357.6	295590	335543
400	14379.75	52431.88	48560.38	22559.30	80860.50	71532.25	22862.85	41945.5	38848.3		400	113715.00	289472.00	446350.00	107397.00	348405.00	326930.00	198929.4	336510	380334
401	17176.13	62885.00	57227.00	25771.00	91553.00	80256.00	25152.45	50308	45781.6		401	125128.00	323417.00	547679.00	122399.00	396951.00	371893.00	229071	380947	434326
402	20083.38	71691.00	65458.50	30050.75	107214.75	92391.25	27362.15	57352.8	52366.8		402	141030.00	397821.00	610227.00	155432.00	486843.00	456795.00	255325.2	420347	479586
403	23177.25	83295.63	76427.13	34634.50	123121.50	106593.00	30111.6	66636.5	61141.7		403	175612.00	440607.00	670507.00	176060.00	542981.00	509793.00	291495	473376	541099
404	27978.63	97537.38	88857.38	39374.50	136875.50	119623.25	33894.2	78029.9	71085.9		404	196358.00	488743.00	731429.00	194410.00	595282.00	555356.00	331909.8	535898	607147
405	32625.00	112293.00	101227.25	45639.50	157164.25	136943.25	37249.65	89834.4	80981.8		405	220002.00	530721.00	803878.00	218859.00	660097.00	620003.00	371713.2	591270	673327
406	36946.13	131967.50	118975.13	52939.00	182233.00	155708.75	42900.2	105574	95180.1		406	240884.00	585135.00	883393.00	272547.00	794267.00	746718.00	424642.2	665488	757320
407	43744.50	150950.00	137046.25	59329.75	202561.75	174648.25	48887.85	120760	109637		407	266116.00	642247.00	959731.00	305134.00	877768.00	817237.00	478542	748417	847872
408	52275.75	170461.25	153830.00	68473.50	227147.00	198406.75	53990	136369	123064		408	295982.00	698969.00	1040000.00	339187.00	957125.00	900584.00	531813	822639	926256
409	59600.75	199767.50	177361.25	78918.75	258805.00	224736.25	61611	159814	141889		409	322299.00	762081.00	1140000.00	374883.00	1032730.00	967420.00	601866	918506	1.04E+06
410	69580.25	229716.25	203905.00	87428.25	288052.50	246441.00	70707	183773	163124		410	356957.00	835728.00	1230000.00	412412.00	1130010.00	1052070.00	676152	1.02E+06	1.16E+06
411	81201.13	253616.25	229057.50	100011.00	323447.50	278057.50	80161.5	202893	183246		411	392684.00	895208.00	1330000.00	458228.00	1225560.00	1146540.00	745434	1.11E+06	1.26E+06
412	93087.50	291865.00	263917.50	114469.25	359395.00	312997.50	91544	233492	211134		412	427020.00	969894.00	1440000.00	499995.00	1320930.00	1236500.00	837966	1.24E+06	1.39E+06
413	109541.50	336297.50	299002.50	126851.25	397970.00	343032.50	103670.5	269038	239202		413	465620.00	1050000.00	1540000.00	549880.00	1419510.00	1327900.00	933384	1.37E+06	1.53E+06
414	127195.00	371308.75	330740.00	142920.50	449127.50	381000.00	115760.5	297047	264592		414	508944.00	1120000.00	1660000.00	608365.00	1542630.00	1433880.00	1016664	1.47E+06	1.65E+06
415	142198.75	420611.25	377498.75	160417.00	500075.00	427705.00	132048.5	336489	301999		415	547420.00	1210000.00	1790000.00	659455.00	1646000.00	1535330.00	1137060	1.62E+06	1.81E+06
416	166103.75	474177.50	424933.75	179563.00	539847.50	466820.00	149003	379342	339947		416	598894.00	1300000.00	1900000.00	719361.00	1779490.00	1643120.00	1261074	1.77E+06	1.97E+06
417	190876.25	524318.75	465462.50	201080.50	597642.50	511325.00	165500	419455	372370		417	650385.00	1380000.00	2030000.00	784745.00	1888070.00	1757790.00	1358436	1.90E+06	2.12E+06
418	213597.50	587980.00	517222.50	223068.00	666037.50	565077.50	186520	470384	413778		418	696950.00	1490000.00	2180000.00	842637.00	2008460.00	1864480.00	1495788	2.06E+06	2.29E+06
419	243955.00	655826.25	586285.00	245715.75	722732.50	613955.00	212055.5	524661	469028		419	754740.00	1580000.00	2280000.00	922615.00	2148370.00	1999260.00	1658640	2.24E+06	2.48E+06
420	280436.25	715563.75	639263.75	273735.00	784500.00	671095.00	233165	572451	511411		420	811944.00	1670000.00	2430000.00	997880.00	2288330.00	2108750.00	1776612	2.40E+06	2.66E+06
421	310400.00	795845.00	701081.25	306265.00	864625.00	732317.50	261708	636676	560865		421	869772.00	1780000.00	2590000.00	1066520.00	2405290.00	2238290.00	1931838	2.58E+06	2.85E+06
422	352755.00	885632.50	780811.25	333590.00	941435.00	795165.00	289848.5	708506	624649		422	935015.00	1900000.00	2710000.00	1158860.00	2558070.00	2373070.00	2110494	2.77E+06	3.06E+06
423	396280.00	954605.00	846461.25	368762.50	1023805.00	863555.00	320998	763684	677169		423	1010000.00	1980000.00	2860000.00	1247300.00	2709560.00	2497270.00	2252364	2.93E+06	3.22E+06
424	438286.25	1046003.75	923996.25	407635.00	1102907.50	934675.00	354637.5	836803	739197		424	1060000.00	2100000.00	3010000.00	1322690.00	2835710.00	2612950.00	2428092	3.14E+06	3.44E+06
425	494111.25	1153288.75	1017607.50	444830.00	1181232.50	998280.00	391629	922631	814086		425	1140000.00	2220000.00	3150000.00	1413890.00	2986080.00	2754640.00	2628816	3.33E+06	3.64E+06
426	551878.75	1245003.75	1097640.00	485170.00	1291945.00	1082245.00	428257.5	996003	878112		426	1210000.00	2320000.00	3320000.00	1526440.00	3131870.00	2895570.00	2780952	3.52E+06	3.82E+06
427	601462.50	1352675.00	1195336.25	529672.50	1396180.00	1174845.00	472996	1082140	956269		427	1280000.00	2440000.00	3470000.00	1607420.00	3282930.00	3016770.00	3002118	3.72E+06	4.04E+06
428	673163.75	1467062.50	1291725.00	576587.50	1476900.00	1257672.50	520920	1173650	1033380		428	1370000.00	2550000.00	3590000.00	1712720.00	3419980.00	3151950.00	3199014	3.93E+06	4.25E+06
429	749600.00	1568512.50	1382587.50	634945.00	1590997.50	1331415.00	558350	1254810	1106070		429	1450000.00	2640000.00	3740000.00	1830510.00	3576590.00	3300800.00	3365172	4.11E+06	4.46E+06
430	808887.50	1699587.50	1485825.00	689245.00	1715680.00	1436890.00	613110	1359670	1188660		430	1510000.00	2760000.00	3910000.00	1923460.00	3689820.00	3422930.00	3585834	4.31E+06	4.66E+06
431	892095.00	1831712.50	1602662.50	732702.50	1819770.00	1523615.00	668245	1465370	1282130		431	1600000.00	2880000.00	4030000.00	2037450.00	3867360.00	3552790.00	3808962	4.52E+06	4.87E+06
432	972955.00	1922675.00	1704487.50	797507.50	1931242.50	1623320.00	722470	1538140	1363590		432	1690000.00	2980000.00	4190000.00	2150480.00	3985420.00	3673830.00	3998832	4.70E+06	5.05E+06
433	1064667.50	2069675.00	1819225.00	869957.50	2058705.00	1722642.50	777180	1655740	1455380		433	1760000.00	3090000.00	4330000.00	2249590.00	4128010.00	3787180.00	4219812	4.89E+06	5.28E+06
434	1153323.75	2231212.50	1946912.50	923145.00	2179527.50	1808430.00	843600	1784970	1557530		434	1850000.00	3220000.00	4470000.00	2361810.00	4256750.00	3921320.00	4460190	5.11E+06	5.48E+06
435	1247498.75	2349137.50	2062650.00	992155.00	2314937.50	1916105.00	907720	1879310	1650120		435	1950000.00	3300000.00	4600000.00	2496620.00	4387770.00	4025250.00	4651098	5.29E+06	5.63E+06
436	1342512.50	2493037.50	2185550.00	1081832.50	2430165.00	2043657.50	979410	1994430	1748440		436	2020000.00	3390000.00	4730000.00	2608380.00	4507680.00	4144660.00	4883598	5.46E+06	5.81E+06
437	1452087.50	2642937.50	2304175.00	1148105.00	2552175.00	2131902.50	1042010	2114350	1843340		437	2110000.00	3510000.00	4850000.00	2728240.00	4641800.00	4263780.00	5107932	5.67E+06	6.01E+06
438	1571687.50	2781112.50	2423637.50	1219875.00	2704250.00	2243295.00	1113450	2224890	1938910		438	2190000.00	3580000.00	4960000.00	2851780.00	4764260.00	4379320.00	5317128	5.82E+06	6.15E+06
439	1659637.50	2926525.00	2564437.50	1304012.50	2856325.00	2350830.00	1196655	2341220	2051550		439	2270000.00	3680000.00	5080000.00	2956390.00	4859940.00	4458060.00	5529408	5.97E+06	6.35E+06
440	1784237.50	3081850.00	2697637.50	1375847.50	2947975.00	2459702.50	1277490	2465480	2158110		440	2360000.00	3770000.00	5200000.00	3068000.00	4988350.00	4569290.00	5773002	6.16E+06	6.49E+06
441	1915325.00	3208025.00	2792462.50	1471310.00	3092900.00	2580125.00	1348910	2566420	2233970		441	2460000.00	3840000.00	5280000.00	3188030.00	5075900.00	4658720.00	5962212	6.27E+06	6.65E+06
442	2033900.00	3395125.00	2952012.50	1555565.00	3260150.00	2680900.00	1435370	2716100	2361610		442	2530000.00	3920000.00	5370000.00	3290200.00	5166460.00	4735450.00	6178620	6.47E+06	6.78E+06
443	2153325.00	3551850.00	3087462.50	1634460.00	3389975.00	2767300.00	1532505	2841480	2469970		443	2610000.00	4010000.00	5470000.00	3422060.00	5254260.00	4825380.00	6389340	6.61E+06	6.92E+06
444	2296762.50	3654187.50	3196950.00	1736612.50	3503100.00	2904825.00	1603985	2923350	2557560		444	2690000.00	4060000.00	5530000.00	3503290.00	5357990.00	4893870.00	6573540	6.68E+06	7.01E+06
445	2417037.50	3811137.50	3309675.00	1850482.50	3650475.00	3008850.00	1695115	3048910	2647740		445	2750000.00	4130000.00	5630000.00	3602520.00	5400300.00	4962690.00	6745200	6.84E+06	7.12E+06
446	2543250.00	4007937.50	3459200.00	1918307.50	3772050.00	3083175.00	1785600	3206350	2767360		446	2830000.00	4190000.00	5680000.00	3717360.00	5488720.00	5001170.00	6955680	6.96E+06	7.25E+06
447	2695887.50	4085500.00	3557500.00	2016082.50	3918200.00	3194325.00	1864775	3268400	2846000		447	2920000.00	4230000.00	5750000.00	3810990.00	5558120.00	5066900.00	7121760	7.02E+06	7.29E+06
448	2824150.00	4228187.50	3690887.50	2126725.00	4016500.00	3313325.00	1957090	3382550	2952710		448	2970000.00	4280000.00	5800000.00	3899100.00	5590450.00	5098440.00	7287540	7.10E+06	7.36E+06
449	2966262.50	4405025.00	3808387.50	2219377.50	4141750.00	3393450.00	2059245	3524020	3046710		449	3040000.00	4330000.00	5840000.00	4005340.00	5631450.00	5159150.00	7473480	7.18E+06	7.43E+06
450	3105000.00	4530887.50	3921150.00	2326282.50	4283150.00	3501725.00	2130630	3624710	3136920		450	3110000.00	4350000.00	5850000.00	4091300.00	5681090.00	5163000.00	7620480	7.29E+06	7.48E+06
451	3224562.50	4659875.00	4024500.00	2418345.00	4398525.00	3588225.00	2236675	3727900	3219600		451	3160000.00	4390000.00	5870000.00	4170910.00	5737690.00	5201320.00	7749900	7.33E+06	7.52E+06
452	3369850.00	4770700.00	4137925.00	2515425.00	4472675.00	3686550.00	2325365	3816560	3310340		452	3220000.00	4400000.00	5890000.00	4234840.00	5717280.00	5210540.00	7911900	7.37E+06	7.55E+06
453	3537025.00	4860887.50	4218450.00	2622775.00	4586000.00	3763375.00	2409195	3888710	3374760		453	3280000.00	4420000.00	5910000.00	4321240.00	5766000.00	5234100.00	8010420	7.41E+06	7.57E+06
454	3631662.50	5017100.00	4312100.00	2722125.00	4713325.00	3833100.00	2497395	4013680	3449680		454	3320000.00	4420000.00	5910000.00	4371640.00	5734640.00	5217820.00	8119560	7.43E+06	7.55E+06
455	3787212.50	5129862.50	4425700.00	2794350.00	4814175.00	3906625.00	2585265	4103890	3540560		455	3360000.00	4440000.00	5900000.00	4453940.00	5748330.00	5205710.00	8245440	7.44E+06	7.56E+06
456	3924875.00	5177825.00	4473200.00	2907125.00	4875100.00	4010175.00	2670600	4142260	3578560		456	3400000.00	4430000.00	5890000.00	4511030.00	5741400.00	5208580.00	8274900	7.44E+06	7.57E+06
457	4029575.00	5298062.50	4559987.50	3014450.00	4976875.00	4044550.00	2750235	4238450	3647990		457	3430000.00	4440000.00	5890000.00	4531310.00	5725800.00	5194460.00	8377680	7.44E+06	7.50E+06
458	4189887.50	5426450.00	4619012.50	3083050.00	5042775.00	4099050.00	2841825	4341160	3695210		458	3470000.00	4420000.00	5860000.00	4580830.00	5689990.00	5150110.00	8485020	7.40E+06	7.50E+06
459	4283075.00	5481925.00	4697975.00	3186250.00	5144500.00	4173575.00	2893045	4385540	3758380		459	3490000.00	4410000.00	5830000.00	4623310.00	5672100.00	5136860.00	8510340	7.42E+06	7.47E+06
460	4396212.50	5516662.50	4751950.00	3291200.00	5180025.00	4228750.00	2992430	4413330	3801560		460	3520000.00	4370000.00	5780000.00	4650530.00	5616020.00	5098600.00	8548620	7.38E+06	7.39E+06
461	4528250.00	5586075.00	4813650.00	3377025.00	5220625.00	4266350.00	3057205	4468860	3850920		461	3530000.00	4340000.00	5740000.00	4678140.00	5593750.00	5049410.00	8595900	7.29E+06	7.33E+06
462	4616937.50	5627312.50	4830400.00	3451750.00	5301175.00	4299900.00	3123605	4501850	3864320		462	3540000.00	4310000.00	5690000.00	4681000.00	5526460.00	4994650.00	8589660	7.25E+06	7.24E+06
463	4697750.00	5694925.00	4914237.50	3522700.00	5363850.00	4320825.00	3192885	4555940	3931390		463	3540000.00	4280000.00	5630000.00	4704130.00	5477590.00	4948540.00	8625300	7.20E+06	7.15E+06
464	4830075.00	5743037.50	4907550.00	3596675.00	5356125.00	4344825.00	3248005	4594430	3926040		464	3550000.00	4230000.00	5550000.00	4704590.00	5419620.00	4889870.00	8617680	7.12E+06	7.07E+06
465	4927675.00	5734887.50	4918587.50	3681350.00	5407450.00	4374525.00	3309305	4587910	3934870		465	3550000.00	4190000.00	5460000.00	4700060.00	5341720.00	4827510.00	8614860	7.05E+06	6.98E+06
466	5007487.50	5810100.00	4917800.00	3737725.00	5444600.00	4376775.00	3356430	4648080	3934240		466	3550000.00	4140000.00	5400000.00	4693740.00	5285360.00	4756990.00	8563500	6.97E+06	6.88E+06
467	5053525.00	5818125.00	4961575.00	3778325.00	5455750.00	4400175.00	3416025	4654500	3969260		467	3530000.00	4070000.00	5350000.00	4667230.00	5201210.00	4674440.00	8502660	6.87E+06	6.76E+06
468	5153762.50	5763400.00	4950675.00	3857950.00	5433950.00	4398800.00	3452960	4610720	3960540		468	3510000.00	4030000.00	5270000.00	4655190.00	5155810.00	4635500.00	8488620	6.80E+06	6.66E+06
469	5225175.00	5798687.50	4929525.00	3920275.00	5445825.00	4388200.00	3501550	4638950	3943620		469	3500000.00	3970000.00	5180000.00	4636540.00	5040230.00	4547270.00	8454000	6.65E+06	6.54E+06
470	5272237.50	5805225.00	4943012.50	3962325.00	5445525.00	4404650.00	3526485	4644180	3954410		470	3480000.00	3910000.00	5080000.00	4595510.00	4981750.00	4458390.00	8347980	6.53E+06	6.41E+06
471	5320187.50	5769837.50	4942762.50	3990950.00	5435950.00	4378100.00	3566965	4615870	3954210		471	3450000.00	3840000.00	4980000.00	4551720.00	4865800.00	4374270.00	8313180	6.47E+06	6.30E+06
472	5350337.50	5755487.50	4900100.00	4036375.00	5408600.00	4359625.00	3583580	4604390	3920080		472	3430000.00	3780000.00	4910000.00	4528740.00	4810260.00	4298490.00	8199660	6.31E+06	6.19E+06
473	5417725.00	5728487.50	4850712.50	4075900.00	5371950.00	4347800.00	3620265	4582790	3880570		473	3390000.00	3720000.00	4820000.00	4495390.00	4688290.00	4207560.00	8090640	6.19E+06	6.00E+06
474	5442475.00	5683575.00	4845212.50	4095225.00	5363200.00	4321225.00	3634430	4546860	3876170		474	3360000.00	3660000.00	4710000.00	4437730.00	4584520.00	4123780.00	8026200	6.09E+06	5.92E+06
475	5461400.00	5659300.00	4774375.00	4099525.00	5330725.00	4281425.00	3636140	4527440	3819500		475	3330000.00	3570000.00	4620000.00	4387510.00	4519910.00	4046340.00	7918020	5.96E+06	5.75E+06
476	5454450.00	5566025.00	4764312.50	4122775.00	5279200.00	4236250.00	3651705	4452820	3811450		476	3280000.00	3500000.00	4520000.00	4334010.00	4407600.00	3950700.00	7770600	5.82E+06	5.62E+06
477	5468812.50	5503537.50	4691625.00	4146450.00	5228300.00	4219475.00	3639760	4402830	3753300		477	3240000.00	3440000.00	4420000.00	4262050.00	4336860.00	3849030.00	7661580	5.69E+06	5.49E+06
478	5457987.50	5456375.00	4640087.50	4155800.00	5188950.00	4177425.00	3648720	4365100	3712070		478	3200000.00	3350000.00	4320000.00	4209010.00	4220590.00	3774030.00	7557540	5.59E+06	5.33E+06
479	5459937.50	5406237.50	4586050.00	4146850.00	5144850.00	4111125.00	3625350	4324990	3668840		479	3140000.00	3270000.00	4230000.00	4142590.00	4123830.00	3682180.00	7390620	5.44E+06	5.20E+06
480	5454700.00	5300412.50	4541425.00	4142375.00	5061450.00	4061025.00	3626570	4240330	3633140		480	3090000.00	3200000.00	4120000.00	4081610.00	4018800.00	3583200.00	7293840	5.29E+06	5.04E+06
481	5416812.50	5244525.00	4436562.50	4148525.00	4998275.00	4033550.00	3598000	4195620	3549250		481	3050000.00	3120000.00	4000000.00	4008250.00	3937710.00	3511320.00	7132140	5.14E+06	4.90E+06
482	5399100.00	5169500.00	4375175.00	4137625.00	4937875.00	3949800.00	3589795	4135600	3500140		482	2990000.00	3050000.00	3920000.00	3927310.00	3801250.00	3391770.00	7003380	5.02E+06	4.76E+06
483	5347737.50	5091600.00	4306712.50	4113550.00	4863450.00	3879225.00	3557335	4073280	3445370		483	2940000.00	2980000.00	3810000.00	3853960.00	3734490.00	3323750.00	6861300	4.91E+06	4.64E+06
484	5307625.00	4984250.00	4226875.00	4075275.00	4783375.00	3835100.00	3533735	3987400	3381500		484	2890000.00	2890000.00	3710000.00	3782180.00	3629160.00	3236710.00	6706440	4.76E+06	4.50E+06
485	5315562.50	4889862.50	4125575.00	4078425.00	4714500.00	3768175.00	3516520	3911890	3300460		485	2810000.00	2820000.00	3600000.00	3691480.00	3536860.00	3137850.00	6572340	4.59E+06	4.36E+06
486	5228762.50	4796725.00	4072700.00	4020700.00	4635625.00	3702150.00	3467000	3837380	3258160		486	2770000.00	2740000.00	3510000.00	3623400.00	3416650.00	3062120.00	6438000	4.50E+06	4.23E+06
487	5170587.50	4727612.50	3976925.00	3982875.00	4574650.00	3615675.00	3419880	3782090	3181540		487	2710000.00	2670000.00	3410000.00	3546350.00	3328140.00	2982170.00	6256740	4.35E+06	4.09E+06
488	5127700.00	4611887.50	3909037.50	3956000.00	4475575.00	3561725.00	3387150	3689510	3127230		488	2640000.00	2600000.00	3320000.00	3460350.00	3227940.00	2872190.00	6088740	4.22E+06	3.95E+06
489	5027762.50	4522050.00	3818025.00	3916475.00	4377600.00	3496475.00	3372180	3617640	3054420		489	2580000.00	2520000.00	3210000.00	3383400.00	3133930.00	2797080.00	5948076	4.11E+06	3.85E+06
490	5002862.50	4436562.50	3723450.00	3885025.00	4287750.00	3425150.00	3285705	3549250	2978760		490	2520000.00	2450000.00	3130000.00	3295040.00	3043500.00	2710620.00	5786622	3.97E+06	3.72E+06
491	4911875.00	4329287.50	3638750.00	3818825.00	4202875.00	3342900.00	3258105	3463430	2911000		491	2460000.00	2390000.00	3030000.00	3209080.00	2933000.00	2614880.00	5643924	3.85E+06	3.59E+06
492	4829187.50	4214962.50	3559512.50	3754575.00	4109175.00	3262525.00	3196525	3371970	2847610		492	2400000.00	2310000.00	2930000.00	3146100.00	2858810.00	2540360.00	5502588	3.72E+06	3.46E+06
493	4782537.50	4111475.00	3457525.00	3732775.00	4021650.00	3199225.00	3141850	3289180	2766020		493	2350000.00	2240000.00	2860000.00	3057540.00	2772350.00	2476790.00	5352558	3.59E+06	3.35E+06
494	4671800.00	4010550.00	3378362.50	3655125.00	3941425.00	3126825.00	3086320	3208440	2702690		494	2270000.00	2180000.00	2750000.00	2971410.00	2678300.00	2388100.00	5207550	3.49E+06	3.24E+06
495	4577825.00	3930237.50	3311162.50	3580150.00	3842800.00	3043275.00	3032715	3144190	2648930		495	2220000.00	2110000.00	2660000.00	2903090.00	2592850.00	2320670.00	5067366	3.36E+06	3.14E+06
496	4515075.00	3827337.50	3204887.50	3543200.00	3757350.00	2975175.00	2970835	3061870	2563910		496	2170000.00	2030000.00	2590000.00	2819540.00	2524640.00	2234150.00	4898004	3.24E+06	3.02E+06
497	4419175.00	3698762.50	3119037.50	3480475.00	3660875.00	2900575.00	2921765	2959010	2495230		497	2100000.00	1980000.00	2500000.00	2722320.00	2421950.00	2152000.00	4774950	3.13E+06	2.91E+06
498	4331800.00	3612850.00	3028312.50	3420450.00	3535075.00	2810525.00	2871440	2890280	2422650		498	2050000.00	1910000.00	2410000.00	2661500.00	2350700.00	2096290.00	4627848	3.04E+06	2.81E+06
499	4242050.00	3509750.00	2938375.00	3358075.00	3479825.00	2740850.00	2788060	2807800	2350700		499	1980000.00	1850000.00	2340000.00	2581820.00	2268070.00	2016560.00	4476168	2.92E+06	2.69E+06
500	4162000.00	3423425.00	2866200.00	3274875.00	3380475.00	2685225.00	2732060	2738740	2292960		500	1930000.00	1790000.00	2250000.00	2499430.00	2180230.00	1942990.00	4341534	2.82E+06	2.60E+06
501	4072500.00	3307000.00	2793650.00	3210775.00	3282900.00	2605800.00	2685420	2645600	2234920		501	1870000.00	1720000.00	2170000.00	2438330.00	2123030.00	1879910.00	4193610	2.73E+06	2.52E+06
502	3982537.50	3216012.50	2681637.50	3145850.00	3191275.00	2534325.00	2617285	2572810	2145310		502	1820000.00	1660000.00	2100000.00	2358730.00	2040260.00	1814980.00	4070322	2.63E+06	2.41E+06
503	3874187.50	3132212.50	2615275.00	3065775.00	3117150.00	2466747.50	2534905	2505770	2092220		503	1760000.00	1610000.00	2030000.00	2266600.00	1973010.00	1745750.00	3942444	2.53E+06	2.33E+06
504	3797587.50	3031625.00	2535662.50	2991250.00	3005750.00	2386495.00	2498595	2425300	2028530		504	1710000.00	1570000.00	1960000.00	2205440.00	1901700.00	1693950.00	3811152	2.45E+06	2.24E+06
505	3688337.50	2939050.00	2446600.00	2942850.00	2936550.00	2334570.00	2420255	2351240	1957280		505	1650000.00	1510000.00	1900000.00	2148710.00	1835630.00	1627280.00	3675000	2.34E+06	2.14E+06
506	3565975.00	2833487.50	2369400.00	2862325.00	2844000.00	2254470.00	2358820	2266790	1895520		506	1600000.00	1450000.00	1820000.00	2061200.00	1764910.00	1565290.00	3566388	2.27E+06	2.07E+06
507	3491587.50	2753000.00	2305425.00	2794350.00	2757650.00	2172600.00	2301700	2202400	1844340		507	1550000.00	1400000.00	1760000.00	2005660.00	1711020.00	1520640.00	3453300	2.18E+06	1.99E+06
508	3392125.00	2668037.50	2217037.50	2721700.00	2684175.00	2125075.00	2227620	2134430	1773630		508	1500000.00	1350000.00	1710000.00	1941200.00	1639350.00	1455770.00	3320148	2.10E+06	1.91E+06
509	3300037.50	2584737.50	2163012.50	2653850.00	2590775.00	2049685.00	2179080	2067790	1730410		509	1450000.00	1300000.00	1640000.00	1873120.00	1582950.00	1405180.00	3200190	2.01E+06	1.83E+06
510	3211287.50	2487825.00	2077912.50	2584850.00	2507200.00	1985087.50	2115085	1990260	1662330		510	1400000.00	1250000.00	1570000.00	1818440.00	1527540.00	1352820.00	3097098	1.93E+06	1.76E+06
511	3126975.00	2407450.00	2007387.50	2520050.00	2439472.50	1925585.00	2045635	1925960	1605910		511	1360000.00	1210000.00	1520000.00	1742830.00	1467570.00	1300520.00	2973600	1.86E+06	1.68E+06
512	3034587.50	2336475.00	1947262.50	2443457.50	2362680.00	1864897.50	1987955	1869180	1557810		512	1310000.00	1170000.00	1460000.00	1688510.00	1405710.00	1250140.00	2886432	1.80E+06	1.63E+06
513	2943950.00	2243675.00	1876225.00	2374735.00	2271645.00	1791020.00	1932230	1794940	1500980		513	1270000.00	1120000.00	1410000.00	1628960.00	1366090.00	1211020.00	2768208	1.73E+06	1.56E+06
514	2854875.00	2160412.50	1808337.50	2325290.00	2206137.50	1751255.00	1875465	1728330	1446670		514	1220000.00	1080000.00	1360000.00	1574460.00	1301010.00	1158360.00	2670678	1.65E+06	1.49E+06
515	2764887.50	2095000.00	1751375.00	2242630.00	2135375.00	1686847.50	1823195	1676000	1401100		515	1180000.00	1040000.00	1290000.00	1518510.00	1252850.00	1117240.00	2580618	1.59E+06	1.44E+06
516	2677962.50	2020762.50	1687400.00	2179790.00	2067440.00	1621467.50	1756125	1616610	1349920		516	1140000.00	996377.00	1250000.00	1462060.00	1216090.00	1076040.00	2491392	1.52E+06	1.37E+06
517	2601975.00	1939787.50	1615975.00	2122395.00	1994932.50	1583375.00	1694590	1551830	1292780		517	1090000.00	960879.00	1210000.00	1406930.00	1162760.00	1032590.00	2374854	1.46E+06	1.31E+06
518	2511275.00	1877875.00	1568700.00	2057647.50	1922797.50	1521395.00	1656475	1502300	1254960		518	1060000.00	927791.00	1160000.00	1358910.00	1113840.00	991309.00	2294166	1.40E+06	1.27E+06
519	2431275.00	1814237.50	1502975.00	1984377.50	1863725.00	1461687.50	1596640	1451390	1202380		519	1020000.00	887529.00	1120000.00	1307410.00	1073840.00	954363.00	2222628	1.35E+06	1.22E+06
520	2366675.00	1740062.50	1448012.50	1926965.00	1805737.50	1424980.00	1541185	1392050	1158410		520	987604.00	856063.00	1080000.00	1256840.00	1024720.00	914302.00	2113650	1.29E+06	1.16E+06
521	2268987.50	1680450.00	1396687.50	1860142.50	1732515.00	1366670.00	1495610	1344360	1117350		521	952386.00	824047.00	1030000.00	1214590.00	987416.00	881556.00	2048448	1.24E+06	1.11E+06
522	2205812.50	1619737.50	1351062.50	1811905.00	1668210.00	1314615.00	1441625	1295790	1080850		522	921389.00	788525.00	992447.00	1174150.00	954238.00	847983.00	1970502	1.19E+06	1.07E+06
523	2120100.00	1559162.50	1289462.50	1751407.50	1618102.50	1277730.00	1390815	1247330	1031570		523	883080.00	759540.00	952922.00	1119880.00	910118.00	811925.00	1882644	1.13E+06	1.02E+06
524	2042150.00	1505275.00	1248940.00	1689832.50	1558262.50	1221610.00	1348645	1204220	999152		524	851012.00	732669.00	911423.00	1082380.00	878752.00	784498.00	1822830	1.09E+06	978749
525	2001600.00	1442762.50	1198066.25	1635917.50	1495117.50	1181440.00	1298875	1154210	958453		525	821463.00	701444.00	883435.00	1046740.00	843152.00	748872.00	1744368	1.05E+06	937801
526	1918275.00	1377487.50	1149170.00	1591507.50	1444752.50	1143975.00	1250070	1101990	919336		526	785573.00	674925.00	850217.00	999852.00	805633.00	717488.00	1669344	1.00E+06	894268
527	1837287.50	1331050.00	1111790.00	1528907.50	1392185.00	1093787.50	1212435	1064840	889432		527	759290.00	648646.00	809626.00	959942.00	774131.00	687039.00	1613376	961723	867434
528	1785900.00	1284712.50	1065010.00	1473787.50	1342210.00	1061475.00	1164815	1027770	852008		528	731137.00	619768.00	782417.00	931254.00	745051.00	664446.00	1542246	924093	821654
529	1712312.50	1228790.00	1018952.50	1437397.50	1293775.00	1027827.50	1127660	983032	815162		529	701354.00	599147.00	750766.00	888571.00	708736.00	633764.00	1481316	879167	784590
530	1645325.00	1185468.75	989225.00	1381532.50	1246615.00	978750.00	1082035	948375	791380		530	677746.00	575480.00	718337.00	855926.00	682833.00	611354.00	1428744	847720	755871
531	1594450.00	1136206.25	945640.00	1335995.00	1204552.50	946605.00	1044035	908965	756512		531	652465.00	551455.00	695731.00	826427.00	658012.00	588321.00	1364856	807104	720025
532	1526400.00	1092498.75	906211.25	1286190.00	1158265.00	907905.00	1000835	873999	724969		532	625834.00	533802.00	666724.00	792075.00	629822.00	560995.00	1306380	771117	688561
533	1475075.00	1049397.50	872158.75	1239102.50	1108592.50	869492.50	971320	839518	697727		533	605792.00	510832.00	639715.00	761583.00	604287.00	538266.00	1258266	743419	663620
534	1436112.50	1010736.25	836167.50	1198717.50	1065042.50	843865.00	935050	808589	668934		534	581313.00	491475.00	618014.00	732955.00	575918.00	516373.00	1201548	705668	632698
535	1367912.50	964546.25	800428.75	1157970.00	1034007.50	804960.00	893870	771637	640343		535	558498.00	471902.00	591337.00	705194.00	554561.00	496926.00	1153890	676372	604019
536	1316637.50	930381.25	772731.25	1110867.50	987642.50	776780.00	862310	744305	618185		536	538664.00	453491.00	568621.00	677573.00	533492.00	478099.00	1108350	651220	580956
537	1271425.00	892286.25	738101.25	1075765.00	946432.50	753655.00	828675	713829	590481		537	520265.00	433147.00	549532.00	650629.00	514715.00	459140.00	1057740	616606	553415
538	1210466.25	851598.75	706468.75	1042875.00	914985.00	719635.00	801600	681279	565175		538	496587.00	419097.00	524922.00	625226.00	488386.00	439693.00	1019334	593468	528885
539	1167672.50	818408.75	678956.25	998232.50	879630.00	690582.50	766910	654727	543165		539	481736.00	401010.00	504105.00	601054.00	471032.00	424155.00	971472	567079	506756
540	1130032.50	783878.75	652443.75	960260.00	846662.50	666822.50	736730	627103	521955		540	459695.00	384832.00	483952.00	575423.00	451795.00	405090.00	931614	540831	482419
541	1085796.25	752532.50	625435.00	929307.50	810902.50	641035.00	707585	602026	500348		541	444173.00	372077.00	466587.00	555175.00	435161.00	387063.00	892698	518888	461566
542	1041843.75	723611.25	600422.50	896267.50	780067.50	615182.50	687435	578889	480338		542	427264.00	356179.00	447494.00	535966.00	416298.00	374888.00	858948	497370	443812
543	997340.00	692152.50	575525.00	863512.50	755305.00	595597.50	655845	553722	460420		543	409689.00	342146.00	429866.00	511064.00	401619.00	357609.00	819108	474963	422311
544	956192.50	664030.00	549758.75	830502.50	725860.00	568517.50	629735	531224	439807		544	393282.00	329430.00	411080.00	494203.00	382159.00	342899.00	789876	453723	406438
545	920503.75	637421.25	529726.25	796807.50	693342.50	547767.50	603245	509937	423781		545	380865.00	315710.00	395861.00	472377.00	368949.00	332298.00	752676	435038	388034
546	884163.75	607157.50	503376.25	774957.50	669575.00	528007.50	579865	485726	402701		546	364376.00	303880.00	381661.00	453962.00	354107.00	317936.00	718752	410386	370310
547	846198.75	582046.25	486705.00	743467.50	644380.00	504875.00	558585	465637	389364		547	350900.00	292255.00	366646.00	436525.00	339009.00	304360.00	690882	396361	351260
548	811705.00	561102.50	466581.25	710710.00	618962.50	486830.00	534305	448882	373265		548	339277.00	279478.00	351353.00	421472.00	326679.00	293727.00	656910	377903	337989
549	783913.75	537502.50	445158.75	688475.00	595962.50	472310.00	513095	430002	356127		549	325115.00	269980.00	337433.00	402981.00	311258.00	280709.00	629256	361308	322016
550	746688.75	515567.50	427745.00	663927.50	571525.00	448872.50	495030.5	412454	342196		550	313669.00	258425.00	323826.00	387454.00	302423.00	269452.00	604980	345629	307548
551	719806.25	492480.00	411851.25	639502.50	550735.00	432430.00	474541	393984	329481		551	300307.00	247736.00	311496.00	374408.00	286849.00	258030.00	579114.6	331516	295720
552	689866.25	470911.25	391987.50	617375.00	531027.50	417065.00	449979.5	376729	313590		552	287654.00	237601.00	299702.00	356607.00	276354.00	248277.00	551142	313676	281573
553	663296.25	452346.25	375841.25	594267.50	507750.00	401212.50	436529	361877	300673		553	278567.00	229609.00	286833.00	343069.00	264169.00	238438.00	530071.8	302682	269713
554	631576.25	432546.25	361850.00	570655.00	488640.00	385512.50	419011.5	346037	289480		554	268359.00	219343.00	276298.00	330888.00	255676.00	229938.00	506593.8	288004	258216
555	611417.50	415027.50	345785.00	551242.50	470737.50	370910.00	400597.5	332022	276628		555	256349.00	211312.00	265209.00	316066.00	242742.00	218326.00	486127.2	275524	246218
556	580182.50	398338.75	333031.25	523692.50	450617.50	356465.00	386030.5	318671	266425		556	247235.00	202301.00	254276.00	303813.00	233601.00	211427.00	465115.8	263786	236499
557	558968.75	382148.75	318920.00	508600.00	434015.00	341787.50	370079	305719	255136		557	237868.00	194201.00	245294.00	293260.00	225812.00	203601.00	443316	253394	225971
558	540415.00	364713.75	304190.00	491327.50	418760.00	327937.50	355378	291771	243352		558	227393.00	187273.00	236215.00	280608.00	215708.00	193939.00	425611.2	240907	215970
559	509470.00	349637.50	291432.50	469955.00	400795.00	316165.00	341292.5	279710	233146		559	219822.00	180452.00	225485.00	270045.00	207030.00	187119.00	407319	230486	207367
560	491096.25	335721.25	278575.00	452895.00	384775.00	303495.00	328004.5	268577	222860		560	211167.00	172698.00	217440.00	260521.00	198699.00	179352.00	389836.8	220499	196977
561	472058.75	320577.50	265821.25	437680.00	369692.50	290795.00	312013.5	256462	212657		561	203656.00	166830.00	208727.00	250005.00	190970.00	171127.00	372066	211665	189508
562	450971.25	308613.75	257432.50	421097.50	354342.50	280910.00	302966	246891	205946		562	195474.00	160141.00	200342.00	239969.00	182742.00	164135.00	357303.6	200897	181139
563	434133.75	294255.00	246660.00	402925.00	342825.00	269487.50	289811.5	235404	197328		563	189678.00	153263.00	192304.00	231090.00	175002.00	159015.00	342826.8	192759	173450
564	416357.50	281042.50	234660.00	389552.50	330367.50	257745.00	277465.5	224834	187728		564	179661.00	147278.00	185260.00	221389.00	168085.00	152169.00	326375.4	184057	163995
565	400406.25	271315.00	226903.75	372770.00	316255.00	249948.75	265667	217052	181523		565	174500.00	141291.00	178645.00	213675.00	162471.00	147038.00	314797.2	177238	157897
566	383830.00	259375.00	217373.75	361025.00	303850.00	238916.00	255035	207500	173899		566	167379.00	135994.00	172096.00	204900.00	154925.00	140220.00	302755.8	169063	151529
567	366615.00	248575.00	207422.50	346522.50	292912.50	230634.75	244641.5	198860	165938		567	161260.00	131738.00	165556.00	196595.00	149190.00	134645.00	287566.2	160090	144662
568	351843.75	238292.50	200376.25	331682.50	278980.00	220423.50	235444.5	190634	160301		568	155623.00	126108.00	158291.00	189115.00	143730.00	129446.00	276243	154712	140964
569	339362.50	228741.25	190553.75	321347.50	269075.00	212250.00	226165	182993	152443		569	149100.00	121516.00	152418.00	181150.00	136407.00	123987.00	264094.2	146837	133531
570	323065.00	218926.25	183178.75	309580.00	259507.50	204521.50	216581	175141	146543		570	143350.00	116845.00	146443.00	174791.00	132298.00	118790.00	252583.2	140953	127245
571	309383.75	210688.75	175313.75	296867.50	248296.50	195636.00	209520.5	168551	140251		571	138256.00	112049.00	140265.00	168213.00	127929.00	115001.00	242996.4	134948	122655
572	297485.00	200797.50	168952.50	286867.50	240542.50	188438.75	199997	160638	135162		572	132063.00	108089.00	135107.00	160784.00	121884.00	110460.00	231486	128886	116163
573	284197.50	193136.25	161657.50	276725.00	231317.00	181789.00	191730.5	154509	129326		573	126522.00	102820.00	129376.00	155575.00	116407.00	105197.00	220719	123335	111699
574	274555.00	184338.75	155076.25	264467.50	220508.75	174895.00	183544.5	147471	124061		574	122451.00	99192.90	124227.00	149215.00	112733.00	102038.00	212464.2	119593	107090
575	261670.00	175635.00	147745.00	257265.00	214238.50	167925.25	175862.5	140508	118196		575	117870.00	95761.00	120409.00	142897.00	107766.00	97555.20	203198.4	112515	102113
576	250321.25	169376.25	141545.00	245482.25	204366.75	160352.00	168817	135501	113236		576	112446.00	91627.10	114259.00	137282.00	103930.00	93705.50	193243.2	108337	97394.6
577	241480.00	163220.00	136357.50	236051.25	195339.50	154704.50	162761	130576	109086		577	108055.00	88199.90	111235.00	131735.00	99204.40	89481.30	186825.6	103518	93732.2
578	231803.75	155365.00	130333.75	227598.00	189915.25	149800.00	155735	124292	104267		578	104483.00	84786.80	105704.00	126398.00	95059.10	86789.80	178786.2	98392.3	89571.2
579	222238.75	149156.25	124694.75	219042.00	181312.00	142564.25	148804.5	119325	99755.8		579	100700.00	81164.80	101388.00	121821.00	91514.70	82919.60	170778	95059.9	85547.8
580	211870.00	142551.25	119984.75	209608.75	175181.50	136948.50	143462.5	114041	95987.8		580	97076.30	77705.80	98162.80	119000.00	87710.00	80020.30	163583.4	91052.1	82473.7
581	202987.50	136532.50	114823.63	202923.50	168873.75	132849.50	137230.5	109226	91858.9		581	92367.60	75171.10	93988.40	112170.00	84360.80	75914.00	156912	86359.7	78587
582	194085.00	132020.00	109870.63	195419.75	161248.75	126920.00	132365	105616	87896.5		582	89764.80	71577.10	90467.20	108245.00	81077.30	73128.20	149907	83478.4	75443.7
583	187058.75	125663.75	106018.50	187051.50	154536.00	122623.25	126432.5	100531	84814.8		583	86184.40	68860.70	86768.40	104091.00	77662.80	70993.40	144708.6	79423.2	72704
584	179226.25	120276.50	100714.75	181051.75	149130.75	117991.25	121866.5	96221.2	80571.8		584	82126.60	66425.80	82990.20	99516.20	74080.80	67507.20	137238.6	76357.8	69399.8
585	172267.50	116620.00	97242.13	174089.25	143298.50	112872.00	117048.5	93296	77793.7		585	78547.20	63567.40	79982.50	95648.40	71781.00	65324.70	132280.2	72859.8	66031.3
586	165103.75	111310.38	93490.25	167740.25	137880.75	109473.25	112305	89048.3	74792.2		586	76008.10	60893.80	77263.20	92204.80	68049.20	62562.20	127369.8	70002.1	63298.9
587	158846.25	106251.63	89124.25	161366.50	132483.50	104688.75	107689.5	85001.3	71299.4		587	72566.20	58970.20	73318.10	88545.50	65849.80	60258.20	121121.4	67319.3	60620.3
588	151293.75	102875.75	85620.13	153949.00	126943.00	99753.00	103652	82300.6	68496.1		588	69985.70	55890.20	69937.60	85418.90	62798.40	57270.70	116898	64019.3	58732.8
589	145560.00	97741.00	81918.50	149087.25	122413.00	96682.00	99186	78192.8	65534.8		589	67464.80	53865.50	67378.20	81699.90	60635.50	55188.40	111063	60630.4	55890.4
590	139902.50	93834.63	78386.50	143510.50	116893.75	92492.50	94752	75067.7	62709.2		590	64214.30	51979.80	64396.40	78291.50	57615.40	52456.30	105774.6	58195.3	53277.7
591	133545.00	90615.50	76257.13	136485.50	112406.75	88764.25	91707.5	72492.4	61005.7		591	62589.80	49445.20	62176.10	74967.40	55666.30	50887.10	102789	56495.3	51555.1
592	128440.00	86184.50	72383.38	132175.25	109100.00	85452.50	87606.5	68947.6	57906.7		592	59594.60	47539.60	59672.60	71559.90	53482.70	48415.10	97661.4	53707.4	48382.9
593	123516.25	82456.75	69756.00	127568.25	104998.50	82692.75	84407	65965.4	55804.8		593	56877.00	45618.60	57005.40	68729.60	50609.50	46575.40	93552.6	51303.6	46564.6
594	118036.38	79849.38	67285.63	122312.25	100192.25	78715.00	81380	63879.5	53828.5		594	54852.00	43502.70	55041.50	66249.60	48724.10	44341.40	90381.6	49375.5	44932.3
595	112975.63	76285.75	64392.88	117633.00	96250.75	75497.50	77922	61028.6	51514.3		595	52801.70	42542.70	53507.80	63037.60	46609.90	42760.70	85902	47376.5	42713.5
596	108688.00	72978.25	61447.38	112398.50	92688.00	72905.50	73918.5	58382.6	49157.9		596	50677.10	40663.30	50799.20	60446.60	44708.90	41164.10	82465.8	45163.1	41115.3
597	103740.00	70207.50	58950.88	108865.50	88755.50	69857.75	71259	56166	47160.7		597	48859.90	38941.80	49067.90	58484.50	43126.50	39557.60	79471.2	42881.5	39130.7
598	100885.38	67029.38	56706.63	104594.50	85216.50	67496.75	68831.5	53623.5	45365.3		598	47077.50	37165.40	47290.00	56500.60	41353.10	37739.20	75797.4	41429.4	37847.1
599	96017.13	64413.00	54302.88	100021.75	81311.25	64650.50	66319.5	51530.4	43442.3		599	45661.10	36321.00	45570.10	53599.10	39583.00	36158.40	72852	39511.5	36325.2
600	91594.25	62035.75	51754.63	96248.75	78695.25	61929.75	63880.5	49628.6	41403.7		600	43776.80	34593.50	43889.00	52140.90	38426.50	34867.70	69670.8	38122.5	34957.7
601	89110.50	58910.00	49971.13	92766.75	75971.75	59503.25	60394	47128	39976.9		601	41768.20	33573.40	42333.70	49793.20	36849.10	33698.00	66432.6	36243.4	32945.6
602	84282.75	56822.75	47969.75	88621.25	71844.00	56769.25	58418.5	45458.2	38375.8		602	40530.30	32414.20	40748.00	47859.70	35775.20	32080.40	64246.8	34567.9	32084
603	81056.50	54670.88	46062.75	85533.25	69584.50	54735.50	56039.5	43736.7	36850.2		603	38843.50	31103.80	39604.60	46165.00	33759.20	30761.70	61538.4	32950.4	30595.7
604	77795.50	51611.00	43805.25	82066.75	67085.25	52587.25	53893.5	41288.8	35044.2		604	37861.10	30058.10	37801.70	44207.40	32962.30	29945.70	58136.4	31716.6	29115.3
605	74208.88	50096.75	42226.63	78635.75	63718.50	50058.00	51442.5	40077.4	33781.3		605	36445.40	28735.70	36583.70	42878.20	31637.40	28850.90	56151.42	30525.1	27879.3
606	71960.88	48030.38	40538.50	75965.50	61170.25	48768.00	49639.8	38424.3	32430.8		606	35157.60	28065.10	35060.90	41868.10	30440.90	28040.90	53829.42	29122.7	26981
607	68655.63	45800.88	38659.00	72962.75	59245.75	46484.25	47150.75	36640.7	30927.2		607	34049.40	26866.30	33817.70	39998.80	29331.50	26515.80	51237.3	27868.2	25429.5
608	65745.38	43970.25	37477.75	70204.75	56634.50	44418.00	45834.8	35176.2	29982.2		608	32940.80	25897.50	32907.70	38449.60	27960.00	25871.50	49475.34	26822.6	25044.3
609	63302.63	42186.13	35764.38	67787.75	54718.50	43418.00	43972.55	33748.9	28611.5		609	31389.00	25319.80	31879.90	37365.20	27237.80	24969.80	47195.7	25477.3	23633.1
610	60662.50	40182.63	34203.88	65578.25	52535.00	41493.00	41512.5	32146.1	27363.1		610	30309.90	24394.60	30627.40	35892.00	26109.80	23993.00	44999.4	24357.4	22845.7
611	57460.00	38937.50	32769.75	62754.50	50670.75	39942.50	40490.3	31150	26215.8		611	29627.10	23480.30	29543.10	34577.00	25460.70	23025.50	43151.28	22907.2	21435.2
612	55755.38	36935.50	31357.38	60978.50	49395.25	38765.25	38623.6	29548.4	25085.9		612	28301.60	22356.20	28626.20	33424.10	24235.30	22325.90	41086.5	22302.8	20625.4
613	53433.25	35413.50	29960.63	58293.25	47315.50	37266.75	36748.35	28330.8	23968.5		613	26825.00	21655.70	27494.60	32242.20	23319.50	21489.50	39479.58	21529.6	20157.5
614	51119.50	34112.13	29003.50	56311.25	45423.25	35834.00	35548.75	27289.7	23202.8		614	26642.30	21004.20	26525.00	30939.00	22480.90	20892.60	37836.06	20482.4	19056.1
615	49408.38	32578.38	27380.13	54775.75	44009.25	34610.25	33784.4	26062.7	21904.1		615	25176.00	20368.00	25520.40	30182.40	21959.80	20180.00	36149.16	19506.5	17977.5
616	47184.75	31020.38	26505.13	52671.00	42634.75	33464.50	32458.05	24816.3	21204.1		616	24704.80	19829.80	24432.00	28503.00	21024.90	19131.80	34613.28	18908.7	17389.8
617	45222.13	29829.13	25532.25	50899.75	40673.00	32423.50	31099.2	23863.3	20425.8		617	23729.70	18537.60	23866.90	27985.50	20450.30	18759.20	33114.9	18112.1	16676
618	43423.00	28594.13	24259.75	49285.50	39725.75	31477.25	29706.6	22875.3	19407.8		618	22753.00	18070.40	22838.80	26511.30	19660.50	18034.10	31638.54	16939.3	15971.9
619	41541.13	27445.13	23390.25	47403.50	38131.00	30215.75	28441.35	21956.1	18712.2		619	22140.90	17784.20	21902.40	25812.90	18870.00	17211.60	30498.54	16408.5	15367.3
620	39615.88	26469.50	22355.75	45615.25	36788.25	28987.00	27278.2	21175.6	17884.6		620	21257.50	16916.20	21157.50	25049.90	17912.70	16738.60	29274.36	15793.3	15028.5
621	38112.75	25223.63	21452.00	44202.50	35580.25	28152.25	26463	20178.9	17161.6		621	20363.70	16271.80	20394.60	24055.10	17645.40	16046.70	27964.62	14932.1	14110
622	36547.38	24339.50	20696.25	42687.25	34312.75	26799.50	25257.35	19471.6	16557		622	20108.70	15487.00	19694.90	22944.90	16937.00	15372.80	27275.22	14378.9	13446.6
623	34908.75	23553.38	20089.75	41019.00	33014.75	26057.25	24520.75	18842.7	16071.8		623	19245.10	15165.30	19157.90	22168.40	16364.30	14921.90	26085.66	13941.2	13083.8
624	33438.25	22392.63	19134.63	39811.75	31967.50	25246.75	23543.7	17914.1	15307.7		624	18520.50	14486.40	18194.50	21522.00	15446.20	14581.60	24699.12	13104	12599.8
625	32056.63	21433.38	18393.50	38219.25	30481.00	24141.25	22847.55	17146.7	14714.8		625	17727.20	14313.70	17551.30	20743.80	15197.40	13922.60	23899.92	13003.4	11865.1
626	30820.50	20886.13	17768.00	37020.50	29421.00	23241.48	21840.7	16708.9	14214.4		626	17073.80	13455.20	16933.70	19936.70	14492.30	13434.30	22938.12	12405	11586.8
627	29656.00	20046.63	17061.50	35955.50	28529.50	22554.33	20992.35	16037.3	13649.2		627	16421.30	13056.90	16394.40	19298.60	13783.70	12735.40	22069.02	11983.7	11503.3
628	28426.38	19327.38	16445.13	34270.00	27389.25	21552.45	20526.1	15461.9	13156.1		628	16178.90	12623.30	15682.90	18517.80	13336.30	12212.00	21394.74	11416	10671.1
629	27132.63	18627.88	15816.75	33254.50	26427.50	21000.08	19516.8	14902.3	12653.4		629	15462.10	12360.80	15134.50	17942.50	13012.80	12037.60	20484.84	10954.5	10461.7
630	26362.63	17843.88	15238.75	32207.00	25421.25	20164.00	18930.9	14275.1	12191		630	14717.10	11925.90	14585.40	16889.20	12660.50	11611.10	19650.24	10652.4	10104.9
631	25188.88	17289.13	14786.75	30928.50	24570.95	19522.23	18224.8	13831.3	11829.4		631	14224.80	11365.40	14186.30	16645.30	12197.40	11112.50	19114.92	10385	9725.69
632	24258.13	16600.38	14139.25	29870.00	24019.80	18858.23	17525.75	13280.3	11311.4		632	13662.60	10928.80	13774.50	16113.80	11656.60	10786.10	18435.3	9946.96	9508.93
633	23368.63	16080.50	13654.88	28532.75	22839.88	17950.38	16822.95	12864.4	10923.9		633	13266.00	10597.70	13090.70	15517.20	11029.40	10478.30	17616.18	9415.66	9049.64
634	22471.88	15554.38	13209.13	27716.50	22111.45	17417.40	16402.65	12443.5	10567.3		634	12607.10	10144.10	12818.00	14646.40	10863.30	10121.90	17066.82	9050.64	8752.99
635	21636.13	14888.13	12678.88	26826.50	21271.90	16849.40	15733.45	11910.5	10143.1		635	11983.10	9742.01	12145.40	13961.50	10373.70	9479.62	16384.44	8823.38	8309.24
636	20906.38	14313.75	12122.13	25650.25	20602.18	16133.93	15156.75	11451	9697.7		636	11688.90	9337.67	11581.60	13792.80	9910.49	9427.38	15846.84	8407.95	8021.43
637	20152.13	13784.75	11723.68	24958.75	19808.93	15620.45	14598.45	11027.8	9378.94		637	11424.80	9104.77	11362.00	13246.80	9791.96	8789.09	15403.8	8243.17	7804.85
638	19542.13	13258.38	11225.31	24099.48	19155.00	15003.00	14019.6	10606.7	8980.25		638	10964.70	8688.56	10787.00	12993.80	9238.86	8652.03	14419.62	7906.56	7557.8
639	18695.38	12823.00	10870.23	23081.60	18290.78	14438.70	13420.3	10258.4	8696.18		639	10893.40	8388.23	10475.70	12396.90	9019.97	8217.91	14073.3	7591.53	7181.95
640	18022.88	12242.56	10538.59	22277.63	17667.18	13891.55	12936	9794.05	8430.87		640	10225.60	8342.23	10136.40	11761.50	8356.02	7789.73	13570.92	7237.75	6903.88
641	17360.13	11833.29	10111.11	21452.68	17083.20	13345.13	12446.5	9466.63	8088.89		641	9911.48	7874.62	9745.01	11331.70	8329.33	7681.69	13130.7	6860.31	6694.02
642	16749.50	11471.50	9846.01	20694.90	16415.50	12899.55	12185.9	9177.2	7876.81		642	9477.82	7450.00	9128.16	10952.20	7910.75	7303.77	12582.48	6750.39	6514.48
643	15977.00	11004.33	9365.09	19995.25	15865.70	12400.40	11503.95	8803.46	7492.07		643	9181.81	7214.93	8864.17	10515.00	7634.15	7222.85	11949.12	6433.41	6208.22
644	15581.50	10574.75	9021.76	19180.50	15303.08	11970.00	11151.35	8459.8	7217.41		644	8606.08	6909.77	8551.48	10202.30	7420.63	6683.49	11605.2	6140.59	6072.31
645	14868.75	10177.08	8768.94	18441.63	14631.33	11505.88	10796	8141.66	7015.15		645	8331.51	6744.28	8234.29	9871.42	7094.16	6589.74	11243.1	6069.2	5805.44
646	14315.38	9787.20	8329.95	17721.33	14115.45	11029.68	10260.9	7829.76	6663.96		646	8098.54	6328.21	7756.80	9423.06	6838.44	6280.55	10678.08	5908.7	5613.78
647	13914.88	9443.89	7966.31	17228.70	13599.23	10633.83	9870.85	7555.11	6373.05		647	7760.44	6105.30	7536.12	8922.95	6391.21	6084.01	10403.76	5466.53	5353.38
648	13251.63	9153.84	7744.06	16439.98	13073.50	10315.90	9608.7	7323.07	6195.25		648	7702.50	5988.50	7369.84	8671.65	6306.23	5796.16	10053.6	5266.22	5152.65
649	12843.25	8702.88	7502.51	15820.98	12586.83	9909.53	9144.7	6962.3	6002.01		649	7657.80	5705.64	7199.50	8297.32	6027.42	5509.97	9470.7	5332.52	4983.58
650	12416.36	8374.30	7198.09	15235.45	12115.18	9481.20	8986	6699.44	5758.47		650	7308.54	5483.60	6854.62	7947.65	5937.77	5555.95	9429	4935.44	4716.69
651	11857.96	8206.85	6923.83	14650.70	11615.20	9137.65	8763.1	6565.48	5539.06		651	7052.89	5233.86	6636.50	7586.39	5736.21	5486.30	8978.04	5059.89	4667.44
652	11560.53	7757.05	6727.36	14230.45	11150.60	8821.78	8256.65	6205.64	5381.89		652	6753.94	5005.00	6397.15	7886.52	5503.29	5394.50	8541.36	4702.81	4640.21
653	10981.28	7495.38	6341.75	13503.70	10701.08	8578.95	8000.55	5996.3	5073.4		653	6502.31	4838.80	6106.85	7694.50	5395.40	5266.60	8280.48	4491.66	4377.04
654	10618.68	7268.71	6165.61	13013.43	10255.70	8027.20	7787.65	5814.97	4932.49		654	6385.40	4574.60	5988.20	7458.80	5108.36	5108.60	8013.54	4480.96	4102.29
655	10232.69	7005.94	5930.23	12472.45	9819.78	7790.35	7523.2	5604.75	4744.18		655	6233.10	4305.89	5783.14	7295.13	4887.60	5397.50	7744.74	4134.43	4057.56
656	9851.41	6746.48	5732.43	11988.30	9510.53	7407.73	7092.3	5397.18	4585.94		656	6083.72	4322.38	5563.29	7089.56	4609.73	4806.50	7452.12	4038.91	3806.66
657	9506.90	6448.68	5562.21	11450.73	9170.85	7148.03	6989.8	5158.94	4449.77		657	5908.00	4287.70	5439.58	6885.40	4483.21	4756.30	7157.28	4058.71	3675.28
658	9220.75	6186.00	5335.38	10964.8	8765.14	6739.53	6566.7	4948.8	4268.3		658	5831.00	4366.54	5208.66	6731.83	4205.89	4625.81	7029.9	3749.82	3652.61
659	8730.93	5974.85	5204.70	10876.54	8503.26	6509.18	6422.3	4779.88	4163.76		659	5766.50	4108.65	5144.36	6355.80	4008.67	4505.10	6727.86	3648.01	3379.22
660	8461.18	5787.35	4903.96	10153.70	8210.36	6263.89	6141.15	4629.88	3923.17		660	5683.40	4088.80	5056.77	6105.43	3866.40	4425.36	6353.7	3506.29	3386.02
661	8092.65	5519.15	4746.18	9788.41	7906.21	6008.73	5893.6	4415.32	3796.94		661	5535.50	3859.64	4865.30	5736.94	3659.75	4388.47	6181.2	3436.48	3154.08
662	7809.15	5334.91	4555.50	9503.26	7531.26	5866.79	5808.15	4267.93	3644.4		662	5765.40	3655.53	4635.40	5535.26	3485.60	4209.66	5813.208	3301.37	3041.71
663	7583.14	5117.18	4377.36	9187.65	7294.00	5625.81	5417.6	4093.74	3501.89		663	5305.10	3502.50	4529.80	5403.21	3323.15	4185.35	5686.98	3108.09	2971.66
664	7180.26	4956.00	4220.45	8506.04	7002.13	5473.27	5250.9	3964.8	3376.36		664	5296.70	3397.82	4431.64	5381.50	3108.75	4016.80	5482.356	2997.33	2932.12
665	6958.88	4722.50	4051.01	8255.10	6815.00	5105.22	5013.4	3778	3240.81		665	5255.21	3264.00	4382.75	5266.40	3096.00	3825.78	5270.58	2890.94	2833.46
666	6716.13	4566.43	3910.65	7989.00	6637.80	4996.00	4902.625	3653.14	3128.52		666	5188.50	3106.30	4216.74	5138.64	2859.60	3706.90	5166.174	2755.8	2799.33
667	6438.23	4347.99	3701.15	7696.43	6357.84	4873.33	4644.315	3478.39	2960.92		667	5164.00	3259.52	4105.32	5053.54	2741.40	3685.42	4821.726	2706.69	2607.36
668	6207.18	4210.98	3594.54	7445.66	6108.47	4759.62	4422.77	3368.78	2875.63		668	5089.62	2878.56	4008.61	4895.36	2655.70	3588.00	4578.78	2731.59	2571.62
669	6010.89	4070.84	3403.90	7256.90	5896.37	4688.34	4176.45	3256.67	2723.12		669	5055.94	2731.36	3925.73	4733.50	2664.00	3411.40	4500.576	2522.11	2470.47
670	5714.81	3898.90	3332.00	7155.80	5703.60	4532.70	4221.285	3119.12	2665.6		670	5003.21	2440.47	3871.90	4532.90	2538.80	3652.40	4456.854	2473.92	2265.43
