# Supplementary material for: A proton-gated channel identified in the centipede antenna
Source: EMBO Rep. 2025 Oct 20;26(24):6083–95. doi: 10.1038/s44319-025-00606-2 (PMC12714832; doi:10.1038/s44319-025-00606-2)
Supplement: Supplementary file 10 — SourceDataForAppendix [file 44319_2025_606_MOESM10_ESM.zip › EMBOR-2025-62006V2_SourceDataForAppendix/AppendixFigS11/AppendixFigS11B/AppendixFigS11B_ANAP_pH_DMSO_fluorescence_peak_wavelength.csv]

50%DMSO 50%PBS	Emission peak wavelength
	pH 7.0	pH 5.0	pH 3.0
repeat1	477.7	468.40	467.88
repeat2	479.14	469.01	468.51
repeat3	477.32	468.42	468.24
80%DMSO 20%PBS	Emission peak wavelength
	pH 7.0	pH 5.0	pH 3.0
repeat1	464.49	455.54	454.02
repeat2	464.54	454.47	453.91
repeat3	463.43	456.03	454.15
