# Supplementary material for: A proton-gated channel identified in the centipede antenna
Source: EMBO Rep. 2025 Oct 20;26(24):6083–95. doi: 10.1038/s44319-025-00606-2 (PMC12714832; doi:10.1038/s44319-025-00606-2)
Supplement: Supplementary file 10 — SourceDataForAppendix [file 44319_2025_606_MOESM10_ESM.zip › EMBOR-2025-62006V2_SourceDataForAppendix/AppendixFigS11/AppendixFigS11C/AppendixFigS11C_ANAP_pH_DMSO_fluorescence_peak_wave_shift.csv]

50%DMSO 50%PBS	Emission Peak wave shift
	pH 5.0	pH 3.0
repeat1	-9.30	-9.82
repeat2	-10.13	-10.63
repeat3	-8.90	-9.08
80%DMSO 20%PBS	Emission Peak wave shift
	pH 5.0	pH 3.0
repeat1	-8.95	-10.47
repeat2	-10.07	-10.63
repeat3	-7.40	-9.28
