# Supplementary material for: A proton-gated channel identified in the centipede antenna
Source: EMBO Rep. 2025 Oct 20;26(24):6083–95. doi: 10.1038/s44319-025-00606-2 (PMC12714832; doi:10.1038/s44319-025-00606-2)
Supplement: Supplementary file 10 — SourceDataForAppendix [file 44319_2025_606_MOESM10_ESM.zip › EMBOR-2025-62006V2_SourceDataForAppendix/AppendixFigS12/AppendixFigS12_PDPNaC1_structure.pqr]

ATOM      1  O   ILE A  46     130.200 108.779  90.644 -0.5713 1.6612
ATOM      2  N   ILE A  46     132.658 107.384  88.535  0.0311 1.8240
ATOM      3  CA  ILE A  46     132.193 108.462  89.389  0.0257 1.9080
ATOM      4  C   ILE A  46     130.720 108.360  89.602  0.6123 1.9080
ATOM      5  CB  ILE A  46     132.532 109.838  88.803  0.1885 1.9080
ATOM      6  CG1 ILE A  46     133.316 110.666  89.820 -0.0387 1.9080
ATOM      7  CG2 ILE A  46     131.279 110.573  88.349 -0.3720 1.9080
ATOM      8  CD1 ILE A  46     134.686 110.106  90.124 -0.0908 1.9080
ATOM      9  H1  ILE A  46     133.654 107.435  88.424  0.2329 0.6000
ATOM     10  HA  ILE A  46     132.635 108.320  90.282  0.1031 1.1000
ATOM     11  HB  ILE A  46     133.111 109.701  88.006  0.0213 1.4870
ATOM     12 HG12 ILE A  46     133.415 111.593  89.464  0.0201 1.4870
ATOM     13 HG13 ILE A  46     132.788 110.702  90.667  0.0201 1.4870
ATOM     14 HG21 ILE A  46     131.536 111.440  87.925  0.0947 1.4870
ATOM     15 HG22 ILE A  46     130.785 110.013  87.686  0.0947 1.4870
ATOM     16 HG23 ILE A  46     130.692 110.750  89.137  0.0947 1.4870
ATOM     17 HD11 ILE A  46     135.226 110.074  89.284  0.0226 1.4870
ATOM     18 HD12 ILE A  46     135.143 110.691  90.792  0.0226 1.4870
ATOM     19 HD13 ILE A  46     134.593 109.183  90.497  0.0226 1.4870
ATOM     20  H2  ILE A  46     132.424 106.496  88.940  0.2329 0.6000
ATOM     21  H3  ILE A  46     132.229 107.449  87.631  0.2329 0.6000
ATOM     22  O   ILE A  47     127.475 106.571  90.602 -0.5679 1.6612
ATOM     23  N   ILE A  47     130.007 107.807  88.640 -0.4157 1.8240
ATOM     24  CA  ILE A  47     128.582 107.637  88.804 -0.0597 1.9080
ATOM     25  C   ILE A  47     128.365 106.506  89.770  0.5973 1.9080
ATOM     26  CB  ILE A  47     127.869 107.361  87.474  0.1303 1.9080
ATOM     27  CG1 ILE A  47     127.308 108.660  86.897 -0.0430 1.9080
ATOM     28  CG2 ILE A  47     126.749 106.352  87.655 -0.3204 1.9080
ATOM     29  CD1 ILE A  47     128.363 109.603  86.362 -0.0660 1.9080
ATOM     30  H   ILE A  47     130.534 107.521  87.802  0.2719 0.6000
ATOM     31  HA  ILE A  47     128.247 108.465  89.246  0.0869 1.3870
ATOM     32  HB  ILE A  47     128.539 107.003  86.833  0.0187 1.4870
ATOM     33 HG12 ILE A  47     126.674 108.430  86.159  0.0236 1.4870
ATOM     34 HG13 ILE A  47     126.797 109.128  87.619  0.0236 1.4870
ATOM     35 HG21 ILE A  47     126.322 106.162  86.772  0.0882 1.4870
ATOM     36 HG22 ILE A  47     127.119 105.504  88.032  0.0882 1.4870
ATOM     37 HG23 ILE A  47     126.063 106.721  88.281  0.0882 1.4870
ATOM     38 HD11 ILE A  47     128.872 109.151  85.631  0.0186 1.4870
ATOM     39 HD12 ILE A  47     127.922 110.425  86.004  0.0186 1.4870
ATOM     40 HD13 ILE A  47     128.988 109.853  87.100  0.0186 1.4870
ATOM     41  O   ILE A  48     128.740 104.171  92.922 -0.5679 1.6612
ATOM     42  N   ILE A  48     129.193 105.475  89.687 -0.4157 1.8240
ATOM     43  CA  ILE A  48     129.022 104.308  90.554 -0.0597 1.9080
ATOM     44  C   ILE A  48     129.415 104.601  92.001  0.5973 1.9080
ATOM     45  CB  ILE A  48     129.782 103.075  90.022  0.1303 1.9080
ATOM     46  CG1 ILE A  48     129.004 102.426  88.879 -0.0430 1.9080
ATOM     47  CG2 ILE A  48     130.026 102.063  91.129 -0.3204 1.9080
ATOM     48  CD1 ILE A  48     129.817 101.430  88.083 -0.0660 1.9080
ATOM     49  H   ILE A  48     129.943 105.561  88.984  0.2719 0.6000
ATOM     50  HA  ILE A  48     128.034 104.104  90.560  0.0869 1.3870
ATOM     51  HB  ILE A  48     130.656 103.386  89.665  0.0187 1.4870
ATOM     52 HG12 ILE A  48     128.207 101.963  89.261  0.0236 1.4870
ATOM     53 HG13 ILE A  48     128.690 103.148  88.264  0.0236 1.4870
ATOM     54 HG21 ILE A  48     130.553 101.294  90.770  0.0882 1.4870
ATOM     55 HG22 ILE A  48     130.535 102.496  91.872  0.0882 1.4870
ATOM     56 HG23 ILE A  48     129.151 101.730  91.477  0.0882 1.4870
ATOM     57 HD11 ILE A  48     130.128 100.697  88.687  0.0186 1.4870
ATOM     58 HD12 ILE A  48     129.250 101.045  87.355  0.0186 1.4870
ATOM     59 HD13 ILE A  48     130.608 101.892  87.683  0.0186 1.4870
ATOM     60  O   ILE A  49     129.645 106.620  95.341 -0.5679 1.6612
ATOM     61  N   ILE A  49     130.495 105.342  92.200 -0.4157 1.8240
ATOM     62  CA  ILE A  49     130.916 105.696  93.551 -0.0597 1.9080
ATOM     63  C   ILE A  49     129.965 106.717  94.160  0.5973 1.9080
ATOM     64  CB  ILE A  49     132.375 106.200  93.606  0.1303 1.9080
ATOM     65  CG1 ILE A  49     133.149 105.457  94.696 -0.0430 1.9080
ATOM     66  CG2 ILE A  49     132.439 107.699  93.847 -0.3204 1.9080
ATOM     67  CD1 ILE A  49     134.564 105.953  94.876 -0.0660 1.9080
ATOM     68  H   ILE A  49     130.995 105.637  91.347  0.2719 0.6000
ATOM     69  HA  ILE A  49     130.831 104.860  94.101  0.0869 1.3870
ATOM     70  HB  ILE A  49     132.800 105.998  92.732  0.0187 1.4870
ATOM     71 HG12 ILE A  49     132.656 105.558  95.558  0.0236 1.4870
ATOM     72 HG13 ILE A  49     133.176 104.488  94.454  0.0236 1.4870
ATOM     73 HG21 ILE A  49     133.392 108.000  93.834  0.0882 1.4870
ATOM     74 HG22 ILE A  49     131.931 108.175  93.131  0.0882 1.4870
ATOM     75 HG23 ILE A  49     132.037 107.913  94.736  0.0882 1.4870
ATOM     76 HD11 ILE A  49     134.548 106.920  95.127  0.0186 1.4870
ATOM     77 HD12 ILE A  49     135.011 105.428  95.599  0.0186 1.4870
ATOM     78 HD13 ILE A  49     135.068 105.839  94.021  0.0186 1.4870
ATOM     79  N   SER A  50     129.503 107.695  93.382 -0.4157 1.8240
ATOM     80  CA  SER A  50     128.504 108.606  93.907 -0.0249 1.9080
ATOM     81  C   SER A  50     127.161 108.044  94.224  0.5973 1.9080
ATOM     82  O   SER A  50     126.417 108.607  95.018 -0.5679 1.6612
ATOM     83  CB  SER A  50     128.575 110.061  93.447  0.2117 1.9080
ATOM     84  OG  SER A  50     128.002 110.206  92.161 -0.6546 1.7210
ATOM     85  H   SER A  50     129.896 107.738  92.439  0.2719 0.6000
ATOM     86  HA  SER A  50     128.893 109.018  94.776  0.0843 1.3870
ATOM     87  HB2 SER A  50     128.073 110.627  94.092  0.0352 1.3870
ATOM     88  HB3 SER A  50     129.529 110.340  93.411  0.0352 1.3870
ATOM     89  HG  SER A  50     128.594 109.775  91.481  0.4275 0.0000
ATOM     90  N   CYS A  51     126.857 106.916  93.604 -0.4157 1.8240
ATOM     91  CA  CYS A  51     125.581 106.282  93.842  0.0213 1.9080
ATOM     92  C   CYS A  51     125.693 105.395  95.058  0.5973 1.9080
ATOM     93  O   CYS A  51     124.714 105.213  95.775 -0.5679 1.6612
ATOM     94  CB  CYS A  51     125.139 105.472  92.630 -0.1231 1.9080
ATOM     95  SG  CYS A  51     123.396 105.016  92.694 -0.3119 2.0000
ATOM     96  H   CYS A  51     127.580 106.550  92.967  0.2719 0.6000
ATOM     97  HA  CYS A  51     124.902 106.993  94.032  0.1124 1.3870
ATOM     98  HB2 CYS A  51     125.290 106.019  91.816  0.1112 1.3870
ATOM     99  HB3 CYS A  51     125.679 104.639  92.597  0.1112 1.3870
ATOM    100  HG  CYS A  51     122.850 105.712  92.227  0.1933 0.6000
ATOM    101  N   ILE A  52     126.866 104.817  95.295 -0.4157 1.8240
ATOM    102  CA  ILE A  52     127.040 104.025  96.508 -0.0597 1.9080
ATOM    103  C   ILE A  52     127.048 105.026  97.653  0.5973 1.9080
ATOM    104  O   ILE A  52     126.576 104.713  98.740 -0.5679 1.6612
ATOM    105  CB  ILE A  52     128.317 103.147  96.480  0.1303 1.9080
ATOM    106  CG1 ILE A  52     128.191 102.022  95.433 -0.0430 1.9080
ATOM    107  CG2 ILE A  52     128.637 102.581  97.862 -0.3204 1.9080
ATOM    108  CD1 ILE A  52     127.382 100.810  95.850 -0.0660 1.9080
ATOM    109  H   ILE A  52     127.592 104.969  94.592  0.2719 0.6000
ATOM    110  HA  ILE A  52     126.220 103.485  96.609  0.0869 1.3870
ATOM    111  HB  ILE A  52     129.080 103.727  96.215  0.0187 1.4870
ATOM    112 HG12 ILE A  52     127.782 102.417  94.601  0.0236 1.4870
ATOM    113 HG13 ILE A  52     129.123 101.720  95.193  0.0236 1.4870
ATOM    114 HG21 ILE A  52     129.500 102.082  97.824  0.0882 1.4870
ATOM    115 HG22 ILE A  52     128.712 103.330  98.517  0.0882 1.4870
ATOM    116 HG23 ILE A  52     127.906 101.963  98.144  0.0882 1.4870
ATOM    117 HD11 ILE A  52     126.449 101.094  96.066  0.0186 1.4870
ATOM    118 HD12 ILE A  52     127.367 100.150  95.101  0.0186 1.4870
ATOM    119 HD13 ILE A  52     127.801 100.394  96.655  0.0186 1.4870
ATOM    120  N   GLY A  53     127.545 106.241  97.412 -0.4157 1.8240
ATOM    121  CA  GLY A  53     127.510 107.272  98.443 -0.0252 1.9080
ATOM    122  C   GLY A  53     126.115 107.796  98.721  0.5973 1.9080
ATOM    123  O   GLY A  53     125.720 107.848  99.867 -0.5679 1.6612
ATOM    124  H   GLY A  53     127.939 106.377  96.471  0.2719 0.6000
ATOM    125  HA2 GLY A  53     127.905 106.897  99.303  0.0698 1.3870
ATOM    126  HA3 GLY A  53     128.109 108.045  98.161  0.0698 1.3870
ATOM    127  N   MET A  54     125.386 108.209  97.697 -0.4157 1.8240
ATOM    128  CA  MET A  54     124.022 108.651  97.846 -0.0237 1.9080
ATOM    129  C   MET A  54     123.246 107.659  98.662  0.5973 1.9080
ATOM    130  O   MET A  54     122.565 108.037  99.589 -0.5679 1.6612
ATOM    131  CB  MET A  54     123.389 108.730  96.474  0.0342 1.9080
ATOM    132  CG  MET A  54     121.944 109.137  96.456  0.0018 1.9080
ATOM    133  SD  MET A  54     120.894 107.849  95.739 -0.2737 2.0000
ATOM    134  CE  MET A  54     120.051 107.138  97.152 -0.0536 1.9080
ATOM    135  H   MET A  54     125.886 108.186  96.776  0.2719 0.6000
ATOM    136  HA  MET A  54     124.026 109.531  98.336  0.0880 1.3870
ATOM    137  HB2 MET A  54     123.917 109.390  95.906  0.0241 1.4870
ATOM    138  HB3 MET A  54     123.474 107.822  96.020  0.0241 1.4870
ATOM    139  HG2 MET A  54     121.643 109.350  97.410  0.0440 1.3870
ATOM    140  HG3 MET A  54     121.846 110.008  95.930  0.0440 1.3870
ATOM    141  HE1 MET A  54     119.217 106.676  96.847  0.0684 1.3870
ATOM    142  HE2 MET A  54     120.651 106.476  97.602  0.0684 1.3870
ATOM    143  HE3 MET A  54     119.812 107.863  97.799  0.0684 1.3870
ATOM    144  N   PHE A  55     123.336 106.386  98.331 -0.4157 1.8240
ATOM    145  CA  PHE A  55     122.540 105.378  99.025 -0.0024 1.9080
ATOM    146  C   PHE A  55     122.946 105.253 100.479  0.5973 1.9080
ATOM    147  O   PHE A  55     122.098 105.037 101.334 -0.5679 1.6612
ATOM    148  CB  PHE A  55     122.697 104.031  98.331 -0.0343 1.9080
ATOM    149  CG  PHE A  55     121.839 102.943  98.905  0.0118 1.9080
ATOM    150  CD1 PHE A  55     120.538 102.769  98.467 -0.1256 1.9080
ATOM    151  CD2 PHE A  55     122.339 102.079  99.871 -0.1256 1.9080
ATOM    152  CE1 PHE A  55     119.748 101.764  98.987 -0.1704 1.9080
ATOM    153  CE2 PHE A  55     121.552 101.076 100.396 -0.1704 1.9080
ATOM    154  CZ  PHE A  55     120.255 100.916  99.952 -0.1072 1.9080
ATOM    155  H   PHE A  55     123.994 106.168  97.566  0.2719 0.6000
ATOM    156  HA  PHE A  55     121.584 105.702  99.012  0.0978 1.3870
ATOM    157  HB2 PHE A  55     122.447 104.147  97.379  0.0295 1.4870
ATOM    158  HB3 PHE A  55     123.644 103.752  98.418  0.0295 1.4870
ATOM    159  HD1 PHE A  55     120.165 103.374  97.767  0.1330 1.4590
ATOM    160  HD2 PHE A  55     123.284 102.189 100.187  0.1330 1.4590
ATOM    161  HE1 PHE A  55     118.799 101.655  98.659  0.1430 1.4590
ATOM    162  HE2 PHE A  55     121.930 100.460 101.109  0.1430 1.4590
ATOM    163  HZ  PHE A  55     119.679 100.187 100.326  0.1297 1.4590
ATOM    164  N   TRP A  56     124.233 105.401 100.764 -0.4157 1.8240
ATOM    165  CA  TRP A  56     124.712 105.300 102.133 -0.0275 1.9080
ATOM    166  C   TRP A  56     124.349 106.515 102.985  0.5973 1.9080
ATOM    167  O   TRP A  56     124.021 106.361 104.150 -0.5679 1.6612
ATOM    168  CB  TRP A  56     126.213 105.093 102.157 -0.0050 1.9080
ATOM    169  CG  TRP A  56     126.758 104.946 103.527 -0.1415 1.9080
ATOM    170  CD1 TRP A  56     127.605 105.800 104.168 -0.1638 1.9080
ATOM    171  CD2 TRP A  56     126.492 103.882 104.442  0.1243 1.9080
ATOM    172  NE1 TRP A  56     127.884 105.333 105.426 -0.3418 1.8240
ATOM    173  CE2 TRP A  56     127.212 104.155 105.619  0.1380 1.9080
ATOM    174  CE3 TRP A  56     125.712 102.723 104.380 -0.2387 1.9080
ATOM    175  CZ2 TRP A  56     127.178 103.314 106.722 -0.2601 1.9080
ATOM    176  CZ3 TRP A  56     125.681 101.891 105.473 -0.1972 1.9080
ATOM    177  CH2 TRP A  56     126.409 102.188 106.631 -0.1134 1.9080
ATOM    178  H   TRP A  56     124.845 105.589  99.951  0.2719 0.6000
ATOM    179  HA  TRP A  56     124.269 104.492 102.557  0.1123 1.3870
ATOM    180  HB2 TRP A  56     126.434 104.264 101.656  0.0339 1.4870
ATOM    181  HB3 TRP A  56     126.656 105.880 101.741  0.0339 1.4870
ATOM    182  HD1 TRP A  56     127.971 106.645 103.779  0.2062 1.4090
ATOM    183  HE1 TRP A  56     128.479 105.776 106.095  0.3412 0.6000
ATOM    184  HE3 TRP A  56     125.188 102.505 103.559  0.1700 1.4590
ATOM    185  HZ2 TRP A  56     127.704 103.537 107.549  0.1572 1.4590
ATOM    186  HZ3 TRP A  56     125.130 101.059 105.440  0.1447 1.4590
ATOM    187  HH2 TRP A  56     126.358 101.554 107.405  0.1417 1.4590
ATOM    188  N   ASN A  57     124.379 107.712 102.414 -0.4157 1.8240
ATOM    189  CA  ASN A  57     123.993 108.897 103.162  0.0143 1.9080
ATOM    190  C   ASN A  57     122.506 108.843 103.356  0.5973 1.9080
ATOM    191  O   ASN A  57     122.017 109.385 104.343 -0.5679 1.6612
ATOM    192  CB  ASN A  57     124.353 110.183 102.440 -0.2041 1.9080
ATOM    193  CG  ASN A  57     124.633 111.323 103.383  0.7130 1.9080
ATOM    194  OD1 ASN A  57     125.729 111.876 103.404 -0.5931 1.6612
ATOM    195  ND2 ASN A  57     123.640 111.673 104.185 -0.9191 1.8240
ATOM    196  H   ASN A  57     124.689 107.725 101.430  0.2719 0.6000
ATOM    197  HA  ASN A  57     124.417 108.828 104.061  0.1048 1.3870
ATOM    198  HB2 ASN A  57     125.168 110.018 101.886  0.0797 1.4870
ATOM    199  HB3 ASN A  57     123.590 110.438 101.847  0.0797 1.4870
ATOM    200 HD22 ASN A  57     122.765 111.188 104.151  0.4196 0.6000
ATOM    201 HD21 ASN A  57     123.760 112.429 104.833  0.4196 0.6000
ATOM    202  N   VAL A  58     121.766 108.172 102.466 -0.4157 1.8240
ATOM    203  CA  VAL A  58     120.321 108.074 102.718 -0.0875 1.9080
ATOM    204  C   VAL A  58     120.032 107.042 103.810  0.5973 1.9080
ATOM    205  O   VAL A  58     119.076 107.199 104.563 -0.5679 1.6612
ATOM    206  CB  VAL A  58     119.527 107.836 101.421  0.2985 1.9080
ATOM    207  CG1 VAL A  58     118.088 107.435 101.700 -0.3192 1.9080
ATOM    208  CG2 VAL A  58     119.561 109.090 100.551 -0.3192 1.9080
ATOM    209  H   VAL A  58     122.248 107.775 101.677  0.2719 0.6000
ATOM    210  HA  VAL A  58     120.002 108.968 103.044  0.0969 1.3870
ATOM    211  HB  VAL A  58     119.956 107.070 100.939 -0.0297 1.4870
ATOM    212 HG11 VAL A  58     117.470 108.145 101.361  0.0791 1.4870
ATOM    213 HG12 VAL A  58     117.885 106.571 101.238  0.0791 1.4870
ATOM    214 HG13 VAL A  58     117.956 107.323 102.685  0.0791 1.4870
ATOM    215 HG21 VAL A  58     119.046 108.921  99.712  0.0791 1.4870
ATOM    216 HG22 VAL A  58     119.149 109.849 101.054  0.0791 1.4870
ATOM    217 HG23 VAL A  58     120.510 109.308 100.327  0.0791 1.4870
ATOM    218  N   VAL A  59     120.860 106.016 103.941 -0.4157 1.8240
ATOM    219  CA  VAL A  59     120.699 105.028 105.012 -0.0875 1.9080
ATOM    220  C   VAL A  59     120.951 105.704 106.344  0.5973 1.9080
ATOM    221  O   VAL A  59     120.137 105.619 107.225 -0.5679 1.6612
ATOM    222  CB  VAL A  59     121.700 103.855 104.874  0.2985 1.9080
ATOM    223  CG1 VAL A  59     121.759 103.009 106.140 -0.3192 1.9080
ATOM    224  CG2 VAL A  59     121.359 102.989 103.669 -0.3192 1.9080
ATOM    225  H   VAL A  59     121.619 105.970 103.235  0.2719 0.6000
ATOM    226  HA  VAL A  59     119.753 104.707 104.995  0.0969 1.3870
ATOM    227  HB  VAL A  59     122.608 104.249 104.743 -0.0297 1.4870
ATOM    228 HG11 VAL A  59     121.951 103.597 106.925  0.0791 1.4870
ATOM    229 HG12 VAL A  59     120.882 102.550 106.275  0.0791 1.4870
ATOM    230 HG13 VAL A  59     122.483 102.325 106.050  0.0791 1.4870
ATOM    231 HG21 VAL A  59     120.375 102.813 103.657  0.0791 1.4870
ATOM    232 HG22 VAL A  59     121.625 103.468 102.833  0.0791 1.4870
ATOM    233 HG23 VAL A  59     121.855 102.124 103.734  0.0791 1.4870
ATOM    234  N   GLU A  60     122.072 106.384 106.489 -0.5163 1.8240
ATOM    235  CA  GLU A  60     122.427 107.051 107.738  0.0397 1.9080
ATOM    236  C   GLU A  60     121.303 107.966 108.201  0.5366 1.9080
ATOM    237  O   GLU A  60     120.963 107.997 109.387 -0.5819 1.6612
ATOM    238  CB  GLU A  60     123.727 107.837 107.570  0.0560 1.9080
ATOM    239  CG  GLU A  60     124.948 106.975 107.296  0.0136 1.9080
ATOM    240  CD  GLU A  60     125.195 105.951 108.387  0.8054 1.9080
ATOM    241  OE1 GLU A  60     125.023 106.290 109.577 -0.8188 1.6612
ATOM    242  OE2 GLU A  60     125.562 104.804 108.054 -0.8188 1.6612
ATOM    243  H   GLU A  60     122.683 106.407 105.641  0.2936 0.6000
ATOM    244  HA  GLU A  60     122.614 106.362 108.448  0.1105 1.3870
ATOM    245  HB2 GLU A  60     123.613 108.445 106.803 -0.0173 1.4870
ATOM    246  HB3 GLU A  60     123.891 108.329 108.407 -0.0173 1.4870
ATOM    247  HG2 GLU A  60     124.798 106.486 106.458 -0.0425 1.4870
ATOM    248  HG3 GLU A  60     125.737 107.559 107.253 -0.0425 1.4870
ATOM    249  N   ASN A  61     120.714 108.726 107.278 -0.4157 1.8240
ATOM    250  CA  ASN A  61     119.605 109.600 107.652  0.0143 1.9080
ATOM    251  C   ASN A  61     118.428 108.786 108.178  0.5973 1.9080
ATOM    252  O   ASN A  61     117.808 109.144 109.189 -0.5679 1.6612
ATOM    253  CB  ASN A  61     119.177 110.448 106.456 -0.2041 1.9080
ATOM    254  CG  ASN A  61     120.309 111.275 105.897  0.7130 1.9080
ATOM    255  OD1 ASN A  61     120.229 111.778 104.778 -0.5931 1.6612
ATOM    256  ND2 ASN A  61     121.376 111.416 106.673 -0.9191 1.8240
ATOM    257  H   ASN A  61     121.092 108.645 106.328  0.2719 0.6000
ATOM    258  HA  ASN A  61     119.925 110.178 108.410  0.1048 1.3870
ATOM    259  HB2 ASN A  61     118.843 109.838 105.742  0.0797 1.4870
ATOM    260  HB3 ASN A  61     118.447 111.060 106.751  0.0797 1.4870
ATOM    261 HD22 ASN A  61     121.402 110.979 107.574  0.4196 0.6000
ATOM    262 HD21 ASN A  61     122.157 111.957 106.360  0.4196 0.6000
ATOM    263  N   ILE A  62     118.024 107.761 107.445 -0.4157 1.8240
ATOM    264  CA  ILE A  62     116.845 107.000 107.824 -0.0597 1.9080
ATOM    265  C   ILE A  62     117.162 106.290 109.109  0.5973 1.9080
ATOM    266  O   ILE A  62     116.270 106.008 109.898 -0.5679 1.6612
ATOM    267  CB  ILE A  62     116.390 106.027 106.710  0.1303 1.9080
ATOM    268  CG1 ILE A  62     115.848 106.813 105.517 -0.0430 1.9080
ATOM    269  CG2 ILE A  62     115.312 105.077 107.201 -0.3204 1.9080
ATOM    270  CD1 ILE A  62     115.904 106.061 104.210 -0.0660 1.9080
ATOM    271  H   ILE A  62     118.599 107.557 106.612  0.2719 0.6000
ATOM    272  HA  ILE A  62     116.135 107.668 108.025  0.0869 1.3870
ATOM    273  HB  ILE A  62     117.186 105.517 106.410  0.0187 1.4870
ATOM    274 HG12 ILE A  62     114.899 107.063 105.709  0.0236 1.4870
ATOM    275 HG13 ILE A  62     116.384 107.654 105.428  0.0236 1.4870
ATOM    276 HG21 ILE A  62     115.061 104.447 106.468  0.0882 1.4870
ATOM    277 HG22 ILE A  62     115.654 104.556 107.982  0.0882 1.4870
ATOM    278 HG23 ILE A  62     114.506 105.599 107.479  0.0882 1.4870
ATOM    279 HD11 ILE A  62     115.361 105.225 104.283  0.0186 1.4870
ATOM    280 HD12 ILE A  62     115.535 106.635 103.479  0.0186 1.4870
ATOM    281 HD13 ILE A  62     116.853 105.825 104.001  0.0186 1.4870
ATOM    282  O   LYS A  63     117.661 106.291 112.491 -0.5894 1.6612
ATOM    283  N   LYS A  63     118.431 106.019 109.350 -0.3479 1.8240
ATOM    284  CA  LYS A  63     118.794 105.437 110.615 -0.2400 1.9080
ATOM    285  C   LYS A  63     118.528 106.472 111.669  0.7341 1.9080
ATOM    286  CB  LYS A  63     120.251 105.027 110.641 -0.0094 1.9080
ATOM    287  CG  LYS A  63     120.491 103.587 110.235  0.0187 1.9080
ATOM    288  CD  LYS A  63     121.904 103.147 110.575 -0.0479 1.9080
ATOM    289  CE  LYS A  63     122.927 103.779 109.644 -0.0143 1.9080
ATOM    290  NZ  LYS A  63     124.317 103.341 109.948 -0.3854 1.8240
ATOM    291  H   LYS A  63     119.090 106.248 108.598  0.2747 0.6000
ATOM    292  HA  LYS A  63     118.222 104.639 110.788  0.1426 1.3870
ATOM    293  HB2 LYS A  63     120.758 105.617 110.013  0.0362 1.4870
ATOM    294  HB3 LYS A  63     120.599 105.152 111.570  0.0362 1.4870
ATOM    295  HG2 LYS A  63     119.844 102.997 110.719  0.0103 1.4870
ATOM    296  HG3 LYS A  63     120.352 103.495 109.249  0.0103 1.4870
ATOM    297  HD2 LYS A  63     122.112 103.423 111.509  0.0621 1.4870
ATOM    298  HD3 LYS A  63     121.965 102.157 110.487  0.0621 1.4870
ATOM    299  HE2 LYS A  63     122.703 103.528 108.696  0.1135 1.1000
ATOM    300  HE3 LYS A  63     122.871 104.780 109.731  0.1135 1.1000
ATOM    301  HZ1 LYS A  63     124.759 104.022 110.532  0.3400 0.6000
ATOM    302  HZ2 LYS A  63     124.291 102.461 110.420  0.3400 0.6000
ATOM    303  HZ3 LYS A  63     124.829 103.248 109.095  0.3400 0.6000
ATOM    304  N   LEU A  64     119.245 107.579 111.649 -0.4157 1.8240
ATOM    305  CA  LEU A  64     119.103 108.570 112.703 -0.0518 1.9080
ATOM    306  C   LEU A  64     117.685 109.005 112.945  0.5973 1.9080
ATOM    307  O   LEU A  64     117.383 109.446 114.034 -0.5679 1.6612
ATOM    308  CB  LEU A  64     119.909 109.825 112.418 -0.1102 1.9080
ATOM    309  CG  LEU A  64     121.360 109.885 112.913  0.3531 1.9080
ATOM    310  CD1 LEU A  64     122.343 109.314 111.896 -0.4121 1.9080
ATOM    311  CD2 LEU A  64     121.726 111.320 113.270 -0.4121 1.9080
ATOM    312  H   LEU A  64     119.892 107.677 110.850  0.2719 0.6000
ATOM    313  HA  LEU A  64     119.473 108.169 113.567  0.0922 1.3870
ATOM    314  HB2 LEU A  64     119.936 109.957 111.421  0.0457 1.4870
ATOM    315  HB3 LEU A  64     119.427 110.605 112.831  0.0457 1.4870
ATOM    316  HG  LEU A  64     121.431 109.364 113.771 -0.0361 1.4870
ATOM    317 HD11 LEU A  64     122.284 109.837 111.046  0.1000 1.4870
ATOM    318 HD12 LEU A  64     123.272 109.374 112.261  0.1000 1.4870
ATOM    319 HD13 LEU A  64     122.117 108.357 111.716  0.1000 1.4870
ATOM    320 HD21 LEU A  64     121.117 111.650 113.992  0.1000 1.4870
ATOM    321 HD22 LEU A  64     122.673 111.353 113.592  0.1000 1.4870
ATOM    322 HD23 LEU A  64     121.629 111.900 112.461  0.1000 1.4870
ATOM    323  N   TYR A  65     116.810 108.927 111.955 -0.4157 1.8240
ATOM    324  CA  TYR A  65     115.407 109.260 112.186 -0.0014 1.9080
ATOM    325  C   TYR A  65     114.700 108.164 112.973  0.5973 1.9080
ATOM    326  O   TYR A  65     114.213 108.396 114.085 -0.5679 1.6612
ATOM    327  CB  TYR A  65     114.687 109.504 110.862 -0.0152 1.9080
ATOM    328  CG  TYR A  65     113.216 109.801 111.047 -0.0011 1.9080
ATOM    329  CD1 TYR A  65     112.795 111.032 111.530 -0.1906 1.9080
ATOM    330  CD2 TYR A  65     112.251 108.847 110.758 -0.1906 1.9080
ATOM    331  CE1 TYR A  65     111.454 111.310 111.705 -0.2341 1.9080
ATOM    332  CE2 TYR A  65     110.907 109.117 110.931 -0.2341 1.9080
ATOM    333  CZ  TYR A  65     110.516 110.349 111.406  0.3226 1.9080
ATOM    334  OH  TYR A  65     109.180 110.624 111.582 -0.5579 1.7210
ATOM    335  H   TYR A  65     117.187 108.624 111.047  0.2719 0.6000
ATOM    336  HA  TYR A  65     115.369 110.110 112.728  0.0876 1.3870
ATOM    337  HB2 TYR A  65     115.108 110.282 110.414  0.0295 1.4870
ATOM    338  HB3 TYR A  65     114.771 108.688 110.304  0.0295 1.4870
ATOM    339  HD1 TYR A  65     113.477 111.733 111.757  0.1699 1.4590
ATOM    340  HD2 TYR A  65     112.534 107.950 110.418  0.1699 1.4590
ATOM    341  HE1 TYR A  65     111.166 112.209 112.047  0.1656 1.4590
ATOM    342  HE2 TYR A  65     110.221 108.420 110.712  0.1656 1.4590
ATOM    343  HH  TYR A  65     109.081 111.544 111.956  0.3992 0.0000
ATOM    344  N   PHE A  66     114.632 106.956 112.411 -0.4157 1.8240
ATOM    345  CA  PHE A  66     113.864 105.888 113.044 -0.0024 1.9080
ATOM    346  C   PHE A  66     114.645 105.225 114.171  0.5973 1.9080
ATOM    347  O   PHE A  66     114.175 105.168 115.312 -0.5679 1.6612
ATOM    348  CB  PHE A  66     113.451 104.847 112.003 -0.0343 1.9080
ATOM    349  CG  PHE A  66     112.261 105.250 111.179  0.0118 1.9080
ATOM    350  CD1 PHE A  66     111.007 105.356 111.756 -0.1256 1.9080
ATOM    351  CD2 PHE A  66     112.394 105.515 109.827 -0.1256 1.9080
ATOM    352  CE1 PHE A  66     109.910 105.725 111.002 -0.1704 1.9080
ATOM    353  CE2 PHE A  66     111.299 105.885 109.069 -0.1704 1.9080
ATOM    354  CZ  PHE A  66     110.057 105.990 109.657 -0.1072 1.9080
ATOM    355  H   PHE A  66     115.149 106.851 111.528  0.2719 0.6000
ATOM    356  HA  PHE A  66     113.054 106.319 113.464  0.0978 1.3870
ATOM    357  HB2 PHE A  66     114.216 104.711 111.391  0.0295 1.4870
ATOM    358  HB3 PHE A  66     113.223 104.013 112.483  0.0295 1.4870
ATOM    359  HD1 PHE A  66     110.891 105.165 112.729  0.1330 1.4590
ATOM    360  HD2 PHE A  66     113.294 105.438 109.394  0.1330 1.4590
ATOM    361  HE1 PHE A  66     109.005 105.797 111.443  0.1430 1.4590
ATOM    362  HE2 PHE A  66     111.417 106.077 108.078  0.1430 1.4590
ATOM    363  HZ  PHE A  66     109.260 106.259 109.112  0.1297 1.4590
ATOM    364  N   TYR A  67     115.840 104.721 113.871 -0.4157 1.8240
ATOM    365  CA  TYR A  67     116.614 103.940 114.837 -0.0014 1.9080
ATOM    366  C   TYR A  67     117.544 104.848 115.646  0.5973 1.9080
ATOM    367  O   TYR A  67     118.768 104.808 115.531 -0.5679 1.6612
ATOM    368  CB  TYR A  67     117.393 102.844 114.118 -0.0152 1.9080
ATOM    369  CG  TYR A  67     116.511 101.819 113.437 -0.0011 1.9080
ATOM    370  CD1 TYR A  67     115.744 102.159 112.330 -0.1906 1.9080
ATOM    371  CD2 TYR A  67     116.441 100.516 113.906 -0.1906 1.9080
ATOM    372  CE1 TYR A  67     114.935 101.229 111.708 -0.2341 1.9080
ATOM    373  CE2 TYR A  67     115.634  99.578 113.290 -0.2341 1.9080
ATOM    374  CZ  TYR A  67     114.883  99.940 112.192  0.3226 1.9080
ATOM    375  OH  TYR A  67     114.080  99.009 111.575 -0.5579 1.7210
ATOM    376  H   TYR A  67     116.171 104.926 112.908  0.2719 0.6000
ATOM    377  HA  TYR A  67     115.973 103.503 115.476  0.0876 1.3870
ATOM    378  HB2 TYR A  67     117.968 103.269 113.424  0.0295 1.4870
ATOM    379  HB3 TYR A  67     117.959 102.369 114.787  0.0295 1.4870
ATOM    380  HD1 TYR A  67     115.778 103.098 111.976  0.1699 1.4590
ATOM    381  HD2 TYR A  67     116.984 100.251 114.703  0.1699 1.4590
ATOM    382  HE1 TYR A  67     114.389 101.490 110.907  0.1656 1.4590
ATOM    383  HE2 TYR A  67     115.595  98.640 113.640  0.1656 1.4590
ATOM    384  HH  TYR A  67     113.810  99.352 110.677  0.3992 0.0000
ATOM    385  N   SER A  68     116.926 105.680 116.484 -0.4157 1.8240
ATOM    386  CA  SER A  68     117.655 106.556 117.387 -0.0249 1.9080
ATOM    387  C   SER A  68     116.866 106.698 118.680  0.5973 1.9080
ATOM    388  O   SER A  68     115.636 106.597 118.698 -0.5679 1.6612
ATOM    389  CB  SER A  68     117.909 107.932 116.759  0.2117 1.9080
ATOM    390  OG  SER A  68     116.705 108.670 116.634 -0.6546 1.7210
ATOM    391  H   SER A  68     115.885 105.646 116.434  0.2719 0.6000
ATOM    392  HA  SER A  68     118.530 106.124 117.605  0.0843 1.3870
ATOM    393  HB2 SER A  68     118.541 108.437 117.340  0.0352 1.3870
ATOM    394  HB3 SER A  68     118.305 107.801 115.855  0.0352 1.3870
ATOM    395  HG  SER A  68     116.677 109.112 115.739  0.4275 0.0000
ATOM    396  N   SER A  69     117.592 106.936 119.777 -0.4157 1.8240
ATOM    397  CA  SER A  69     116.939 107.069 121.069 -0.0249 1.9080
ATOM    398  C   SER A  69     116.257 108.429 121.188  0.5973 1.9080
ATOM    399  O   SER A  69     116.771 109.433 120.684 -0.5679 1.6612
ATOM    400  CB  SER A  69     117.954 106.909 122.197  0.2117 1.9080
ATOM    401  OG  SER A  69     119.083 107.741 121.991 -0.6546 1.7210
ATOM    402  H   SER A  69     118.605 107.012 119.626  0.2719 0.6000
ATOM    403  HA  SER A  69     116.227 106.362 121.137  0.0843 1.3870
ATOM    404  HB2 SER A  69     117.521 107.159 123.059  0.0352 1.3870
ATOM    405  HB3 SER A  69     118.254 105.959 122.228  0.0352 1.3870
ATOM    406  HG  SER A  69     119.233 108.305 122.802  0.4275 0.0000
ATOM    407  N   PRO A  70     115.101 108.501 121.847 -0.2548 1.8240
ATOM    408  CA  PRO A  70     114.453 109.804 122.030 -0.0266 1.9080
ATOM    409  C   PRO A  70     115.294 110.707 122.916  0.5896 1.9080
ATOM    410  O   PRO A  70     115.887 110.262 123.902 -0.5748 1.6612
ATOM    411  CB  PRO A  70     113.118 109.451 122.693 -0.0070 1.9080
ATOM    412  CG  PRO A  70     113.367 108.160 123.373  0.0189 1.9080
ATOM    413  CD  PRO A  70     114.365 107.423 122.528  0.0192 1.9080
ATOM    414  HA  PRO A  70     114.273 110.239 121.140  0.0641 1.3870
ATOM    415  HB2 PRO A  70     112.853 110.165 123.350  0.0253 1.4870
ATOM    416  HB3 PRO A  70     112.394 109.367 122.001  0.0253 1.4870
ATOM    417  HG2 PRO A  70     113.730 108.310 124.305  0.0213 1.4870
ATOM    418  HG3 PRO A  70     112.511 107.629 123.458  0.0213 1.4870
ATOM    419  HD2 PRO A  70     114.987 106.874 123.088  0.0391 1.3870
ATOM    420  HD3 PRO A  70     113.913 106.829 121.859  0.0391 1.3870
ATOM    421  N   SER A  71     115.341 111.983 122.555 -0.4157 1.8240
ATOM    422  CA  SER A  71     116.115 112.941 123.324 -0.0249 1.9080
ATOM    423  C   SER A  71     115.291 113.449 124.509  0.5973 1.9080
ATOM    424  O   SER A  71     114.071 113.280 124.570 -0.5679 1.6612
ATOM    425  CB  SER A  71     116.583 114.076 122.416  0.2117 1.9080
ATOM    426  OG  SER A  71     115.765 115.216 122.543 -0.6546 1.7210
ATOM    427  H   SER A  71     114.798 112.223 121.710  0.2719 0.6000
ATOM    428  HA  SER A  71     116.922 112.474 123.693  0.0843 1.3870
ATOM    429  HB2 SER A  71     117.521 114.317 122.662  0.0352 1.3870
ATOM    430  HB3 SER A  71     116.557 113.759 121.469  0.0352 1.3870
ATOM    431  HG  SER A  71     114.810 114.966 122.380  0.4275 0.0000
ATOM    432  N   VAL A  72     115.977 114.061 125.472 -0.4157 1.8240
ATOM    433  CA  VAL A  72     115.381 114.432 126.751 -0.0875 1.9080
ATOM    434  C   VAL A  72     115.575 115.923 126.985  0.5973 1.9080
ATOM    435  O   VAL A  72     116.683 116.448 126.832 -0.5679 1.6612
ATOM    436  CB  VAL A  72     115.988 113.625 127.920  0.2985 1.9080
ATOM    437  CG1 VAL A  72     115.327 114.015 129.240 -0.3192 1.9080
ATOM    438  CG2 VAL A  72     115.862 112.126 127.663 -0.3192 1.9080
ATOM    439  H   VAL A  72     116.977 114.252 125.233  0.2719 0.6000
ATOM    440  HA  VAL A  72     114.398 114.250 126.703  0.0969 1.3870
ATOM    441  HB  VAL A  72     116.948 113.873 127.992 -0.0297 1.4870
ATOM    442 HG11 VAL A  72     114.342 114.111 129.102  0.0791 1.4870
ATOM    443 HG12 VAL A  72     115.501 113.305 129.921  0.0791 1.4870
ATOM    444 HG13 VAL A  72     115.707 114.883 129.557  0.0791 1.4870
ATOM    445 HG21 VAL A  72     115.980 111.634 128.525  0.0791 1.4870
ATOM    446 HG22 VAL A  72     114.957 111.933 127.285  0.0791 1.4870
ATOM    447 HG23 VAL A  72     116.567 111.844 127.013  0.0791 1.4870
ATOM    448  N   LYS A  73     114.495 116.601 127.365 -0.3479 1.8240
ATOM    449  CA  LYS A  73     114.516 118.009 127.737 -0.2400 1.9080
ATOM    450  C   LYS A  73     114.409 118.103 129.252  0.7341 1.9080
ATOM    451  O   LYS A  73     113.485 117.539 129.850 -0.5894 1.6612
ATOM    452  CB  LYS A  73     113.374 118.771 127.068 -0.0094 1.9080
ATOM    453  CG  LYS A  73     113.490 120.286 127.184  0.0187 1.9080
ATOM    454  CD  LYS A  73     112.153 120.944 127.506 -0.0479 1.9080
ATOM    455  CE  LYS A  73     111.348 121.243 126.251 -0.0143 1.9080
ATOM    456  NZ  LYS A  73     110.950 122.675 126.174 -0.3854 1.8240
ATOM    457  H   LYS A  73     113.614 116.025 127.374  0.2747 0.6000
ATOM    458  HA  LYS A  73     115.382 118.410 127.449  0.1426 1.3870
ATOM    459  HB2 LYS A  73     113.363 118.532 126.100  0.0362 1.4870
ATOM    460  HB3 LYS A  73     112.517 118.490 127.495  0.0362 1.4870
ATOM    461  HG2 LYS A  73     114.142 120.508 127.913  0.0103 1.4870
ATOM    462  HG3 LYS A  73     113.830 120.655 126.316  0.0103 1.4870
ATOM    463  HD2 LYS A  73     111.624 120.328 128.084  0.0621 1.4870
ATOM    464  HD3 LYS A  73     112.324 121.801 127.986  0.0621 1.4870
ATOM    465  HE2 LYS A  73     111.902 121.011 125.447  0.1135 1.1000
ATOM    466  HE3 LYS A  73     110.522 120.671 126.250  0.1135 1.1000
ATOM    467  HZ1 LYS A  73     110.710 123.002 127.088  0.3400 0.6000
ATOM    468  HZ2 LYS A  73     111.713 123.212 125.815  0.3400 0.6000
ATOM    469  HZ3 LYS A  73     110.161 122.768 125.568  0.3400 0.6000
ATOM    470  N   PHE A  74     115.350 118.817 129.861 -0.4157 1.8240
ATOM    471  CA  PHE A  74     115.437 118.962 131.307 -0.0024 1.9080
ATOM    472  C   PHE A  74     115.052 120.379 131.709  0.5973 1.9080
ATOM    473  O   PHE A  74     115.576 121.353 131.162 -0.5679 1.6612
ATOM    474  CB  PHE A  74     116.855 118.649 131.786 -0.0343 1.9080
ATOM    475  CG  PHE A  74     116.921 118.091 133.176  0.0118 1.9080
ATOM    476  CD1 PHE A  74     116.993 118.930 134.273 -0.1256 1.9080
ATOM    477  CD2 PHE A  74     116.924 116.724 133.385 -0.1256 1.9080
ATOM    478  CE1 PHE A  74     117.061 118.416 135.550 -0.1704 1.9080
ATOM    479  CE2 PHE A  74     116.989 116.205 134.661 -0.1704 1.9080
ATOM    480  CZ  PHE A  74     117.059 117.053 135.743 -0.1072 1.9080
ATOM    481  H   PHE A  74     116.032 119.272 129.203  0.2719 0.6000
ATOM    482  HA  PHE A  74     114.750 118.351 131.706  0.0978 1.3870
ATOM    483  HB2 PHE A  74     117.242 117.980 131.167  0.0295 1.4870
ATOM    484  HB3 PHE A  74     117.373 119.493 131.768  0.0295 1.4870
ATOM    485  HD1 PHE A  74     116.995 119.920 134.141  0.1330 1.4590
ATOM    486  HD2 PHE A  74     116.877 116.104 132.598  0.1330 1.4590
ATOM    487  HE1 PHE A  74     117.113 119.045 136.339  0.1430 1.4590
ATOM    488  HE2 PHE A  74     116.986 115.198 134.795  0.1430 1.4590
ATOM    489  HZ  PHE A  74     117.108 116.681 136.674  0.1297 1.4590
ATOM    490  N   GLU A  75     114.134 120.489 132.666 -0.5163 1.8240
ATOM    491  CA  GLU A  75     113.645 121.783 133.117  0.0397 1.9080
ATOM    492  C   GLU A  75     113.549 121.793 134.634  0.5366 1.9080
ATOM    493  O   GLU A  75     113.351 120.757 135.273 -0.5819 1.6612
ATOM    494  CB  GLU A  75     112.271 122.111 132.519  0.0560 1.9080
ATOM    495  CG  GLU A  75     112.119 121.753 131.056  0.0136 1.9080
ATOM    496  CD  GLU A  75     110.941 122.455 130.412  0.8054 1.9080
ATOM    497  OE1 GLU A  75     111.001 123.692 130.251 -0.8188 1.6612
ATOM    498  OE2 GLU A  75     109.954 121.770 130.072 -0.8188 1.6612
ATOM    499  H   GLU A  75     113.803 119.583 133.056  0.2936 0.6000
ATOM    500  HA  GLU A  75     114.270 122.507 132.815  0.1105 1.3870
ATOM    501  HB2 GLU A  75     111.598 121.599 133.027 -0.0173 1.4870
ATOM    502  HB3 GLU A  75     112.133 123.083 132.608 -0.0173 1.4870
ATOM    503  HG2 GLU A  75     112.930 122.037 130.581 -0.0425 1.4870
ATOM    504  HG3 GLU A  75     111.962 120.786 130.986 -0.0425 1.4870
ATOM    505  N   TYR A  76     113.680 122.990 135.203 -0.4157 1.8240
ATOM    506  CA  TYR A  76     113.420 123.234 136.618 -0.0014 1.9080
ATOM    507  C   TYR A  76     112.209 124.166 136.696  0.5973 1.9080
ATOM    508  O   TYR A  76     112.339 125.390 136.753 -0.5679 1.6612
ATOM    509  CB  TYR A  76     114.645 123.823 137.315 -0.0152 1.9080
ATOM    510  CG  TYR A  76     114.757 123.450 138.776 -0.0011 1.9080
ATOM    511  CD1 TYR A  76     114.986 122.137 139.160 -0.1906 1.9080
ATOM    512  CD2 TYR A  76     114.634 124.411 139.768 -0.1906 1.9080
ATOM    513  CE1 TYR A  76     115.090 121.792 140.493 -0.2341 1.9080
ATOM    514  CE2 TYR A  76     114.737 124.075 141.102 -0.2341 1.9080
ATOM    515  CZ  TYR A  76     114.964 122.765 141.459  0.3226 1.9080
ATOM    516  OH  TYR A  76     115.066 122.429 142.789 -0.5579 1.7210
ATOM    517  H   TYR A  76     113.987 123.745 134.544  0.2719 0.6000
ATOM    518  HA  TYR A  76     113.177 122.375 137.049  0.0876 1.3870
ATOM    519  HB2 TYR A  76     115.461 123.494 136.846  0.0295 1.4870
ATOM    520  HB3 TYR A  76     114.594 124.817 137.251  0.0295 1.4870
ATOM    521  HD1 TYR A  76     115.077 121.425 138.458  0.1699 1.4590
ATOM    522  HD2 TYR A  76     114.469 125.364 139.510  0.1699 1.4590
ATOM    523  HE1 TYR A  76     115.258 120.838 140.755  0.1656 1.4590
ATOM    524  HE2 TYR A  76     114.647 124.781 141.808  0.1656 1.4590
ATOM    525  HH  TYR A  76     115.183 123.260 143.329  0.3992 0.0000
ATOM    526  N   ILE A  77     111.017 123.568 136.694 -0.4157 1.8240
ATOM    527  CA  ILE A  77     109.796 124.342 136.534 -0.0597 1.9080
ATOM    528  C   ILE A  77     109.211 124.695 137.896  0.5973 1.9080
ATOM    529  O   ILE A  77     109.425 123.998 138.899 -0.5679 1.6612
ATOM    530  CB  ILE A  77     108.778 123.568 135.675  0.1303 1.9080
ATOM    531  CG1 ILE A  77     107.990 122.570 136.527 -0.0430 1.9080
ATOM    532  CG2 ILE A  77     109.488 122.846 134.540 -0.3204 1.9080
ATOM    533  CD1 ILE A  77     107.093 121.658 135.725 -0.0660 1.9080
ATOM    534  H   ILE A  77     111.041 122.543 136.812  0.2719 0.6000
ATOM    535  HA  ILE A  77     110.063 125.208 136.104  0.0869 1.3870
ATOM    536  HB  ILE A  77     108.134 124.226 135.296  0.0187 1.4870
ATOM    537 HG12 ILE A  77     108.640 122.016 137.045  0.0236 1.4870
ATOM    538 HG13 ILE A  77     107.429 123.088 137.173  0.0236 1.4870
ATOM    539 HG21 ILE A  77     108.814 122.386 133.964  0.0882 1.4870
ATOM    540 HG22 ILE A  77     109.998 123.506 133.991  0.0882 1.4870
ATOM    541 HG23 ILE A  77     110.119 122.170 134.917  0.0882 1.4870
ATOM    542 HD11 ILE A  77     107.646 121.128 135.083  0.0186 1.4870
ATOM    543 HD12 ILE A  77     106.612 121.037 136.343  0.0186 1.4870
ATOM    544 HD13 ILE A  77     106.428 122.206 135.219  0.0186 1.4870
ATOM    545  N   LYN A  78     108.457 125.791 137.924 -0.4157 1.8240
ATOM    546  CA  LYN A  78     107.755 126.266 139.114 -0.0721 1.9080
ATOM    547  C   LYN A  78     106.264 126.147 138.812  0.5973 1.9080
ATOM    548  O   LYN A  78     105.643 127.096 138.325 -0.5679 1.6612
ATOM    549  CB  LYN A  78     108.147 127.704 139.464 -0.0485 1.9080
ATOM    550  CG  LYN A  78     109.588 127.904 139.946  0.0661 1.9080
ATOM    551  CD  LYN A  78     109.826 129.312 140.477 -0.0377 1.9080
ATOM    552  CE  LYN A  78     109.754 130.349 139.359  0.3260 1.9080
ATOM    553  NZ  LYN A  78     110.101 131.722 139.826 -1.0358 1.8240
ATOM    554  H   LYN A  78     108.408 126.296 137.001  0.2719 0.6000
ATOM    555  HA  LYN A  78     107.975 125.678 139.879  0.0994 1.3870
ATOM    556  HB2 LYN A  78     108.013 128.273 138.648  0.0340 1.4870
ATOM    557  HB3 LYN A  78     107.531 128.029 140.188  0.0340 1.4870
ATOM    558  HG2 LYN A  78     109.777 127.245 140.676  0.0104 1.4870
ATOM    559  HG3 LYN A  78     110.211 127.736 139.180  0.0104 1.4870
ATOM    560  HD2 LYN A  78     109.127 129.525 141.150  0.0115 1.4870
ATOM    561  HD3 LYN A  78     110.730 129.354 140.888  0.0115 1.4870
ATOM    562  HE2 LYN A  78     110.390 130.079 138.627 -0.0336 1.1000
ATOM    563  HE3 LYN A  78     108.820 130.355 138.983 -0.0336 1.1000
ATOM    564  HZ3 LYN A  78     109.461 131.972 140.558  0.3860 0.6000
ATOM    565  HZ2 LYN A  78     111.031 131.726 140.176  0.3860 0.6000
ATOM    566  N   ASN A  79     105.691 124.979 139.090 -0.4157 1.8240
ATOM    567  CA  ASN A  79     104.295 124.704 138.777  0.0143 1.9080
ATOM    568  C   ASN A  79     103.404 125.409 139.792  0.5973 1.9080
ATOM    569  O   ASN A  79     103.580 125.242 141.003 -0.5679 1.6612
ATOM    570  CB  ASN A  79     104.033 123.199 138.779 -0.2041 1.9080
ATOM    571  CG  ASN A  79     102.869 122.808 137.890  0.7130 1.9080
ATOM    572  H   ASN A  79     106.322 124.286 139.546  0.2719 0.6000
ATOM    573  HA  ASN A  79     104.103 125.113 137.884  0.1048 1.3870
ATOM    574  HB2 ASN A  79     104.852 122.736 138.452  0.0797 1.4870
ATOM    575  HB3 ASN A  79     103.829 122.916 139.713  0.0797 1.4870
ATOM    576  OD1 ASN A  79     102.031 123.638 137.544 -0.5931 1.6612
ATOM    577  ND2 ASN A  79     102.813 121.535 137.516 -0.9191 1.8240
ATOM    578 HD22 ASN A  79     103.515 120.892 137.827  0.4196 0.6000
ATOM    579 HD21 ASN A  79     102.072 121.217 136.925  0.4196 0.6000
ATOM    580  N   ASP A  80     102.444 126.195 139.295 -0.5163 1.8240
ATOM    581  CA  ASP A  80     101.548 126.924 140.185  0.0381 1.9080
ATOM    582  C   ASP A  80     100.689 125.992 141.026  0.5366 1.9080
ATOM    583  O   ASP A  80     100.231 126.391 142.101 -0.5819 1.6612
ATOM    584  CB  ASP A  80     100.658 127.868 139.371 -0.0303 1.9080
ATOM    585  CG  ASP A  80      99.398 127.193 138.864  0.7994 1.9080
ATOM    586  OD1 ASP A  80      99.481 126.446 137.868 -0.8014 1.6612
ATOM    587  OD2 ASP A  80      98.322 127.417 139.458 -0.8014 1.6612
ATOM    588  H   ASP A  80     102.398 126.236 138.267  0.2936 0.6000
ATOM    589  HA  ASP A  80     102.128 127.451 140.825  0.0880 1.3870
ATOM    590  HB2 ASP A  80     100.401 128.628 139.957 -0.0122 1.4870
ATOM    591  HB3 ASP A  80     101.184 128.191 138.593 -0.0122 1.4870
ATOM    592  N   SER A  81     100.453 124.767 140.562 -0.4157 1.8240
ATOM    593  CA  SER A  81      99.715 123.763 141.314 -0.0249 1.9080
ATOM    594  C   SER A  81     100.508 122.465 141.294  0.5973 1.9080
ATOM    595  O   SER A  81     100.962 122.031 140.231 -0.5679 1.6612
ATOM    596  CB  SER A  81      98.315 123.547 140.731  0.2117 1.9080
ATOM    597  OG  SER A  81      98.341 122.601 139.676 -0.6546 1.7210
ATOM    598  H   SER A  81     100.846 124.589 139.607  0.2719 0.6000
ATOM    599  HA  SER A  81      99.647 124.068 142.262  0.0843 1.3870
ATOM    600  HB2 SER A  81      97.716 123.213 141.452  0.0352 1.3870
ATOM    601  HB3 SER A  81      97.978 124.416 140.380  0.0352 1.3870
ATOM    602  HG  SER A  81      97.532 122.017 139.732  0.4275 0.0000
ATOM    603  N   LEU A  82     100.678 121.854 142.463 -0.4157 1.8240
ATOM    604  CA  LEU A  82     101.484 120.652 142.614 -0.0518 1.9080
ATOM    605  C   LEU A  82     100.679 119.577 143.327  0.5973 1.9080
ATOM    606  O   LEU A  82      99.959 119.861 144.289 -0.5679 1.6612
ATOM    607  CB  LEU A  82     102.765 120.948 143.399 -0.1102 1.9080
ATOM    608  CG  LEU A  82     103.555 119.755 143.941  0.3531 1.9080
ATOM    609  CD1 LEU A  82     105.043 120.001 143.787 -0.4121 1.9080
ATOM    610  CD2 LEU A  82     103.214 119.490 145.393 -0.4121 1.9080
ATOM    611  H   LEU A  82     100.182 122.313 143.263  0.2719 0.6000
ATOM    612  HA  LEU A  82     101.731 120.313 141.703  0.0922 1.3870
ATOM    613  HB2 LEU A  82     103.380 121.462 142.796  0.0457 1.4870
ATOM    614  HB3 LEU A  82     102.517 121.521 144.182  0.0457 1.4870
ATOM    615  HG  LEU A  82     103.296 118.937 143.430 -0.0361 1.4870
ATOM    616 HD11 LEU A  82     105.303 120.823 144.296  0.1000 1.4870
ATOM    617 HD12 LEU A  82     105.553 119.217 144.144  0.1000 1.4870
ATOM    618 HD13 LEU A  82     105.266 120.127 142.819  0.1000 1.4870
ATOM    619 HD21 LEU A  82     102.236 119.290 145.480  0.1000 1.4870
ATOM    620 HD22 LEU A  82     103.742 118.706 145.727  0.1000 1.4870
ATOM    621 HD23 LEU A  82     103.436 120.296 145.945  0.1000 1.4870
ATOM    622  N   TYR A  83     100.808 118.340 142.851 -0.4157 1.8240
ATOM    623  CA  TYR A  83     100.190 117.192 143.504 -0.0014 1.9080
ATOM    624  C   TYR A  83     101.063 116.782 144.684  0.5973 1.9080
ATOM    625  O   TYR A  83     102.186 116.304 144.496 -0.5679 1.6612
ATOM    626  CB  TYR A  83     100.033 116.037 142.520 -0.0152 1.9080
ATOM    627  CG  TYR A  83      98.828 116.141 141.613 -0.0011 1.9080
ATOM    628  CD1 TYR A  83      98.858 116.934 140.474 -0.1906 1.9080
ATOM    629  CD2 TYR A  83      97.665 115.436 141.890 -0.1906 1.9080
ATOM    630  CE1 TYR A  83      97.761 117.026 139.641 -0.2341 1.9080
ATOM    631  CE2 TYR A  83      96.565 115.522 141.062 -0.2341 1.9080
ATOM    632  CZ  TYR A  83      96.617 116.319 139.940  0.3226 1.9080
ATOM    633  OH  TYR A  83      95.521 116.409 139.113 -0.5579 1.7210
ATOM    634  H   TYR A  83     101.380 118.267 141.985  0.2719 0.6000
ATOM    635  HA  TYR A  83      99.299 117.469 143.856  0.0876 1.3870
ATOM    636  HB2 TYR A  83     100.852 115.999 141.946  0.0295 1.4870
ATOM    637  HB3 TYR A  83      99.955 115.187 143.043  0.0295 1.4870
ATOM    638  HD1 TYR A  83      99.690 117.449 140.253  0.1699 1.4590
ATOM    639  HD2 TYR A  83      97.626 114.855 142.704  0.1699 1.4590
ATOM    640  HE1 TYR A  83      97.797 117.604 138.821  0.1656 1.4590
ATOM    641  HE2 TYR A  83      95.731 115.008 141.276  0.1656 1.4590
ATOM    642  HH  TYR A  83      94.715 116.626 139.660  0.3992 0.0000
ATOM    643  N   PHE A  84     100.557 116.969 145.899 -0.4157 1.8240
ATOM    644  CA  PHE A  84     101.321 116.573 147.069 -0.0024 1.9080
ATOM    645  C   PHE A  84     101.451 115.052 147.137  0.5973 1.9080
ATOM    646  O   PHE A  84     100.553 114.322 146.710 -0.5679 1.6612
ATOM    647  CB  PHE A  84     100.674 117.085 148.350 -0.0343 1.9080
ATOM    648  CG  PHE A  84     101.354 118.290 148.925  0.0118 1.9080
ATOM    649  CD1 PHE A  84     101.590 119.408 148.151 -0.1256 1.9080
ATOM    650  CD2 PHE A  84     101.789 118.289 150.237 -0.1256 1.9080
ATOM    651  CE1 PHE A  84     102.225 120.509 148.679 -0.1704 1.9080
ATOM    652  CE2 PHE A  84     102.423 119.385 150.772 -0.1704 1.9080
ATOM    653  CZ  PHE A  84     102.642 120.497 149.992 -0.1072 1.9080
ATOM    654  H   PHE A  84      99.624 117.397 145.931  0.2719 0.6000
ATOM    655  HA  PHE A  84     102.251 116.936 146.954  0.0978 1.3870
ATOM    656  HB2 PHE A  84      99.739 117.331 148.142  0.0295 1.4870
ATOM    657  HB3 PHE A  84     100.714 116.360 149.022  0.0295 1.4870
ATOM    658  HD1 PHE A  84     101.296 119.422 147.196  0.1330 1.4590
ATOM    659  HD2 PHE A  84     101.637 117.474 150.805  0.1330 1.4590
ATOM    660  HE1 PHE A  84     102.383 121.321 148.099  0.1430 1.4590
ATOM    661  HE2 PHE A  84     102.728 119.369 151.741  0.1430 1.4590
ATOM    662  HZ  PHE A  84     103.104 121.301 150.375  0.1297 1.4590
ATOM    663  N   PRO A  85     102.562 114.552 147.670 -0.2548 1.8240
ATOM    664  CA  PRO A  85     102.746 113.104 147.771 -0.0266 1.9080
ATOM    665  C   PRO A  85     101.881 112.500 148.863  0.5896 1.9080
ATOM    666  O   PRO A  85     101.428 113.168 149.794 -0.5748 1.6612
ATOM    667  CB  PRO A  85     104.230 112.961 148.107 -0.0070 1.9080
ATOM    668  CG  PRO A  85     104.569 114.213 148.819  0.0189 1.9080
ATOM    669  CD  PRO A  85     103.720 115.289 148.204  0.0192 1.9080
ATOM    670  HA  PRO A  85     102.564 112.659 146.881  0.0641 1.3870
ATOM    671  HB2 PRO A  85     104.383 112.157 148.690  0.0253 1.4870
ATOM    672  HB3 PRO A  85     104.773 112.859 147.268  0.0253 1.4870
ATOM    673  HG2 PRO A  85     104.375 114.128 149.807  0.0213 1.4870
ATOM    674  HG3 PRO A  85     105.550 114.430 148.714  0.0213 1.4870
ATOM    675  HD2 PRO A  85     103.425 115.959 148.887  0.0391 1.3870
ATOM    676  HD3 PRO A  85     104.205 115.763 147.466  0.0391 1.3870
ATOM    677  N   ALA A  86     101.652 111.203 148.728 -0.4157 1.8240
ATOM    678  CA  ALA A  86     101.163 110.401 149.832  0.0337 1.9080
ATOM    679  C   ALA A  86     102.287 110.181 150.838  0.5973 1.9080
ATOM    680  O   ALA A  86     103.456 110.004 150.480 -0.5679 1.6612
ATOM    681  CB  ALA A  86     100.625 109.060 149.337 -0.1825 1.9080
ATOM    682  H   ALA A  86     101.850 110.820 147.782  0.2719 0.6000
ATOM    683  HA  ALA A  86     100.418 110.891 150.290  0.0823 1.3870
ATOM    684  HB1 ALA A  86     101.290 108.643 148.720  0.0603 1.4870
ATOM    685  HB2 ALA A  86     100.470 108.457 150.118  0.0603 1.4870
ATOM    686  HB3 ALA A  86      99.765 109.207 148.851  0.0603 1.4870
ATOM    687  N   ILE A  87     101.918 110.215 152.114 -0.4157 1.8240
ATOM    688  CA  ILE A  87     102.852 110.034 153.217 -0.0597 1.9080
ATOM    689  C   ILE A  87     102.413 108.793 153.975  0.5973 1.9080
ATOM    690  O   ILE A  87     101.316 108.767 154.544 -0.5679 1.6612
ATOM    691  CB  ILE A  87     102.902 111.253 154.147  0.1303 1.9080
ATOM    692  CG1 ILE A  87     102.936 112.549 153.334 -0.0430 1.9080
ATOM    693  CG2 ILE A  87     104.114 111.176 155.057 -0.3204 1.9080
ATOM    694  CD1 ILE A  87     101.609 113.270 153.281 -0.0660 1.9080
ATOM    695  H   ILE A  87     100.893 110.384 152.259  0.2719 0.6000
ATOM    696  HA  ILE A  87     103.731 109.823 152.809  0.0869 1.3870
ATOM    697  HB  ILE A  87     102.072 111.257 154.697  0.0187 1.4870
ATOM    698 HG12 ILE A  87     103.620 113.155 153.736  0.0236 1.4870
ATOM    699 HG13 ILE A  87     103.218 112.324 152.401  0.0236 1.4870
ATOM    700 HG21 ILE A  87     104.113 111.955 155.684  0.0882 1.4870
ATOM    701 HG22 ILE A  87     104.085 110.328 155.584  0.0882 1.4870
ATOM    702 HG23 ILE A  87     104.948 111.195 154.507  0.0882 1.4870
ATOM    703 HD11 ILE A  87     101.323 113.508 154.208  0.0186 1.4870
ATOM    704 HD12 ILE A  87     101.705 114.103 152.737  0.0186 1.4870
ATOM    705 HD13 ILE A  87     100.924 112.675 152.863  0.0186 1.4870
ATOM    706  N   THR A  88     103.256 107.766 153.980 -0.4157 1.8240
ATOM    707  CA  THR A  88     102.974 106.541 154.713 -0.0389 1.9080
ATOM    708  C   THR A  88     103.780 106.542 156.006  0.5973 1.9080
ATOM    709  O   THR A  88     105.016 106.570 155.974 -0.5679 1.6612
ATOM    710  CB  THR A  88     103.309 105.310 153.873  0.3654 1.9080
ATOM    711  OG1 THR A  88     102.855 105.504 152.529 -0.6761 1.7210
ATOM    712  CG2 THR A  88     102.641 104.075 154.452 -0.2438 1.9080
ATOM    713  H   THR A  88     104.123 107.913 153.422  0.2719 0.6000
ATOM    714  HA  THR A  88     102.002 106.523 154.947  0.1007 1.3870
ATOM    715  HB  THR A  88     104.324 105.188 153.849  0.0043 1.3870
ATOM    716 HG21 THR A  88     103.287 103.307 154.456  0.0642 1.4870
ATOM    717 HG22 THR A  88     102.344 104.257 155.393  0.0642 1.4870
ATOM    718 HG23 THR A  88     101.842 103.828 153.898  0.0642 1.4870
ATOM    719  HG1 THR A  88     103.540 106.015 151.998  0.4102 0.0000
ATOM    720  N   ILE A  89     103.079 106.531 157.132 -0.4157 1.8240
ATOM    721  CA  ILE A  89     103.689 106.414 158.448 -0.0597 1.9080
ATOM    722  C   ILE A  89     103.608 104.947 158.840  0.5973 1.9080
ATOM    723  O   ILE A  89     102.514 104.383 158.961 -0.5679 1.6612
ATOM    724  CB  ILE A  89     103.000 107.317 159.478  0.1303 1.9080
ATOM    725  CG1 ILE A  89     103.535 108.747 159.379 -0.0430 1.9080
ATOM    726  CG2 ILE A  89     103.208 106.783 160.888 -0.3204 1.9080
ATOM    727  CD1 ILE A  89     103.235 109.427 158.069 -0.0660 1.9080
ATOM    728  H   ILE A  89     102.042 106.614 156.992  0.2719 0.6000
ATOM    729  HA  ILE A  89     104.650 106.625 158.332  0.0869 1.3870
ATOM    730  HB  ILE A  89     102.027 107.338 159.270  0.0187 1.4870
ATOM    731 HG12 ILE A  89     103.138 109.283 160.125  0.0236 1.4870
ATOM    732 HG13 ILE A  89     104.528 108.716 159.508  0.0236 1.4870
ATOM    733 HG21 ILE A  89     102.721 107.362 161.539  0.0882 1.4870
ATOM    734 HG22 ILE A  89     102.857 105.850 160.946  0.0882 1.4870
ATOM    735 HG23 ILE A  89     104.183 106.786 161.105  0.0882 1.4870
ATOM    736 HD11 ILE A  89     102.245 109.474 157.935  0.0186 1.4870
ATOM    737 HD12 ILE A  89     103.613 110.353 158.078  0.0186 1.4870
ATOM    738 HD13 ILE A  89     103.647 108.907 157.320  0.0186 1.4870
ATOM    739  N   CYX A  90     104.768 104.330 159.024 -0.4157 1.8240
ATOM    740  CA  CYX A  90     104.890 102.923 159.338  0.0429 1.9080
ATOM    741  C   CYX A  90     105.592 102.734 160.677  0.5973 1.9080
ATOM    742  O   CYX A  90     106.428 103.555 161.065 -0.5679 1.6612
ATOM    743  CB  CYX A  90     105.685 102.185 158.254 -0.0790 1.9080
ATOM    744  SG  CYX A  90     104.724 101.701 156.811 -0.1081 2.0000
ATOM    745  H   CYX A  90     105.605 104.965 158.920  0.2719 0.6000
ATOM    746  HA  CYX A  90     103.967 102.529 159.414  0.0766 1.3870
ATOM    747  HB2 CYX A  90     106.427 102.786 157.956  0.0910 1.3870
ATOM    748  HB3 CYX A  90     106.074 101.361 158.669  0.0910 1.3870
ATOM    749  N   PRO A  91     105.273 101.675 161.413 -0.2548 1.8240
ATOM    750  CA  PRO A  91     106.040 101.376 162.623 -0.0266 1.9080
ATOM    751  C   PRO A  91     107.439 100.897 162.278  0.5896 1.9080
ATOM    752  O   PRO A  91     107.688 100.342 161.206 -0.5748 1.6612
ATOM    753  CB  PRO A  91     105.219 100.274 163.299 -0.0070 1.9080
ATOM    754  CG  PRO A  91     104.502  99.616 162.184  0.0189 1.9080
ATOM    755  CD  PRO A  91     104.186 100.704 161.203  0.0192 1.9080
ATOM    756  HA  PRO A  91     106.075 102.180 163.230  0.0641 1.3870
ATOM    757  HB2 PRO A  91     105.823  99.630 163.776  0.0253 1.4870
ATOM    758  HB3 PRO A  91     104.579 100.670 163.962  0.0253 1.4870
ATOM    759  HG2 PRO A  91     105.078  98.906 161.757  0.0213 1.4870
ATOM    760  HG3 PRO A  91     103.656  99.175 162.514  0.0213 1.4870
ATOM    761  HD2 PRO A  91     104.196 100.366 160.261  0.0391 1.3870
ATOM    762  HD3 PRO A  91     103.298 101.126 161.393  0.0391 1.3870
ATOM    763  N   PHE A  92     108.362 101.125 163.205 -0.4157 1.8240
ATOM    764  CA  PHE A  92     109.736 100.697 163.019 -0.0024 1.9080
ATOM    765  C   PHE A  92     109.830  99.179 163.192  0.5973 1.9080
ATOM    766  O   PHE A  92     108.833  98.494 163.432 -0.5679 1.6612
ATOM    767  CB  PHE A  92     110.646 101.438 164.002 -0.0343 1.9080
ATOM    768  CG  PHE A  92     112.106 101.396 163.644  0.0118 1.9080
ATOM    769  CD1 PHE A  92     112.537 101.760 162.381 -0.1256 1.9080
ATOM    770  CD2 PHE A  92     113.047 101.003 164.579 -0.1256 1.9080
ATOM    771  CE1 PHE A  92     113.878 101.723 162.054 -0.1704 1.9080
ATOM    772  CE2 PHE A  92     114.389 100.965 164.259 -0.1704 1.9080
ATOM    773  CZ  PHE A  92     114.805 101.325 162.995 -0.1072 1.9080
ATOM    774  H   PHE A  92     108.021 101.622 164.049  0.2719 0.6000
ATOM    775  HA  PHE A  92     109.983 100.891 162.068  0.0978 1.3870
ATOM    776  HB2 PHE A  92     110.363 102.387 164.020  0.0295 1.4870
ATOM    777  HB3 PHE A  92     110.537 101.016 164.891  0.0295 1.4870
ATOM    778  HD1 PHE A  92     111.874 102.055 161.696  0.1330 1.4590
ATOM    779  HD2 PHE A  92     112.749 100.743 165.501  0.1330 1.4590
ATOM    780  HE1 PHE A  92     114.172 101.987 161.125  0.1430 1.4590
ATOM    781  HE2 PHE A  92     115.064 100.670 164.958  0.1430 1.4590
ATOM    782  HZ  PHE A  92     115.778 101.300 162.756  0.1297 1.4590
ATOM    783  N   LEU A  93     111.048  98.653 163.055 -0.4157 1.8240
ATOM    784  CA  LEU A  93     111.307  97.220 163.141 -0.0518 1.9080
ATOM    785  C   LEU A  93     110.504  96.560 164.256  0.5973 1.9080
ATOM    786  O   LEU A  93     110.393  97.108 165.356 -0.5679 1.6612
ATOM    787  CB  LEU A  93     112.799  96.961 163.367 -0.1102 1.9080
ATOM    788  CG  LEU A  93     113.790  97.728 162.489  0.3531 1.9080
ATOM    789  CD1 LEU A  93     115.184  97.147 162.646 -0.4121 1.9080
ATOM    790  CD2 LEU A  93     113.367  97.710 161.030 -0.4121 1.9080
ATOM    791  H   LEU A  93     111.801  99.359 162.880  0.2719 0.6000
ATOM    792  HA  LEU A  93     111.043  96.793 162.264  0.0922 1.3870
ATOM    793  HB2 LEU A  93     113.007  97.191 164.320  0.0457 1.4870
ATOM    794  HB3 LEU A  93     112.965  95.985 163.220  0.0457 1.4870
ATOM    795  HG  LEU A  93     113.795  98.686 162.767 -0.0361 1.4870
ATOM    796 HD11 LEU A  93     115.180  96.185 162.371  0.1000 1.4870
ATOM    797 HD12 LEU A  93     115.826  97.654 162.069  0.1000 1.4870
ATOM    798 HD13 LEU A  93     115.472  97.217 163.602  0.1000 1.4870
ATOM    799 HD21 LEU A  93     112.466  98.136 160.936  0.1000 1.4870
ATOM    800 HD22 LEU A  93     114.032  98.218 160.481  0.1000 1.4870
ATOM    801 HD23 LEU A  93     113.322  96.764 160.705  0.1000 1.4870
ATOM    802  N   LEU A  94     109.940  95.384 163.979 -0.4157 1.8240
ATOM    803  CA  LEU A  94     109.185  94.651 164.988 -0.0518 1.9080
ATOM    804  C   LEU A  94     110.022  94.295 166.206  0.5973 1.9080
ATOM    805  O   LEU A  94     109.457  94.107 167.288 -0.5679 1.6612
ATOM    806  CB  LEU A  94     108.602  93.372 164.385 -0.1102 1.9080
ATOM    807  CG  LEU A  94     107.308  93.496 163.583  0.3531 1.9080
ATOM    808  CD1 LEU A  94     107.018  92.197 162.854 -0.4121 1.9080
ATOM    809  CD2 LEU A  94     106.152  93.867 164.491 -0.4121 1.9080
ATOM    810  H   LEU A  94     110.083  95.049 163.010  0.2719 0.6000
ATOM    811  HA  LEU A  94     108.410  95.231 165.292  0.0922 1.3870
ATOM    812  HB2 LEU A  94     109.294  92.980 163.774  0.0457 1.4870
ATOM    813  HB3 LEU A  94     108.427  92.733 165.136  0.0457 1.4870
ATOM    814  HG  LEU A  94     107.407  94.236 162.920 -0.0361 1.4870
ATOM    815 HD11 LEU A  94     106.921  91.453 163.517  0.1000 1.4870
ATOM    816 HD12 LEU A  94     106.169  92.287 162.331  0.1000 1.4870
ATOM    817 HD13 LEU A  94     107.771  91.987 162.229  0.1000 1.4870
ATOM    818 HD21 LEU A  94     106.341  94.744 164.937  0.1000 1.4870
ATOM    819 HD22 LEU A  94     105.311  93.945 163.952  0.1000 1.4870
ATOM    820 HD23 LEU A  94     106.032  93.160 165.190  0.1000 1.4870
ATOM    821  N   ASN A  95     111.319  94.570 166.229 -0.4157 1.8240
ATOM    822  CA  ASN A  95     112.080  94.374 167.487  0.0143 1.9080
ATOM    823  C   ASN A  95     112.017  95.587 168.372  0.5973 1.9080
ATOM    824  O   ASN A  95     112.499  95.550 169.493 -0.5679 1.6612
ATOM    825  CB  ASN A  95     113.547  93.951 167.340 -0.2041 1.9080
ATOM    826  CG  ASN A  95     114.255  94.551 166.152  0.7130 1.9080
ATOM    827  H   ASN A  95     111.732  94.908 165.363  0.2719 0.6000
ATOM    828  HA  ASN A  95     111.630  93.612 167.973  0.1048 1.3870
ATOM    829  HB2 ASN A  95     114.033  94.222 168.176  0.0797 1.4870
ATOM    830  HB3 ASN A  95     113.574  92.950 167.261  0.0797 1.4870
ATOM    831  OD1 ASN A  95     113.883  94.334 165.009 -0.5931 1.6612
ATOM    832  ND2 ASN A  95     115.345  95.242 166.423 -0.9191 1.8240
ATOM    833 HD22 ASN A  95     115.669  95.345 167.364  0.4196 0.6000
ATOM    834 HD21 ASN A  95     115.865  95.675 165.677  0.4196 0.6000
ATOM    835  N   TRP A  96     111.500  96.687 167.853 -0.4157 1.8240
ATOM    836  CA  TRP A  96     111.487  97.936 168.588 -0.0275 1.9080
ATOM    837  C   TRP A  96     110.088  98.418 168.878  0.5973 1.9080
ATOM    838  O   TRP A  96     109.929  99.525 169.373 -0.5679 1.6612
ATOM    839  CB  TRP A  96     112.112  99.028 167.733 -0.0050 1.9080
ATOM    840  CG  TRP A  96     113.577  99.005 167.528 -0.1415 1.9080
ATOM    841  CD1 TRP A  96     114.311  98.018 166.960 -0.1638 1.9080
ATOM    842  CD2 TRP A  96     114.491 100.060 167.830  0.1243 1.9080
ATOM    843  NE1 TRP A  96     115.635  98.375 166.917 -0.3418 1.8240
ATOM    844  CE2 TRP A  96     115.767  99.629 167.447  0.1380 1.9080
ATOM    845  CE3 TRP A  96     114.351 101.324 168.405 -0.2387 1.9080
ATOM    846  CZ2 TRP A  96     116.897 100.413 167.621 -0.2601 1.9080
ATOM    847  CZ3 TRP A  96     115.470 102.098 168.573 -0.1972 1.9080
ATOM    848  CH2 TRP A  96     116.725 101.644 168.184 -0.1134 1.9080
ATOM    849  H   TRP A  96     111.113  96.580 166.894  0.2719 0.6000
ATOM    850  HA  TRP A  96     111.948  97.774 169.477  0.1123 1.3870
ATOM    851  HB2 TRP A  96     111.681  99.001 166.814  0.0339 1.4870
ATOM    852  HB3 TRP A  96     111.881  99.928 168.144  0.0339 1.4870
ATOM    853  HD1 TRP A  96     113.946  97.149 166.618  0.2062 1.4090
ATOM    854  HE1 TRP A  96     116.379  97.814 166.559  0.3412 0.6000
ATOM    855  HE3 TRP A  96     113.453 101.659 168.688  0.1700 1.4590
ATOM    856  HZ2 TRP A  96     117.801 100.074 167.339  0.1572 1.4590
ATOM    857  HZ3 TRP A  96     115.379 103.006 168.984  0.1447 1.4590
ATOM    858  HH2 TRP A  96     117.520 102.242 168.323  0.1417 1.4590
ATOM    859  N   ASN A  97     109.068  97.624 168.590 -0.4157 1.8240
ATOM    860  CA  ASN A  97     107.711  98.089 168.768  0.0143 1.9080
ATOM    861  C   ASN A  97     107.486  98.135 170.237  0.5973 1.9080
ATOM    862  O   ASN A  97     107.873  97.217 170.939 -0.5679 1.6612
ATOM    863  CB  ASN A  97     106.703  97.167 168.115 -0.2041 1.9080
ATOM    864  CG  ASN A  97     105.544  97.909 167.532  0.7130 1.9080
ATOM    865  OD1 ASN A  97     105.538  98.223 166.348 -0.5931 1.6612
ATOM    866  ND2 ASN A  97     104.544  98.183 168.357 -0.9191 1.8240
ATOM    867  H   ASN A  97     109.321  96.686 168.243  0.2719 0.6000
ATOM    868  HA  ASN A  97     107.672  99.020 168.424  0.1048 1.3870
ATOM    869  HB2 ASN A  97     107.163  96.660 167.387  0.0797 1.4870
ATOM    870  HB3 ASN A  97     106.365  96.528 168.806  0.0797 1.4870
ATOM    871 HD22 ASN A  97     104.591  97.902 169.316  0.4196 0.6000
ATOM    872 HD21 ASN A  97     103.737  98.673 168.023  0.4196 0.6000
ATOM    873  O   PRO A  98     105.593  98.271 173.927 -0.5748 1.6612
ATOM    874  N   PRO A  98     106.876  99.218 170.725 -0.2548 1.8240
ATOM    875  CA  PRO A  98     106.717  99.354 172.160 -0.0266 1.9080
ATOM    876  C   PRO A  98     105.742  98.339 172.716  0.5896 1.9080
ATOM    877  CB  PRO A  98     106.196 100.761 172.302 -0.0070 1.9080
ATOM    878  CG  PRO A  98     106.658 101.481 171.088  0.0189 1.9080
ATOM    879  CD  PRO A  98     106.559 100.460 170.011  0.0192 1.9080
ATOM    880  HA  PRO A  98     107.612  99.286 172.630  0.0641 1.3870
ATOM    881  HB2 PRO A  98     105.187 100.770 172.361  0.0253 1.4870
ATOM    882  HB3 PRO A  98     106.557 101.200 173.138  0.0253 1.4870
ATOM    883  HG2 PRO A  98     106.068 102.268 170.898  0.0213 1.4870
ATOM    884  HG3 PRO A  98     107.601 101.797 171.204  0.0213 1.4870
ATOM    885  HD2 PRO A  98     105.639 100.416 169.623  0.0391 1.3870
ATOM    886  HD3 PRO A  98     107.222 100.623 169.280  0.0391 1.3870
ATOM    887  O   PHE A  99     104.551  94.570 173.621 -0.5679 1.6612
ATOM    888  N   PHE A  99     105.101  97.552 171.865 -0.4157 1.8240
ATOM    889  CA  PHE A  99     104.179  96.503 172.293 -0.0024 1.9080
ATOM    890  C   PHE A  99     104.990  95.325 172.767  0.5973 1.9080
ATOM    891  CB  PHE A  99     103.326  96.106 171.096 -0.0343 1.9080
ATOM    892  CG  PHE A  99     102.559  94.830 171.269  0.0118 1.9080
ATOM    893  CD2 PHE A  99     102.912  93.701 170.558 -0.1256 1.9080
ATOM    894  CD1 PHE A  99     101.470  94.769 172.113 -0.1256 1.9080
ATOM    895  CE2 PHE A  99     102.208  92.526 170.702 -0.1704 1.9080
ATOM    896  CE1 PHE A  99     100.758  93.597 172.261 -0.1704 1.9080
ATOM    897  CZ  PHE A  99     101.128  92.475 171.554 -0.1072 1.9080
ATOM    898  H   PHE A  99     105.310  97.744 170.857  0.2719 0.6000
ATOM    899  HA  PHE A  99     103.683  96.859 173.083  0.0978 1.3870
ATOM    900  HB2 PHE A  99     102.672  96.836 170.932  0.0295 1.4870
ATOM    901  HB3 PHE A  99     103.930  95.997 170.315  0.0295 1.4870
ATOM    902  HD1 PHE A  99     101.189  95.580 172.624  0.1330 1.4590
ATOM    903  HD2 PHE A  99     103.692  93.738 169.927  0.1330 1.4590
ATOM    904  HE1 PHE A  99      99.968  93.570 172.890  0.1430 1.4590
ATOM    905  HE2 PHE A  99     102.491  91.702 170.179  0.1430 1.4590
ATOM    906  HZ  PHE A  99     100.609  91.623 171.662  0.1297 1.4590
ATOM    907  O   PHE A 100     108.311  94.401 174.767 -0.5679 1.6612
ATOM    908  N   PHE A 100     106.223  95.232 172.292 -0.4157 1.8240
ATOM    909  CA  PHE A 100     107.125  94.189 172.720 -0.0024 1.9080
ATOM    910  C   PHE A 100     108.136  94.839 173.637  0.5973 1.9080
ATOM    911  CB  PHE A 100     107.881  93.663 171.521 -0.0343 1.9080
ATOM    912  CG  PHE A 100     107.036  92.912 170.538  0.0118 1.9080
ATOM    913  CD1 PHE A 100     106.405  91.737 170.898 -0.1256 1.9080
ATOM    914  CD2 PHE A 100     106.928  93.352 169.232 -0.1256 1.9080
ATOM    915  CE1 PHE A 100     105.652  91.036 169.980 -0.1704 1.9080
ATOM    916  CE2 PHE A 100     106.183  92.656 168.310 -0.1704 1.9080
ATOM    917  CZ  PHE A 100     105.542  91.498 168.685 -0.1072 1.9080
ATOM    918  H   PHE A 100     106.476  95.965 171.596  0.2719 0.6000
ATOM    919  HA  PHE A 100     106.600  93.552 173.273  0.0978 1.3870
ATOM    920  HB2 PHE A 100     108.285  94.436 171.046  0.0295 1.4870
ATOM    921  HB3 PHE A 100     108.588  93.046 171.847  0.0295 1.4870
ATOM    922  HD1 PHE A 100     106.492  91.391 171.829  0.1330 1.4590
ATOM    923  HD2 PHE A 100     107.402  94.194 168.956  0.1330 1.4590
ATOM    924  HE1 PHE A 100     105.186  90.186 170.261  0.1430 1.4590
ATOM    925  HE2 PHE A 100     106.110  92.999 167.357  0.1430 1.4590
ATOM    926  HZ  PHE A 100     104.992  90.985 168.020  0.1297 1.4590
ATOM    927  O   THR A 101     110.210  96.451 176.323 -0.5679 1.6612
ATOM    928  N   THR A 101     108.853  95.844 173.167 -0.4157 1.8240
ATOM    929  CA  THR A 101     109.925  96.407 173.970 -0.0389 1.9080
ATOM    930  C   THR A 101     109.511  96.775 175.366  0.5973 1.9080
ATOM    931  CB  THR A 101     110.559  97.619 173.293  0.3654 1.9080
ATOM    932  OG1 THR A 101     111.261  97.197 172.119 -0.6761 1.7210
ATOM    933  CG2 THR A 101     111.545  98.292 174.233 -0.2438 1.9080
ATOM    934  H   THR A 101     108.598  96.176 172.228  0.2719 0.6000
ATOM    935  HA  THR A 101     110.675  95.715 174.025  0.1007 1.3870
ATOM    936  HB  THR A 101     109.822  98.265 173.005  0.0043 1.3870
ATOM    937 HG21 THR A 101     112.375  97.734 174.313  0.0642 1.4870
ATOM    938 HG22 THR A 101     111.792  99.197 173.878  0.0642 1.4870
ATOM    939 HG23 THR A 101     111.133  98.398 175.141  0.0642 1.4870
ATOM    940  HG1 THR A 101     110.967  97.736 171.322  0.4102 0.0000
ATOM    941  O   GLU A 102     108.150  97.004 179.004 -0.5819 1.6612
ATOM    942  N   GLU A 102     108.382  97.443 175.510 -0.5163 1.8240
ATOM    943  CA  GLU A 102     107.989  97.929 176.822  0.0397 1.9080
ATOM    944  C   GLU A 102     107.723  96.870 177.861  0.5366 1.9080
ATOM    945  CB  GLU A 102     106.763  98.818 176.703  0.0560 1.9080
ATOM    946  CG  GLU A 102     106.148  99.233 178.025  0.0136 1.9080
ATOM    947  CD  GLU A 102     104.694  99.618 177.874  0.8054 1.9080
ATOM    948  OE1 GLU A 102     104.097  99.267 176.834 -0.8188 1.6612
ATOM    949  OE2 GLU A 102     104.146 100.259 178.793 -0.8188 1.6612
ATOM    950  H   GLU A 102     107.831  97.583 174.653  0.2936 0.6000
ATOM    951  HA  GLU A 102     108.715  98.572 177.171  0.1105 1.3870
ATOM    952  HB2 GLU A 102     107.032  99.643 176.228 -0.0173 1.4870
ATOM    953  HB3 GLU A 102     106.075  98.320 176.198 -0.0173 1.4870
ATOM    954  HG2 GLU A 102     106.193  98.471 178.639 -0.0425 1.4870
ATOM    955  HG3 GLU A 102     106.631 100.018 178.359 -0.0425 1.4870
ATOM    956  N   SER A 103     107.036  95.814 177.480 -0.4157 1.8240
ATOM    957  CA  SER A 103     106.676  94.817 178.461 -0.0249 1.9080
ATOM    958  C   SER A 103     107.897  94.166 179.061  0.5973 1.9080
ATOM    959  O   SER A 103     108.104  94.236 180.266 -0.5679 1.6612
ATOM    960  CB  SER A 103     105.766  93.768 177.829  0.2117 1.9080
ATOM    961  OG  SER A 103     106.284  93.300 176.599 -0.6546 1.7210
ATOM    962  H   SER A 103     106.795  95.767 176.484  0.2719 0.6000
ATOM    963  HA  SER A 103     106.168  95.276 179.206  0.0843 1.3870
ATOM    964  HB2 SER A 103     105.677  92.998 178.458  0.0352 1.3870
ATOM    965  HB3 SER A 103     104.868  94.176 177.669  0.0352 1.3870
ATOM    966  HG  SER A 103     105.770  93.705 175.844  0.4275 0.0000
ATOM    967  N   ILE A 104     108.709  93.534 178.236 -0.4157 1.8240
ATOM    968  CA  ILE A 104     109.888  92.834 178.708 -0.0597 1.9080
ATOM    969  C   ILE A 104     110.968  93.728 179.287  0.5973 1.9080
ATOM    970  O   ILE A 104     110.881  94.944 179.219 -0.5679 1.6612
ATOM    971  CB  ILE A 104     110.463  91.935 177.614  0.1303 1.9080
ATOM    972  CG1 ILE A 104     111.210  92.747 176.570 -0.0430 1.9080
ATOM    973  CG2 ILE A 104     109.347  91.149 176.945 -0.3204 1.9080
ATOM    974  CD1 ILE A 104     111.854  91.857 175.542 -0.0660 1.9080
ATOM    975  H   ILE A 104     108.435  93.580 177.231  0.2719 0.6000
ATOM    976  HA  ILE A 104     109.575  92.229 179.467  0.0869 1.3870
ATOM    977  HB  ILE A 104     111.112  91.305 178.040  0.0187 1.4870
ATOM    978 HG12 ILE A 104     110.570  93.355 176.121  0.0236 1.4870
ATOM    979 HG13 ILE A 104     111.915  93.275 177.026  0.0236 1.4870
ATOM    980 HG21 ILE A 104     109.735  90.533 176.261  0.0882 1.4870
ATOM    981 HG22 ILE A 104     108.856  90.615 177.632  0.0882 1.4870
ATOM    982 HG23 ILE A 104     108.713  91.780 176.500  0.0882 1.4870
ATOM    983 HD11 ILE A 104     111.151  91.316 175.079  0.0186 1.4870
ATOM    984 HD12 ILE A 104     112.338  92.417 174.869  0.0186 1.4870
ATOM    985 HD13 ILE A 104     112.504  91.243 175.990  0.0186 1.4870
ATOM    986  N   SER A 105     112.003  93.128 179.850 -0.4157 1.8240
ATOM    987  CA  SER A 105     113.045  93.904 180.511 -0.0249 1.9080
ATOM    988  C   SER A 105     114.157  94.414 179.608  0.5973 1.9080
ATOM    989  O   SER A 105     114.454  95.606 179.614 -0.5679 1.6612
ATOM    990  CB  SER A 105     113.654  93.052 181.612  0.2117 1.9080
ATOM    991  OG  SER A 105     113.527  91.675 181.305 -0.6546 1.7210
ATOM    992  H   SER A 105     112.010  92.097 179.784  0.2719 0.6000
ATOM    993  HA  SER A 105     112.598  94.719 180.944  0.0843 1.3870
ATOM    994  HB2 SER A 105     114.619  93.275 181.700  0.0352 1.3870
ATOM    995  HB3 SER A 105     113.178  93.237 182.466  0.0352 1.3870
ATOM    996  HG  SER A 105     113.417  91.562 180.318  0.4275 0.0000
ATOM    997  N   PHE A 106     114.783  93.523 178.849 -0.4157 1.8240
ATOM    998  CA  PHE A 106     115.895  93.910 177.987 -0.0024 1.9080
ATOM    999  C   PHE A 106     115.419  94.604 176.724  0.5973 1.9080
ATOM   1000  O   PHE A 106     114.225  94.788 176.527 -0.5679 1.6612
ATOM   1001  CB  PHE A 106     116.689  92.673 177.602 -0.0343 1.9080
ATOM   1002  CG  PHE A 106     115.850  91.582 177.009  0.0118 1.9080
ATOM   1003  CD1 PHE A 106     115.224  90.652 177.821 -0.1256 1.9080
ATOM   1004  CD2 PHE A 106     115.684  91.487 175.641 -0.1256 1.9080
ATOM   1005  CE1 PHE A 106     114.447  89.652 177.279 -0.1704 1.9080
ATOM   1006  CE2 PHE A 106     114.911  90.488 175.093 -0.1704 1.9080
ATOM   1007  CZ  PHE A 106     114.292  89.567 175.914 -0.1072 1.9080
ATOM   1008  H   PHE A 106     114.423  92.554 178.920  0.2719 0.6000
ATOM   1009  HA  PHE A 106     116.444  94.583 178.503  0.0978 1.3870
ATOM   1010  HB2 PHE A 106     117.364  92.939 176.929  0.0295 1.4870
ATOM   1011  HB3 PHE A 106     117.118  92.318 178.420  0.0295 1.4870
ATOM   1012  HD1 PHE A 106     115.335  90.706 178.812  0.1330 1.4590
ATOM   1013  HD2 PHE A 106     116.132  92.155 175.041  0.1330 1.4590
ATOM   1014  HE1 PHE A 106     113.996  88.985 177.889  0.1430 1.4590
ATOM   1015  HE2 PHE A 106     114.800  90.431 174.085  0.1430 1.4590
ATOM   1016  HZ  PHE A 106     113.730  88.837 175.519  0.1297 1.4590
ATOM   1017  N   PHE A 107     116.350  94.999 175.866 -0.4157 1.8240
ATOM   1018  CA  PHE A 107     115.946  95.584 174.602 -0.0024 1.9080
ATOM   1019  C   PHE A 107     115.832  94.412 173.667  0.5973 1.9080
ATOM   1020  O   PHE A 107     116.842  93.824 173.306 -0.5679 1.6612
ATOM   1021  CB  PHE A 107     116.953  96.593 174.084 -0.0343 1.9080
ATOM   1022  CG  PHE A 107     116.726  96.982 172.656  0.0118 1.9080
ATOM   1023  CD2 PHE A 107     117.619  96.597 171.668 -0.1256 1.9080
ATOM   1024  CD1 PHE A 107     115.612  97.723 172.298 -0.1256 1.9080
ATOM   1025  CE2 PHE A 107     117.406  96.949 170.353 -0.1704 1.9080
ATOM   1026  CE1 PHE A 107     115.393  98.081 170.984 -0.1704 1.9080
ATOM   1027  CZ  PHE A 107     116.292  97.690 170.013 -0.1072 1.9080
ATOM   1028  H   PHE A 107     117.320  94.861 176.162  0.2719 0.6000
ATOM   1029  HA  PHE A 107     115.038  95.948 174.727  0.0978 1.3870
ATOM   1030  HB2 PHE A 107     116.883  97.409 174.638  0.0295 1.4870
ATOM   1031  HB3 PHE A 107     117.854  96.190 174.151  0.0295 1.4870
ATOM   1032  HD1 PHE A 107     114.958  98.004 172.999  0.1330 1.4590
ATOM   1033  HD2 PHE A 107     118.426  96.058 171.916  0.1330 1.4590
ATOM   1034  HE1 PHE A 107     114.580  98.623 170.742  0.1430 1.4590
ATOM   1035  HE2 PHE A 107     118.068  96.661 169.640  0.1430 1.4590
ATOM   1036  HZ  PHE A 107     116.132  97.948 169.055  0.1297 1.4590
ATOM   1037  O   PRO A 108     115.583  93.911 170.693 -0.5748 1.6612
ATOM   1038  N   PRO A 108     114.598  94.055 173.274 -0.2548 1.8240
ATOM   1039  CA  PRO A 108     114.480  92.848 172.478 -0.0266 1.9080
ATOM   1040  C   PRO A 108     115.352  92.860 171.268  0.5896 1.9080
ATOM   1041  CB  PRO A 108     113.010  92.858 172.082 -0.0070 1.9080
ATOM   1042  CG  PRO A 108     112.329  93.623 173.151  0.0189 1.9080
ATOM   1043  CD  PRO A 108     113.300  94.716 173.468  0.0192 1.9080
ATOM   1044  HA  PRO A 108     114.662  92.025 173.055  0.0641 1.3870
ATOM   1045  HB2 PRO A 108     112.887  93.300 171.184  0.0253 1.4870
ATOM   1046  HB3 PRO A 108     112.652  91.919 172.022  0.0253 1.4870
ATOM   1047  HG2 PRO A 108     111.461  93.998 172.825  0.0213 1.4870
ATOM   1048  HG3 PRO A 108     112.164  93.047 173.951  0.0213 1.4870
ATOM   1049  HD2 PRO A 108     113.203  95.488 172.843  0.0391 1.3870
ATOM   1050  HD3 PRO A 108     113.205  95.033 174.411  0.0391 1.3870
ATOM   1051  N   GLU A 109     115.829  91.685 170.884 -0.5163 1.8240
ATOM   1052  CA  GLU A 109     116.267  91.443 169.527  0.0397 1.9080
ATOM   1053  C   GLU A 109     115.236  90.650 168.733  0.5366 1.9080
ATOM   1054  O   GLU A 109     114.277  90.201 169.305 -0.5819 1.6612
ATOM   1055  CB  GLU A 109     117.645  90.812 169.489  0.0560 1.9080
ATOM   1056  CG  GLU A 109     118.772  91.803 169.712  0.0136 1.9080
ATOM   1057  CD  GLU A 109     118.628  93.058 168.870  0.8054 1.9080
ATOM   1058  OE1 GLU A 109     118.123  92.965 167.733 -0.8188 1.6612
ATOM   1059  OE2 GLU A 109     119.029  94.139 169.344 -0.8188 1.6612
ATOM   1060  H   GLU A 109     115.859  90.963 171.637  0.2936 0.6000
ATOM   1061  HA  GLU A 109     116.441  92.324 169.059  0.1105 1.3870
ATOM   1062  HB2 GLU A 109     117.693  90.142 170.208 -0.0173 1.4870
ATOM   1063  HB3 GLU A 109     117.773  90.412 168.600 -0.0173 1.4870
ATOM   1064  HG2 GLU A 109     118.761  92.077 170.656 -0.0425 1.4870
ATOM   1065  HG3 GLU A 109     119.619  91.373 169.459 -0.0425 1.4870
ATOM   1066  N   MET A 110     115.432  90.443 167.447 -0.4157 1.8240
ATOM   1067  CA  MET A 110     114.442  89.820 166.574 -0.0237 1.9080
ATOM   1068  C   MET A 110     114.162  88.382 166.995  0.5973 1.9080
ATOM   1069  O   MET A 110     113.008  87.940 166.987 -0.5679 1.6612
ATOM   1070  CB  MET A 110     114.901  89.879 165.114  0.0342 1.9080
ATOM   1071  CG  MET A 110     113.778  89.702 164.075  0.0018 1.9080
ATOM   1072  SD  MET A 110     112.202  90.461 164.520 -0.2737 2.0000
ATOM   1073  CE  MET A 110     112.257  91.966 163.556 -0.0536 1.9080
ATOM   1074  H   MET A 110     116.369  90.766 167.094  0.2719 0.6000
ATOM   1075  HA  MET A 110     113.583  90.340 166.653  0.0880 1.3870
ATOM   1076  HB2 MET A 110     115.344  90.770 164.942  0.0241 1.4870
ATOM   1077  HB3 MET A 110     115.588  89.156 164.954  0.0241 1.4870
ATOM   1078  HG2 MET A 110     114.124  90.073 163.173  0.0440 1.3870
ATOM   1079  HG3 MET A 110     113.664  88.688 163.905  0.0440 1.3870
ATOM   1080  HE1 MET A 110     112.609  92.715 164.120  0.0684 1.3870
ATOM   1081  HE2 MET A 110     112.857  91.838 162.765  0.0684 1.3870
ATOM   1082  HE3 MET A 110     111.336  92.197 163.238  0.0684 1.3870
ATOM   1083  N   ASN A 111     115.201  87.632 167.366 -0.4157 1.8240
ATOM   1084  CA  ASN A 111     114.983  86.268 167.839  0.0143 1.9080
ATOM   1085  C   ASN A 111     114.197  86.249 169.144  0.5973 1.9080
ATOM   1086  O   ASN A 111     113.360  85.363 169.347 -0.5679 1.6612
ATOM   1087  CB  ASN A 111     116.320  85.549 168.014 -0.2041 1.9080
ATOM   1088  CG  ASN A 111     116.775  84.859 166.745  0.7130 1.9080
ATOM   1089  H   ASN A 111     116.121  88.079 167.292  0.2719 0.6000
ATOM   1090  HA  ASN A 111     114.418  85.800 167.147  0.1048 1.3870
ATOM   1091  HB2 ASN A 111     117.007  86.221 168.275  0.0797 1.4870
ATOM   1092  HB3 ASN A 111     116.218  84.865 168.730  0.0797 1.4870
ATOM   1093  OD1 ASN A 111     116.321  85.186 165.651 -0.5931 1.6612
ATOM   1094  ND2 ASN A 111     117.675  83.893 166.888 -0.9191 1.8240
ATOM   1095 HD22 ASN A 111     118.010  83.653 167.801  0.4196 0.6000
ATOM   1096 HD21 ASN A 111     118.018  83.404 166.087  0.4196 0.6000
ATOM   1097  N   ASP A 112     114.452  87.205 170.038 -0.5163 1.8240
ATOM   1098  CA  ASP A 112     113.649  87.303 171.252  0.0381 1.9080
ATOM   1099  C   ASP A 112     112.192  87.590 170.917  0.5366 1.9080
ATOM   1100  O   ASP A 112     111.283  87.055 171.560 -0.5819 1.6612
ATOM   1101  CB  ASP A 112     114.213  88.387 172.169 -0.0303 1.9080
ATOM   1102  CG  ASP A 112     115.572  88.022 172.734  0.7994 1.9080
ATOM   1103  OD1 ASP A 112     115.768  86.844 173.099 -0.8014 1.6612
ATOM   1104  OD2 ASP A 112     116.443  88.914 172.814 -0.8014 1.6612
ATOM   1105  H   ASP A 112     115.228  87.835 169.804  0.2936 0.6000
ATOM   1106  HA  ASP A 112     113.677  86.403 171.701  0.0880 1.3870
ATOM   1107  HB2 ASP A 112     114.301  89.223 171.640 -0.0122 1.4870
ATOM   1108  HB3 ASP A 112     113.578  88.516 172.921 -0.0122 1.4870
ATOM   1109  N   ILE A 113     111.952  88.432 169.913 -0.4157 1.8240
ATOM   1110  CA  ILE A 113     110.584  88.709 169.487 -0.0597 1.9080
ATOM   1111  C   ILE A 113     109.934  87.448 168.932  0.5973 1.9080
ATOM   1112  O   ILE A 113     108.753  87.185 169.181 -0.5679 1.6612
ATOM   1113  CB  ILE A 113     110.570  89.853 168.458  0.1303 1.9080
ATOM   1114  CG1 ILE A 113     111.086  91.148 169.092 -0.0430 1.9080
ATOM   1115  CG2 ILE A 113     109.172  90.042 167.892 -0.3204 1.9080
ATOM   1116  CD1 ILE A 113     110.156  91.756 170.124 -0.0660 1.9080
ATOM   1117  H   ILE A 113     112.787  88.853 169.481  0.2719 0.6000
ATOM   1118  HA  ILE A 113     110.075  88.954 170.316  0.0869 1.3870
ATOM   1119  HB  ILE A 113     111.185  89.607 167.717  0.0187 1.4870
ATOM   1120 HG12 ILE A 113     111.969  90.958 169.524  0.0236 1.4870
ATOM   1121 HG13 ILE A 113     111.232  91.817 168.360  0.0236 1.4870
ATOM   1122 HG21 ILE A 113     109.188  90.755 167.193  0.0882 1.4870
ATOM   1123 HG22 ILE A 113     108.857  89.186 167.485  0.0882 1.4870
ATOM   1124 HG23 ILE A 113     108.548  90.310 168.625  0.0882 1.4870
ATOM   1125 HD11 ILE A 113     110.015  91.103 170.866  0.0186 1.4870
ATOM   1126 HD12 ILE A 113     110.566  92.592 170.485  0.0186 1.4870
ATOM   1127 HD13 ILE A 113     109.281  91.970 169.694  0.0186 1.4870
ATOM   1128  N   PHE A 114     110.685  86.660 168.158 -0.4157 1.8240
ATOM   1129  CA  PHE A 114     110.139  85.410 167.639 -0.0024 1.9080
ATOM   1130  C   PHE A 114     109.796  84.451 168.772  0.5973 1.9080
ATOM   1131  O   PHE A 114     108.757  83.783 168.734 -0.5679 1.6612
ATOM   1132  CB  PHE A 114     111.129  84.760 166.673 -0.0343 1.9080
ATOM   1133  CG  PHE A 114     111.296  85.499 165.372  0.0118 1.9080
ATOM   1134  CD1 PHE A 114     110.225  86.139 164.771 -0.1256 1.9080
ATOM   1135  CD2 PHE A 114     112.528  85.540 164.743 -0.1256 1.9080
ATOM   1136  CE1 PHE A 114     110.383  86.813 163.577 -0.1704 1.9080
ATOM   1137  CE2 PHE A 114     112.689  86.210 163.548 -0.1704 1.9080
ATOM   1138  CZ  PHE A 114     111.615  86.848 162.965 -0.1072 1.9080
ATOM   1139  H   PHE A 114     111.635  86.999 167.972  0.2719 0.6000
ATOM   1140  HA  PHE A 114     109.274  85.637 167.178  0.0978 1.3870
ATOM   1141  HB2 PHE A 114     112.012  84.726 167.119  0.0295 1.4870
ATOM   1142  HB3 PHE A 114     110.799  83.850 166.466  0.0295 1.4870
ATOM   1143  HD1 PHE A 114     109.326  86.115 165.206  0.1330 1.4590
ATOM   1144  HD2 PHE A 114     113.312  85.077 165.163  0.1330 1.4590
ATOM   1145  HE1 PHE A 114     109.589  87.277 163.159  0.1430 1.4590
ATOM   1146  HE2 PHE A 114     113.602  86.229 163.101  0.1430 1.4590
ATOM   1147  HZ  PHE A 114     111.729  87.338 162.097  0.1297 1.4590
ATOM   1148  N   GLU A 115     110.659  84.365 169.785 -0.5163 1.8240
ATOM   1149  CA  GLU A 115     110.357  83.522 170.936  0.0397 1.9080
ATOM   1150  C   GLU A 115     109.108  84.010 171.661  0.5366 1.9080
ATOM   1151  O   GLU A 115     108.260  83.205 172.067 -0.5819 1.6612
ATOM   1152  CB  GLU A 115     111.551  83.488 171.890  0.0560 1.9080
ATOM   1153  CG  GLU A 115     112.694  82.606 171.413  0.0136 1.9080
ATOM   1154  CD  GLU A 115     114.029  83.014 172.002  0.8054 1.9080
ATOM   1155  OE1 GLU A 115     114.079  83.317 173.213 -0.8188 1.6612
ATOM   1156  OE2 GLU A 115     115.030  83.029 171.255 -0.8188 1.6612
ATOM   1157  H   GLU A 115     111.517  84.922 169.684  0.2936 0.6000
ATOM   1158  HA  GLU A 115     110.218  82.571 170.633  0.1105 1.3870
ATOM   1159  HB2 GLU A 115     111.896  84.405 171.971 -0.0173 1.4870
ATOM   1160  HB3 GLU A 115     111.238  83.131 172.751 -0.0173 1.4870
ATOM   1161  HG2 GLU A 115     112.511  81.684 171.699 -0.0425 1.4870
ATOM   1162  HG3 GLU A 115     112.762  82.689 170.437 -0.0425 1.4870
ATOM   1163  N   ILE A 116     108.976  85.326 171.829 -0.4157 1.8240
ATOM   1164  CA  ILE A 116     107.792  85.882 172.481 -0.0597 1.9080
ATOM   1165  C   ILE A 116     106.540  85.535 171.687  0.5973 1.9080
ATOM   1166  O   ILE A 116     105.509  85.160 172.255 -0.5679 1.6612
ATOM   1167  CB  ILE A 116     107.947  87.404 172.656  0.1303 1.9080
ATOM   1168  CG1 ILE A 116     108.958  87.711 173.762 -0.0430 1.9080
ATOM   1169  CG2 ILE A 116     106.605  88.046 172.973 -0.3204 1.9080
ATOM   1170  CD1 ILE A 116     109.557  89.096 173.671 -0.0660 1.9080
ATOM   1171  H   ILE A 116     109.757  85.896 171.470  0.2719 0.6000
ATOM   1172  HA  ILE A 116     107.712  85.414 173.364  0.0869 1.3870
ATOM   1173  HB  ILE A 116     108.299  87.776 171.805  0.0187 1.4870
ATOM   1174 HG12 ILE A 116     108.501  87.611 174.644  0.0236 1.4870
ATOM   1175 HG13 ILE A 116     109.695  87.038 173.707  0.0236 1.4870
ATOM   1176 HG21 ILE A 116     106.717  89.036 173.045  0.0882 1.4870
ATOM   1177 HG22 ILE A 116     105.955  87.838 172.244  0.0882 1.4870
ATOM   1178 HG23 ILE A 116     106.259  87.687 173.838  0.0882 1.4870
ATOM   1179 HD11 ILE A 116     108.829  89.777 173.735  0.0186 1.4870
ATOM   1180 HD12 ILE A 116     110.205  89.227 174.420  0.0186 1.4870
ATOM   1181 HD13 ILE A 116     110.032  89.196 172.797  0.0186 1.4870
ATOM   1182  N   ILE A 117     106.598  85.685 170.352 -0.4157 1.8240
ATOM   1183  CA  ILE A 117     105.464  85.340 169.472 -0.0597 1.9080
ATOM   1184  C   ILE A 117     105.173  83.845 169.560  0.5973 1.9080
ATOM   1185  O   ILE A 117     104.035  83.429 169.382 -0.5679 1.6612
ATOM   1186  CB  ILE A 117     105.700  85.798 168.008  0.1303 1.9080
ATOM   1187  CG1 ILE A 117     105.590  87.323 167.906 -0.0430 1.9080
ATOM   1188  CG2 ILE A 117     104.708  85.163 167.038 -0.3204 1.9080
ATOM   1189  CD1 ILE A 117     106.376  87.934 166.768 -0.0660 1.9080
ATOM   1190  H   ILE A 117     107.498  86.060 169.998  0.2719 0.6000
ATOM   1191  HA  ILE A 117     104.669  85.813 169.850  0.0869 1.3870
ATOM   1192  HB  ILE A 117     106.622  85.536 167.755  0.0187 1.4870
ATOM   1193 HG12 ILE A 117     104.623  87.562 167.799  0.0236 1.4870
ATOM   1194 HG13 ILE A 117     105.915  87.716 168.769  0.0236 1.4870
ATOM   1195 HG21 ILE A 117     104.921  85.455 166.108  0.0882 1.4870
ATOM   1196 HG22 ILE A 117     104.774  84.169 167.099  0.0882 1.4870
ATOM   1197 HG23 ILE A 117     103.782  85.451 167.275  0.0882 1.4870
ATOM   1198 HD11 ILE A 117     106.050  87.560 165.901  0.0186 1.4870
ATOM   1199 HD12 ILE A 117     106.251  88.925 166.773  0.0186 1.4870
ATOM   1200 HD13 ILE A 117     107.345  87.719 166.881  0.0186 1.4870
ATOM   1201  N   GLU A 118     106.177  83.029 169.848 -0.5163 1.8240
ATOM   1202  CA  GLU A 118     105.950  81.602 170.046  0.0397 1.9080
ATOM   1203  C   GLU A 118     105.369  81.333 171.420  0.5366 1.9080
ATOM   1204  O   GLU A 118     104.543  80.440 171.557 -0.5819 1.6612
ATOM   1205  CB  GLU A 118     107.235  80.800 169.865  0.0560 1.9080
ATOM   1206  CG  GLU A 118     107.800  80.848 168.446  0.0136 1.9080
ATOM   1207  CD  GLU A 118     107.613  79.569 167.653  0.8054 1.9080
ATOM   1208  OE1 GLU A 118     106.656  78.808 167.915 -0.8188 1.6612
ATOM   1209  OE2 GLU A 118     108.430  79.330 166.741 -0.8188 1.6612
ATOM   1210  H   GLU A 118     107.106  83.478 169.918  0.2936 0.6000
ATOM   1211  HA  GLU A 118     105.319  81.260 169.339  0.1105 1.3870
ATOM   1212  HB2 GLU A 118     107.916  81.179 170.465 -0.0173 1.4870
ATOM   1213  HB3 GLU A 118     107.038  79.860 170.071 -0.0173 1.4870
ATOM   1214  HG2 GLU A 118     107.337  81.573 167.958 -0.0425 1.4870
ATOM   1215  HG3 GLU A 118     108.772  81.021 168.509 -0.0425 1.4870
ATOM   1216  N   THR A 119     105.769  82.090 172.434 -0.4157 1.8240
ATOM   1217  CA  THR A 119     105.288  81.855 173.787 -0.0389 1.9080
ATOM   1218  C   THR A 119     103.849  82.286 173.891  0.5973 1.9080
ATOM   1219  O   THR A 119     102.972  81.445 174.054 -0.5679 1.6612
ATOM   1220  CB  THR A 119     106.131  82.551 174.880  0.3654 1.9080
ATOM   1221  OG1 THR A 119     106.166  83.964 174.681 -0.6761 1.7210
ATOM   1222  CG2 THR A 119     107.559  82.010 174.916 -0.2438 1.9080
ATOM   1223  H   THR A 119     106.436  82.843 172.183  0.2719 0.6000
ATOM   1224  HA  THR A 119     105.346  80.871 173.978  0.1007 1.3870
ATOM   1225  HB  THR A 119     105.699  82.365 175.792  0.0043 1.3870
ATOM   1226 HG21 THR A 119     108.208  82.773 174.924  0.0642 1.4870
ATOM   1227 HG22 THR A 119     107.689  81.456 175.740  0.0642 1.4870
ATOM   1228 HG23 THR A 119     107.725  81.443 174.107  0.0642 1.4870
ATOM   1229  HG1 THR A 119     105.881  84.195 173.744  0.4102 0.0000
ATOM   1230  N   ASN A 120     103.587  83.578 173.809 -0.4157 1.8240
ATOM   1231  CA  ASN A 120     102.225  84.048 173.806  0.0143 1.9080
ATOM   1232  C   ASN A 120     101.849  83.709 172.407  0.5973 1.9080
ATOM   1233  O   ASN A 120     102.497  84.176 171.487 -0.5679 1.6612
ATOM   1234  CB  ASN A 120     102.145  85.548 174.025 -0.2041 1.9080
ATOM   1235  CG  ASN A 120     102.840  85.996 175.293  0.7130 1.9080
ATOM   1236  OD1 ASN A 120     103.847  86.696 175.249 -0.5931 1.6612
ATOM   1237  ND2 ASN A 120     102.302  85.589 176.433 -0.9191 1.8240
ATOM   1238  H   ASN A 120     104.416  84.194 173.750  0.2719 0.6000
ATOM   1239  HA  ASN A 120     101.715  83.469 174.399  0.1048 1.3870
ATOM   1240  HB2 ASN A 120     102.575  86.007 173.249  0.0797 1.4870
ATOM   1241  HB3 ASN A 120     101.183  85.811 174.081  0.0797 1.4870
ATOM   1242 HD22 ASN A 120     101.484  85.011 176.425  0.4196 0.6000
ATOM   1243 HD21 ASN A 120     102.712  85.856 177.307  0.4196 0.6000
ATOM   1244  N   GLU A 121     100.825  82.902 172.209 -0.5163 1.8240
ATOM   1245  CA  GLU A 121     100.481  82.456 170.870  0.0397 1.9080
ATOM   1246  C   GLU A 121      99.615  83.452 170.116  0.5366 1.9080
ATOM   1247  O   GLU A 121      98.400  83.315 170.076 -0.5819 1.6612
ATOM   1248  CB  GLU A 121      99.787  81.108 170.955  0.0560 1.9080
ATOM   1249  CG  GLU A 121     100.662  80.007 171.533  0.0136 1.9080
ATOM   1250  CD  GLU A 121     100.042  79.346 172.744  0.8054 1.9080
ATOM   1251  OE1 GLU A 121     100.428  79.698 173.877 -0.8188 1.6612
ATOM   1252  OE2 GLU A 121      99.170  78.471 172.560 -0.8188 1.6612
ATOM   1253  H   GLU A 121     100.306  82.624 173.059  0.2936 0.6000
ATOM   1254  HA  GLU A 121     101.332  82.284 170.340  0.1105 1.3870
ATOM   1255  HB2 GLU A 121      99.006  81.205 171.545 -0.0173 1.4870
ATOM   1256  HB3 GLU A 121      99.534  80.837 170.044 -0.0173 1.4870
ATOM   1257  HG2 GLU A 121     100.782  79.317 170.844 -0.0425 1.4870
ATOM   1258  HG3 GLU A 121     101.515  80.406 171.814 -0.0425 1.4870
ATOM   1259  N   TYR A 122     100.235  84.461 169.515 -0.4157 1.8240
ATOM   1260  CA  TYR A 122      99.482  85.432 168.723 -0.0014 1.9080
ATOM   1261  C   TYR A 122      98.953  85.156 167.350  0.5973 1.9080
ATOM   1262  O   TYR A 122      99.642  84.543 166.541 -0.5679 1.6612
ATOM   1263  CB  TYR A 122      99.741  86.940 168.928 -0.0152 1.9080
ATOM   1264  CG  TYR A 122     100.632  87.431 170.041 -0.0011 1.9080
ATOM   1265  CD2 TYR A 122     100.098  88.131 171.113 -0.1906 1.9080
ATOM   1266  CD1 TYR A 122     102.012  87.303 169.970 -0.1906 1.9080
ATOM   1267  CE2 TYR A 122     100.903  88.629 172.114 -0.2341 1.9080
ATOM   1268  CE1 TYR A 122     102.824  87.802 170.970 -0.2341 1.9080
ATOM   1269  CZ  TYR A 122     102.261  88.465 172.036  0.3226 1.9080
ATOM   1270  OH  TYR A 122     103.057  88.960 173.036 -0.5579 1.7210
ATOM   1271  H   TYR A 122     101.256  84.499 169.651  0.2719 0.6000
ATOM   1272  HA  TYR A 122      98.659  85.734 169.328  0.0876 1.3870
ATOM   1273  HB2 TYR A 122     100.115  87.305 168.043  0.0295 1.4870
ATOM   1274  HB3 TYR A 122      98.824  87.391 169.040  0.0295 1.4870
ATOM   1275  HD1 TYR A 122     102.426  86.841 169.182  0.1699 1.4590
ATOM   1276  HD2 TYR A 122      99.108  88.277 171.157  0.1699 1.4590
ATOM   1277  HE1 TYR A 122     103.819  87.682 170.917  0.1656 1.4590
ATOM   1278  HE2 TYR A 122     100.495  89.109 172.896  0.1656 1.4590
ATOM   1279  HH  TYR A 122     103.239  88.237 173.702  0.3992 0.0000
ATOM   1280  N   ASP A 123      97.735  85.594 167.077 -0.5163 1.8240
ATOM   1281  CA  ASP A 123      97.211  85.491 165.731  0.0381 1.9080
ATOM   1282  C   ASP A 123      98.065  86.533 165.075  0.5366 1.9080
ATOM   1283  O   ASP A 123      98.219  87.599 165.629 -0.5819 1.6612
ATOM   1284  CB  ASP A 123      95.735  85.876 165.701 -0.0303 1.9080
ATOM   1285  CG  ASP A 123      95.122  85.791 164.315  0.7994 1.9080
ATOM   1286  OD2 ASP A 123      93.908  86.063 164.207 -0.8014 1.6612
ATOM   1287  OD1 ASP A 123      95.826  85.460 163.337 -0.8014 1.6612
ATOM   1288  H   ASP A 123      97.218  85.996 167.872  0.2936 0.6000
ATOM   1289  HA  ASP A 123      97.480  84.629 165.380  0.0880 1.3870
ATOM   1290  HB2 ASP A 123      95.242  85.257 166.305 -0.0122 1.4870
ATOM   1291  HB3 ASP A 123      95.653  86.812 166.029 -0.0122 1.4870
ATOM   1292  N   MET A 124      98.649  86.253 163.924 -0.4157 1.8240
ATOM   1293  CA  MET A 124      99.571  87.203 163.321 -0.0237 1.9080
ATOM   1294  C   MET A 124      98.807  88.418 162.864  0.5973 1.9080
ATOM   1295  O   MET A 124      99.399  89.454 162.632 -0.5679 1.6612
ATOM   1296  CB  MET A 124     100.389  86.587 162.185  0.0342 1.9080
ATOM   1297  CG  MET A 124     101.287  85.422 162.567  0.0018 1.9080
ATOM   1298  SD  MET A 124     102.195  85.625 164.106 -0.2737 2.0000
ATOM   1299  CE  MET A 124     103.044  87.172 163.808 -0.0536 1.9080
ATOM   1300  H   MET A 124      98.405  85.343 163.508  0.2719 0.6000
ATOM   1301  HA  MET A 124     100.229  87.487 164.022  0.0880 1.3870
ATOM   1302  HB2 MET A 124      99.751  86.271 161.458  0.0241 1.4870
ATOM   1303  HB3 MET A 124     100.969  87.313 161.771  0.0241 1.4870
ATOM   1304  HG2 MET A 124     100.703  84.563 162.596  0.0440 1.3870
ATOM   1305  HG3 MET A 124     101.939  85.246 161.777  0.0440 1.3870
ATOM   1306  HE1 MET A 124     103.488  87.145 162.911  0.0684 1.3870
ATOM   1307  HE2 MET A 124     102.386  87.927 163.829  0.0684 1.3870
ATOM   1308  HE3 MET A 124     103.737  87.317 164.516  0.0684 1.3870
ATOM   1309  N   LEU A 125      97.500  88.304 162.711 -0.4157 1.8240
ATOM   1310  CA  LEU A 125      96.700  89.476 162.415 -0.0518 1.9080
ATOM   1311  C   LEU A 125      96.377  90.318 163.605  0.5973 1.9080
ATOM   1312  O   LEU A 125      96.182  91.498 163.468 -0.5679 1.6612
ATOM   1313  CB  LEU A 125      95.819  89.478 161.168 -0.1102 1.9080
ATOM   1314  CG  LEU A 125      96.344  88.647 160.003  0.3531 1.9080
ATOM   1315  CD1 LEU A 125      95.670  87.286 159.967 -0.4121 1.9080
ATOM   1316  CD2 LEU A 125      96.182  89.374 158.683 -0.4121 1.9080
ATOM   1317  H   LEU A 125      97.119  87.353 162.816  0.2719 0.6000
ATOM   1318  HA  LEU A 125      97.215  90.047 161.738  0.0922 1.3870
ATOM   1319  HB2 LEU A 125      94.931  89.111 161.420  0.0457 1.4870
ATOM   1320  HB3 LEU A 125      95.736  90.415 160.854  0.0457 1.4870
ATOM   1321  HG  LEU A 125      97.332  88.525 160.108 -0.0361 1.4870
ATOM   1322 HD11 LEU A 125      94.682  87.403 159.860  0.1000 1.4870
ATOM   1323 HD12 LEU A 125      96.026  86.755 159.197  0.1000 1.4870
ATOM   1324 HD13 LEU A 125      95.855  86.797 160.820  0.1000 1.4870
ATOM   1325 HD21 LEU A 125      96.690  90.237 158.708  0.1000 1.4870
ATOM   1326 HD22 LEU A 125      96.535  88.805 157.938  0.1000 1.4870
ATOM   1327 HD23 LEU A 125      95.212  89.567 158.520  0.1000 1.4870
ATOM   1328  N   TYR A 126      96.349  89.714 164.786 -0.4157 1.8240
ATOM   1329  CA  TYR A 126      96.180  90.464 166.015 -0.0014 1.9080
ATOM   1330  C   TYR A 126      97.484  91.155 166.230  0.5973 1.9080
ATOM   1331  O   TYR A 126      97.503  92.295 166.603 -0.5679 1.6612
ATOM   1332  CB  TYR A 126      95.915  89.533 167.183 -0.0152 1.9080
ATOM   1333  CG  TYR A 126      95.842  90.163 168.541 -0.0011 1.9080
ATOM   1334  CD1 TYR A 126      94.687  90.788 168.970 -0.1906 1.9080
ATOM   1335  CD2 TYR A 126      96.913  90.087 169.417 -0.1906 1.9080
ATOM   1336  CE1 TYR A 126      94.604  91.347 170.224 -0.2341 1.9080
ATOM   1337  CE2 TYR A 126      96.841  90.646 170.672 -0.2341 1.9080
ATOM   1338  CZ  TYR A 126      95.683  91.275 171.069  0.3226 1.9080
ATOM   1339  OH  TYR A 126      95.598  91.838 172.317 -0.5579 1.7210
ATOM   1340  H   TYR A 126      96.456  88.681 164.750  0.2719 0.6000
ATOM   1341  HA  TYR A 126      95.474  91.143 165.873  0.0876 1.3870
ATOM   1342  HB2 TYR A 126      95.040  89.055 167.011  0.0295 1.4870
ATOM   1343  HB3 TYR A 126      96.647  88.835 167.201  0.0295 1.4870
ATOM   1344  HD1 TYR A 126      93.893  90.836 168.355  0.1699 1.4590
ATOM   1345  HD2 TYR A 126      97.749  89.618 169.131  0.1699 1.4590
ATOM   1346  HE1 TYR A 126      93.759  91.804 170.519  0.1656 1.4590
ATOM   1347  HE2 TYR A 126      97.625  90.597 171.294  0.1656 1.4590
ATOM   1348  HH  TYR A 126      95.843  92.805 172.260  0.3992 0.0000
ATOM   1349  N   LEU A 127      98.591  90.478 165.969 -0.4157 1.8240
ATOM   1350  CA  LEU A 127      99.876  91.069 166.226 -0.0518 1.9080
ATOM   1351  C   LEU A 127     100.079  92.235 165.288  0.5973 1.9080
ATOM   1352  O   LEU A 127     100.593  93.244 165.727 -0.5679 1.6612
ATOM   1353  CB  LEU A 127     101.021  90.084 166.099 -0.1102 1.9080
ATOM   1354  CG  LEU A 127     102.348  90.557 166.684  0.3531 1.9080
ATOM   1355  CD1 LEU A 127     102.447  90.170 168.149 -0.4121 1.9080
ATOM   1356  CD2 LEU A 127     103.528  90.029 165.884 -0.4121 1.9080
ATOM   1357  H   LEU A 127      98.448  89.531 165.582  0.2719 0.6000
ATOM   1358  HA  LEU A 127      99.897  91.411 167.168  0.0922 1.3870
ATOM   1359  HB2 LEU A 127     100.768  89.250 166.577  0.0457 1.4870
ATOM   1360  HB3 LEU A 127     101.170  89.903 165.135  0.0457 1.4870
ATOM   1361  HG  LEU A 127     102.406  91.551 166.598 -0.0361 1.4870
ATOM   1362 HD11 LEU A 127     102.389  89.175 168.238  0.1000 1.4870
ATOM   1363 HD12 LEU A 127     103.321  90.485 168.522  0.1000 1.4870
ATOM   1364 HD13 LEU A 127     101.697  90.593 168.660  0.1000 1.4870
ATOM   1365 HD21 LEU A 127     103.465  90.354 164.939  0.1000 1.4870
ATOM   1366 HD22 LEU A 127     104.382  90.355 166.291  0.1000 1.4870
ATOM   1367 HD23 LEU A 127     103.518  89.028 165.892  0.1000 1.4870
ATOM   1368  N   TRP A 128      99.661  92.149 164.030 -0.4157 1.8240
ATOM   1369  CA  TRP A 128      99.776  93.299 163.133 -0.0275 1.9080
ATOM   1370  C   TRP A 128      98.896  94.465 163.586  0.5973 1.9080
ATOM   1371  O   TRP A 128      99.278  95.610 163.443 -0.5679 1.6612
ATOM   1372  CB  TRP A 128      99.505  92.932 161.674 -0.0050 1.9080
ATOM   1373  CG  TRP A 128     100.714  92.958 160.780 -0.1415 1.9080
ATOM   1374  CD1 TRP A 128     100.847  93.659 159.624 -0.1638 1.9080
ATOM   1375  CD2 TRP A 128     101.949  92.244 160.957  0.1243 1.9080
ATOM   1376  NE1 TRP A 128     102.079  93.436 159.072 -0.3418 1.8240
ATOM   1377  CE2 TRP A 128     102.775  92.573 159.873  0.1380 1.9080
ATOM   1378  CE3 TRP A 128     102.433  91.363 161.927 -0.2387 1.9080
ATOM   1379  CZ2 TRP A 128     104.054  92.060 159.730 -0.2601 1.9080
ATOM   1380  CZ3 TRP A 128     103.703  90.856 161.781 -0.1972 1.9080
ATOM   1381  CH2 TRP A 128     104.499  91.206 160.691 -0.1134 1.9080
ATOM   1382  H   TRP A 128      99.266  91.241 163.753  0.2719 0.6000
ATOM   1383  HA  TRP A 128     100.734  93.615 163.161  0.1123 1.3870
ATOM   1384  HB2 TRP A 128      99.133  92.007 161.636  0.0339 1.4870
ATOM   1385  HB3 TRP A 128      98.846  93.578 161.294  0.0339 1.4870
ATOM   1386  HD1 TRP A 128     100.145  94.255 159.229  0.2062 1.4090
ATOM   1387  HE1 TRP A 128     102.419  93.837 158.221  0.3412 0.6000
ATOM   1388  HE3 TRP A 128     101.871  91.107 162.711  0.1700 1.4590
ATOM   1389  HZ2 TRP A 128     104.620  92.319 158.938  0.1572 1.4590
ATOM   1390  HZ3 TRP A 128     104.059  90.225 162.469  0.1447 1.4590
ATOM   1391  HH2 TRP A 128     105.421  90.813 160.624  0.1417 1.4590
ATOM   1392  N   ASN A 129      97.705  94.191 164.089 -0.4157 1.8240
ATOM   1393  CA  ASN A 129      96.836  95.245 164.621  0.0143 1.9080
ATOM   1394  C   ASN A 129      97.441  95.947 165.816  0.5973 1.9080
ATOM   1395  O   ASN A 129      97.349  97.152 165.914 -0.5679 1.6612
ATOM   1396  CB  ASN A 129      95.481  94.705 165.095 -0.2041 1.9080
ATOM   1397  CG  ASN A 129      94.617  94.173 163.980  0.7130 1.9080
ATOM   1398  H   ASN A 129      97.439  93.188 164.078  0.2719 0.6000
ATOM   1399  HA  ASN A 129      96.731  95.935 163.887  0.1048 1.3870
ATOM   1400  HB2 ASN A 129      95.653  93.968 165.750  0.0797 1.4870
ATOM   1401  HB3 ASN A 129      94.994  95.450 165.554  0.0797 1.4870
ATOM   1402  OD1 ASN A 129      95.091  93.875 162.894 -0.5931 1.6612
ATOM   1403  ND2 ASN A 129      93.329  94.020 164.263 -0.9191 1.8240
ATOM   1404 HD22 ASN A 129      92.979  94.258 165.169  0.4196 0.6000
ATOM   1405 HD21 ASN A 129      92.702  93.665 163.566  0.4196 0.6000
ATOM   1406  N   LYS A 130      98.051  95.203 166.730 -0.3479 1.8240
ATOM   1407  CA  LYS A 130      98.575  95.822 167.958 -0.2400 1.9080
ATOM   1408  C   LYS A 130      99.797  96.721 167.765  0.7341 1.9080
ATOM   1409  O   LYS A 130     100.117  97.496 168.641 -0.5894 1.6612
ATOM   1410  CB  LYS A 130      98.955  94.758 168.986 -0.0094 1.9080
ATOM   1411  CG  LYS A 130      97.865  93.851 169.545  0.0187 1.9080
ATOM   1412  CD  LYS A 130      96.663  94.576 170.123 -0.0479 1.9080
ATOM   1413  CE  LYS A 130      95.516  94.660 169.124 -0.0143 1.9080
ATOM   1414  NZ  LYS A 130      94.278  95.200 169.742 -0.3854 1.8240
ATOM   1415  H   LYS A 130      98.124  94.202 166.519  0.2747 0.6000
ATOM   1416  HA  LYS A 130      97.827  96.379 168.379  0.1426 1.3870
ATOM   1417  HB2 LYS A 130      99.669  94.162 168.569  0.0362 1.4870
ATOM   1418  HB3 LYS A 130      99.399  95.231 169.773  0.0362 1.4870
ATOM   1419  HG2 LYS A 130      97.546  93.234 168.804  0.0103 1.4870
ATOM   1420  HG3 LYS A 130      98.270  93.265 170.268  0.0103 1.4870
ATOM   1421  HD2 LYS A 130      96.344  94.083 170.928  0.0621 1.4870
ATOM   1422  HD3 LYS A 130      96.932  95.502 170.373  0.0621 1.4870
ATOM   1423  HE2 LYS A 130      95.793  95.254 168.363  0.1135 1.1000
ATOM   1424  HE3 LYS A 130      95.333  93.740 168.764  0.1135 1.1000
ATOM   1425  HZ1 LYS A 130      94.521  95.830 170.479  0.3400 0.6000
ATOM   1426  HZ2 LYS A 130      93.745  95.686 169.050  0.3400 0.6000
ATOM   1427  HZ3 LYS A 130      93.735  94.447 170.113  0.3400 0.6000
ATOM   1428  N   THR A 131     100.494  96.631 166.650 -0.4157 1.8240
ATOM   1429  CA  THR A 131     101.721  97.389 166.420 -0.0389 1.9080
ATOM   1430  C   THR A 131     101.436  98.876 166.236  0.5973 1.9080
ATOM   1431  O   THR A 131     102.154  99.725 166.774 -0.5679 1.6612
ATOM   1432  CB  THR A 131     102.461  96.836 165.202  0.3654 1.9080
ATOM   1433  OG1 THR A 131     101.669  97.032 164.024 -0.6761 1.7210
ATOM   1434  CG2 THR A 131     102.767  95.355 165.378 -0.2438 1.9080
ATOM   1435  H   THR A 131     100.097  95.971 165.940  0.2719 0.6000
ATOM   1436  HA  THR A 131     102.320  97.279 167.225  0.1007 1.3870
ATOM   1437  HB  THR A 131     103.337  97.349 165.082  0.0043 1.3870
ATOM   1438 HG21 THR A 131     102.477  95.054 166.289  0.0642 1.4870
ATOM   1439 HG22 THR A 131     102.277  94.822 164.685  0.0642 1.4870
ATOM   1440 HG23 THR A 131     103.752  95.197 165.278  0.0642 1.4870
ATOM   1441  HG1 THR A 131     100.871  96.420 164.033  0.4102 0.0000
ATOM   1442  N   ASP A 132     100.390  99.211 165.478 -0.5163 1.8240
ATOM   1443  CA  ASP A 132     100.127 100.608 165.146  0.0381 1.9080
ATOM   1444  C   ASP A 132      99.651 101.417 166.343  0.5366 1.9080
ATOM   1445  O   ASP A 132      99.544 102.645 166.244 -0.5819 1.6612
ATOM   1446  CB  ASP A 132      99.082 100.694 164.033 -0.0303 1.9080
ATOM   1447  CG  ASP A 132      97.755 100.069 164.427  0.7994 1.9080
ATOM   1448  OD1 ASP A 132      97.153 100.511 165.429 -0.8014 1.6612
ATOM   1449  OD2 ASP A 132      97.306  99.135 163.731 -0.8014 1.6612
ATOM   1450  H   ASP A 132      99.807  98.423 165.160  0.2936 0.6000
ATOM   1451  HA  ASP A 132     101.006 101.013 164.845  0.0880 1.3870
ATOM   1452  HB2 ASP A 132      98.933 101.653 163.824 -0.0122 1.4870
ATOM   1453  HB3 ASP A 132      99.437 100.215 163.239 -0.0122 1.4870
ATOM   1454  N   GLU A 133      99.362 100.765 167.468 -0.5163 1.8240
ATOM   1455  CA  GLU A 133      98.709 101.454 168.575  0.0397 1.9080
ATOM   1456  C   GLU A 133      99.592 102.534 169.188  0.5366 1.9080
ATOM   1457  O   GLU A 133      99.101 103.354 169.973 -0.5819 1.6612
ATOM   1458  CB  GLU A 133      98.295 100.448 169.649  0.0560 1.9080
ATOM   1459  CG  GLU A 133      97.405  99.331 169.139  0.0136 1.9080
ATOM   1460  CD  GLU A 133      96.662  98.629 170.255  0.8054 1.9080
ATOM   1461  OE1 GLU A 133      97.017  98.843 171.433 -0.8188 1.6612
ATOM   1462  OE2 GLU A 133      95.720  97.866 169.956 -0.8188 1.6612
ATOM   1463  H   GLU A 133      99.631  99.771 167.484  0.2936 0.6000
ATOM   1464  HA  GLU A 133      97.845 101.872 168.251  0.1105 1.3870
ATOM   1465  HB2 GLU A 133      99.116 100.038 170.006 -0.0173 1.4870
ATOM   1466  HB3 GLU A 133      97.795 100.938 170.341 -0.0173 1.4870
ATOM   1467  HG2 GLU A 133      96.736  99.720 168.535 -0.0425 1.4870
ATOM   1468  HG3 GLU A 133      97.970  98.663 168.692 -0.0425 1.4870
ATOM   1469  N   TYR A 134     100.883 102.561 168.856 -0.4157 1.8240
ATOM   1470  CA  TYR A 134     101.793 103.426 169.594 -0.0014 1.9080
ATOM   1471  C   TYR A 134     102.007 104.793 168.951  0.5973 1.9080
ATOM   1472  O   TYR A 134     102.822 105.568 169.460 -0.5679 1.6612
ATOM   1473  CB  TYR A 134     103.134 102.717 169.812 -0.0152 1.9080
ATOM   1474  CG  TYR A 134     104.092 102.714 168.641 -0.0011 1.9080
ATOM   1475  CD1 TYR A 134     104.922 103.799 168.391 -0.1906 1.9080
ATOM   1476  CD2 TYR A 134     104.204 101.604 167.818 -0.1906 1.9080
ATOM   1477  CE1 TYR A 134     105.812 103.789 167.337 -0.2341 1.9080
ATOM   1478  CE2 TYR A 134     105.092 101.585 166.762 -0.2341 1.9080
ATOM   1479  CZ  TYR A 134     105.893 102.680 166.527  0.3226 1.9080
ATOM   1480  OH  TYR A 134     106.780 102.668 165.476 -0.5579 1.7210
ATOM   1481  H   TYR A 134     101.157 101.953 168.081  0.2719 0.6000
ATOM   1482  HA  TYR A 134     101.404 103.576 170.524  0.0876 1.3870
ATOM   1483  HB2 TYR A 134     103.596 103.158 170.592  0.0295 1.4870
ATOM   1484  HB3 TYR A 134     102.943 101.759 170.059  0.0295 1.4870
ATOM   1485  HD1 TYR A 134     104.873 104.605 168.988  0.1699 1.4590
ATOM   1486  HD2 TYR A 134     103.631 100.803 167.995  0.1699 1.4590
ATOM   1487  HE1 TYR A 134     106.398 104.586 167.163  0.1656 1.4590
ATOM   1488  HE2 TYR A 134     105.154 100.779 166.169  0.1656 1.4590
ATOM   1489  HH  TYR A 134     107.566 103.240 165.704  0.3992 0.0000
ATOM   1490  N   PHE A 135     101.312 105.118 167.858 -0.4157 1.8240
ATOM   1491  CA  PHE A 135     101.323 106.515 167.429 -0.0024 1.9080
ATOM   1492  C   PHE A 135      99.949 107.167 167.539  0.5973 1.9080
ATOM   1493  O   PHE A 135      99.863 108.375 167.775 -0.5679 1.6612
ATOM   1494  CB  PHE A 135     101.858 106.678 165.999 -0.0343 1.9080
ATOM   1495  CG  PHE A 135     102.023 105.398 165.231  0.0118 1.9080
ATOM   1496  CD1 PHE A 135     103.009 104.487 165.562 -0.1256 1.9080
ATOM   1497  CD2 PHE A 135     101.226 105.140 164.131 -0.1256 1.9080
ATOM   1498  CE1 PHE A 135     103.165 103.327 164.837 -0.1704 1.9080
ATOM   1499  CE2 PHE A 135     101.382 103.983 163.402 -0.1704 1.9080
ATOM   1500  CZ  PHE A 135     102.354 103.075 163.755 -0.1072 1.9080
ATOM   1501  H   PHE A 135     100.818 104.367 167.394  0.2719 0.6000
ATOM   1502  HA  PHE A 135     101.933 107.012 168.064  0.0978 1.3870
ATOM   1503  HB2 PHE A 135     101.218 107.254 165.503  0.0295 1.4870
ATOM   1504  HB3 PHE A 135     102.747 107.117 166.060  0.0295 1.4870
ATOM   1505  HD1 PHE A 135     103.614 104.670 166.335  0.1330 1.4590
ATOM   1506  HD2 PHE A 135     100.525 105.807 163.863  0.1330 1.4590
ATOM   1507  HE1 PHE A 135     103.881 102.664 165.106  0.1430 1.4590
ATOM   1508  HE2 PHE A 135     100.778 103.805 162.604  0.1430 1.4590
ATOM   1509  HZ  PHE A 135     102.473 102.230 163.227  0.1297 1.4590
ATOM   1510  N   GLN A 136      98.872 106.398 167.365 -0.4157 1.8240
ATOM   1511  CA  GLN A 136      97.529 106.872 167.686 -0.0031 1.9080
ATOM   1512  C   GLN A 136      97.241 108.221 167.032  0.5973 1.9080
ATOM   1513  O   GLN A 136      97.162 109.246 167.716 -0.5679 1.6612
ATOM   1514  CB  GLN A 136      97.355 106.943 169.207 -0.0036 1.9080
ATOM   1515  CG  GLN A 136      96.179 107.772 169.696 -0.0645 1.9080
ATOM   1516  CD  GLN A 136      95.662 107.304 171.041  0.6951 1.9080
ATOM   1517  H   GLN A 136      99.071 105.451 166.988  0.2719 0.6000
ATOM   1518  HA  GLN A 136      96.868 106.205 167.318  0.0850 1.3870
ATOM   1519  HB2 GLN A 136      97.244 106.005 169.560  0.0171 1.4870
ATOM   1520  HB3 GLN A 136      98.197 107.330 169.607  0.0171 1.4870
ATOM   1521  HG2 GLN A 136      96.470 108.724 169.780  0.0352 1.4870
ATOM   1522  HG3 GLN A 136      95.439 107.705 169.028  0.0352 1.4870
ATOM   1523  OE1 GLN A 136      94.478 107.440 171.346 -0.6086 1.6612
ATOM   1524  NE2 GLN A 136      96.552 106.747 171.855 -0.9407 1.8240
ATOM   1525 HE21 GLN A 136      96.282 106.421 172.780  0.4251 0.6000
ATOM   1526 HE22 GLN A 136      97.515 106.649 171.537  0.4251 0.6000
ATOM   1527  N   TYR A 137      97.136 108.234 165.704 -0.4157 1.8240
ATOM   1528  CA  TYR A 137      96.872 109.464 164.964 -0.0014 1.9080
ATOM   1529  C   TYR A 137      95.829 110.320 165.671  0.5973 1.9080
ATOM   1530  O   TYR A 137      94.761 109.829 166.048 -0.5679 1.6612
ATOM   1531  CB  TYR A 137      96.412 109.129 163.544 -0.0152 1.9080
ATOM   1532  CG  TYR A 137      95.464 110.136 162.929 -0.0011 1.9080
ATOM   1533  CD2 TYR A 137      95.936 111.147 162.105 -0.1906 1.9080
ATOM   1534  CD1 TYR A 137      94.095 110.057 163.146 -0.1906 1.9080
ATOM   1535  CE2 TYR A 137      95.076 112.064 161.535 -0.2341 1.9080
ATOM   1536  CE1 TYR A 137      93.229 110.970 162.582 -0.2341 1.9080
ATOM   1537  CZ  TYR A 137      93.724 111.969 161.775  0.3226 1.9080
ATOM   1538  OH  TYR A 137      92.864 112.879 161.208 -0.5579 1.7210
ATOM   1539  H   TYR A 137      97.257 107.307 165.250  0.2719 0.6000
ATOM   1540  HA  TYR A 137      97.729 109.992 164.913  0.0876 1.3870
ATOM   1541  HB2 TYR A 137      97.222 109.066 162.960  0.0295 1.4870
ATOM   1542  HB3 TYR A 137      95.950 108.241 163.566  0.0295 1.4870
ATOM   1543  HD1 TYR A 137      93.729 109.321 163.724  0.1699 1.4590
ATOM   1544  HD2 TYR A 137      96.918 111.212 161.922  0.1699 1.4590
ATOM   1545  HE1 TYR A 137      92.242 110.907 162.760  0.1656 1.4590
ATOM   1546  HE2 TYR A 137      95.434 112.794 160.949  0.1656 1.4590
ATOM   1547  HH  TYR A 137      93.036 112.925 160.225  0.3992 0.0000
ATOM   1548  N   ASP A 138      96.139 111.603 165.850 -0.5163 1.8240
ATOM   1549  CA  ASP A 138      95.236 112.559 166.475  0.0381 1.9080
ATOM   1550  C   ASP A 138      94.740 113.633 165.522  0.5366 1.9080
ATOM   1551  O   ASP A 138      93.583 114.045 165.616 -0.5819 1.6612
ATOM   1552  CB  ASP A 138      95.922 113.231 167.669 -0.0303 1.9080
ATOM   1553  CG  ASP A 138      94.948 113.976 168.557  0.7994 1.9080
ATOM   1554  OD1 ASP A 138      93.997 113.343 169.060 -0.8014 1.6612
ATOM   1555  OD2 ASP A 138      95.130 115.196 168.748 -0.8014 1.6612
ATOM   1556  H   ASP A 138      97.092 111.864 165.500  0.2936 0.6000
ATOM   1557  HA  ASP A 138      94.420 112.039 166.787  0.0880 1.3870
ATOM   1558  HB2 ASP A 138      96.367 112.522 168.204 -0.0122 1.4870
ATOM   1559  HB3 ASP A 138      96.591 113.873 167.315 -0.0122 1.4870
ATOM   1560  N   ASP A 139      95.585 114.099 164.605 -0.5163 1.8240
ATOM   1561  CA  ASP A 139      95.169 115.125 163.659  0.0381 1.9080
ATOM   1562  C   ASP A 139      96.173 115.274 162.523  0.5366 1.9080
ATOM   1563  O   ASP A 139      97.385 115.176 162.737 -0.5819 1.6612
ATOM   1564  CB  ASP A 139      94.979 116.465 164.371 -0.0303 1.9080
ATOM   1565  CG  ASP A 139      94.039 117.390 163.627  0.7994 1.9080
ATOM   1566  OD1 ASP A 139      93.415 116.938 162.644 -0.8014 1.6612
ATOM   1567  OD2 ASP A 139      93.923 118.566 164.026 -0.8014 1.6612
ATOM   1568  H   ASP A 139      96.529 113.681 164.625  0.2936 0.6000
ATOM   1569  HA  ASP A 139      94.301 114.818 163.247  0.0880 1.3870
ATOM   1570  HB2 ASP A 139      94.603 116.283 165.272 -0.0122 1.4870
ATOM   1571  HB3 ASP A 139      95.867 116.902 164.445 -0.0122 1.4870
ATOM   1572  N   SER A 140      95.673 115.507 161.314 -0.4157 1.8240
ATOM   1573  CA  SER A 140      96.505 115.762 160.147 -0.0249 1.9080
ATOM   1574  C   SER A 140      95.783 116.756 159.254  0.5973 1.9080
ATOM   1575  O   SER A 140      94.600 116.576 158.954 -0.5679 1.6612
ATOM   1576  CB  SER A 140      96.799 114.472 159.379  0.2117 1.9080
ATOM   1577  OG  SER A 140      97.546 114.741 158.207 -0.6546 1.7210
ATOM   1578  H   SER A 140      94.625 115.491 161.274  0.2719 0.6000
ATOM   1579  HA  SER A 140      97.355 116.183 160.455  0.0843 1.3870
ATOM   1580  HB2 SER A 140      97.322 113.862 159.965  0.0352 1.3870
ATOM   1581  HB3 SER A 140      95.936 114.048 159.124  0.0352 1.3870
ATOM   1582  HG  SER A 140      98.444 115.101 158.458  0.4275 0.0000
ATOM   1583  N   TYR A 141      96.488 117.798 158.826 -0.4157 1.8240
ATOM   1584  CA  TYR A 141      95.861 118.813 157.994 -0.0014 1.9080
ATOM   1585  C   TYR A 141      96.903 119.493 157.122  0.5973 1.9080
ATOM   1586  O   TYR A 141      98.069 119.620 157.498 -0.5679 1.6612
ATOM   1587  CB  TYR A 141      95.127 119.859 158.841 -0.0152 1.9080
ATOM   1588  CG  TYR A 141      95.917 120.354 160.028 -0.0011 1.9080
ATOM   1589  CD1 TYR A 141      96.907 121.312 159.877 -0.1906 1.9080
ATOM   1590  CD2 TYR A 141      95.667 119.866 161.303 -0.1906 1.9080
ATOM   1591  CE1 TYR A 141      97.630 121.768 160.960 -0.2341 1.9080
ATOM   1592  CE2 TYR A 141      96.384 120.315 162.391 -0.2341 1.9080
ATOM   1593  CZ  TYR A 141      97.363 121.266 162.215  0.3226 1.9080
ATOM   1594  OH  TYR A 141      98.080 121.718 163.299 -0.5579 1.7210
ATOM   1595  H   TYR A 141      97.473 117.820 159.124  0.2719 0.6000
ATOM   1596  HA  TYR A 141      95.194 118.363 157.392  0.0876 1.3870
ATOM   1597  HB2 TYR A 141      94.916 120.639 158.256  0.0295 1.4870
ATOM   1598  HB3 TYR A 141      94.282 119.449 159.177  0.0295 1.4870
ATOM   1599  HD1 TYR A 141      97.103 121.681 158.963  0.1699 1.4590
ATOM   1600  HD2 TYR A 141      94.952 119.177 161.432  0.1699 1.4590
ATOM   1601  HE1 TYR A 141      98.345 122.461 160.835  0.1656 1.4590
ATOM   1602  HE2 TYR A 141      96.194 119.951 163.306  0.1656 1.4590
ATOM   1603  HH  TYR A 141      97.559 122.434 163.761  0.3992 0.0000
ATOM   1604  N   VAL A 142      96.457 119.923 155.948 -0.4157 1.8240
ATOM   1605  CA  VAL A 142      97.241 120.783 155.072 -0.0875 1.9080
ATOM   1606  C   VAL A 142      96.973 122.225 155.477  0.5973 1.9080
ATOM   1607  O   VAL A 142      95.820 122.671 155.492 -0.5679 1.6612
ATOM   1608  CB  VAL A 142      96.886 120.553 153.596  0.2985 1.9080
ATOM   1609  CG1 VAL A 142      97.650 121.523 152.712 -0.3192 1.9080
ATOM   1610  CG2 VAL A 142      97.179 119.126 153.200 -0.3192 1.9080
ATOM   1611  H   VAL A 142      95.494 119.591 155.706  0.2719 0.6000
ATOM   1612  HA  VAL A 142      98.205 120.593 155.226  0.0969 1.3870
ATOM   1613  HB  VAL A 142      95.918 120.754 153.481 -0.0297 1.4870
ATOM   1614 HG11 VAL A 142      97.322 122.454 152.874  0.0791 1.4870
ATOM   1615 HG12 VAL A 142      98.626 121.473 152.925  0.0791 1.4870
ATOM   1616 HG13 VAL A 142      97.508 121.284 151.751  0.0791 1.4870
ATOM   1617 HG21 VAL A 142      96.587 118.505 153.718  0.0791 1.4870
ATOM   1618 HG22 VAL A 142      97.008 119.007 152.220  0.0791 1.4870
ATOM   1619 HG23 VAL A 142      98.138 118.912 153.398  0.0791 1.4870
ATOM   1620  N   TYR A 143      98.035 122.949 155.816 -0.4157 1.8240
ATOM   1621  CA  TYR A 143      97.938 124.338 156.230 -0.0014 1.9080
ATOM   1622  C   TYR A 143      99.049 125.144 155.577  0.5973 1.9080
ATOM   1623  O   TYR A 143     100.109 124.612 155.238 -0.5679 1.6612
ATOM   1624  CB  TYR A 143      98.018 124.478 157.756 -0.0152 1.9080
ATOM   1625  CG  TYR A 143      99.418 124.356 158.311 -0.0011 1.9080
ATOM   1626  CD1 TYR A 143     100.003 123.114 158.508 -0.1906 1.9080
ATOM   1627  CD2 TYR A 143     100.157 125.486 158.636 -0.1906 1.9080
ATOM   1628  CE1 TYR A 143     101.279 123.000 159.014 -0.2341 1.9080
ATOM   1629  CE2 TYR A 143     101.436 125.380 159.141 -0.2341 1.9080
ATOM   1630  CZ  TYR A 143     101.992 124.136 159.328  0.3226 1.9080
ATOM   1631  OH  TYR A 143     103.268 124.028 159.832 -0.5579 1.7210
ATOM   1632  H   TYR A 143      98.943 122.431 155.758  0.2719 0.6000
ATOM   1633  HA  TYR A 143      97.059 124.704 155.915  0.0876 1.3870
ATOM   1634  HB2 TYR A 143      97.659 125.374 158.004  0.0295 1.4870
ATOM   1635  HB3 TYR A 143      97.457 123.761 158.163  0.0295 1.4870
ATOM   1636  HD1 TYR A 143      99.486 122.284 158.278  0.1699 1.4590
ATOM   1637  HD2 TYR A 143      99.753 126.391 158.500  0.1699 1.4590
ATOM   1638  HE1 TYR A 143     101.689 122.093 159.153  0.1656 1.4590
ATOM   1639  HE2 TYR A 143     101.957 126.205 159.371  0.1656 1.4590
ATOM   1640  HH  TYR A 143     103.828 124.770 159.467  0.3992 0.0000
ATOM   1641  N   GLN A 144      98.792 126.434 155.403 -0.4157 1.8240
ATOM   1642  CA  GLN A 144      99.754 127.359 154.827 -0.0031 1.9080
ATOM   1643  C   GLN A 144     100.428 128.169 155.925  0.5973 1.9080
ATOM   1644  O   GLN A 144      99.861 128.411 156.992 -0.5679 1.6612
ATOM   1645  CB  GLN A 144      99.074 128.300 153.828 -0.0036 1.9080
ATOM   1646  CG  GLN A 144      98.190 127.601 152.812 -0.0645 1.9080
ATOM   1647  CD  GLN A 144      98.161 128.320 151.480  0.6951 1.9080
ATOM   1648  H   GLN A 144      97.836 126.728 155.717  0.2719 0.6000
ATOM   1649  HA  GLN A 144     100.464 126.822 154.362  0.0850 1.3870
ATOM   1650  HB2 GLN A 144      98.509 128.953 154.338  0.0171 1.4870
ATOM   1651  HB3 GLN A 144      99.785 128.805 153.330  0.0171 1.4870
ATOM   1652  HG2 GLN A 144      98.537 126.675 152.667  0.0352 1.4870
ATOM   1653  HG3 GLN A 144      97.259 127.557 153.172  0.0352 1.4870
ATOM   1654  OE1 GLN A 144      99.204 128.606 150.893 -0.6086 1.6612
ATOM   1655  NE2 GLN A 144      96.961 128.620 150.995 -0.9407 1.8240
ATOM   1656 HE21 GLN A 144      96.862 129.115 150.112  0.4251 0.6000
ATOM   1657 HE22 GLN A 144      96.134 128.344 151.524  0.4251 0.6000
ATOM   1658  N   ASP A 145     101.661 128.584 155.651 -0.5163 1.8240
ATOM   1659  CA  ASP A 145     102.407 129.449 156.561  0.0381 1.9080
ATOM   1660  C   ASP A 145     102.069 130.890 156.205  0.5366 1.9080
ATOM   1661  O   ASP A 145     102.704 131.495 155.339 -0.5819 1.6612
ATOM   1662  CB  ASP A 145     103.902 129.176 156.465 -0.0303 1.9080
ATOM   1663  CG  ASP A 145     104.461 128.546 157.725  0.7994 1.9080
ATOM   1664  OD1 ASP A 145     104.521 129.239 158.762 -0.8014 1.6612
ATOM   1665  OD2 ASP A 145     104.834 127.356 157.682 -0.8014 1.6612
ATOM   1666  H   ASP A 145     102.043 128.244 154.745  0.2936 0.6000
ATOM   1667  HA  ASP A 145     102.060 129.284 157.478  0.0880 1.3870
ATOM   1668  HB2 ASP A 145     104.056 128.556 155.704 -0.0122 1.4870
ATOM   1669  HB3 ASP A 145     104.366 130.040 156.308 -0.0122 1.4870
ATOM   1670  N   ALA A 146     101.061 131.440 156.872 -0.4157 1.8240
ATOM   1671  CA  ALA A 146     100.575 132.785 156.617  0.0337 1.9080
ATOM   1672  C   ALA A 146     100.965 133.705 157.773  0.5973 1.9080
ATOM   1673  O   ALA A 146     101.518 133.268 158.788 -0.5679 1.6612
ATOM   1674  CB  ALA A 146      99.062 132.760 156.395 -0.1825 1.9080
ATOM   1675  H   ALA A 146     100.643 130.813 157.605  0.2719 0.6000
ATOM   1676  HA  ALA A 146     100.999 133.134 155.777  0.0823 1.3870
ATOM   1677  HB1 ALA A 146      98.600 132.687 157.277  0.0603 1.4870
ATOM   1678  HB2 ALA A 146      98.781 133.602 155.938  0.0603 1.4870
ATOM   1679  HB3 ALA A 146      98.824 131.975 155.826  0.0603 1.4870
ATOM   1680  N   LEU A 147     100.672 134.995 157.612 -0.4157 1.8240
ATOM   1681  CA  LEU A 147     100.958 135.992 158.635 -0.0518 1.9080
ATOM   1682  C   LEU A 147      99.930 136.004 159.758  0.5973 1.9080
ATOM   1683  O   LEU A 147     100.152 136.674 160.772 -0.5679 1.6612
ATOM   1684  CB  LEU A 147     101.053 137.388 158.005 -0.1102 1.9080
ATOM   1685  CG  LEU A 147      99.902 137.853 157.111  0.3531 1.9080
ATOM   1686  CD1 LEU A 147      99.937 139.362 156.950 -0.4121 1.9080
ATOM   1687  CD2 LEU A 147      99.960 137.175 155.752 -0.4121 1.9080
ATOM   1688  H   LEU A 147     100.225 135.224 156.698  0.2719 0.6000
ATOM   1689  HA  LEU A 147     101.867 135.787 159.038  0.0922 1.3870
ATOM   1690  HB2 LEU A 147     101.136 138.053 158.753  0.0457 1.4870
ATOM   1691  HB3 LEU A 147     101.889 137.415 157.452  0.0457 1.4870
ATOM   1692  HG  LEU A 147      99.037 137.582 157.530 -0.0361 1.4870
ATOM   1693 HD11 LEU A 147     100.805 139.636 156.532  0.1000 1.4870
ATOM   1694 HD12 LEU A 147      99.180 139.655 156.364  0.1000 1.4870
ATOM   1695 HD13 LEU A 147      99.849 139.798 157.847  0.1000 1.4870
ATOM   1696 HD21 LEU A 147      99.894 136.183 155.869  0.1000 1.4870
ATOM   1697 HD22 LEU A 147      99.199 137.494 155.185  0.1000 1.4870
ATOM   1698 HD23 LEU A 147     100.826 137.399 155.302  0.1000 1.4870
ATOM   1699  N   ILE A 148      98.819 135.290 159.601 -0.4157 1.8240
ATOM   1700  CA  ILE A 148      97.856 135.056 160.672 -0.0597 1.9080
ATOM   1701  C   ILE A 148      97.644 133.548 160.705  0.5973 1.9080
ATOM   1702  O   ILE A 148      96.984 132.989 159.823 -0.5679 1.6612
ATOM   1703  CB  ILE A 148      96.534 135.798 160.458  0.1303 1.9080
ATOM   1704  CG1 ILE A 148      96.790 137.269 160.132 -0.0430 1.9080
ATOM   1705  CG2 ILE A 148      95.656 135.681 161.690 -0.3204 1.9080
ATOM   1706  CD1 ILE A 148      95.563 138.140 160.254 -0.0660 1.9080
ATOM   1707  H   ILE A 148      98.693 134.905 158.632  0.2719 0.6000
ATOM   1708  HA  ILE A 148      98.310 135.296 161.514  0.0869 1.3870
ATOM   1709  HB  ILE A 148      96.070 135.387 159.679  0.0187 1.4870
ATOM   1710 HG12 ILE A 148      97.496 137.611 160.750  0.0236 1.4870
ATOM   1711 HG13 ILE A 148      97.133 137.326 159.195  0.0236 1.4870
ATOM   1712 HG21 ILE A 148      94.782 136.135 161.524  0.0882 1.4870
ATOM   1713 HG22 ILE A 148      95.493 134.717 161.896  0.0882 1.4870
ATOM   1714 HG23 ILE A 148      96.110 136.113 162.468  0.0882 1.4870
ATOM   1715 HD11 ILE A 148      95.217 138.099 161.191  0.0186 1.4870
ATOM   1716 HD12 ILE A 148      95.801 139.084 160.028  0.0186 1.4870
ATOM   1717 HD13 ILE A 148      94.859 137.814 159.624  0.0186 1.4870
ATOM   1718  N   GLU A 149      98.204 132.884 161.717 -0.5163 1.8240
ATOM   1719  CA  GLU A 149      98.237 131.429 161.737  0.0397 1.9080
ATOM   1720  C   GLU A 149      96.835 130.846 161.608  0.5366 1.9080
ATOM   1721  O   GLU A 149      95.896 131.285 162.277 -0.5819 1.6612
ATOM   1722  CB  GLU A 149      98.906 130.930 163.023  0.0560 1.9080
ATOM   1723  CG  GLU A 149      97.965 130.735 164.196  0.0136 1.9080
ATOM   1724  CD  GLU A 149      98.670 130.863 165.531  0.8054 1.9080
ATOM   1725  OE1 GLU A 149      99.820 131.351 165.551 -0.8188 1.6612
ATOM   1726  OE2 GLU A 149      98.077 130.476 166.559 -0.8188 1.6612
ATOM   1727  H   GLU A 149      98.601 133.481 162.464  0.2936 0.6000
ATOM   1728  HA  GLU A 149      98.811 131.091 160.980  0.1105 1.3870
ATOM   1729  HB2 GLU A 149      99.321 130.057 162.822 -0.0173 1.4870
ATOM   1730  HB3 GLU A 149      99.581 131.600 163.287 -0.0173 1.4870
ATOM   1731  HG2 GLU A 149      97.274 131.431 164.157 -0.0425 1.4870
ATOM   1732  HG3 GLU A 149      97.588 129.829 164.145 -0.0425 1.4870
ATOM   1733  N   GLU A 150      96.708 129.858 160.727 -0.5163 1.8240
ATOM   1734  CA  GLU A 150      95.427 129.208 160.493  0.0397 1.9080
ATOM   1735  C   GLU A 150      95.012 128.396 161.714  0.5366 1.9080
ATOM   1736  O   GLU A 150      95.837 127.759 162.374 -0.5819 1.6612
ATOM   1737  CB  GLU A 150      95.517 128.305 159.262  0.0560 1.9080
ATOM   1738  CG  GLU A 150      96.183 128.966 158.065  0.0136 1.9080
ATOM   1739  CD  GLU A 150      95.834 128.294 156.753  0.8054 1.9080
ATOM   1740  OE1 GLU A 150      95.421 127.116 156.778 -0.8188 1.6612
ATOM   1741  OE2 GLU A 150      95.979 128.940 155.696 -0.8188 1.6612
ATOM   1742  H   GLU A 150      97.583 129.599 160.233  0.2936 0.6000
ATOM   1743  HA  GLU A 150      94.725 129.900 160.297  0.1105 1.3870
ATOM   1744  HB2 GLU A 150      96.055 127.519 159.506 -0.0173 1.4870
ATOM   1745  HB3 GLU A 150      94.602 128.064 158.999 -0.0173 1.4870
ATOM   1746  HG2 GLU A 150      95.872 129.897 158.015 -0.0425 1.4870
ATOM   1747  HG3 GLU A 150      97.157 128.905 158.181 -0.0425 1.4870
ATOM   1748  N   ASP A 151      93.707 128.421 162.018 -0.5163 1.8240
ATOM   1749  CA  ASP A 151      93.209 127.737 163.214  0.0381 1.9080
ATOM   1750  C   ASP A 151      91.896 127.026 162.865  0.5366 1.9080
ATOM   1751  O   ASP A 151      90.803 127.591 162.942 -0.5819 1.6612
ATOM   1752  CB  ASP A 151      93.021 128.704 164.382 -0.0303 1.9080
ATOM   1753  CG  ASP A 151      92.996 127.998 165.725  0.7994 1.9080
ATOM   1754  OD1 ASP A 151      93.592 126.906 165.834 -0.8014 1.6612
ATOM   1755  OD2 ASP A 151      92.382 128.536 166.670 -0.8014 1.6612
ATOM   1756  H   ASP A 151      93.113 128.943 161.362  0.2936 0.6000
ATOM   1757  HA  ASP A 151      93.870 127.028 163.448  0.0880 1.3870
ATOM   1758  HB2 ASP A 151      93.777 129.347 164.374 -0.0122 1.4870
ATOM   1759  HB3 ASP A 151      92.158 129.178 164.254 -0.0122 1.4870
ATOM   1760  N   GLU A 152      92.020 125.766 162.455 -0.5163 1.8240
ATOM   1761  CA  GLU A 152      90.955 124.773 162.317  0.0397 1.9080
ATOM   1762  C   GLU A 152      89.860 125.185 161.339  0.5366 1.9080
ATOM   1763  O   GLU A 152      88.890 124.434 161.183 -0.5819 1.6612
ATOM   1764  CB  GLU A 152      90.296 124.425 163.664  0.0560 1.9080
ATOM   1765  CG  GLU A 152      89.418 125.523 164.239  0.0136 1.9080
ATOM   1766  CD  GLU A 152      89.115 125.316 165.708  0.8054 1.9080
ATOM   1767  OE1 GLU A 152      88.652 126.274 166.363 -0.8188 1.6612
ATOM   1768  OE2 GLU A 152      89.337 124.194 166.210 -0.8188 1.6612
ATOM   1769  H   GLU A 152      93.040 125.517 162.216  0.2936 0.6000
ATOM   1770  HA  GLU A 152      91.358 123.888 162.016  0.1105 1.3870
ATOM   1771  HB2 GLU A 152      89.730 123.631 163.519 -0.0173 1.4870
ATOM   1772  HB3 GLU A 152      91.019 124.248 164.309 -0.0173 1.4870
ATOM   1773  HG2 GLU A 152      89.895 126.377 164.150 -0.0425 1.4870
ATOM   1774  HG3 GLU A 152      88.563 125.521 163.755 -0.0425 1.4870
ATOM   1775  N   PHE A 153      89.970 126.333 160.679 -0.4157 1.8240
ATOM   1776  CA  PHE A 153      88.975 126.761 159.704 -0.0024 1.9080
ATOM   1777  C   PHE A 153      89.501 126.814 158.280  0.5973 1.9080
ATOM   1778  O   PHE A 153      88.735 126.566 157.347 -0.5679 1.6612
ATOM   1779  CB  PHE A 153      88.414 128.145 160.077 -0.0343 1.9080
ATOM   1780  CG  PHE A 153      87.708 128.183 161.405  0.0118 1.9080
ATOM   1781  CD1 PHE A 153      87.349 127.011 162.053 -0.1256 1.9080
ATOM   1782  CD2 PHE A 153      87.406 129.391 162.007 -0.1256 1.9080
ATOM   1783  CE1 PHE A 153      86.701 127.046 163.272 -0.1704 1.9080
ATOM   1784  CE2 PHE A 153      86.758 129.433 163.227 -0.1704 1.9080
ATOM   1785  CZ  PHE A 153      86.406 128.257 163.860 -0.1072 1.9080
ATOM   1786  H   PHE A 153      90.816 126.891 160.916  0.2719 0.6000
ATOM   1787  HA  PHE A 153      88.233 126.066 159.717  0.0978 1.3870
ATOM   1788  HB2 PHE A 153      89.174 128.775 160.115  0.0295 1.4870
ATOM   1789  HB3 PHE A 153      87.766 128.403 159.376  0.0295 1.4870
ATOM   1790  HD1 PHE A 153      87.562 126.130 161.636  0.1330 1.4590
ATOM   1791  HD2 PHE A 153      87.661 130.248 161.552  0.1330 1.4590
ATOM   1792  HE1 PHE A 153      86.446 126.180 163.725  0.1430 1.4590
ATOM   1793  HE2 PHE A 153      86.543 130.329 163.651  0.1430 1.4590
ATOM   1794  HZ  PHE A 153      85.937 128.282 164.745  0.1297 1.4590
ATOM   1795  N   ASP A 154      90.780 127.129 158.089 -0.5163 1.8240
ATOM   1796  CA  ASP A 154      91.371 127.194 156.748  0.0381 1.9080
ATOM   1797  C   ASP A 154      92.061 125.875 156.412  0.5366 1.9080
ATOM   1798  O   ASP A 154      91.923 125.356 155.302 -0.5819 1.6612
ATOM   1799  CB  ASP A 154      92.339 128.375 156.663 -0.0303 1.9080
ATOM   1800  CG  ASP A 154      92.140 129.369 157.790  0.7994 1.9080
ATOM   1801  OD1 ASP A 154      92.723 129.165 158.875 -0.8014 1.6612
ATOM   1802  OD2 ASP A 154      91.397 130.353 157.592 -0.8014 1.6612
ATOM   1803  H   ASP A 154      91.317 127.322 158.957  0.2936 0.6000
ATOM   1804  HA  ASP A 154      90.616 127.306 156.098  0.0880 1.3870
ATOM   1805  HB2 ASP A 154      93.264 128.018 156.711 -0.0122 1.4870
ATOM   1806  HB3 ASP A 154      92.186 128.836 155.798 -0.0122 1.4870
ATOM   1807  N   ARG A 155      92.804 125.325 157.371 -0.3479 1.8240
ATOM   1808  CA  ARG A 155      93.518 124.073 157.161 -0.2637 1.9080
ATOM   1809  C   ARG A 155      92.557 122.961 156.763  0.7341 1.9080
ATOM   1810  O   ARG A 155      91.497 122.791 157.370 -0.5894 1.6612
ATOM   1811  CB  ARG A 155      94.273 123.685 158.434 -0.0007 1.9080
ATOM   1812  CG  ARG A 155      94.320 124.782 159.482  0.0390 1.9080
ATOM   1813  CD  ARG A 155      95.100 124.343 160.708  0.0486 1.9080
ATOM   1814  NE  ARG A 155      94.375 123.350 161.492 -0.5295 1.8240
ATOM   1815  CZ  ARG A 155      94.357 123.311 162.817  0.8076 1.9080
ATOM   1816  NH1 ARG A 155      95.019 124.197 163.544 -0.8627 1.8240
ATOM   1817  NH2 ARG A 155      93.660 122.358 163.428 -0.8627 1.8240
ATOM   1818  H   ARG A 155      92.828 125.858 158.262  0.2747 0.6000
ATOM   1819  HA  ARG A 155      94.188 124.200 156.419  0.1560 1.3870
ATOM   1820  HB2 ARG A 155      93.822 122.893 158.834  0.0327 1.4870
ATOM   1821  HB3 ARG A 155      95.209 123.456 158.183  0.0327 1.4870
ATOM   1822  HG2 ARG A 155      94.766 125.588 159.101  0.0285 1.4870
ATOM   1823  HG3 ARG A 155      93.393 125.008 159.769  0.0285 1.4870
ATOM   1824  HD2 ARG A 155      95.966 123.954 160.402  0.0687 1.3870
ATOM   1825  HD3 ARG A 155      95.270 125.149 161.271  0.0687 1.3870
ATOM   1826  HE  ARG A 155      93.853 122.646 160.993  0.3456 0.6000
ATOM   1827 HH11 ARG A 155      95.534 124.931 163.099  0.4478 0.6000
ATOM   1828 HH12 ARG A 155      95.006 124.137 164.544  0.4478 0.6000
ATOM   1829 HH21 ARG A 155      93.141 121.692 162.892  0.4478 0.6000
ATOM   1830 HH22 ARG A 155      93.654 122.307 164.428  0.4478 0.6000
ATOM   1831  N   SER A 156      92.935 122.206 155.736 -0.4157 1.8240
ATOM   1832  CA  SER A 156      92.104 121.109 155.262 -0.0249 1.9080
ATOM   1833  C   SER A 156      92.478 119.814 155.972  0.5973 1.9080
ATOM   1834  O   SER A 156      93.646 119.428 156.022 -0.5679 1.6612
ATOM   1835  CB  SER A 156      92.251 120.942 153.751  0.2117 1.9080
ATOM   1836  OG  SER A 156      91.579 121.977 153.055 -0.6546 1.7210
ATOM   1837  H   SER A 156      93.846 122.461 155.316  0.2719 0.6000
ATOM   1838  HA  SER A 156      91.148 121.319 155.488  0.0843 1.3870
ATOM   1839  HB2 SER A 156      93.219 120.969 153.517  0.0352 1.3870
ATOM   1840  HB3 SER A 156      91.859 120.066 153.485  0.0352 1.3870
ATOM   1841  HG  SER A 156      91.611 122.817 153.595  0.4275 0.0000
ATOM   1842  N   SER A 157      91.471 119.132 156.508 -0.4157 1.8240
ATOM   1843  CA  SER A 157      91.674 117.979 157.378 -0.0249 1.9080
ATOM   1844  C   SER A 157      91.780 116.715 156.534  0.5973 1.9080
ATOM   1845  O   SER A 157      90.905 116.442 155.707 -0.5679 1.6612
ATOM   1846  CB  SER A 157      90.535 117.855 158.388  0.2117 1.9080
ATOM   1847  OG  SER A 157      90.783 116.810 159.311 -0.6546 1.7210
ATOM   1848  H   SER A 157      90.523 119.492 156.253  0.2719 0.6000
ATOM   1849  HA  SER A 157      92.542 118.101 157.861  0.0843 1.3870
ATOM   1850  HB2 SER A 157      90.451 118.714 158.885  0.0352 1.3870
ATOM   1851  HB3 SER A 157      89.690 117.660 157.897  0.0352 1.3870
ATOM   1852  HG  SER A 157      91.758 116.592 159.314  0.4275 0.0000
ATOM   1853  N   ILE A 158      92.852 115.946 156.751 -0.4157 1.8240
ATOM   1854  CA  ILE A 158      93.077 114.674 156.073 -0.0597 1.9080
ATOM   1855  C   ILE A 158      92.627 113.546 156.987  0.5973 1.9080
ATOM   1856  O   ILE A 158      92.697 113.644 158.217 -0.5679 1.6612
ATOM   1857  CB  ILE A 158      94.562 114.508 155.684  0.1303 1.9080
ATOM   1858  CG1 ILE A 158      94.964 115.522 154.615 -0.0430 1.9080
ATOM   1859  CG2 ILE A 158      94.833 113.098 155.190 -0.3204 1.9080
ATOM   1860  CD1 ILE A 158      96.328 116.118 154.851 -0.0660 1.9080
ATOM   1861  H   ILE A 158      93.521 116.341 157.456  0.2719 0.6000
ATOM   1862  HA  ILE A 158      92.467 114.665 155.284  0.0869 1.3870
ATOM   1863  HB  ILE A 158      95.111 114.680 156.497  0.0187 1.4870
ATOM   1864 HG12 ILE A 158      94.955 115.067 153.729  0.0236 1.4870
ATOM   1865 HG13 ILE A 158      94.288 116.255 154.610  0.0236 1.4870
ATOM   1866 HG21 ILE A 158      95.806 112.994 154.989  0.0882 1.4870
ATOM   1867 HG22 ILE A 158      94.568 112.440 155.893  0.0882 1.4870
ATOM   1868 HG23 ILE A 158      94.304 112.926 154.360  0.0882 1.4870
ATOM   1869 HD11 ILE A 158      97.015 115.391 154.853  0.0186 1.4870
ATOM   1870 HD12 ILE A 158      96.537 116.772 154.124  0.0186 1.4870
ATOM   1871 HD13 ILE A 158      96.339 116.588 155.734  0.0186 1.4870
ATOM   1872  N   ILE A 159      92.162 112.460 156.379 -0.4157 1.8240
ATOM   1873  CA  ILE A 159      91.793 111.249 157.108 -0.0597 1.9080
ATOM   1874  C   ILE A 159      92.677 110.114 156.596  0.5973 1.9080
ATOM   1875  O   ILE A 159      92.479 109.643 155.468 -0.5679 1.6612
ATOM   1876  CB  ILE A 159      90.293 110.937 156.954  0.1303 1.9080
ATOM   1877  CG1 ILE A 159      89.978 109.499 157.386 -0.0430 1.9080
ATOM   1878  CG2 ILE A 159      89.829 111.178 155.523 -0.3204 1.9080
ATOM   1879  CD1 ILE A 159      90.278 109.214 158.841 -0.0660 1.9080
ATOM   1880  H   ILE A 159      92.083 112.545 155.341  0.2719 0.6000
ATOM   1881  HA  ILE A 159      92.048 111.402 158.055  0.0869 1.3870
ATOM   1882  HB  ILE A 159      89.787 111.554 157.551  0.0187 1.4870
ATOM   1883 HG12 ILE A 159      89.010 109.324 157.212  0.0236 1.4870
ATOM   1884 HG13 ILE A 159      90.520 108.879 156.818  0.0236 1.4870
ATOM   1885 HG21 ILE A 159      88.844 111.030 155.463  0.0882 1.4870
ATOM   1886 HG22 ILE A 159      90.041 112.117 155.258  0.0882 1.4870
ATOM   1887 HG23 ILE A 159      90.298 110.545 154.910  0.0882 1.4870
ATOM   1888 HD11 ILE A 159      89.733 109.822 159.417  0.0186 1.4870
ATOM   1889 HD12 ILE A 159      90.049 108.264 159.047  0.0186 1.4870
ATOM   1890 HD13 ILE A 159      91.249 109.369 159.016  0.0186 1.4870
ATOM   1891  N   PRO A 160      93.659 109.652 157.369 -0.2548 1.8240
ATOM   1892  CA  PRO A 160      94.545 108.594 156.872 -0.0266 1.9080
ATOM   1893  C   PRO A 160      93.802 107.290 156.639  0.5896 1.9080
ATOM   1894  O   PRO A 160      92.752 107.019 157.225 -0.5748 1.6612
ATOM   1895  CB  PRO A 160      95.587 108.442 157.986 -0.0070 1.9080
ATOM   1896  CG  PRO A 160      94.958 109.036 159.193  0.0189 1.9080
ATOM   1897  CD  PRO A 160      94.061 110.120 158.705  0.0192 1.9080
ATOM   1898  HA  PRO A 160      95.017 108.895 156.029  0.0641 1.3870
ATOM   1899  HB2 PRO A 160      95.806 107.470 158.131  0.0253 1.4870
ATOM   1900  HB3 PRO A 160      96.435 108.925 157.742  0.0253 1.4870
ATOM   1901  HG2 PRO A 160      94.436 108.334 159.701  0.0213 1.4870
ATOM   1902  HG3 PRO A 160      95.666 109.403 159.815  0.0213 1.4870
ATOM   1903  HD2 PRO A 160      93.256 110.231 159.292  0.0391 1.3870
ATOM   1904  HD3 PRO A 160      94.540 110.999 158.637  0.0391 1.3870
ATOM   1905  N   ASN A 161      94.454 106.423 155.831 -0.4157 1.8240
ATOM   1906  CA  ASN A 161      93.960 105.070 155.594  0.0143 1.9080
ATOM   1907  C   ASN A 161      94.006 104.178 156.801  0.5973 1.9080
ATOM   1908  O   ASN A 161      93.063 103.465 157.077 -0.5679 1.6612
ATOM   1909  CB  ASN A 161      94.266 104.479 154.204 -0.2041 1.9080
ATOM   1910  CG  ASN A 161      93.753 103.074 154.021  0.7130 1.9080
ATOM   1911  H   ASN A 161      95.319 106.806 155.407  0.2719 0.6000
ATOM   1912  HA  ASN A 161      92.981 105.161 155.318  0.1048 1.3870
ATOM   1913  HB2 ASN A 161      93.843 105.071 153.519  0.0797 1.4870
ATOM   1914  HB3 ASN A 161      95.259 104.482 154.081  0.0797 1.4870
ATOM   1915  OD1 ASN A 161      94.485 102.196 153.581 -0.5931 1.6612
ATOM   1916  ND2 ASN A 161      92.482 102.858 154.318 -0.9191 1.8240
ATOM   1917 HD22 ASN A 161      91.910 103.617 154.642  0.4196 0.6000
ATOM   1918 HD21 ASN A 161      92.088 101.945 154.221  0.4196 0.6000
ATOM   1919  O   THR A 162      95.318 101.398 159.821 -0.5679 1.6612
ATOM   1920  N   THR A 162      95.100 104.224 157.530 -0.4157 1.8240
ATOM   1921  CA  THR A 162      95.226 103.490 158.774 -0.0389 1.9080
ATOM   1922  C   THR A 162      95.133 101.993 158.771  0.5973 1.9080
ATOM   1923  CB  THR A 162      94.373 104.103 159.909  0.3654 1.9080
ATOM   1924  OG1 THR A 162      93.021 103.642 159.840 -0.6761 1.7210
ATOM   1925  CG2 THR A 162      94.406 105.600 159.856 -0.2438 1.9080
ATOM   1926  H   THR A 162      95.860 104.826 157.142  0.2719 0.6000
ATOM   1927  HA  THR A 162      96.147 103.755 159.200  0.1007 1.3870
ATOM   1928  HB  THR A 162      94.767 103.808 160.808  0.0043 1.3870
ATOM   1929 HG21 THR A 162      95.348 105.926 159.719  0.0642 1.4870
ATOM   1930 HG22 THR A 162      93.838 105.938 159.097  0.0642 1.4870
ATOM   1931 HG23 THR A 162      94.055 105.990 160.715  0.0642 1.4870
ATOM   1932  HG1 THR A 162      92.760 103.461 158.885  0.4102 0.0000
ATOM   1933  N   GLU A 163      94.923 101.378 157.622 -0.5163 1.8240
ATOM   1934  CA  GLU A 163      94.727  99.939 157.532  0.0397 1.9080
ATOM   1935  C   GLU A 163      95.662  99.322 156.515  0.5366 1.9080
ATOM   1936  O   GLU A 163      95.382  98.254 156.004 -0.5819 1.6612
ATOM   1937  CB  GLU A 163      93.286  99.652 157.141  0.0560 1.9080
ATOM   1938  CG  GLU A 163      92.230 100.195 158.091  0.0136 1.9080
ATOM   1939  CD  GLU A 163      91.943  99.257 159.245  0.8054 1.9080
ATOM   1940  OE1 GLU A 163      91.165  98.298 159.055 -0.8188 1.6612
ATOM   1941  OE2 GLU A 163      92.489  99.481 160.343 -0.8188 1.6612
ATOM   1942  H   GLU A 163      94.909 102.007 156.787  0.2936 0.6000
ATOM   1943  HA  GLU A 163      94.885  99.519 158.437  0.1105 1.3870
ATOM   1944  HB2 GLU A 163      93.125 100.063 156.254 -0.0173 1.4870
ATOM   1945  HB3 GLU A 163      93.171  98.669 157.102 -0.0173 1.4870
ATOM   1946  HG2 GLU A 163      92.561 101.040 158.468 -0.0425 1.4870
ATOM   1947  HG3 GLU A 163      91.394 100.314 157.588 -0.0425 1.4870
ATOM   1948  N   ILE A 164      96.786  99.970 156.236 -0.4157 1.8240
ATOM   1949  CA  ILE A 164      97.754  99.362 155.330 -0.0597 1.9080
ATOM   1950  C   ILE A 164      98.515  98.287 156.086  0.5973 1.9080
ATOM   1951  O   ILE A 164      98.829  98.448 157.267 -0.5679 1.6612
ATOM   1952  CB  ILE A 164      98.706 100.425 154.757  0.1303 1.9080
ATOM   1953  CG1 ILE A 164      97.969 101.292 153.738 -0.0430 1.9080
ATOM   1954  CG2 ILE A 164      99.920  99.764 154.120 -0.3204 1.9080
ATOM   1955  CD1 ILE A 164      97.611 102.648 154.272 -0.0660 1.9080
ATOM   1956  H   ILE A 164      96.905 100.880 156.686  0.2719 0.6000
ATOM   1957  HA  ILE A 164      97.225  98.898 154.624  0.0869 1.3870
ATOM   1958  HB  ILE A 164      99.000 101.009 155.504  0.0187 1.4870
ATOM   1959 HG12 ILE A 164      98.551 101.396 152.935  0.0236 1.4870
ATOM   1960 HG13 ILE A 164      97.134 100.816 153.472  0.0236 1.4870
ATOM   1961 HG21 ILE A 164     100.544 100.467 153.783  0.0882 1.4870
ATOM   1962 HG22 ILE A 164     100.389  99.202 154.799  0.0882 1.4870
ATOM   1963 HG23 ILE A 164      99.625  99.188 153.359  0.0882 1.4870
ATOM   1964 HD11 ILE A 164      98.443 103.136 154.538  0.0186 1.4870
ATOM   1965 HD12 ILE A 164      97.132 103.173 153.567  0.0186 1.4870
ATOM   1966 HD13 ILE A 164      97.016 102.550 155.071  0.0186 1.4870
ATOM   1967  N   MET A 165      98.808  97.179 155.417 -0.4157 1.8240
ATOM   1968  CA  MET A 165      99.631  96.121 155.984 -0.0237 1.9080
ATOM   1969  C   MET A 165     100.980  96.129 155.283  0.5973 1.9080
ATOM   1970  O   MET A 165     101.045  96.037 154.053 -0.5679 1.6612
ATOM   1971  CB  MET A 165      98.953  94.757 155.842  0.0342 1.9080
ATOM   1972  CG  MET A 165      97.503  94.733 156.304  0.0018 1.9080
ATOM   1973  SD  MET A 165      97.361  94.598 158.096 -0.2737 2.0000
ATOM   1974  CE  MET A 165      96.359  93.124 158.250 -0.0536 1.9080
ATOM   1975  H   MET A 165      98.400  97.133 154.457  0.2719 0.6000
ATOM   1976  HA  MET A 165      99.782  96.322 156.950  0.0880 1.3870
ATOM   1977  HB2 MET A 165      98.983  94.476 154.873  0.0241 1.4870
ATOM   1978  HB3 MET A 165      99.469  94.078 156.381  0.0241 1.4870
ATOM   1979  HG2 MET A 165      97.041  95.581 155.966  0.0440 1.3870
ATOM   1980  HG3 MET A 165      97.027  93.953 155.842  0.0440 1.3870
ATOM   1981  HE1 MET A 165      96.778  92.499 158.911  0.0684 1.3870
ATOM   1982  HE2 MET A 165      95.441  93.372 158.565  0.0684 1.3870
ATOM   1983  HE3 MET A 165      96.291  92.668 157.361  0.0684 1.3870
ATOM   1984  N   SER A 166     102.052  96.246 156.065 -0.4157 1.8240
ATOM   1985  CA  SER A 166     103.393  96.393 155.534 -0.0249 1.9080
ATOM   1986  C   SER A 166     104.331  95.507 156.340  0.5973 1.9080
ATOM   1987  O   SER A 166     103.962  94.957 157.383 -0.5679 1.6612
ATOM   1988  CB  SER A 166     103.847  97.855 155.586  0.2117 1.9080
ATOM   1989  OG  SER A 166     105.225  97.975 155.287 -0.6546 1.7210
ATOM   1990  H   SER A 166     101.839  96.222 157.089  0.2719 0.6000
ATOM   1991  HA  SER A 166     103.397  96.066 154.591  0.0843 1.3870
ATOM   1992  HB2 SER A 166     103.322  98.377 154.919  0.0352 1.3870
ATOM   1993  HB3 SER A 166     103.681  98.208 156.503  0.0352 1.3870
ATOM   1994  HG  SER A 166     105.416  97.538 154.409  0.4275 0.0000
ATOM   1995  N   VAL A 167     105.573  95.414 155.864 -0.4157 1.8240
ATOM   1996  CA  VAL A 167     106.518  94.443 156.403 -0.0875 1.9080
ATOM   1997  C   VAL A 167     106.707  94.621 157.903  0.5973 1.9080
ATOM   1998  O   VAL A 167     107.042  93.662 158.609 -0.5679 1.6612
ATOM   1999  CB  VAL A 167     107.852  94.559 155.645  0.2985 1.9080
ATOM   2000  CG1 VAL A 167     107.643  94.224 154.180 -0.3192 1.9080
ATOM   2001  CG2 VAL A 167     108.443  95.955 155.797 -0.3192 1.9080
ATOM   2002  H   VAL A 167     105.799  96.074 155.100  0.2719 0.6000
ATOM   2003  HA  VAL A 167     106.143  93.519 156.244  0.0969 1.3870
ATOM   2004  HB  VAL A 167     108.471  93.876 156.016 -0.0297 1.4870
ATOM   2005 HG11 VAL A 167     108.526  94.032 153.750  0.0791 1.4870
ATOM   2006 HG12 VAL A 167     107.054  93.419 154.100  0.0791 1.4870
ATOM   2007 HG13 VAL A 167     107.211  94.998 153.716  0.0791 1.4870
ATOM   2008 HG21 VAL A 167     108.921  96.204 154.955  0.0791 1.4870
ATOM   2009 HG22 VAL A 167     107.706  96.607 155.972  0.0791 1.4870
ATOM   2010 HG23 VAL A 167     109.085  95.959 156.563  0.0791 1.4870
ATOM   2011  N   SER A 168     106.496  95.832 158.417 -0.4157 1.8240
ATOM   2012  CA  SER A 168     106.739  96.129 159.821 -0.0249 1.9080
ATOM   2013  C   SER A 168     105.476  96.145 160.670  0.5973 1.9080
ATOM   2014  O   SER A 168     105.583  96.186 161.900 -0.5679 1.6612
ATOM   2015  CB  SER A 168     107.446  97.483 159.956  0.2117 1.9080
ATOM   2016  OG  SER A 168     106.946  98.412 159.011 -0.6546 1.7210
ATOM   2017  H   SER A 168     106.147  96.536 157.734  0.2719 0.6000
ATOM   2018  HA  SER A 168     107.352  95.406 160.192  0.0843 1.3870
ATOM   2019  HB2 SER A 168     107.289  97.835 160.873  0.0352 1.3870
ATOM   2020  HB3 SER A 168     108.420  97.351 159.799  0.0352 1.3870
ATOM   2021  HG  SER A 168     106.039  98.720 159.294  0.4275 0.0000
ATOM   2022  N   GLY A 169     104.296  96.116 160.063 -0.4157 1.8240
ATOM   2023  CA  GLY A 169     103.062  96.157 160.814 -0.0252 1.9080
ATOM   2024  C   GLY A 169     102.008  96.941 160.068  0.5973 1.9080
ATOM   2025  O   GLY A 169     101.978  96.962 158.841 -0.5679 1.6612
ATOM   2026  H   GLY A 169     104.342  96.063 159.026  0.2719 0.6000
ATOM   2027  HA2 GLY A 169     102.731  95.218 160.973  0.0698 1.3870
ATOM   2028  HA3 GLY A 169     103.226  96.586 161.712  0.0698 1.3870
ATOM   2029  N   LYS A 170     101.128  97.596 160.816 -0.3479 1.8240
ATOM   2030  CA  LYS A 170     100.039  98.354 160.217 -0.2400 1.9080
ATOM   2031  C   LYS A 170     100.464  99.806 160.032  0.7341 1.9080
ATOM   2032  O   LYS A 170     100.909 100.459 160.981 -0.5894 1.6612
ATOM   2033  CB  LYS A 170      98.779  98.263 161.077 -0.0094 1.9080
ATOM   2034  CG  LYS A 170      97.498  98.127 160.271  0.0187 1.9080
ATOM   2035  CD  LYS A 170      96.284  97.966 161.172 -0.0479 1.9080
ATOM   2036  CE  LYS A 170      95.168  97.204 160.473 -0.0143 1.9080
ATOM   2037  NZ  LYS A 170      95.189  95.751 160.794 -0.3854 1.8240
ATOM   2038  H   LYS A 170     101.281  97.522 161.839  0.2747 0.6000
ATOM   2039  HA  LYS A 170      99.824  97.965 159.318  0.1426 1.3870
ATOM   2040  HB2 LYS A 170      98.863  97.466 161.670  0.0362 1.4870
ATOM   2041  HB3 LYS A 170      98.717  99.092 161.628  0.0362 1.4870
ATOM   2042  HG2 LYS A 170      97.377  98.947 159.709  0.0103 1.4870
ATOM   2043  HG3 LYS A 170      97.568  97.325 159.677  0.0103 1.4870
ATOM   2044  HD2 LYS A 170      96.552  97.460 161.986  0.0621 1.4870
ATOM   2045  HD3 LYS A 170      95.944  98.867 161.421  0.0621 1.4870
ATOM   2046  HE2 LYS A 170      94.284  97.591 160.756  0.1135 1.1000
ATOM   2047  HE3 LYS A 170      95.266  97.323 159.479  0.1135 1.1000
ATOM   2048  HZ1 LYS A 170      95.544  95.621 161.719  0.3400 0.6000
ATOM   2049  HZ2 LYS A 170      94.260  95.385 160.738  0.3400 0.6000
ATOM   2050  HZ3 LYS A 170      95.776  95.275 160.140  0.3400 0.6000
ATOM   2051  N   CYX A 171     100.321 100.300 158.807 -0.4157 1.8240
ATOM   2052  CA  CYX A 171     100.757 101.624 158.396  0.0429 1.9080
ATOM   2053  C   CYX A 171      99.563 102.483 158.000  0.5973 1.9080
ATOM   2054  O   CYX A 171      98.508 101.985 157.587 -0.5679 1.6612
ATOM   2055  CB  CYX A 171     101.740 101.530 157.226 -0.0790 1.9080
ATOM   2056  SG  CYX A 171     103.223 100.579 157.584 -0.1081 2.0000
ATOM   2057  H   CYX A 171      99.849  99.628 158.137  0.2719 0.6000
ATOM   2058  HA  CYX A 171     101.213 102.066 159.176  0.0766 1.3870
ATOM   2059  HB2 CYX A 171     101.265 101.102 156.459  0.0910 1.3870
ATOM   2060  HB3 CYX A 171     102.010 102.459 156.977  0.0910 1.3870
ATOM   2061  N   HID A 172      99.759 103.798 158.124 -0.4157 1.8240
ATOM   2062  CA  HID A 172      98.734 104.797 157.838  0.0188 1.9080
ATOM   2063  C   HID A 172      99.181 105.610 156.631  0.5973 1.9080
ATOM   2064  O   HID A 172     100.283 106.162 156.634 -0.5679 1.6612
ATOM   2065  CB  HID A 172      98.503 105.723 159.035 -0.0462 1.9080
ATOM   2066  CG  HID A 172      98.388 105.017 160.353 -0.0266 1.9080
ATOM   2067  ND1 HID A 172      98.349 103.644 160.451 -0.3811 1.8240
ATOM   2068  CD2 HID A 172      98.332 105.485 161.622  0.1292 1.9080
ATOM   2069  CE1 HID A 172      98.255 103.296 161.722  0.2057 1.9080
ATOM   2070  NE2 HID A 172      98.243 104.395 162.454 -0.5727 1.8240
ATOM   2071  H   HID A 172     100.725 104.053 158.449  0.2719 0.6000
ATOM   2072  HA  HID A 172      97.887 104.326 157.605  0.0881 1.3870
ATOM   2073  HB2 HID A 172      99.268 106.378 159.094  0.0402 1.4870
ATOM   2074  HB3 HID A 172      97.654 106.247 158.883  0.0402 1.4870
ATOM   2075  HD1 HID A 172      98.388 103.009 159.678  0.3649 0.6000
ATOM   2076  HD2 HID A 172      98.351 106.441 161.903  0.1147 1.4090
ATOM   2077  HE1 HID A 172      98.200 102.365 162.070  0.1392 1.3590
ATOM   2078  N   MET A 173      98.330 105.710 155.614 -0.4157 1.8240
ATOM   2079  CA  MET A 173      98.624 106.530 154.445 -0.0237 1.9080
ATOM   2080  C   MET A 173      97.783 107.801 154.479  0.5973 1.9080
ATOM   2081  O   MET A 173      96.557 107.738 154.617 -0.5679 1.6612
ATOM   2082  CB  MET A 173      98.362 105.759 153.153  0.0342 1.9080
ATOM   2083  CG  MET A 173      99.110 106.316 151.953  0.0018 1.9080
ATOM   2084  SD  MET A 173      98.600 105.657 150.351 -0.2737 2.0000
ATOM   2085  CE  MET A 173      97.591 104.251 150.812 -0.0536 1.9080
ATOM   2086  H   MET A 173      97.454 105.162 155.724  0.2719 0.6000
ATOM   2087  HA  MET A 173      99.590 106.796 154.482  0.0880 1.3870
ATOM   2088  HB2 MET A 173      98.637 104.799 153.282  0.0241 1.4870
ATOM   2089  HB3 MET A 173      97.376 105.782 152.952  0.0241 1.4870
ATOM   2090  HG2 MET A 173      99.017 107.350 151.967  0.0440 1.3870
ATOM   2091  HG3 MET A 173     100.126 106.159 152.104  0.0440 1.3870
ATOM   2092  HE1 MET A 173      98.017 103.769 151.579  0.0684 1.3870
ATOM   2093  HE2 MET A 173      96.680 104.566 151.082  0.0684 1.3870
ATOM   2094  HE3 MET A 173      97.509 103.627 150.034  0.0684 1.3870
ATOM   2095  N   TYR A 174      98.445 108.946 154.351 -0.4157 1.8240
ATOM   2096  CA  TYR A 174      97.793 110.238 154.201 -0.0014 1.9080
ATOM   2097  C   TYR A 174      97.964 110.707 152.765  0.5973 1.9080
ATOM   2098  O   TYR A 174      99.050 110.585 152.193 -0.5679 1.6612
ATOM   2099  CB  TYR A 174      98.391 111.275 155.155 -0.0152 1.9080
ATOM   2100  CG  TYR A 174      98.429 110.853 156.604 -0.0011 1.9080
ATOM   2101  CD1 TYR A 174      99.311 109.875 157.041 -0.1906 1.9080
ATOM   2102  CD2 TYR A 174      97.594 111.445 157.540 -0.1906 1.9080
ATOM   2103  CE1 TYR A 174      99.349 109.489 158.363 -0.2341 1.9080
ATOM   2104  CE2 TYR A 174      97.629 111.069 158.865 -0.2341 1.9080
ATOM   2105  CZ  TYR A 174      98.507 110.090 159.270  0.3226 1.9080
ATOM   2106  OH  TYR A 174      98.544 109.711 160.589 -0.5579 1.7210
ATOM   2107  H   TYR A 174      99.491 108.836 154.368  0.2719 0.6000
ATOM   2108  HA  TYR A 174      96.816 110.123 154.379  0.0876 1.3870
ATOM   2109  HB2 TYR A 174      99.328 111.466 154.859  0.0295 1.4870
ATOM   2110  HB3 TYR A 174      97.845 112.111 155.088  0.0295 1.4870
ATOM   2111  HD1 TYR A 174      99.932 109.441 156.381  0.1699 1.4590
ATOM   2112  HD2 TYR A 174      96.956 112.159 157.245  0.1699 1.4590
ATOM   2113  HE1 TYR A 174      99.988 108.775 158.663  0.1656 1.4590
ATOM   2114  HE2 TYR A 174      97.019 111.505 159.530  0.1656 1.4590
ATOM   2115  HH  TYR A 174      99.307 109.081 160.729  0.3992 0.0000
ATOM   2116  N   SER A 175      96.896 111.243 152.183 -0.4157 1.8240
ATOM   2117  CA  SER A 175      96.947 111.669 150.793 -0.0249 1.9080
ATOM   2118  C   SER A 175      95.950 112.795 150.570  0.5973 1.9080
ATOM   2119  O   SER A 175      95.019 112.993 151.355 -0.5679 1.6612
ATOM   2120  CB  SER A 175      96.656 110.504 149.842  0.2117 1.9080
ATOM   2121  OG  SER A 175      95.663 109.648 150.378 -0.6546 1.7210
ATOM   2122  H   SER A 175      96.061 111.326 152.783  0.2719 0.6000
ATOM   2123  HA  SER A 175      97.864 112.027 150.608  0.0843 1.3870
ATOM   2124  HB2 SER A 175      96.335 110.871 148.975  0.0352 1.3870
ATOM   2125  HB3 SER A 175      97.494 109.985 149.707  0.0352 1.3870
ATOM   2126  HG  SER A 175      96.086 109.003 151.014  0.4275 0.0000
ATOM   2127  N   LEU A 176      96.162 113.529 149.482 -0.4157 1.8240
ATOM   2128  CA  LEU A 176      95.267 114.588 149.043 -0.0518 1.9080
ATOM   2129  C   LEU A 176      94.636 114.208 147.711  0.5973 1.9080
ATOM   2130  O   LEU A 176      95.245 113.514 146.893 -0.5679 1.6612
ATOM   2131  CB  LEU A 176      96.009 115.918 148.895 -0.1102 1.9080
ATOM   2132  CG  LEU A 176      96.675 116.471 150.154  0.3531 1.9080
ATOM   2133  CD1 LEU A 176      97.226 117.860 149.891 -0.4121 1.9080
ATOM   2134  CD2 LEU A 176      95.685 116.496 151.301 -0.4121 1.9080
ATOM   2135  H   LEU A 176      97.040 113.275 148.962  0.2719 0.6000
ATOM   2136  HA  LEU A 176      94.536 114.695 149.721  0.0922 1.3870
ATOM   2137  HB2 LEU A 176      96.724 115.793 148.210  0.0457 1.4870
ATOM   2138  HB3 LEU A 176      95.353 116.600 148.580  0.0457 1.4870
ATOM   2139  HG  LEU A 176      97.420 115.862 150.421 -0.0361 1.4870
ATOM   2140 HD11 LEU A 176      96.481 118.472 149.621  0.1000 1.4870
ATOM   2141 HD12 LEU A 176      97.660 118.213 150.721  0.1000 1.4870
ATOM   2142 HD13 LEU A 176      97.904 117.820 149.155  0.1000 1.4870
ATOM   2143 HD21 LEU A 176      95.359 115.567 151.486  0.1000 1.4870
ATOM   2144 HD22 LEU A 176      96.129 116.860 152.122  0.1000 1.4870
ATOM   2145 HD23 LEU A 176      94.906 117.078 151.062  0.1000 1.4870
ATOM   2146  N   GLU A 177      93.406 114.671 147.502 -0.5163 1.8240
ATOM   2147  CA  GLU A 177      92.670 114.342 146.288  0.0397 1.9080
ATOM   2148  C   GLU A 177      92.817 115.330 145.136  0.5366 1.9080
ATOM   2149  O   GLU A 177      92.602 114.945 143.981 -0.5819 1.6612
ATOM   2150  CB  GLU A 177      91.206 113.974 146.573  0.0560 1.9080
ATOM   2151  CG  GLU A 177      90.939 113.495 147.997  0.0136 1.9080
ATOM   2152  CD  GLU A 177      91.705 112.233 148.352  0.8054 1.9080
ATOM   2153  OE1 GLU A 177      92.475 111.737 147.501 -0.8188 1.6612
ATOM   2154  OE2 GLU A 177      91.537 111.736 149.486 -0.8188 1.6612
ATOM   2155  H   GLU A 177      93.029 115.269 148.259  0.2936 0.6000
ATOM   2156  HA  GLU A 177      92.955 113.409 145.965  0.1105 1.3870
ATOM   2157  HB2 GLU A 177      90.662 114.781 146.424 -0.0173 1.4870
ATOM   2158  HB3 GLU A 177      90.957 113.243 145.962 -0.0173 1.4870
ATOM   2159  HG2 GLU A 177      91.226 114.202 148.617 -0.0425 1.4870
ATOM   2160  HG3 GLU A 177      89.980 113.294 148.079 -0.0425 1.4870
ATOM   2161  N   GLU A 178      93.180 116.584 145.415 -0.5163 1.8240
ATOM   2162  CA  GLU A 178      93.310 117.601 144.385  0.0397 1.9080
ATOM   2163  C   GLU A 178      94.509 118.484 144.712  0.5366 1.9080
ATOM   2164  O   GLU A 178      94.781 118.742 145.893 -0.5819 1.6612
ATOM   2165  CB  GLU A 178      92.033 118.452 144.294  0.0560 1.9080
ATOM   2166  CG  GLU A 178      91.570 118.767 142.877  0.0136 1.9080
ATOM   2167  CD  GLU A 178      91.317 117.521 142.049  0.8054 1.9080
ATOM   2168  OE1 GLU A 178      90.217 116.940 142.163 -0.8188 1.6612
ATOM   2169  OE2 GLU A 178      92.219 117.121 141.283 -0.8188 1.6612
ATOM   2170  H   GLU A 178      93.359 116.764 146.426  0.2936 0.6000
ATOM   2171  HA  GLU A 178      93.446 117.170 143.494  0.1105 1.3870
ATOM   2172  HB2 GLU A 178      91.310 117.950 144.740 -0.0173 1.4870
ATOM   2173  HB3 GLU A 178      92.214 119.309 144.747 -0.0173 1.4870
ATOM   2174  HG2 GLU A 178      90.724 119.264 142.934 -0.0425 1.4870
ATOM   2175  HG3 GLU A 178      92.276 119.283 142.429 -0.0425 1.4870
ATOM   2176  N   PRO A 179      95.239 118.962 143.702 -0.2548 1.8240
ATOM   2177  CA  PRO A 179      96.437 119.765 143.983 -0.0266 1.9080
ATOM   2178  C   PRO A 179      96.270 121.076 144.742  0.5896 1.9080
ATOM   2179  O   PRO A 179      95.245 121.754 144.646 -0.5748 1.6612
ATOM   2180  CB  PRO A 179      97.114 119.932 142.615 -0.0070 1.9080
ATOM   2181  CG  PRO A 179      96.079 119.579 141.610  0.0189 1.9080
ATOM   2182  CD  PRO A 179      95.117 118.641 142.269  0.0192 1.9080
ATOM   2183  HA  PRO A 179      97.150 119.171 144.456  0.0641 1.3870
ATOM   2184  HB2 PRO A 179      97.430 120.882 142.494  0.0253 1.4870
ATOM   2185  HB3 PRO A 179      97.914 119.324 142.543  0.0253 1.4870
ATOM   2186  HG2 PRO A 179      95.602 120.414 141.284  0.0213 1.4870
ATOM   2187  HG3 PRO A 179      96.507 119.144 140.798  0.0213 1.4870
ATOM   2188  HD2 PRO A 179      94.177 118.794 141.956  0.0391 1.3870
ATOM   2189  HD3 PRO A 179      95.362 117.682 142.104  0.0391 1.3870
ATOM   2190  N   VAL A 180      97.300 121.416 145.510 -0.4157 1.8240
ATOM   2191  CA  VAL A 180      97.346 122.674 146.238 -0.0875 1.9080
ATOM   2192  C   VAL A 180      98.015 123.730 145.367  0.5973 1.9080
ATOM   2193  O   VAL A 180      98.678 123.423 144.374 -0.5679 1.6612
ATOM   2194  CB  VAL A 180      98.081 122.516 147.582  0.2985 1.9080
ATOM   2195  CG1 VAL A 180      97.556 121.304 148.331 -0.3192 1.9080
ATOM   2196  CG2 VAL A 180      99.573 122.394 147.355 -0.3192 1.9080
ATOM   2197  H   VAL A 180      98.065 120.707 145.544  0.2719 0.6000
ATOM   2198  HA  VAL A 180      96.407 122.970 146.416  0.0969 1.3870
ATOM   2199  HB  VAL A 180      97.873 123.315 148.136 -0.0297 1.4870
ATOM   2200 HG11 VAL A 180      97.764 121.396 149.305  0.0791 1.4870
ATOM   2201 HG12 VAL A 180      96.565 121.237 148.208  0.0791 1.4870
ATOM   2202 HG13 VAL A 180      97.991 120.476 147.976  0.0791 1.4870
ATOM   2203 HG21 VAL A 180      99.974 121.820 148.070  0.0791 1.4870
ATOM   2204 HG22 VAL A 180      99.742 121.978 146.460  0.0791 1.4870
ATOM   2205 HG23 VAL A 180      99.991 123.303 147.384  0.0791 1.4870
ATOM   2206  N   TYR A 181      97.838 124.994 145.744 -0.4157 1.8240
ATOM   2207  CA  TYR A 181      98.364 126.121 144.979 -0.0014 1.9080
ATOM   2208  C   TYR A 181      99.774 126.434 145.475  0.5973 1.9080
ATOM   2209  O   TYR A 181      99.994 126.592 146.679 -0.5679 1.6612
ATOM   2210  CB  TYR A 181      97.446 127.332 145.114 -0.0152 1.9080
ATOM   2211  CG  TYR A 181      97.884 128.536 144.312 -0.0011 1.9080
ATOM   2212  CD1 TYR A 181      98.156 128.428 142.956 -0.1906 1.9080
ATOM   2213  CD2 TYR A 181      98.018 129.781 144.909 -0.1906 1.9080
ATOM   2214  CE1 TYR A 181      98.553 129.523 142.218 -0.2341 1.9080
ATOM   2215  CE2 TYR A 181      98.415 130.882 144.178 -0.2341 1.9080
ATOM   2216  CZ  TYR A 181      98.679 130.748 142.834  0.3226 1.9080
ATOM   2217  OH  TYR A 181      99.077 131.843 142.101 -0.5579 1.7210
ATOM   2218  H   TYR A 181      97.295 125.109 146.627  0.2719 0.6000
ATOM   2219  HA  TYR A 181      98.424 125.852 144.020  0.0876 1.3870
ATOM   2220  HB2 TYR A 181      96.532 127.069 144.808  0.0295 1.4870
ATOM   2221  HB3 TYR A 181      97.414 127.596 146.077  0.0295 1.4870
ATOM   2222  HD1 TYR A 181      98.063 127.536 142.504  0.1699 1.4590
ATOM   2223  HD2 TYR A 181      97.822 129.881 145.885  0.1699 1.4590
ATOM   2224  HE1 TYR A 181      98.748 129.428 141.238  0.1656 1.4590
ATOM   2225  HE2 TYR A 181      98.511 131.775 144.624  0.1656 1.4590
ATOM   2226  HH  TYR A 181      99.266 132.601 142.722  0.3992 0.0000
ATOM   2227  N   ILE A 182     100.724 126.528 144.544 -0.4157 1.8240
ATOM   2228  CA  ILE A 182     102.135 126.708 144.876 -0.0597 1.9080
ATOM   2229  C   ILE A 182     102.615 128.086 144.438  0.5973 1.9080
ATOM   2230  O   ILE A 182     103.817 128.372 144.467 -0.5679 1.6612
ATOM   2231  CB  ILE A 182     102.994 125.609 144.221  0.1303 1.9080
ATOM   2232  CG1 ILE A 182     102.436 124.221 144.530 -0.0430 1.9080
ATOM   2233  CG2 ILE A 182     104.435 125.702 144.689 -0.3204 1.9080
ATOM   2234  CD1 ILE A 182     102.234 123.947 146.001 -0.0660 1.9080
ATOM   2235  H   ILE A 182     100.373 126.462 143.563  0.2719 0.6000
ATOM   2236  HA  ILE A 182     102.193 126.688 145.877  0.0869 1.3870
ATOM   2237  HB  ILE A 182     102.962 125.743 143.234  0.0187 1.4870
ATOM   2238 HG12 ILE A 182     101.560 124.120 144.057  0.0236 1.4870
ATOM   2239 HG13 ILE A 182     103.071 123.540 144.160  0.0236 1.4870
ATOM   2240 HG21 ILE A 182     104.986 125.014 144.218  0.0882 1.4870
ATOM   2241 HG22 ILE A 182     104.796 126.611 144.485  0.0882 1.4870
ATOM   2242 HG23 ILE A 182     104.479 125.542 145.674  0.0882 1.4870
ATOM   2243 HD11 ILE A 182     101.590 124.612 146.378  0.0186 1.4870
ATOM   2244 HD12 ILE A 182     101.869 123.024 146.121  0.0186 1.4870
ATOM   2245 HD13 ILE A 182     103.110 124.023 146.477  0.0186 1.4870
ATOM   2246  N   GLY A 183     101.689 128.954 144.034 -0.4157 1.8240
ATOM   2247  CA  GLY A 183     102.095 130.231 143.471 -0.0252 1.9080
ATOM   2248  C   GLY A 183     102.955 131.049 144.412  0.5973 1.9080
ATOM   2249  O   GLY A 183     104.003 131.569 144.019 -0.5679 1.6612
ATOM   2250  H   GLY A 183     100.716 128.652 144.151  0.2719 0.6000
ATOM   2251  HA2 GLY A 183     102.606 130.069 142.606  0.0698 1.3870
ATOM   2252  HA3 GLY A 183     101.266 130.767 143.224  0.0698 1.3870
ATOM   2253  N   ASN A 184     102.535 131.168 145.671 -0.4157 1.8240
ATOM   2254  CA  ASN A 184     103.274 131.957 146.647  0.0143 1.9080
ATOM   2255  C   ASN A 184     104.276 131.115 147.426  0.5973 1.9080
ATOM   2256  O   ASN A 184     105.427 131.526 147.603 -0.5679 1.6612
ATOM   2257  CB  ASN A 184     102.303 132.632 147.619 -0.2041 1.9080
ATOM   2258  CG  ASN A 184     101.232 133.431 146.909  0.7130 1.9080
ATOM   2259  H   ASN A 184     101.657 130.661 145.887  0.2719 0.6000
ATOM   2260  HA  ASN A 184     103.805 132.647 146.133  0.1048 1.3870
ATOM   2261  HB2 ASN A 184     101.864 131.924 148.166  0.0797 1.4870
ATOM   2262  HB3 ASN A 184     102.824 133.246 148.206  0.0797 1.4870
ATOM   2263  OD1 ASN A 184     100.051 133.333 147.237 -0.5931 1.6612
ATOM   2264  ND2 ASN A 184     101.638 134.231 145.931 -0.9191 1.8240
ATOM   2265 HD22 ASN A 184     102.611 134.276 145.695  0.4196 0.6000
ATOM   2266 HD21 ASN A 184     100.978 134.788 145.429  0.4196 0.6000
ATOM   2267  N   ALA A 185     103.856 129.943 147.890 -0.4157 1.8240
ATOM   2268  CA  ALA A 185     104.721 129.037 148.631  0.0337 1.9080
ATOM   2269  C   ALA A 185     104.069 127.663 148.609  0.5973 1.9080
ATOM   2270  O   ALA A 185     102.919 127.507 148.195 -0.5679 1.6612
ATOM   2271  CB  ALA A 185     104.949 129.515 150.068 -0.1825 1.9080
ATOM   2272  H   ALA A 185     102.855 129.730 147.677  0.2719 0.6000
ATOM   2273  HA  ALA A 185     105.602 128.981 148.174  0.0823 1.3870
ATOM   2274  HB1 ALA A 185     105.808 129.137 150.409  0.0603 1.4870
ATOM   2275  HB2 ALA A 185     104.992 130.512 150.081  0.0603 1.4870
ATOM   2276  HB3 ALA A 185     104.194 129.204 150.642  0.0603 1.4870
ATOM   2277  N   ILE A 186     104.822 126.665 149.059 -0.4157 1.8240
ATOM   2278  CA  ILE A 186     104.344 125.291 149.127 -0.0597 1.9080
ATOM   2279  C   ILE A 186     103.699 125.086 150.496  0.5973 1.9080
ATOM   2280  O   ILE A 186     104.386 125.246 151.516 -0.5679 1.6612
ATOM   2281  CB  ILE A 186     105.480 124.283 148.901  0.1303 1.9080
ATOM   2282  CG1 ILE A 186     106.318 124.673 147.677 -0.0430 1.9080
ATOM   2283  CG2 ILE A 186     104.915 122.887 148.727 -0.3204 1.9080
ATOM   2284  CD1 ILE A 186     107.403 125.706 147.942 -0.0660 1.9080
ATOM   2285  H   ILE A 186     105.782 126.950 149.358  0.2719 0.6000
ATOM   2286  HA  ILE A 186     103.615 125.211 148.456  0.0869 1.3870
ATOM   2287  HB  ILE A 186     106.076 124.304 149.698  0.0187 1.4870
ATOM   2288 HG12 ILE A 186     106.746 123.844 147.310  0.0236 1.4870
ATOM   2289 HG13 ILE A 186     105.697 125.037 146.977  0.0236 1.4870
ATOM   2290 HG21 ILE A 186     105.663 122.232 148.623  0.0882 1.4870
ATOM   2291 HG22 ILE A 186     104.371 122.642 149.529  0.0882 1.4870
ATOM   2292 HG23 ILE A 186     104.335 122.858 147.913  0.0882 1.4870
ATOM   2293 HD11 ILE A 186     108.037 125.347 148.623  0.0186 1.4870
ATOM   2294 HD12 ILE A 186     107.891 125.894 147.092  0.0186 1.4870
ATOM   2295 HD13 ILE A 186     106.981 126.544 148.282  0.0186 1.4870
ATOM   2296  N   PRO A 187     102.404 124.745 150.569 -0.2548 1.8240
ATOM   2297  CA  PRO A 187     101.778 124.548 151.884 -0.0266 1.9080
ATOM   2298  C   PRO A 187     102.406 123.395 152.650  0.5896 1.9080
ATOM   2299  O   PRO A 187     103.180 122.616 152.088 -0.5748 1.6612
ATOM   2300  CB  PRO A 187     100.305 124.269 151.557 -0.0070 1.9080
ATOM   2301  CG  PRO A 187     100.217 124.077 150.103  0.0189 1.9080
ATOM   2302  CD  PRO A 187     101.457 124.576 149.454  0.0192 1.9080
ATOM   2303  HA  PRO A 187     101.816 125.403 152.424  0.0641 1.3870
ATOM   2304  HB2 PRO A 187      99.988 123.445 152.060  0.0253 1.4870
ATOM   2305  HB3 PRO A 187      99.728 125.045 151.865  0.0253 1.4870
ATOM   2306  HG2 PRO A 187     100.068 123.084 149.880  0.0213 1.4870
ATOM   2307  HG3 PRO A 187      99.392 124.563 149.727  0.0213 1.4870
ATOM   2308  HD2 PRO A 187     101.821 123.919 148.786  0.0391 1.3870
ATOM   2309  HD3 PRO A 187     101.309 125.456 148.987  0.0391 1.3870
ATOM   2310  N   ASN A 188     102.076 123.282 153.932 -0.4157 1.8240
ATOM   2311  CA  ASN A 188     102.680 122.303 154.823  0.0143 1.9080
ATOM   2312  C   ASN A 188     101.630 121.290 155.256  0.5973 1.9080
ATOM   2313  O   ASN A 188     100.520 121.667 155.640 -0.5679 1.6612
ATOM   2314  CB  ASN A 188     103.265 122.983 156.064 -0.2041 1.9080
ATOM   2315  CG  ASN A 188     103.986 124.274 155.741  0.7130 1.9080
ATOM   2316  H   ASN A 188     101.341 123.961 154.246  0.2719 0.6000
ATOM   2317  HA  ASN A 188     103.370 121.804 154.295  0.1048 1.3870
ATOM   2318  HB2 ASN A 188     102.518 123.183 156.693  0.0797 1.4870
ATOM   2319  HB3 ASN A 188     103.911 122.354 156.490  0.0797 1.4870
ATOM   2320  OD1 ASN A 188     104.896 124.305 154.921 -0.5931 1.6612
ATOM   2321  ND2 ASN A 188     103.579 125.355 156.395 -0.9191 1.8240
ATOM   2322 HD22 ASN A 188     102.837 125.287 157.064  0.4196 0.6000
ATOM   2323 HD21 ASN A 188     104.012 126.240 156.222  0.4196 0.6000
ATOM   2324  N   ILE A 189     101.976 120.008 155.193 -0.4157 1.8240
ATOM   2325  CA  ILE A 189     101.157 118.963 155.796 -0.0597 1.9080
ATOM   2326  C   ILE A 189     101.685 118.701 157.195  0.5973 1.9080
ATOM   2327  O   ILE A 189     102.895 118.592 157.402 -0.5679 1.6612
ATOM   2328  CB  ILE A 189     101.170 117.677 154.947  0.1303 1.9080
ATOM   2329  CG1 ILE A 189     100.226 117.819 153.754 -0.0430 1.9080
ATOM   2330  CG2 ILE A 189     100.773 116.476 155.796 -0.3204 1.9080
ATOM   2331  CD1 ILE A 189     100.361 116.714 152.734 -0.0660 1.9080
ATOM   2332  H   ILE A 189     102.863 119.820 154.687  0.2719 0.6000
ATOM   2333  HA  ILE A 189     100.245 119.347 155.900  0.0869 1.3870
ATOM   2334  HB  ILE A 189     102.092 117.550 154.599  0.0187 1.4870
ATOM   2335 HG12 ILE A 189      99.287 117.835 154.095  0.0236 1.4870
ATOM   2336 HG13 ILE A 189     100.416 118.694 153.308  0.0236 1.4870
ATOM   2337 HG21 ILE A 189     100.821 115.647 155.242  0.0882 1.4870
ATOM   2338 HG22 ILE A 189     101.397 116.395 156.571  0.0882 1.4870
ATOM   2339 HG23 ILE A 189      99.841 116.599 156.131  0.0882 1.4870
ATOM   2340 HD11 ILE A 189     100.162 115.835 153.167  0.0186 1.4870
ATOM   2341 HD12 ILE A 189      99.717 116.871 151.986  0.0186 1.4870
ATOM   2342 HD13 ILE A 189     101.294 116.705 152.375  0.0186 1.4870
ATOM   2343  N   LEU A 190     100.781 118.605 158.166 -0.4157 1.8240
ATOM   2344  CA  LEU A 190     101.156 118.367 159.558 -0.0518 1.9080
ATOM   2345  C   LEU A 190     100.383 117.155 160.062  0.5973 1.9080
ATOM   2346  O   LEU A 190      99.151 117.181 160.133 -0.5679 1.6612
ATOM   2347  CB  LEU A 190     100.884 119.596 160.418 -0.1102 1.9080
ATOM   2348  CG  LEU A 190     101.416 119.506 161.848  0.3531 1.9080
ATOM   2349  CD1 LEU A 190     102.910 119.772 161.876 -0.4121 1.9080
ATOM   2350  CD2 LEU A 190     100.679 120.473 162.750 -0.4121 1.9080
ATOM   2351  H   LEU A 190      99.794 118.713 157.852  0.2719 0.6000
ATOM   2352  HA  LEU A 190     102.130 118.161 159.596  0.0922 1.3870
ATOM   2353  HB2 LEU A 190     101.320 120.375 159.988  0.0457 1.4870
ATOM   2354  HB3 LEU A 190      99.904 119.723 160.473  0.0457 1.4870
ATOM   2355  HG  LEU A 190     101.233 118.590 162.205 -0.0361 1.4870
ATOM   2356 HD11 LEU A 190     103.095 120.688 161.518  0.1000 1.4870
ATOM   2357 HD12 LEU A 190     103.245 119.710 162.817  0.1000 1.4870
ATOM   2358 HD13 LEU A 190     103.383 119.094 161.311  0.1000 1.4870
ATOM   2359 HD21 LEU A 190      99.701 120.254 162.755  0.1000 1.4870
ATOM   2360 HD22 LEU A 190     101.036 120.405 163.684  0.1000 1.4870
ATOM   2361 HD23 LEU A 190     100.805 121.410 162.417  0.1000 1.4870
ATOM   2362  N   ILE A 191     101.106 116.096 160.414 -0.4157 1.8240
ATOM   2363  CA  ILE A 191     100.509 114.889 160.972 -0.0597 1.9080
ATOM   2364  C   ILE A 191     100.828 114.867 162.462  0.5973 1.9080
ATOM   2365  O   ILE A 191     101.994 114.941 162.858 -0.5679 1.6612
ATOM   2366  CB  ILE A 191     101.027 113.628 160.271  0.1303 1.9080
ATOM   2367  CG1 ILE A 191     100.693 113.669 158.779 -0.0430 1.9080
ATOM   2368  CG2 ILE A 191     100.420 112.386 160.900 -0.3204 1.9080
ATOM   2369  CD1 ILE A 191     101.861 113.338 157.886 -0.0660 1.9080
ATOM   2370  H   ILE A 191     102.133 116.204 160.257  0.2719 0.6000
ATOM   2371  HA  ILE A 191      99.525 114.999 160.894  0.0869 1.3870
ATOM   2372  HB  ILE A 191     102.018 113.607 160.363  0.0187 1.4870
ATOM   2373 HG12 ILE A 191      99.953 113.021 158.605  0.0236 1.4870
ATOM   2374 HG13 ILE A 191     100.368 114.589 158.558  0.0236 1.4870
ATOM   2375 HG21 ILE A 191     100.791 111.571 160.457  0.0882 1.4870
ATOM   2376 HG22 ILE A 191     100.640 112.362 161.874  0.0882 1.4870
ATOM   2377 HG23 ILE A 191      99.428 112.403 160.785  0.0882 1.4870
ATOM   2378 HD11 ILE A 191     102.188 112.416 158.092  0.0186 1.4870
ATOM   2379 HD12 ILE A 191     101.574 113.383 156.929  0.0186 1.4870
ATOM   2380 HD13 ILE A 191     102.598 113.995 158.043  0.0186 1.4870
ATOM   2381  N   VAL A 192      99.794 114.765 163.288 -0.4157 1.8240
ATOM   2382  CA  VAL A 192      99.938 114.775 164.738 -0.0875 1.9080
ATOM   2383  C   VAL A 192      99.631 113.385 165.274  0.5973 1.9080
ATOM   2384  O   VAL A 192      98.630 112.757 164.911 -0.5679 1.6612
ATOM   2385  CB  VAL A 192      99.022 115.833 165.390  0.2985 1.9080
ATOM   2386  CG1 VAL A 192      99.385 116.021 166.853 -0.3192 1.9080
ATOM   2387  CG2 VAL A 192      99.112 117.152 164.639 -0.3192 1.9080
ATOM   2388  H   VAL A 192      98.867 114.677 162.809  0.2719 0.6000
ATOM   2389  HA  VAL A 192     100.889 114.989 164.957  0.0969 1.3870
ATOM   2390  HB  VAL A 192      98.091 115.483 165.361 -0.0297 1.4870
ATOM   2391 HG11 VAL A 192      99.784 115.176 167.211  0.0791 1.4870
ATOM   2392 HG12 VAL A 192     100.048 116.765 166.941  0.0791 1.4870
ATOM   2393 HG13 VAL A 192      98.563 116.246 167.376  0.0791 1.4870
ATOM   2394 HG21 VAL A 192      99.615 117.013 163.786  0.0791 1.4870
ATOM   2395 HG22 VAL A 192      98.190 117.481 164.436  0.0791 1.4870
ATOM   2396 HG23 VAL A 192      99.591 117.823 165.205  0.0791 1.4870
ATOM   2397  N   TYR A 193     100.503 112.899 166.153 -0.4157 1.8240
ATOM   2398  CA  TYR A 193     100.352 111.580 166.745 -0.0014 1.9080
ATOM   2399  C   TYR A 193     100.416 111.694 168.260  0.5973 1.9080
ATOM   2400  O   TYR A 193     101.247 112.430 168.800 -0.5679 1.6612
ATOM   2401  CB  TYR A 193     101.439 110.624 166.241 -0.0152 1.9080
ATOM   2402  CG  TYR A 193     101.108 109.975 164.919 -0.0011 1.9080
ATOM   2403  CD1 TYR A 193     100.042 109.101 164.802 -0.1906 1.9080
ATOM   2404  CD2 TYR A 193     101.864 110.240 163.788 -0.1906 1.9080
ATOM   2405  CE1 TYR A 193      99.736 108.509 163.598 -0.2341 1.9080
ATOM   2406  CE2 TYR A 193     101.565 109.652 162.579 -0.2341 1.9080
ATOM   2407  CZ  TYR A 193     100.500 108.786 162.491  0.3226 1.9080
ATOM   2408  OH  TYR A 193     100.194 108.194 161.288 -0.5579 1.7210
ATOM   2409  H   TYR A 193     101.294 113.541 166.376  0.2719 0.6000
ATOM   2410  HA  TYR A 193      99.450 111.221 166.496  0.0876 1.3870
ATOM   2411  HB2 TYR A 193     102.283 111.142 166.135  0.0295 1.4870
ATOM   2412  HB3 TYR A 193     101.560 109.906 166.920  0.0295 1.4870
ATOM   2413  HD1 TYR A 193      99.481 108.894 165.610  0.1699 1.4590
ATOM   2414  HD2 TYR A 193     102.639 110.870 163.853  0.1699 1.4590
ATOM   2415  HE1 TYR A 193      98.956 107.878 163.529  0.1656 1.4590
ATOM   2416  HE2 TYR A 193     102.119 109.853 161.768  0.1656 1.4590
ATOM   2417  HH  TYR A 193     101.030 108.085 160.754  0.3992 0.0000
ATOM   2418  N   ASN A 194      99.537 110.962 168.937 -0.4157 1.8240
ATOM   2419  CA  ASN A 194      99.473 110.929 170.390  0.0143 1.9080
ATOM   2420  C   ASN A 194      99.948 109.578 170.911  0.5973 1.9080
ATOM   2421  O   ASN A 194      99.791 108.542 170.261 -0.5679 1.6612
ATOM   2422  CB  ASN A 194      98.044 111.198 170.872 -0.2041 1.9080
ATOM   2423  CG  ASN A 194      97.882 112.570 171.500  0.7130 1.9080
ATOM   2424  H   ASN A 194      98.887 110.405 168.327  0.2719 0.6000
ATOM   2425  HA  ASN A 194     100.117 111.619 170.734  0.1048 1.3870
ATOM   2426  HB2 ASN A 194      97.431 111.132 170.089  0.0797 1.4870
ATOM   2427  HB3 ASN A 194      97.807 110.507 171.551  0.0797 1.4870
ATOM   2428  OD1 ASN A 194      98.837 113.146 172.019 -0.5931 1.6612
ATOM   2429  ND2 ASN A 194      96.666 113.098 171.457 -0.9191 1.8240
ATOM   2430 HD22 ASN A 194      95.914 112.591 171.031  0.4196 0.6000
ATOM   2431 HD21 ASN A 194      96.496 114.002 171.849  0.4196 0.6000
ATOM   2432  N   HID A 195     100.532 109.599 172.107 -0.4157 1.8240
ATOM   2433  CA  HID A 195     101.047 108.389 172.733  0.0188 1.9080
ATOM   2434  C   HID A 195     100.543 108.332 174.169  0.5973 1.9080
ATOM   2435  O   HID A 195     100.041 109.318 174.714 -0.5679 1.6612
ATOM   2436  CB  HID A 195     102.577 108.348 172.682 -0.0462 1.9080
ATOM   2437  CG  HID A 195     103.153 108.881 171.408 -0.0266 1.9080
ATOM   2438  H   HID A 195     100.587 110.540 172.547  0.2719 0.6000
ATOM   2439  HA  HID A 195     100.688 107.597 172.242  0.0881 1.3870
ATOM   2440  HB2 HID A 195     102.944 108.890 173.447  0.0402 1.4870
ATOM   2441  HB3 HID A 195     102.881 107.395 172.792  0.0402 1.4870
ATOM   2442  ND1 HID A 195     103.971 109.989 171.370 -0.3811 1.8240
ATOM   2443  CD2 HID A 195     103.027 108.463 170.127  0.1292 1.9080
ATOM   2444  CE1 HID A 195     104.327 110.228 170.121  0.2057 1.9080
ATOM   2445  NE2 HID A 195     103.767 109.316 169.347 -0.5727 1.8240
ATOM   2446  HD1 HID A 195     104.251 110.526 172.166  0.3649 0.6000
ATOM   2447  HD2 HID A 195     102.496 107.682 169.808  0.1147 1.4090
ATOM   2448  HE1 HID A 195     104.916 110.970 169.814  0.1392 1.3590
ATOM   2449  N   SER A 196     100.683 107.157 174.784 -0.4157 1.8240
ATOM   2450  CA  SER A 196     100.257 106.941 176.162 -0.0249 1.9080
ATOM   2451  C   SER A 196     101.379 107.241 177.152  0.5973 1.9080
ATOM   2452  O   SER A 196     101.218 108.079 178.043 -0.5679 1.6612
ATOM   2453  CB  SER A 196      99.763 105.498 176.337  0.2117 1.9080
ATOM   2454  OG  SER A 196      99.097 105.041 175.172 -0.6546 1.7210
ATOM   2455  H   SER A 196     101.120 106.414 174.197  0.2719 0.6000
ATOM   2456  HA  SER A 196      99.496 107.574 176.357  0.0843 1.3870
ATOM   2457  HB2 SER A 196     100.547 104.912 176.515  0.0352 1.3870
ATOM   2458  HB3 SER A 196      99.131 105.469 177.105  0.0352 1.3870
ATOM   2459  HG  SER A 196      99.228 105.701 174.433  0.4275 0.0000
ATOM   2460  N   LYS A 197     102.515 106.567 177.008 -0.3479 1.8240
ATOM   2461  CA  LYS A 197     103.659 106.799 177.871 -0.2400 1.9080
ATOM   2462  C   LYS A 197     104.634 107.774 177.210  0.7341 1.9080
ATOM   2463  O   LYS A 197     104.548 108.069 176.015 -0.5894 1.6612
ATOM   2464  CB  LYS A 197     104.348 105.472 178.201 -0.0094 1.9080
ATOM   2465  CG  LYS A 197     105.643 105.601 178.989  0.0187 1.9080
ATOM   2466  CD  LYS A 197     105.631 104.759 180.253 -0.0479 1.9080
ATOM   2467  CE  LYS A 197     106.545 105.360 181.312 -0.0143 1.9080
ATOM   2468  NZ  LYS A 197     106.962 104.369 182.341 -0.3854 1.8240
ATOM   2469  H   LYS A 197     102.510 105.870 176.234  0.2747 0.6000
ATOM   2470  HA  LYS A 197     103.344 107.201 178.737  0.1426 1.3870
ATOM   2471  HB2 LYS A 197     103.710 104.915 178.735  0.0362 1.4870
ATOM   2472  HB3 LYS A 197     104.550 105.004 177.338  0.0362 1.4870
ATOM   2473  HG2 LYS A 197     106.407 105.305 178.410  0.0103 1.4870
ATOM   2474  HG3 LYS A 197     105.778 106.562 179.241  0.0103 1.4870
ATOM   2475  HD2 LYS A 197     104.707 104.730 180.613  0.0621 1.4870
ATOM   2476  HD3 LYS A 197     105.955 103.847 180.038  0.0621 1.4870
ATOM   2477  HE2 LYS A 197     107.365 105.731 180.860  0.1135 1.1000
ATOM   2478  HE3 LYS A 197     106.062 106.120 181.763  0.1135 1.1000
ATOM   2479  HZ1 LYS A 197     106.866 103.446 181.970  0.3400 0.6000
ATOM   2480  HZ2 LYS A 197     107.916 104.532 182.591  0.3400 0.6000
ATOM   2481  HZ3 LYS A 197     106.383 104.467 183.150  0.3400 0.6000
ATOM   2482  N   ILE A 198     105.565 108.287 178.009 -0.4157 1.8240
ATOM   2483  CA  ILE A 198     106.633 109.158 177.489 -0.0597 1.9080
ATOM   2484  C   ILE A 198     107.696 108.215 176.937  0.5973 1.9080
ATOM   2485  O   ILE A 198     108.628 107.787 177.622 -0.5679 1.6612
ATOM   2486  CB  ILE A 198     107.174 110.109 178.559  0.1303 1.9080
ATOM   2487  CG1 ILE A 198     106.227 111.296 178.732 -0.0430 1.9080
ATOM   2488  CG2 ILE A 198     108.563 110.610 178.179 -0.3204 1.9080
ATOM   2489  CD1 ILE A 198     106.458 112.080 180.005 -0.0660 1.9080
ATOM   2490  H   ILE A 198     105.480 108.029 179.008  0.2719 0.6000
ATOM   2491  HA  ILE A 198     106.246 109.634 176.719  0.0869 1.3870
ATOM   2492  HB  ILE A 198     107.210 109.617 179.422  0.0187 1.4870
ATOM   2493 HG12 ILE A 198     106.339 111.907 177.950  0.0236 1.4870
ATOM   2494 HG13 ILE A 198     105.289 110.950 178.734  0.0236 1.4870
ATOM   2495 HG21 ILE A 198     108.909 111.207 178.900  0.0882 1.4870
ATOM   2496 HG22 ILE A 198     109.178 109.832 178.067  0.0882 1.4870
ATOM   2497 HG23 ILE A 198     108.510 111.118 177.322  0.0882 1.4870
ATOM   2498 HD11 ILE A 198     107.390 112.440 180.008  0.0186 1.4870
ATOM   2499 HD12 ILE A 198     105.807 112.836 180.051  0.0186 1.4870
ATOM   2500 HD13 ILE A 198     106.329 111.479 180.792  0.0186 1.4870
ATOM   2501  N   TYR A 199     107.542 107.872 175.662 -0.4157 1.8240
ATOM   2502  CA  TYR A 199     108.411 106.880 175.044 -0.0014 1.9080
ATOM   2503  C   TYR A 199     109.805 107.449 174.819  0.5973 1.9080
ATOM   2504  O   TYR A 199     109.964 108.612 174.434 -0.5679 1.6612
ATOM   2505  CB  TYR A 199     107.807 106.413 173.722 -0.0152 1.9080
ATOM   2506  CG  TYR A 199     106.520 105.627 173.871 -0.0011 1.9080
ATOM   2507  CD1 TYR A 199     106.340 104.735 174.920 -0.1906 1.9080
ATOM   2508  CD2 TYR A 199     105.485 105.775 172.958 -0.1906 1.9080
ATOM   2509  CE1 TYR A 199     105.168 104.019 175.059 -0.2341 1.9080
ATOM   2510  CE2 TYR A 199     104.310 105.061 173.087 -0.2341 1.9080
ATOM   2511  CZ  TYR A 199     104.156 104.185 174.139  0.3226 1.9080
ATOM   2512  OH  TYR A 199     102.989 103.471 174.273 -0.5579 1.7210
ATOM   2513  H   TYR A 199     106.776 108.356 175.166  0.2719 0.6000
ATOM   2514  HA  TYR A 199     108.490 106.095 175.669  0.0876 1.3870
ATOM   2515  HB2 TYR A 199     107.616 107.217 173.162  0.0295 1.4870
ATOM   2516  HB3 TYR A 199     108.473 105.830 173.260  0.0295 1.4870
ATOM   2517  HD1 TYR A 199     107.077 104.608 175.590  0.1699 1.4590
ATOM   2518  HD2 TYR A 199     105.593 106.412 172.194  0.1699 1.4590
ATOM   2519  HE1 TYR A 199     105.053 103.382 175.826  0.1656 1.4590
ATOM   2520  HE2 TYR A 199     103.573 105.179 172.418  0.1656 1.4590
ATOM   2521  HH  TYR A 199     102.536 103.413 173.385  0.3992 0.0000
ATOM   2522  N   LYS A 200     110.818 106.621 175.060 -0.3479 1.8240
ATOM   2523  CA  LYS A 200     112.217 106.990 174.881 -0.2400 1.9080
ATOM   2524  C   LYS A 200     112.809 106.094 173.798  0.7341 1.9080
ATOM   2525  O   LYS A 200     112.637 104.872 173.837 -0.5894 1.6612
ATOM   2526  CB  LYS A 200     112.966 106.895 176.221 -0.0094 1.9080
ATOM   2527  CG  LYS A 200     114.517 106.832 176.218  0.0187 1.9080
ATOM   2528  CD  LYS A 200     115.123 105.569 175.610 -0.0479 1.9080
ATOM   2529  CE  LYS A 200     116.642 105.573 175.659 -0.0143 1.9080
ATOM   2530  NZ  LYS A 200     117.197 104.208 175.449 -0.3854 1.8240
ATOM   2531  H   LYS A 200     110.520 105.670 175.393  0.2747 0.6000
ATOM   2532  HA  LYS A 200     112.269 107.938 174.578  0.1426 1.3870
ATOM   2533  HB2 LYS A 200     112.700 107.696 176.788  0.0362 1.4870
ATOM   2534  HB3 LYS A 200     112.633 106.067 176.709  0.0362 1.4870
ATOM   2535  HG2 LYS A 200     114.862 107.638 175.709  0.0103 1.4870
ATOM   2536  HG3 LYS A 200     114.837 106.920 177.176  0.0103 1.4870
ATOM   2537  HD2 LYS A 200     114.789 104.778 176.120  0.0621 1.4870
ATOM   2538  HD3 LYS A 200     114.835 105.503 174.657  0.0621 1.4870
ATOM   2539  HE2 LYS A 200     116.989 106.183 174.944  0.1135 1.1000
ATOM   2540  HE3 LYS A 200     116.938 105.915 176.553  0.1135 1.1000
ATOM   2541  HZ1 LYS A 200     117.846 103.998 176.180  0.3400 0.6000
ATOM   2542  HZ2 LYS A 200     116.452 103.542 175.461  0.3400 0.6000
ATOM   2543  HZ3 LYS A 200     117.664 104.172 174.566  0.3400 0.6000
ATOM   2544  N   ASP A 201     113.501 106.708 172.832 -0.5163 1.8240
ATOM   2545  CA  ASP A 201     114.169 105.985 171.743  0.0381 1.9080
ATOM   2546  C   ASP A 201     113.192 105.116 170.956  0.5366 1.9080
ATOM   2547  O   ASP A 201     113.516 103.995 170.565 -0.5819 1.6612
ATOM   2548  CB  ASP A 201     115.338 105.144 172.264 -0.0303 1.9080
ATOM   2549  CG  ASP A 201     116.361 104.824 171.191  0.7994 1.9080
ATOM   2550  OD1 ASP A 201     116.521 105.628 170.251 -0.8014 1.6612
ATOM   2551  OD2 ASP A 201     117.010 103.762 171.297 -0.8014 1.6612
ATOM   2552  H   ASP A 201     113.525 107.749 172.919  0.2936 0.6000
ATOM   2553  HA  ASP A 201     114.529 106.679 171.105  0.0880 1.3870
ATOM   2554  HB2 ASP A 201     115.785 105.657 172.989 -0.0122 1.4870
ATOM   2555  HB3 ASP A 201     114.969 104.292 172.619 -0.0122 1.4870
ATOM   2556  N   LYS A 202     111.993 105.637 170.713 -0.3479 1.8240
ATOM   2557  CA  LYS A 202     111.004 104.981 169.872 -0.2400 1.9080
ATOM   2558  C   LYS A 202     110.869 105.753 168.568  0.7341 1.9080
ATOM   2559  O   LYS A 202     110.788 106.985 168.571 -0.5894 1.6612
ATOM   2560  CB  LYS A 202     109.652 104.887 170.581 -0.0094 1.9080
ATOM   2561  CG  LYS A 202     109.670 104.038 171.848  0.0187 1.9080
ATOM   2562  CD  LYS A 202     110.061 102.604 171.571 -0.0479 1.9080
ATOM   2563  CE  LYS A 202     111.270 102.180 172.384 -0.0143 1.9080
ATOM   2564  NZ  LYS A 202     111.758 100.831 171.986 -0.3854 1.8240
ATOM   2565  H   LYS A 202     111.824 106.559 171.180  0.2747 0.6000
ATOM   2566  HA  LYS A 202     111.313 104.052 169.666  0.1426 1.3870
ATOM   2567  HB2 LYS A 202     109.363 105.810 170.828  0.0362 1.4870
ATOM   2568  HB3 LYS A 202     108.993 104.487 169.946  0.0362 1.4870
ATOM   2569  HG2 LYS A 202     110.326 104.438 172.495  0.0103 1.4870
ATOM   2570  HG3 LYS A 202     108.756 104.055 172.261  0.0103 1.4870
ATOM   2571  HD2 LYS A 202     109.296 102.007 171.806  0.0621 1.4870
ATOM   2572  HD3 LYS A 202     110.281 102.507 170.603  0.0621 1.4870
ATOM   2573  HE2 LYS A 202     112.006 102.849 172.248  0.1135 1.1000
ATOM   2574  HE3 LYS A 202     111.021 102.165 173.356  0.1135 1.1000
ATOM   2575  HZ1 LYS A 202     111.038 100.353 171.485  0.3400 0.6000
ATOM   2576  HZ2 LYS A 202     112.564 100.929 171.403  0.3400 0.6000
ATOM   2577  HZ3 LYS A 202     111.998 100.311 172.805  0.3400 0.6000
ATOM   2578  N   TRP A 203     110.846 105.024 167.455 -0.4157 1.8240
ATOM   2579  CA  TRP A 203     110.927 105.613 166.128 -0.0275 1.9080
ATOM   2580  C   TRP A 203     109.783 105.111 165.259  0.5973 1.9080
ATOM   2581  O   TRP A 203     109.190 104.059 165.511 -0.5679 1.6612
ATOM   2582  CB  TRP A 203     112.268 105.284 165.458 -0.0050 1.9080
ATOM   2583  CG  TRP A 203     113.459 105.778 166.212 -0.1415 1.9080
ATOM   2584  CD1 TRP A 203     114.002 105.230 167.335 -0.1638 1.9080
ATOM   2585  CD2 TRP A 203     114.265 106.916 165.890  0.1243 1.9080
ATOM   2586  NE1 TRP A 203     115.093 105.959 167.738 -0.3418 1.8240
ATOM   2587  CE2 TRP A 203     115.276 107.001 166.866  0.1380 1.9080
ATOM   2588  CE3 TRP A 203     114.228 107.875 164.874 -0.2387 1.9080
ATOM   2589  CZ2 TRP A 203     116.241 108.003 166.855 -0.2601 1.9080
ATOM   2590  CZ3 TRP A 203     115.186 108.870 164.865 -0.1972 1.9080
ATOM   2591  CH2 TRP A 203     116.178 108.927 165.849 -0.1134 1.9080
ATOM   2592  H   TRP A 203     110.765 103.994 167.619  0.2719 0.6000
ATOM   2593  HA  TRP A 203     110.821 106.607 166.224  0.1123 1.3870
ATOM   2594  HB2 TRP A 203     112.352 104.297 165.381  0.0339 1.4870
ATOM   2595  HB3 TRP A 203     112.287 105.706 164.558  0.0339 1.4870
ATOM   2596  HD1 TRP A 203     113.658 104.415 167.801  0.2062 1.4090
ATOM   2597  HE1 TRP A 203     115.662 105.765 168.535  0.3412 0.6000
ATOM   2598  HE3 TRP A 203     113.525 107.845 164.166  0.1700 1.4590
ATOM   2599  HZ2 TRP A 203     116.950 108.033 167.566  0.1572 1.4590
ATOM   2600  HZ3 TRP A 203     115.166 109.558 164.144  0.1447 1.4590
ATOM   2601  HH2 TRP A 203     116.854 109.666 165.807  0.1417 1.4590
ATOM   2602  N   ILE A 204     109.476 105.892 164.226 -0.4157 1.8240
ATOM   2603  CA  ILE A 204     108.554 105.512 163.167 -0.0597 1.9080
ATOM   2604  C   ILE A 204     109.211 105.865 161.839  0.5973 1.9080
ATOM   2605  O   ILE A 204     110.291 106.458 161.799 -0.5679 1.6612
ATOM   2606  CB  ILE A 204     107.184 106.207 163.307  0.1303 1.9080
ATOM   2607  CG1 ILE A 204     107.370 107.672 163.697 -0.0430 1.9080
ATOM   2608  CG2 ILE A 204     106.333 105.491 164.338 -0.3204 1.9080
ATOM   2609  CD1 ILE A 204     106.209 108.550 163.320 -0.0660 1.9080
ATOM   2610  H   ILE A 204     109.967 106.825 164.242  0.2719 0.6000
ATOM   2611  HA  ILE A 204     108.484 104.522 163.195  0.0869 1.3870
ATOM   2612  HB  ILE A 204     106.735 106.177 162.421  0.0187 1.4870
ATOM   2613 HG12 ILE A 204     107.510 107.719 164.686  0.0236 1.4870
ATOM   2614 HG13 ILE A 204     108.195 108.012 163.244  0.0236 1.4870
ATOM   2615 HG21 ILE A 204     105.436 105.928 164.395  0.0882 1.4870
ATOM   2616 HG22 ILE A 204     106.218 104.534 164.073  0.0882 1.4870
ATOM   2617 HG23 ILE A 204     106.779 105.535 165.231  0.0882 1.4870
ATOM   2618 HD11 ILE A 204     105.380 108.225 163.776  0.0186 1.4870
ATOM   2619 HD12 ILE A 204     106.394 109.492 163.602  0.0186 1.4870
ATOM   2620 HD13 ILE A 204     106.074 108.522 162.329  0.0186 1.4870
ATOM   2621  N   LYS A 205     108.557 105.501 160.739 -0.3479 1.8240
ATOM   2622  CA  LYS A 205     109.121 105.715 159.410 -0.2400 1.9080
ATOM   2623  C   LYS A 205     108.127 106.504 158.574  0.7341 1.9080
ATOM   2624  O   LYS A 205     106.983 106.077 158.402 -0.5894 1.6612
ATOM   2625  CB  LYS A 205     109.462 104.385 158.744 -0.0094 1.9080
ATOM   2626  CG  LYS A 205     110.746 104.419 157.952  0.0187 1.9080
ATOM   2627  CD  LYS A 205     111.853 103.668 158.664 -0.0479 1.9080
ATOM   2628  CE  LYS A 205     113.166 103.786 157.912 -0.0143 1.9080
ATOM   2629  NZ  LYS A 205     114.164 102.782 158.367 -0.3854 1.8240
ATOM   2630  H   LYS A 205     107.632 105.062 160.905  0.2747 0.6000
ATOM   2631  HA  LYS A 205     109.965 106.244 159.496  0.1426 1.3870
ATOM   2632  HB2 LYS A 205     109.546 103.693 159.457  0.0362 1.4870
ATOM   2633  HB3 LYS A 205     108.714 104.146 158.128  0.0362 1.4870
ATOM   2634  HG2 LYS A 205     110.593 103.996 157.057  0.0103 1.4870
ATOM   2635  HG3 LYS A 205     111.031 105.370 157.824  0.0103 1.4870
ATOM   2636  HD2 LYS A 205     111.972 104.053 159.573  0.0621 1.4870
ATOM   2637  HD3 LYS A 205     111.607 102.707 158.723  0.0621 1.4870
ATOM   2638  HE2 LYS A 205     112.992 103.656 156.930  0.1135 1.1000
ATOM   2639  HE3 LYS A 205     113.540 104.709 158.052  0.1135 1.1000
ATOM   2640  HZ1 LYS A 205     114.220 102.042 157.697  0.3400 0.6000
ATOM   2641  HZ2 LYS A 205     115.058 103.220 158.458  0.3400 0.6000
ATOM   2642  HZ3 LYS A 205     113.882 102.411 159.252  0.3400 0.6000
ATOM   2643  N   VAL A 206     108.565 107.645 158.052 -0.4157 1.8240
ATOM   2644  CA  VAL A 206     107.760 108.487 157.178 -0.0875 1.9080
ATOM   2645  C   VAL A 206     108.283 108.294 155.762  0.5973 1.9080
ATOM   2646  O   VAL A 206     109.399 108.717 155.441 -0.5679 1.6612
ATOM   2647  CB  VAL A 206     107.824 109.961 157.596  0.2985 1.9080
ATOM   2648  CG1 VAL A 206     106.752 110.767 156.879 -0.3192 1.9080
ATOM   2649  CG2 VAL A 206     107.682 110.099 159.104 -0.3192 1.9080
ATOM   2650  H   VAL A 206     109.550 107.889 158.326  0.2719 0.6000
ATOM   2651  HA  VAL A 206     106.822 108.164 157.207  0.0969 1.3870
ATOM   2652  HB  VAL A 206     108.704 110.324 157.303 -0.0297 1.4870
ATOM   2653 HG11 VAL A 206     107.177 111.528 156.388  0.0791 1.4870
ATOM   2654 HG12 VAL A 206     106.271 110.179 156.228  0.0791 1.4870
ATOM   2655 HG13 VAL A 206     106.100 111.126 157.547  0.0791 1.4870
ATOM   2656 HG21 VAL A 206     107.419 111.038 159.327  0.0791 1.4870
ATOM   2657 HG22 VAL A 206     106.979 109.467 159.429  0.0791 1.4870
ATOM   2658 HG23 VAL A 206     108.556 109.883 159.539  0.0791 1.4870
ATOM   2659  N   LEU A 207     107.482 107.665 154.906 -0.4157 1.8240
ATOM   2660  CA  LEU A 207     107.855 107.418 153.520 -0.0518 1.9080
ATOM   2661  C   LEU A 207     107.019 108.323 152.627  0.5973 1.9080
ATOM   2662  O   LEU A 207     105.786 108.288 152.680 -0.5679 1.6612
ATOM   2663  CB  LEU A 207     107.649 105.946 153.160 -0.1102 1.9080
ATOM   2664  CG  LEU A 207     107.465 105.563 151.690  0.3531 1.9080
ATOM   2665  CD1 LEU A 207     108.792 105.592 150.955 -0.4121 1.9080
ATOM   2666  CD2 LEU A 207     106.830 104.190 151.585 -0.4121 1.9080
ATOM   2667  H   LEU A 207     106.567 107.366 155.313  0.2719 0.6000
ATOM   2668  HA  LEU A 207     108.817 107.653 153.399  0.0922 1.3870
ATOM   2669  HB2 LEU A 207     108.448 105.434 153.501  0.0457 1.4870
ATOM   2670  HB3 LEU A 207     106.833 105.622 153.655  0.0457 1.4870
ATOM   2671  HG  LEU A 207     106.832 106.211 151.264 -0.0361 1.4870
ATOM   2672 HD11 LEU A 207     109.426 104.943 151.379  0.1000 1.4870
ATOM   2673 HD12 LEU A 207     108.652 105.339 149.997  0.1000 1.4870
ATOM   2674 HD13 LEU A 207     109.182 106.513 151.000  0.1000 1.4870
ATOM   2675 HD21 LEU A 207     105.935 104.197 152.036  0.1000 1.4870
ATOM   2676 HD22 LEU A 207     106.712 103.946 150.621  0.1000 1.4870
ATOM   2677 HD23 LEU A 207     107.418 103.511 152.029  0.1000 1.4870
ATOM   2678  N   ILE A 208     107.689 109.131 151.812 -0.4157 1.8240
ATOM   2679  CA  ILE A 208     107.029 110.036 150.880 -0.0597 1.9080
ATOM   2680  C   ILE A 208     107.018 109.368 149.513  0.5973 1.9080
ATOM   2681  O   ILE A 208     108.077 109.035 148.968 -0.5679 1.6612
ATOM   2682  CB  ILE A 208     107.734 111.399 150.825  0.1303 1.9080
ATOM   2683  CG1 ILE A 208     107.383 112.232 152.058 -0.0430 1.9080
ATOM   2684  CG2 ILE A 208     107.353 112.142 149.559 -0.3204 1.9080
ATOM   2685  CD1 ILE A 208     108.197 111.883 153.280 -0.0660 1.9080
ATOM   2686  H   ILE A 208     108.730 109.061 151.897  0.2719 0.6000
ATOM   2687  HA  ILE A 208     106.082 110.101 151.174  0.0869 1.3870
ATOM   2688  HB  ILE A 208     108.716 111.239 150.831  0.0187 1.4870
ATOM   2689 HG12 ILE A 208     107.523 113.196 151.837  0.0236 1.4870
ATOM   2690 HG13 ILE A 208     106.415 112.090 152.265  0.0236 1.4870
ATOM   2691 HG21 ILE A 208     107.848 113.009 149.516  0.0882 1.4870
ATOM   2692 HG22 ILE A 208     107.587 111.588 148.761  0.0882 1.4870
ATOM   2693 HG23 ILE A 208     106.370 112.323 149.558  0.0882 1.4870
ATOM   2694 HD11 ILE A 208     109.167 112.031 153.088  0.0186 1.4870
ATOM   2695 HD12 ILE A 208     107.916 112.463 154.044  0.0186 1.4870
ATOM   2696 HD13 ILE A 208     108.047 110.924 153.517  0.0186 1.4870
ATOM   2697  N   HIE A 209     105.826 109.167 148.958 -0.4157 1.8240
ATOM   2698  CA  HIE A 209     105.699 108.484 147.680 -0.0581 1.9080
ATOM   2699  C   HIE A 209     104.560 109.117 146.898  0.5973 1.9080
ATOM   2700  O   HIE A 209     103.890 110.036 147.369 -0.5679 1.6612
ATOM   2701  CB  HIE A 209     105.465 106.981 147.871 -0.0074 1.9080
ATOM   2702  CG  HIE A 209     104.309 106.659 148.763  0.1868 1.9080
ATOM   2703  ND1 HIE A 209     104.322 106.913 150.117 -0.5432 1.8240
ATOM   2704  CD2 HIE A 209     103.104 106.105 148.495 -0.2207 1.9080
ATOM   2705  CE1 HIE A 209     103.174 106.527 150.645  0.1635 1.9080
ATOM   2706  NE2 HIE A 209     102.417 106.033 149.682 -0.2795 1.8240
ATOM   2707  H   HIE A 209     105.023 109.529 149.501  0.2719 0.6000
ATOM   2708  HA  HIE A 209     106.545 108.611 147.164  0.1360 1.3870
ATOM   2709  HB2 HIE A 209     105.299 106.561 146.972  0.0367 1.4870
ATOM   2710  HB3 HIE A 209     106.295 106.571 148.266  0.0367 1.4870
ATOM   2711  HD2 HIE A 209     102.775 105.804 147.604  0.1862 1.4090
ATOM   2712  HE1 HIE A 209     102.922 106.596 151.606  0.1435 1.3590
ATOM   2713  HE2 HIE A 209     101.493 105.666 149.799  0.3339 0.6000
ATOM   2714  N   SER A 210     104.358 108.625 145.682 -0.4157 1.8240
ATOM   2715  CA  SER A 210     103.252 109.072 144.851 -0.0249 1.9080
ATOM   2716  C   SER A 210     102.022 108.216 145.115  0.5973 1.9080
ATOM   2717  O   SER A 210     102.121 107.012 145.364 -0.5679 1.6612
ATOM   2718  CB  SER A 210     103.625 109.008 143.370  0.2117 1.9080
ATOM   2719  OG  SER A 210     104.474 107.905 143.108 -0.6546 1.7210
ATOM   2720  H   SER A 210     105.047 107.906 145.383  0.2719 0.6000
ATOM   2721  HA  SER A 210     103.030 110.018 145.105  0.0843 1.3870
ATOM   2722  HB2 SER A 210     102.793 108.912 142.833  0.0352 1.3870
ATOM   2723  HB3 SER A 210     104.099 109.848 143.122  0.0352 1.3870
ATOM   2724  HG  SER A 210     103.968 107.207 142.602  0.4275 0.0000
ATOM   2725  N   ILE A 211     100.850 108.854 145.062 -0.4157 1.8240
ATOM   2726  CA  ILE A 211      99.606 108.121 145.251 -0.0597 1.9080
ATOM   2727  C   ILE A 211      99.431 107.051 144.187  0.5973 1.9080
ATOM   2728  O   ILE A 211      98.780 106.031 144.435 -0.5679 1.6612
ATOM   2729  CB  ILE A 211      98.405 109.087 145.265  0.1303 1.9080
ATOM   2730  CG1 ILE A 211      97.270 108.506 146.110 -0.0430 1.9080
ATOM   2731  CG2 ILE A 211      97.933 109.368 143.850 -0.3204 1.9080
ATOM   2732  CD1 ILE A 211      97.708 108.018 147.472 -0.0660 1.9080
ATOM   2733  H   ILE A 211     100.907 109.865 144.883  0.2719 0.6000
ATOM   2734  HA  ILE A 211      99.692 107.641 146.132  0.0869 1.3870
ATOM   2735  HB  ILE A 211      98.700 109.936 145.687  0.0187 1.4870
ATOM   2736 HG12 ILE A 211      96.571 109.210 146.226  0.0236 1.4870
ATOM   2737 HG13 ILE A 211      96.868 107.740 145.608  0.0236 1.4870
ATOM   2738 HG21 ILE A 211      97.180 110.025 143.872  0.0882 1.4870
ATOM   2739 HG22 ILE A 211      98.687 109.746 143.314  0.0882 1.4870
ATOM   2740 HG23 ILE A 211      97.619 108.519 143.426  0.0882 1.4870
ATOM   2741 HD11 ILE A 211      98.101 108.779 147.987  0.0186 1.4870
ATOM   2742 HD12 ILE A 211      96.918 107.654 147.964  0.0186 1.4870
ATOM   2743 HD13 ILE A 211      98.394 107.299 147.362  0.0186 1.4870
ATOM   2744  N   GLU A 212     100.005 107.255 143.003 -0.5163 1.8240
ATOM   2745  CA  GLU A 212      99.969 106.268 141.933  0.0397 1.9080
ATOM   2746  C   GLU A 212     100.898 105.093 142.190  0.5366 1.9080
ATOM   2747  O   GLU A 212     101.000 104.199 141.344 -0.5819 1.6612
ATOM   2748  CB  GLU A 212     100.316 106.930 140.598  0.0560 1.9080
ATOM   2749  CG  GLU A 212      99.182 107.742 139.999  0.0136 1.9080
ATOM   2750  CD  GLU A 212      99.387 109.233 140.159  0.8054 1.9080
ATOM   2751  OE1 GLU A 212     100.556 109.671 140.211 -0.8188 1.6612
ATOM   2752  OE2 GLU A 212      98.381 109.970 140.232 -0.8188 1.6612
ATOM   2753  H   GLU A 212     100.481 108.181 142.910  0.2936 0.6000
ATOM   2754  HA  GLU A 212      99.020 105.927 141.819  0.1105 1.3870
ATOM   2755  HB2 GLU A 212     101.071 107.541 140.755 -0.0173 1.4870
ATOM   2756  HB3 GLU A 212     100.543 106.216 139.960 -0.0173 1.4870
ATOM   2757  HG2 GLU A 212      99.139 107.548 139.037 -0.0425 1.4870
ATOM   2758  HG3 GLU A 212      98.350 107.504 140.465 -0.0425 1.4870
ATOM   2759  N   ASP A 213     101.579 105.080 143.334 -0.5163 1.8240
ATOM   2760  CA  ASP A 213     102.452 103.984 143.732  0.0381 1.9080
ATOM   2761  C   ASP A 213     102.120 103.543 145.150  0.5366 1.9080
ATOM   2762  O   ASP A 213     102.999 103.151 145.922 -0.5819 1.6612
ATOM   2763  CB  ASP A 213     103.924 104.381 143.624 -0.0303 1.9080
ATOM   2764  CG  ASP A 213     104.416 104.413 142.191  0.7994 1.9080
ATOM   2765  OD1 ASP A 213     103.934 103.599 141.375 -0.8014 1.6612
ATOM   2766  OD2 ASP A 213     105.286 105.253 141.880 -0.8014 1.6612
ATOM   2767  H   ASP A 213     101.431 105.933 143.927  0.2936 0.6000
ATOM   2768  HA  ASP A 213     102.252 103.208 143.127  0.0880 1.3870
ATOM   2769  HB2 ASP A 213     104.028 105.287 144.018 -0.0122 1.4870
ATOM   2770  HB3 ASP A 213     104.460 103.717 144.132 -0.0122 1.4870
ATOM   2771  N   LYS A 214     100.838 103.596 145.507 -0.3479 1.8240
ATOM   2772  CA  LYS A 214     100.387 103.313 146.862 -0.2400 1.9080
ATOM   2773  C   LYS A 214     100.227 101.825 147.139  0.7341 1.9080
ATOM   2774  O   LYS A 214      99.870 101.456 148.263 -0.5894 1.6612
ATOM   2775  CB  LYS A 214      99.063 104.032 147.132 -0.0094 1.9080
ATOM   2776  CG  LYS A 214      97.929 103.599 146.221  0.0187 1.9080
ATOM   2777  CD  LYS A 214      96.655 103.345 147.007 -0.0479 1.9080
ATOM   2778  CE  LYS A 214      95.486 103.053 146.082 -0.0143 1.9080
ATOM   2779  NZ  LYS A 214      95.109 104.240 145.268 -0.3854 1.8240
ATOM   2780  H   LYS A 214     100.187 103.858 144.731  0.2747 0.6000
ATOM   2781  HA  LYS A 214     101.065 103.692 147.518  0.1426 1.3870
ATOM   2782  HB2 LYS A 214      98.797 103.848 148.076  0.0362 1.4870
ATOM   2783  HB3 LYS A 214      99.211 105.012 147.008  0.0362 1.4870
ATOM   2784  HG2 LYS A 214      97.756 104.319 145.549  0.0103 1.4870
ATOM   2785  HG3 LYS A 214      98.191 102.758 145.748  0.0103 1.4870
ATOM   2786  HD2 LYS A 214      96.794 102.560 147.601  0.0621 1.4870
ATOM   2787  HD3 LYS A 214      96.440 104.153 147.544  0.0621 1.4870
ATOM   2788  HE2 LYS A 214      95.737 102.299 145.468  0.1135 1.1000
ATOM   2789  HE3 LYS A 214      94.696 102.769 146.634  0.1135 1.1000
ATOM   2790  HZ1 LYS A 214      95.021 105.037 145.865  0.3400 0.6000
ATOM   2791  HZ2 LYS A 214      95.817 104.411 144.583  0.3400 0.6000
ATOM   2792  HZ3 LYS A 214      94.237 104.066 144.812  0.3400 0.6000
ATOM   2793  N   LEU A 215     100.478 100.969 146.152 -0.4157 1.8240
ATOM   2794  CA  LEU A 215     100.345  99.529 146.318 -0.0518 1.9080
ATOM   2795  C   LEU A 215     101.664  98.816 146.558  0.5973 1.9080
ATOM   2796  O   LEU A 215     101.667  97.736 147.152 -0.5679 1.6612
ATOM   2797  CB  LEU A 215      99.674  98.914 145.083 -0.1102 1.9080
ATOM   2798  CG  LEU A 215      98.148  98.920 145.055  0.3531 1.9080
ATOM   2799  CD1 LEU A 215      97.647  98.457 143.701 -0.4121 1.9080
ATOM   2800  CD2 LEU A 215      97.590  98.046 146.164 -0.4121 1.9080
ATOM   2801  H   LEU A 215     100.776 101.417 145.258  0.2719 0.6000
ATOM   2802  HA  LEU A 215      99.737  99.354 147.117  0.0922 1.3870
ATOM   2803  HB2 LEU A 215      99.990  99.422 144.283  0.0457 1.4870
ATOM   2804  HB3 LEU A 215      99.972  97.964 145.018  0.0457 1.4870
ATOM   2805  HG  LEU A 215      97.823  99.848 145.232 -0.0361 1.4870
ATOM   2806 HD11 LEU A 215      97.973  97.527 143.521  0.1000 1.4870
ATOM   2807 HD12 LEU A 215      96.646  98.464 143.691  0.1000 1.4870
ATOM   2808 HD13 LEU A 215      97.988  99.071 142.987  0.1000 1.4870
ATOM   2809 HD21 LEU A 215      97.898  98.391 147.052  0.1000 1.4870
ATOM   2810 HD22 LEU A 215      96.589  98.060 146.132  0.1000 1.4870
ATOM   2811 HD23 LEU A 215      97.912  97.105 146.045  0.1000 1.4870
ATOM   2812  N   THR A 216     102.783  99.390 146.117 -0.4157 1.8240
ATOM   2813  CA  THR A 216     104.087  98.744 146.206 -0.0389 1.9080
ATOM   2814  C   THR A 216     105.137  99.675 146.799  0.5973 1.9080
ATOM   2815  O   THR A 216     106.333  99.513 146.548 -0.5679 1.6612
ATOM   2816  CB  THR A 216     104.534  98.252 144.831  0.3654 1.9080
ATOM   2817  OG1 THR A 216     104.850  99.376 144.001 -0.6761 1.7210
ATOM   2818  CG2 THR A 216     103.430  97.452 144.174 -0.2438 1.9080
ATOM   2819  H   THR A 216     102.644 100.340 145.704  0.2719 0.6000
ATOM   2820  HA  THR A 216     104.004  97.937 146.807  0.1007 1.3870
ATOM   2821  HB  THR A 216     105.380  97.689 144.936  0.0043 1.3870
ATOM   2822 HG21 THR A 216     102.539  97.725 144.547  0.0642 1.4870
ATOM   2823 HG22 THR A 216     103.431  97.613 143.183  0.0642 1.4870
ATOM   2824 HG23 THR A 216     103.567  96.472 144.344  0.0642 1.4870
ATOM   2825  HG1 THR A 216     104.030  99.691 143.511  0.4102 0.0000
ATOM   2826  N   SER A 217     104.710 100.654 147.589 -0.4157 1.8240
ATOM   2827  CA  SER A 217     105.615 101.643 148.160 -0.0249 1.9080
ATOM   2828  C   SER A 217     105.898 101.424 149.635  0.5973 1.9080
ATOM   2829  O   SER A 217     107.043 101.576 150.065 -0.5679 1.6612
ATOM   2830  CB  SER A 217     105.047 103.052 147.963  0.2117 1.9080
ATOM   2831  OG  SER A 217     106.086 104.010 147.871 -0.6546 1.7210
ATOM   2832  H   SER A 217     103.682 100.653 147.763  0.2719 0.6000
ATOM   2833  HA  SER A 217     106.499 101.581 147.660  0.0843 1.3870
ATOM   2834  HB2 SER A 217     104.515 103.067 147.123  0.0352 1.3870
ATOM   2835  HB3 SER A 217     104.468 103.274 148.741  0.0352 1.3870
ATOM   2836  HG  SER A 217     105.813 104.845 148.348  0.4275 0.0000
ATOM   2837  N   HID A 218     104.885 101.068 150.428 -0.4157 1.8240
ATOM   2838  CA  HID A 218     105.094 100.874 151.857  0.0188 1.9080
ATOM   2839  C   HID A 218     106.043  99.721 152.159  0.5973 1.9080
ATOM   2840  O   HID A 218     106.724  99.753 153.188 -0.5679 1.6612
ATOM   2841  CB  HID A 218     103.756 100.642 152.557 -0.0462 1.9080
ATOM   2842  CG  HID A 218     102.993  99.468 152.029 -0.0266 1.9080
ATOM   2843  H   HID A 218     103.978 100.948 149.954  0.2719 0.6000
ATOM   2844  HA  HID A 218     105.497 101.722 152.239  0.0881 1.3870
ATOM   2845  HB2 HID A 218     103.921 100.496 153.539  0.0402 1.4870
ATOM   2846  HB3 HID A 218     103.184 101.464 152.450  0.0402 1.4870
ATOM   2847  ND1 HID A 218     102.008  99.592 151.073 -0.3811 1.8240
ATOM   2848  CD2 HID A 218     103.077  98.147 152.313  0.1292 1.9080
ATOM   2849  CE1 HID A 218     101.512  98.399 150.798  0.2057 1.9080
ATOM   2850  NE2 HID A 218     102.143  97.505 151.537 -0.5727 1.8240
ATOM   2851  HD1 HID A 218     101.717 100.452 150.654  0.3649 0.6000
ATOM   2852  HD2 HID A 218     103.699  97.719 152.963  0.1147 1.4090
ATOM   2853  HE1 HID A 218     100.785  98.206 150.145  0.1392 1.3590
ATOM   2854  N   PHE A 219     106.110  98.712 151.286 -0.4157 1.8240
ATOM   2855  CA  PHE A 219     106.973  97.566 151.554 -0.0024 1.9080
ATOM   2856  C   PHE A 219     108.422  97.985 151.750  0.5973 1.9080
ATOM   2857  O   PHE A 219     109.139  97.374 152.549 -0.5679 1.6612
ATOM   2858  CB  PHE A 219     106.868  96.552 150.416 -0.0343 1.9080
ATOM   2859  CG  PHE A 219     105.515  95.920 150.295  0.0118 1.9080
ATOM   2860  CD1 PHE A 219     105.127  94.912 151.159 -0.1256 1.9080
ATOM   2861  CD2 PHE A 219     104.628  96.335 149.317 -0.1256 1.9080
ATOM   2862  CE1 PHE A 219     103.882  94.328 151.049 -0.1704 1.9080
ATOM   2863  CE2 PHE A 219     103.382  95.755 149.203 -0.1704 1.9080
ATOM   2864  CZ  PHE A 219     103.008  94.750 150.070 -0.1072 1.9080
ATOM   2865  H   PHE A 219     105.525  98.813 150.448  0.2719 0.6000
ATOM   2866  HA  PHE A 219     106.664  97.164 152.427  0.0978 1.3870
ATOM   2867  HB2 PHE A 219     107.063  97.025 149.570  0.0295 1.4870
ATOM   2868  HB3 PHE A 219     107.528  95.836 150.588  0.0295 1.4870
ATOM   2869  HD1 PHE A 219     105.753  94.602 151.873  0.1330 1.4590
ATOM   2870  HD2 PHE A 219     104.896  97.066 148.686  0.1330 1.4590
ATOM   2871  HE1 PHE A 219     103.618  93.592 151.688  0.1430 1.4590
ATOM   2872  HE2 PHE A 219     102.745  96.071 148.478  0.1430 1.4590
ATOM   2873  HZ  PHE A 219     102.103  94.326 149.992  0.1297 1.4590
ATOM   2874  N   PHE A 220     108.869  99.020 151.041 -0.4157 1.8240
ATOM   2875  CA  PHE A 220     110.243  99.496 151.131 -0.0024 1.9080
ATOM   2876  C   PHE A 220     110.374 100.697 152.059  0.5973 1.9080
ATOM   2877  O   PHE A 220     111.443 101.312 152.125 -0.5679 1.6612
ATOM   2878  CB  PHE A 220     110.772  99.829 149.738 -0.0343 1.9080
ATOM   2879  CG  PHE A 220     110.603  98.712 148.749  0.0118 1.9080
ATOM   2880  CD1 PHE A 220     111.389  97.576 148.829 -0.1256 1.9080
ATOM   2881  CD2 PHE A 220     109.650  98.793 147.749 -0.1256 1.9080
ATOM   2882  CE1 PHE A 220     111.230  96.546 147.926 -0.1704 1.9080
ATOM   2883  CE2 PHE A 220     109.488  97.766 146.844 -0.1704 1.9080
ATOM   2884  CZ  PHE A 220     110.280  96.640 146.932 -0.1072 1.9080
ATOM   2885  H   PHE A 220     108.152  99.457 150.419  0.2719 0.6000
ATOM   2886  HA  PHE A 220     110.787  98.750 151.542  0.0978 1.3870
ATOM   2887  HB2 PHE A 220     110.272 100.613 149.403  0.0295 1.4870
ATOM   2888  HB3 PHE A 220     111.737 100.023 149.818  0.0295 1.4870
ATOM   2889  HD1 PHE A 220     112.077  97.498 149.547  0.1330 1.4590
ATOM   2890  HD2 PHE A 220     109.071  99.609 147.684  0.1330 1.4590
ATOM   2891  HE1 PHE A 220     111.815  95.725 147.998  0.1430 1.4590
ATOM   2892  HE2 PHE A 220     108.786  97.844 146.114  0.1430 1.4590
ATOM   2893  HZ  PHE A 220     110.167  95.890 146.277  0.1297 1.4590
ATOM   2894  N   ALA A 221     109.308 101.032 152.790 -0.4157 1.8240
ATOM   2895  CA  ALA A 221     109.360 102.176 153.692  0.0337 1.9080
ATOM   2896  C   ALA A 221     110.513 102.061 154.679  0.5973 1.9080
ATOM   2897  O   ALA A 221     111.101 103.075 155.067 -0.5679 1.6612
ATOM   2898  CB  ALA A 221     108.035 102.317 154.439 -0.1825 1.9080
ATOM   2899  H   ALA A 221     108.481 100.432 152.662  0.2719 0.6000
ATOM   2900  HA  ALA A 221     109.488 103.015 153.144  0.0823 1.3870
ATOM   2901  HB1 ALA A 221     107.312 102.550 153.790  0.0603 1.4870
ATOM   2902  HB2 ALA A 221     107.815 101.453 154.889  0.0603 1.4870
ATOM   2903  HB3 ALA A 221     108.116 103.040 155.124  0.0603 1.4870
ATOM   2904  N   ILE A 222     110.863 100.837 155.083 -0.4157 1.8240
ATOM   2905  CA  ILE A 222     111.934 100.655 156.055 -0.0597 1.9080
ATOM   2906  C   ILE A 222     113.266 101.131 155.487  0.5973 1.9080
ATOM   2907  O   ILE A 222     114.114 101.654 156.220 -0.5679 1.6612
ATOM   2908  CB  ILE A 222     112.004  99.185 156.506  0.1303 1.9080
ATOM   2909  CG1 ILE A 222     110.875  98.878 157.490 -0.0430 1.9080
ATOM   2910  CG2 ILE A 222     113.352  98.886 157.135 -0.3204 1.9080
ATOM   2911  CD1 ILE A 222     111.130  97.659 158.343 -0.0660 1.9080
ATOM   2912  H   ILE A 222     110.327 100.065 154.661  0.2719 0.6000
ATOM   2913  HA  ILE A 222     111.720 101.259 156.828  0.0869 1.3870
ATOM   2914  HB  ILE A 222     111.879  98.612 155.704  0.0187 1.4870
ATOM   2915 HG12 ILE A 222     110.750  99.671 158.083  0.0236 1.4870
ATOM   2916 HG13 ILE A 222     110.036  98.735 156.967  0.0236 1.4870
ATOM   2917 HG21 ILE A 222     113.398  97.920 157.389  0.0882 1.4870
ATOM   2918 HG22 ILE A 222     114.080  99.091 156.482  0.0882 1.4870
ATOM   2919 HG23 ILE A 222     113.473  99.448 157.952  0.0882 1.4870
ATOM   2920 HD11 ILE A 222     111.963  97.795 158.878  0.0186 1.4870
ATOM   2921 HD12 ILE A 222     110.357  97.517 158.960  0.0186 1.4870
ATOM   2922 HD13 ILE A 222     111.239  96.858 157.755  0.0186 1.4870
ATOM   2923  N   ASN A 223     113.482 100.948 154.185 -0.4157 1.8240
ATOM   2924  CA  ASN A 223     114.744 101.362 153.583  0.0143 1.9080
ATOM   2925  C   ASN A 223     114.631 102.687 152.839  0.5973 1.9080
ATOM   2926  O   ASN A 223     115.579 103.479 152.841 -0.5679 1.6612
ATOM   2927  CB  ASN A 223     115.263 100.272 152.642 -0.2041 1.9080
ATOM   2928  CG  ASN A 223     114.147  99.525 151.946  0.7130 1.9080
ATOM   2929  H   ASN A 223     112.711 100.507 153.666  0.2719 0.6000
ATOM   2930  HA  ASN A 223     115.403 101.503 154.339  0.1048 1.3870
ATOM   2931  HB2 ASN A 223     115.839 100.702 151.952  0.0797 1.4870
ATOM   2932  HB3 ASN A 223     115.797  99.624 153.179  0.0797 1.4870
ATOM   2933  OD1 ASN A 223     113.382  98.800 152.581 -0.5931 1.6612
ATOM   2934  ND2 ASN A 223     114.051  99.692 150.634 -0.9191 1.8240
ATOM   2935 HD22 ASN A 223     114.703 100.284 150.156  0.4196 0.6000
ATOM   2936 HD21 ASN A 223     113.330  99.229 150.119  0.4196 0.6000
ATOM   2937  N   VAL A 224     113.487 102.950 152.200 -0.4157 1.8240
ATOM   2938  CA  VAL A 224     113.293 104.211 151.490 -0.0875 1.9080
ATOM   2939  C   VAL A 224     112.649 105.283 152.356  0.5973 1.9080
ATOM   2940  O   VAL A 224     112.548 106.439 151.919 -0.5679 1.6612
ATOM   2941  CB  VAL A 224     112.444 104.004 150.222  0.2985 1.9080
ATOM   2942  CG1 VAL A 224     112.546 105.215 149.312 -0.3192 1.9080
ATOM   2943  CG2 VAL A 224     112.891 102.752 149.490 -0.3192 1.9080
ATOM   2944  H   VAL A 224     112.776 102.203 152.253  0.2719 0.6000
ATOM   2945  HA  VAL A 224     114.204 104.550 151.200  0.0969 1.3870
ATOM   2946  HB  VAL A 224     111.493 103.929 150.504 -0.0297 1.4870
ATOM   2947 HG11 VAL A 224     111.636 105.459 148.975  0.0791 1.4870
ATOM   2948 HG12 VAL A 224     112.929 105.987 149.821  0.0791 1.4870
ATOM   2949 HG13 VAL A 224     113.141 105.003 148.536  0.0791 1.4870
ATOM   2950 HG21 VAL A 224     113.424 102.176 150.111  0.0791 1.4870
ATOM   2951 HG22 VAL A 224     112.087 102.248 149.173  0.0791 1.4870
ATOM   2952 HG23 VAL A 224     113.455 103.010 148.705  0.0791 1.4870
ATOM   2953  N   GLY A 225     112.219 104.945 153.569 -0.4157 1.8240
ATOM   2954  CA  GLY A 225     111.585 105.904 154.444 -0.0252 1.9080
ATOM   2955  C   GLY A 225     112.584 106.782 155.173  0.5973 1.9080
ATOM   2956  O   GLY A 225     113.800 106.680 155.011 -0.5679 1.6612
ATOM   2957  H   GLY A 225     112.379 103.948 153.821  0.2719 0.6000
ATOM   2958  HA2 GLY A 225     110.957 106.493 153.904  0.0698 1.3870
ATOM   2959  HA3 GLY A 225     111.013 105.414 155.127  0.0698 1.3870
ATOM   2960  N   VAL A 226     112.041 107.670 155.998 -0.4157 1.8240
ATOM   2961  CA  VAL A 226     112.823 108.606 156.796 -0.0875 1.9080
ATOM   2962  C   VAL A 226     112.483 108.346 158.256  0.5973 1.9080
ATOM   2963  O   VAL A 226     111.305 108.321 158.629 -0.5679 1.6612
ATOM   2964  CB  VAL A 226     112.539 110.064 156.414  0.2985 1.9080
ATOM   2965  CG1 VAL A 226     112.358 110.910 157.659 -0.3192 1.9080
ATOM   2966  CG2 VAL A 226     113.661 110.611 155.551 -0.3192 1.9080
ATOM   2967  H   VAL A 226     110.991 107.640 156.027  0.2719 0.6000
ATOM   2968  HA  VAL A 226     113.786 108.404 156.662  0.0969 1.3870
ATOM   2969  HB  VAL A 226     111.676 110.086 155.918 -0.0297 1.4870
ATOM   2970 HG11 VAL A 226     112.098 111.841 157.399  0.0791 1.4870
ATOM   2971 HG12 VAL A 226     111.640 110.515 158.233  0.0791 1.4870
ATOM   2972 HG13 VAL A 226     113.215 110.938 158.175  0.0791 1.4870
ATOM   2973 HG21 VAL A 226     113.619 111.611 155.546  0.0791 1.4870
ATOM   2974 HG22 VAL A 226     114.541 110.314 155.923  0.0791 1.4870
ATOM   2975 HG23 VAL A 226     113.559 110.267 154.617  0.0791 1.4870
ATOM   2976  N   ASP A 227     113.505 108.144 159.080 -0.5163 1.8240
ATOM   2977  CA  ASP A 227     113.276 107.866 160.491  0.0381 1.9080
ATOM   2978  C   ASP A 227     112.797 109.115 161.214  0.5366 1.9080
ATOM   2979  O   ASP A 227     113.443 110.165 161.158 -0.5819 1.6612
ATOM   2980  CB  ASP A 227     114.559 107.338 161.134 -0.0303 1.9080
ATOM   2981  CG  ASP A 227     114.771 105.862 160.880  0.7994 1.9080
ATOM   2982  OD1 ASP A 227     115.124 105.500 159.739 -0.8014 1.6612
ATOM   2983  OD2 ASP A 227     114.580 105.063 161.818 -0.8014 1.6612
ATOM   2984  H   ASP A 227     114.440 108.200 158.647  0.2936 0.6000
ATOM   2985  HA  ASP A 227     112.533 107.189 160.545  0.0880 1.3870
ATOM   2986  HB2 ASP A 227     115.324 107.843 160.751 -0.0122 1.4870
ATOM   2987  HB3 ASP A 227     114.497 107.490 162.113 -0.0122 1.4870
ATOM   2988  N   SER A 228     111.660 109.000 161.894 -0.4157 1.8240
ATOM   2989  CA  SER A 228     111.095 110.084 162.682 -0.0249 1.9080
ATOM   2990  C   SER A 228     111.043 109.663 164.142  0.5973 1.9080
ATOM   2991  O   SER A 228     110.472 108.619 164.473 -0.5679 1.6612
ATOM   2992  CB  SER A 228     109.696 110.452 162.186  0.2117 1.9080
ATOM   2993  OG  SER A 228     108.955 111.113 163.197 -0.6546 1.7210
ATOM   2994  H   SER A 228     111.206 108.058 161.812  0.2719 0.6000
ATOM   2995  HA  SER A 228     111.704 110.875 162.610  0.0843 1.3870
ATOM   2996  HB2 SER A 228     109.783 111.056 161.400  0.0352 1.3870
ATOM   2997  HB3 SER A 228     109.218 109.618 161.927  0.0352 1.3870
ATOM   2998  HG  SER A 228     109.504 111.853 163.582  0.4275 0.0000
ATOM   2999  N   LEU A 229     111.638 110.474 165.010 -0.4157 1.8240
ATOM   3000  CA  LEU A 229     111.656 110.171 166.431 -0.0518 1.9080
ATOM   3001  C   LEU A 229     110.317 110.527 167.066  0.5973 1.9080
ATOM   3002  O   LEU A 229     109.731 111.576 166.787 -0.5679 1.6612
ATOM   3003  CB  LEU A 229     112.786 110.929 167.128 -0.1102 1.9080
ATOM   3004  CG  LEU A 229     112.990 110.643 168.615  0.3531 1.9080
ATOM   3005  CD1 LEU A 229     113.728 109.331 168.807 -0.4121 1.9080
ATOM   3006  CD2 LEU A 229     113.741 111.782 169.279 -0.4121 1.9080
ATOM   3007  H   LEU A 229     112.075 111.316 164.594  0.2719 0.6000
ATOM   3008  HA  LEU A 229     111.810 109.185 166.550  0.0922 1.3870
ATOM   3009  HB2 LEU A 229     113.640 110.701 166.662  0.0457 1.4870
ATOM   3010  HB3 LEU A 229     112.602 111.906 167.035  0.0457 1.4870
ATOM   3011  HG  LEU A 229     112.097 110.592 169.061 -0.0361 1.4870
ATOM   3012 HD11 LEU A 229     114.623 109.380 168.361  0.1000 1.4870
ATOM   3013 HD12 LEU A 229     113.855 109.156 169.784  0.1000 1.4870
ATOM   3014 HD13 LEU A 229     113.197 108.584 168.403  0.1000 1.4870
ATOM   3015 HD21 LEU A 229     113.219 112.631 169.182  0.1000 1.4870
ATOM   3016 HD22 LEU A 229     113.867 111.581 170.252  0.1000 1.4870
ATOM   3017 HD23 LEU A 229     114.637 111.893 168.845  0.1000 1.4870
ATOM   3018  N   LEU A 230     109.835 109.636 167.925 -0.4157 1.8240
ATOM   3019  CA  LEU A 230     108.561 109.858 168.590 -0.0518 1.9080
ATOM   3020  C   LEU A 230     108.647 111.043 169.544  0.5973 1.9080
ATOM   3021  O   LEU A 230     109.705 111.345 170.103 -0.5679 1.6612
ATOM   3022  CB  LEU A 230     108.129 108.603 169.349 -0.1102 1.9080
ATOM   3023  CG  LEU A 230     106.917 107.856 168.791  0.3531 1.9080
ATOM   3024  CD1 LEU A 230     107.119 107.526 167.325 -0.4121 1.9080
ATOM   3025  CD2 LEU A 230     106.650 106.596 169.593 -0.4121 1.9080
ATOM   3026  H   LEU A 230     110.426 108.802 168.072  0.2719 0.6000
ATOM   3027  HA  LEU A 230     107.864 110.063 167.893  0.0922 1.3870
ATOM   3028  HB2 LEU A 230     108.897 107.966 169.348  0.0457 1.4870
ATOM   3029  HB3 LEU A 230     107.909 108.871 170.283  0.0457 1.4870
ATOM   3030  HG  LEU A 230     106.105 108.432 168.895 -0.0361 1.4870
ATOM   3031 HD11 LEU A 230     107.930 106.949 167.218  0.1000 1.4870
ATOM   3032 HD12 LEU A 230     106.318 107.038 166.976  0.1000 1.4870
ATOM   3033 HD13 LEU A 230     107.244 108.371 166.803  0.1000 1.4870
ATOM   3034 HD21 LEU A 230     106.469 106.837 170.548  0.1000 1.4870
ATOM   3035 HD22 LEU A 230     105.854 106.119 169.216  0.1000 1.4870
ATOM   3036 HD23 LEU A 230     107.449 105.993 169.549  0.1000 1.4870
ATOM   3037  N   GLN A 231     107.514 111.717 169.724 -0.4157 1.8240
ATOM   3038  CA  GLN A 231     107.409 112.849 170.641 -0.0031 1.9080
ATOM   3039  C   GLN A 231     108.452 113.917 170.321  0.5973 1.9080
ATOM   3040  O   GLN A 231     109.100 114.478 171.206 -0.5679 1.6612
ATOM   3041  CB  GLN A 231     107.526 112.385 172.092 -0.0036 1.9080
ATOM   3042  CG  GLN A 231     106.305 111.643 172.599 -0.0645 1.9080
ATOM   3043  CD  GLN A 231     106.650 110.593 173.630  0.6951 1.9080
ATOM   3044  OE1 GLN A 231     105.768 109.955 174.202 -0.6086 1.6612
ATOM   3045  NE2 GLN A 231     107.942 110.407 173.874 -0.9407 1.8240
ATOM   3046  H   GLN A 231     106.710 111.369 169.156  0.2719 0.6000
ATOM   3047  HA  GLN A 231     106.499 113.263 170.520  0.0850 1.3870
ATOM   3048  HB2 GLN A 231     108.318 111.776 172.172  0.0171 1.4870
ATOM   3049  HB3 GLN A 231     107.669 113.188 172.675  0.0171 1.4870
ATOM   3050  HG2 GLN A 231     105.677 112.303 173.013  0.0352 1.4870
ATOM   3051  HG3 GLN A 231     105.856 111.196 171.825  0.0352 1.4870
ATOM   3052 HE21 GLN A 231     108.252 109.726 174.565  0.4251 0.6000
ATOM   3053 HE22 GLN A 231     108.625 110.957 173.355  0.4251 0.6000
ATOM   3054  N   GLN A 232     108.612 114.197 169.030 -0.4157 1.8240
ATOM   3055  CA  GLN A 232     109.565 115.204 168.584 -0.0031 1.9080
ATOM   3056  C   GLN A 232     109.221 115.690 167.184  0.5973 1.9080
ATOM   3057  O   GLN A 232     109.229 114.905 166.230 -0.5679 1.6612
ATOM   3058  CB  GLN A 232     110.989 114.645 168.615 -0.0036 1.9080
ATOM   3059  CG  GLN A 232     112.050 115.683 168.924 -0.0645 1.9080
ATOM   3060  CD  GLN A 232     112.920 115.997 167.727  0.6951 1.9080
ATOM   3061  OE1 GLN A 232     113.276 117.151 167.489 -0.6086 1.6612
ATOM   3062  NE2 GLN A 232     113.270 114.969 166.966 -0.9407 1.8240
ATOM   3063  H   GLN A 232     108.012 113.648 168.387  0.2719 0.6000
ATOM   3064  HA  GLN A 232     109.501 115.991 169.208  0.0850 1.3870
ATOM   3065  HB2 GLN A 232     111.037 113.930 169.315  0.0171 1.4870
ATOM   3066  HB3 GLN A 232     111.195 114.243 167.720  0.0171 1.4870
ATOM   3067  HG2 GLN A 232     111.599 116.525 169.221  0.0352 1.4870
ATOM   3068  HG3 GLN A 232     112.632 115.339 169.661  0.0352 1.4870
ATOM   3069 HE21 GLN A 232     113.843 115.103 166.134  0.4251 0.6000
ATOM   3070 HE22 GLN A 232     112.956 114.034 167.225  0.4251 0.6000
ATOM   3071  N   MET A 233     108.921 116.979 167.047 -0.4157 1.8240
ATOM   3072  CA  MET A 233     108.606 117.549 165.742 -0.0237 1.9080
ATOM   3073  C   MET A 233     109.703 117.371 164.698  0.5973 1.9080
ATOM   3074  O   MET A 233     110.879 117.631 164.966 -0.5679 1.6612
ATOM   3075  CB  MET A 233     108.114 119.001 165.831  0.0342 1.9080
ATOM   3076  CG  MET A 233     108.124 119.742 164.499  0.0018 1.9080
ATOM   3077  SD  MET A 233     106.947 121.107 164.387 -0.2737 2.0000
ATOM   3078  CE  MET A 233     106.751 121.579 166.104 -0.0536 1.9080
ATOM   3079  H   MET A 233     108.931 117.527 167.926  0.2719 0.6000
ATOM   3080  HA  MET A 233     107.766 117.087 165.392  0.0880 1.3870
ATOM   3081  HB2 MET A 233     107.172 119.004 166.190  0.0241 1.4870
ATOM   3082  HB3 MET A 233     108.700 119.503 166.479  0.0241 1.4870
ATOM   3083  HG2 MET A 233     109.088 120.077 164.325  0.0440 1.3870
ATOM   3084  HG3 MET A 233     107.955 119.053 163.746  0.0440 1.3870
ATOM   3085  HE1 MET A 233     105.777 121.666 166.319  0.0684 1.3870
ATOM   3086  HE2 MET A 233     107.160 120.880 166.693  0.0684 1.3870
ATOM   3087  HE3 MET A 233     107.206 122.456 166.265  0.0684 1.3870
ATOM   3088  N   THR A 234     109.309 116.928 163.510 -0.4157 1.8240
ATOM   3089  CA  THR A 234     110.228 116.724 162.403 -0.0389 1.9080
ATOM   3090  C   THR A 234     109.662 117.362 161.141  0.5973 1.9080
ATOM   3091  O   THR A 234     108.448 117.425 160.934 -0.5679 1.6612
ATOM   3092  CB  THR A 234     110.497 115.224 162.170  0.3654 1.9080
ATOM   3093  OG1 THR A 234     111.875 114.864 161.954 -0.6761 1.7210
ATOM   3094  CG2 THR A 234     109.359 114.352 161.588 -0.2438 1.9080
ATOM   3095  H   THR A 234     108.281 116.739 163.441  0.2719 0.6000
ATOM   3096  HA  THR A 234     111.099 117.172 162.620  0.1007 1.3870
ATOM   3097  HB  THR A 234     110.164 114.694 163.006  0.0043 1.3870
ATOM   3098 HG21 THR A 234     109.752 113.660 160.985  0.0642 1.4870
ATOM   3099 HG22 THR A 234     108.870 113.909 162.337  0.0642 1.4870
ATOM   3100 HG23 THR A 234     108.733 114.933 161.072  0.0642 1.4870
ATOM   3101  HG1 THR A 234     112.422 115.685 161.767  0.4102 0.0000
ATOM   3102  N   GLU A 235     110.570 117.840 160.296 -0.5163 1.8240
ATOM   3103  CA  GLU A 235     110.233 118.441 159.017  0.0397 1.9080
ATOM   3104  C   GLU A 235     110.907 117.622 157.931  0.5366 1.9080
ATOM   3105  O   GLU A 235     112.123 117.427 157.974 -0.5819 1.6612
ATOM   3106  CB  GLU A 235     110.703 119.898 158.956  0.0560 1.9080
ATOM   3107  CG  GLU A 235     109.730 120.855 158.302  0.0136 1.9080
ATOM   3108  CD  GLU A 235     110.353 122.207 158.022  0.8054 1.9080
ATOM   3109  OE1 GLU A 235     110.967 122.779 158.947 -0.8188 1.6612
ATOM   3110  OE2 GLU A 235     110.232 122.698 156.881 -0.8188 1.6612
ATOM   3111  H   GLU A 235     111.560 117.744 160.637  0.2936 0.6000
ATOM   3112  HA  GLU A 235     109.247 118.429 158.884  0.1105 1.3870
ATOM   3113  HB2 GLU A 235     110.847 120.202 159.885 -0.0173 1.4870
ATOM   3114  HB3 GLU A 235     111.542 119.918 158.436 -0.0173 1.4870
ATOM   3115  HG2 GLU A 235     109.450 120.474 157.442 -0.0425 1.4870
ATOM   3116  HG3 GLU A 235     108.974 120.998 158.913 -0.0425 1.4870
ATOM   3117  N   VAL A 236     110.129 117.138 156.969 -0.4157 1.8240
ATOM   3118  CA  VAL A 236     110.647 116.332 155.867 -0.0875 1.9080
ATOM   3119  C   VAL A 236     110.339 117.095 154.587  0.5973 1.9080
ATOM   3120  O   VAL A 236     109.241 116.974 154.035 -0.5679 1.6612
ATOM   3121  CB  VAL A 236     110.043 114.925 155.832  0.2985 1.9080
ATOM   3122  CG1 VAL A 236     110.866 114.022 154.932 -0.3192 1.9080
ATOM   3123  CG2 VAL A 236     109.960 114.345 157.234 -0.3192 1.9080
ATOM   3124  H   VAL A 236     109.118 117.382 157.068  0.2719 0.6000
ATOM   3125  HA  VAL A 236     111.631 116.270 155.961  0.0969 1.3870
ATOM   3126  HB  VAL A 236     109.136 114.992 155.427 -0.0297 1.4870
ATOM   3127 HG11 VAL A 236     110.716 113.066 155.187  0.0791 1.4870
ATOM   3128 HG12 VAL A 236     110.592 114.157 153.979  0.0791 1.4870
ATOM   3129 HG13 VAL A 236     111.837 114.243 155.031  0.0791 1.4870
ATOM   3130 HG21 VAL A 236     109.404 113.514 157.216  0.0791 1.4870
ATOM   3131 HG22 VAL A 236     110.881 114.126 157.557  0.0791 1.4870
ATOM   3132 HG23 VAL A 236     109.541 115.016 157.846  0.0791 1.4870
ATOM   3133  N   ASN A 237     111.299 117.880 154.109 -0.4157 1.8240
ATOM   3134  CA  ASN A 237     111.132 118.653 152.887  0.0143 1.9080
ATOM   3135  C   ASN A 237     111.530 117.774 151.710  0.5973 1.9080
ATOM   3136  O   ASN A 237     112.672 117.307 151.639 -0.5679 1.6612
ATOM   3137  CB  ASN A 237     111.972 119.929 152.925 -0.2041 1.9080
ATOM   3138  CG  ASN A 237     111.646 120.801 154.121  0.7130 1.9080
ATOM   3139  H   ASN A 237     112.172 117.893 154.680  0.2719 0.6000
ATOM   3140  HA  ASN A 237     110.160 118.850 152.790  0.1048 1.3870
ATOM   3141  HB2 ASN A 237     112.933 119.673 152.971  0.0797 1.4870
ATOM   3142  HB3 ASN A 237     111.793 120.448 152.094  0.0797 1.4870
ATOM   3143  OD1 ASN A 237     110.942 121.801 153.999 -0.5931 1.6612
ATOM   3144  ND2 ASN A 237     112.166 120.429 155.284 -0.9191 1.8240
ATOM   3145 HD22 ASN A 237     112.745 119.613 155.334  0.4196 0.6000
ATOM   3146 HD21 ASN A 237     111.983 120.961 156.110  0.4196 0.6000
ATOM   3147  N   PHE A 238     110.588 117.543 150.801 -0.4157 1.8240
ATOM   3148  CA  PHE A 238     110.786 116.664 149.660 -0.0024 1.9080
ATOM   3149  C   PHE A 238     111.012 117.473 148.388  0.5973 1.9080
ATOM   3150  O   PHE A 238     110.865 118.697 148.358 -0.5679 1.6612
ATOM   3151  CB  PHE A 238     109.584 115.728 149.490 -0.0343 1.9080
ATOM   3152  CG  PHE A 238     108.285 116.442 149.222  0.0118 1.9080
ATOM   3153  CD1 PHE A 238     107.983 116.918 147.957 -0.1256 1.9080
ATOM   3154  CD2 PHE A 238     107.361 116.627 150.235 -0.1256 1.9080
ATOM   3155  CE1 PHE A 238     106.792 117.571 147.713 -0.1704 1.9080
ATOM   3156  CE2 PHE A 238     106.169 117.279 149.994 -0.1704 1.9080
ATOM   3157  CZ  PHE A 238     105.886 117.751 148.732 -0.1072 1.9080
ATOM   3158  H   PHE A 238     109.688 118.051 150.980  0.2719 0.6000
ATOM   3159  HA  PHE A 238     111.632 116.147 149.828  0.0978 1.3870
ATOM   3160  HB2 PHE A 238     109.770 115.134 148.722  0.0295 1.4870
ATOM   3161  HB3 PHE A 238     109.482 115.212 150.327  0.0295 1.4870
ATOM   3162  HD1 PHE A 238     108.633 116.787 147.210  0.1330 1.4590
ATOM   3163  HD2 PHE A 238     107.561 116.282 151.155  0.1330 1.4590
ATOM   3164  HE1 PHE A 238     106.595 117.915 146.784  0.1430 1.4590
ATOM   3165  HE2 PHE A 238     105.505 117.409 150.753  0.1430 1.4590
ATOM   3166  HZ  PHE A 238     105.020 118.226 148.553  0.1297 1.4590
ATOM   3167  N   GLN A 239     111.379 116.763 147.325 -0.4157 1.8240
ATOM   3168  CA  GLN A 239     111.550 117.340 146.000 -0.0031 1.9080
ATOM   3169  C   GLN A 239     110.834 116.458 144.989  0.5973 1.9080
ATOM   3170  O   GLN A 239     110.787 115.236 145.146 -0.5679 1.6612
ATOM   3171  CB  GLN A 239     113.031 117.476 145.637 -0.0036 1.9080
ATOM   3172  CG  GLN A 239     113.888 116.309 146.084 -0.0645 1.9080
ATOM   3173  CD  GLN A 239     115.307 116.399 145.570  0.6951 1.9080
ATOM   3174  H   GLN A 239     111.535 115.744 147.526  0.2719 0.6000
ATOM   3175  HA  GLN A 239     111.110 118.236 145.991  0.0850 1.3870
ATOM   3176  HB2 GLN A 239     113.109 117.560 144.641  0.0171 1.4870
ATOM   3177  HB3 GLN A 239     113.389 118.311 146.064  0.0171 1.4870
ATOM   3178  HG2 GLN A 239     113.911 116.291 147.084  0.0352 1.4870
ATOM   3179  HG3 GLN A 239     113.478 115.461 145.746  0.0352 1.4870
ATOM   3180  OE1 GLN A 239     116.197 116.897 146.259 -0.6086 1.6612
ATOM   3181  NE2 GLN A 239     115.528 115.919 144.353 -0.9407 1.8240
ATOM   3182 HE21 GLN A 239     116.455 115.957 143.934  0.4251 0.6000
ATOM   3183 HE22 GLN A 239     114.751 115.507 143.838  0.4251 0.6000
ATOM   3184  N   VAL A 240     110.282 117.081 143.951 -0.4157 1.8240
ATOM   3185  CA  VAL A 240     109.411 116.409 142.993 -0.0875 1.9080
ATOM   3186  C   VAL A 240     110.144 116.255 141.669  0.5973 1.9080
ATOM   3187  O   VAL A 240     110.725 117.216 141.151 -0.5679 1.6612
ATOM   3188  CB  VAL A 240     108.093 117.184 142.802  0.2985 1.9080
ATOM   3189  CG1 VAL A 240     107.170 116.438 141.855 -0.3192 1.9080
ATOM   3190  CG2 VAL A 240     107.419 117.404 144.143 -0.3192 1.9080
ATOM   3191  H   VAL A 240     110.527 118.097 143.881  0.2719 0.6000
ATOM   3192  HA  VAL A 240     109.207 115.494 143.344  0.0969 1.3870
ATOM   3193  HB  VAL A 240     108.314 118.054 142.371 -0.0297 1.4870
ATOM   3194 HG11 VAL A 240     107.711 115.988 141.144  0.0791 1.4870
ATOM   3195 HG12 VAL A 240     106.653 115.749 142.364  0.0791 1.4870
ATOM   3196 HG13 VAL A 240     106.534 117.082 141.429  0.0791 1.4870
ATOM   3197 HG21 VAL A 240     107.530 118.360 144.418  0.0791 1.4870
ATOM   3198 HG22 VAL A 240     106.445 117.189 144.065  0.0791 1.4870
ATOM   3199 HG23 VAL A 240     107.839 116.808 144.828  0.0791 1.4870
ATOM   3200  N   ILE A 241     110.110 115.040 141.123 -0.4157 1.8240
ATOM   3201  CA  ILE A 241     110.751 114.732 139.850 -0.0597 1.9080
ATOM   3202  C   ILE A 241     109.719 114.150 138.893  0.5973 1.9080
ATOM   3203  O   ILE A 241     109.389 112.961 138.963 -0.5679 1.6612
ATOM   3204  CB  ILE A 241     111.929 113.757 140.037  0.1303 1.9080
ATOM   3205  CG1 ILE A 241     112.835 114.219 141.180 -0.0430 1.9080
ATOM   3206  CG2 ILE A 241     112.729 113.632 138.749 -0.3204 1.9080
ATOM   3207  CD1 ILE A 241     112.559 113.523 142.491 -0.0660 1.9080
ATOM   3208  H   ILE A 241     109.586 114.331 141.684  0.2719 0.6000
ATOM   3209  HA  ILE A 241     111.041 115.606 139.462  0.0869 1.3870
ATOM   3210  HB  ILE A 241     111.555 112.868 140.280  0.0187 1.4870
ATOM   3211 HG12 ILE A 241     113.784 114.054 140.916  0.0236 1.4870
ATOM   3212 HG13 ILE A 241     112.704 115.202 141.303  0.0236 1.4870
ATOM   3213 HG21 ILE A 241     113.462 112.965 138.874  0.0882 1.4870
ATOM   3214 HG22 ILE A 241     112.128 113.330 138.011  0.0882 1.4870
ATOM   3215 HG23 ILE A 241     113.124 114.519 138.514  0.0882 1.4870
ATOM   3216 HD11 ILE A 241     112.696 112.539 142.381  0.0186 1.4870
ATOM   3217 HD12 ILE A 241     113.183 113.871 143.190  0.0186 1.4870
ATOM   3218 HD13 ILE A 241     111.615 113.699 142.769  0.0186 1.4870
ATOM   3219  N   GLN A 242     109.208 114.981 137.990 -0.4157 1.8240
ATOM   3220  CA  GLN A 242     108.298 114.512 136.959 -0.0031 1.9080
ATOM   3221  C   GLN A 242     109.077 114.074 135.721  0.5973 1.9080
ATOM   3222  O   GLN A 242     110.062 114.697 135.317 -0.5679 1.6612
ATOM   3223  CB  GLN A 242     107.306 115.610 136.577 -0.0036 1.9080
ATOM   3224  CG  GLN A 242     106.151 115.775 137.543 -0.0645 1.9080
ATOM   3225  CD  GLN A 242     104.808 115.709 136.848  0.6951 1.9080
ATOM   3226  OE1 GLN A 242     104.210 116.735 136.533 -0.6086 1.6612
ATOM   3227  NE2 GLN A 242     104.323 114.497 136.614 -0.9407 1.8240
ATOM   3228  H   GLN A 242     109.510 115.969 138.086  0.2719 0.6000
ATOM   3229  HA  GLN A 242     107.810 113.708 137.312  0.0850 1.3870
ATOM   3230  HB2 GLN A 242     107.799 116.483 136.526  0.0171 1.4870
ATOM   3231  HB3 GLN A 242     106.928 115.399 135.670  0.0171 1.4870
ATOM   3232  HG2 GLN A 242     106.193 115.045 138.224  0.0352 1.4870
ATOM   3233  HG3 GLN A 242     106.233 116.662 137.996  0.0352 1.4870
ATOM   3234 HE21 GLN A 242     103.419 114.372 136.163  0.4251 0.6000
ATOM   3235 HE22 GLN A 242     104.872 113.684 136.893  0.4251 0.6000
ATOM   3236  N   LYS A 243     108.611 112.987 135.110 -0.3479 1.8240
ATOM   3237  CA  LYS A 243     109.258 112.457 133.913 -0.2400 1.9080
ATOM   3238  C   LYS A 243     108.177 112.012 132.943  0.7341 1.9080
ATOM   3239  O   LYS A 243     107.432 111.072 133.235 -0.5894 1.6612
ATOM   3240  CB  LYS A 243     110.189 111.297 134.266 -0.0094 1.9080
ATOM   3241  CG  LYS A 243     110.789 110.586 133.067  0.0187 1.9080
ATOM   3242  CD  LYS A 243     112.125 109.944 133.421 -0.0479 1.9080
ATOM   3243  CE  LYS A 243     112.836 109.374 132.200 -0.0143 1.9080
ATOM   3244  NZ  LYS A 243     112.840 110.306 131.037 -0.3854 1.8240
ATOM   3245  H   LYS A 243     107.774 112.563 135.546  0.2747 0.6000
ATOM   3246  HA  LYS A 243     109.798 113.180 133.488  0.1426 1.3870
ATOM   3247  HB2 LYS A 243     110.936 111.657 134.825  0.0362 1.4870
ATOM   3248  HB3 LYS A 243     109.667 110.630 134.799  0.0362 1.4870
ATOM   3249  HG2 LYS A 243     110.161 109.872 132.760  0.0103 1.4870
ATOM   3250  HG3 LYS A 243     110.934 111.245 132.332  0.0103 1.4870
ATOM   3251  HD2 LYS A 243     112.713 110.635 133.836  0.0621 1.4870
ATOM   3252  HD3 LYS A 243     111.964 109.202 134.069  0.0621 1.4870
ATOM   3253  HE2 LYS A 243     113.788 109.158 132.451  0.1135 1.1000
ATOM   3254  HE3 LYS A 243     112.381 108.515 131.931  0.1135 1.1000
ATOM   3255  HZ1 LYS A 243     111.904 110.598 130.844  0.3400 0.6000
ATOM   3256  HZ2 LYS A 243     113.402 111.103 131.254  0.3400 0.6000
ATOM   3257  HZ3 LYS A 243     113.217 109.837 130.239  0.3400 0.6000
ATOM   3258  N   ILE A 244     108.093 112.684 131.800 -0.4157 1.8240
ATOM   3259  CA  ILE A 244     107.116 112.374 130.764 -0.0597 1.9080
ATOM   3260  C   ILE A 244     107.819 111.480 129.751  0.5973 1.9080
ATOM   3261  O   ILE A 244     108.660 111.939 128.972 -0.5679 1.6612
ATOM   3262  CB  ILE A 244     106.559 113.640 130.108  0.1303 1.9080
ATOM   3263  CG1 ILE A 244     105.550 114.317 131.034 -0.0430 1.9080
ATOM   3264  CG2 ILE A 244     105.907 113.303 128.772 -0.3204 1.9080
ATOM   3265  CD1 ILE A 244     106.187 115.161 132.098 -0.0660 1.9080
ATOM   3266  H   ILE A 244     108.793 113.460 131.707  0.2719 0.6000
ATOM   3267  HA  ILE A 244     106.417 111.820 131.194  0.0869 1.3870
ATOM   3268  HB  ILE A 244     107.314 114.271 129.962  0.0187 1.4870
ATOM   3269 HG12 ILE A 244     104.947 114.887 130.477  0.0236 1.4870
ATOM   3270 HG13 ILE A 244     105.001 113.603 131.469  0.0236 1.4870
ATOM   3271 HG21 ILE A 244     105.580 114.142 128.341  0.0882 1.4870
ATOM   3272 HG22 ILE A 244     106.576 112.862 128.177  0.0882 1.4870
ATOM   3273 HG23 ILE A 244     105.138 112.685 128.924  0.0882 1.4870
ATOM   3274 HD11 ILE A 244     106.733 115.885 131.673  0.0186 1.4870
ATOM   3275 HD12 ILE A 244     105.478 115.576 132.670  0.0186 1.4870
ATOM   3276 HD13 ILE A 244     106.781 114.593 132.670  0.0186 1.4870
ATOM   3277  N   ASN A 245     107.482 110.195 129.765 -0.4157 1.8240
ATOM   3278  CA  ASN A 245     108.050 109.257 128.812  0.0143 1.9080
ATOM   3279  C   ASN A 245     107.190 109.193 127.553  0.5973 1.9080
ATOM   3280  O   ASN A 245     105.985 109.457 127.574 -0.5679 1.6612
ATOM   3281  CB  ASN A 245     108.171 107.869 129.436 -0.2041 1.9080
ATOM   3282  CG  ASN A 245     109.015 107.869 130.692  0.7130 1.9080
ATOM   3283  H   ASN A 245     106.797 109.930 130.496  0.2719 0.6000
ATOM   3284  HA  ASN A 245     108.947 109.615 128.535  0.1048 1.3870
ATOM   3285  HB2 ASN A 245     107.257 107.546 129.666  0.0797 1.4870
ATOM   3286  HB3 ASN A 245     108.592 107.259 128.769  0.0797 1.4870
ATOM   3287  OD1 ASN A 245     110.106 108.436 130.718 -0.5931 1.6612
ATOM   3288  ND2 ASN A 245     108.514 107.231 131.743 -0.9191 1.8240
ATOM   3289 HD22 ASN A 245     107.623 106.778 131.673  0.4196 0.6000
ATOM   3290 HD21 ASN A 245     109.023 107.201 132.602  0.4196 0.6000
ATOM   3291  N   LEU A 246     107.831 108.841 126.442 -0.4157 1.8240
ATOM   3292  CA  LEU A 246     107.144 108.692 125.169 -0.0518 1.9080
ATOM   3293  C   LEU A 246     106.683 107.251 125.005  0.5973 1.9080
ATOM   3294  O   LEU A 246     107.452 106.315 125.246 -0.5679 1.6612
ATOM   3295  CB  LEU A 246     108.055 109.081 124.004 -0.1102 1.9080
ATOM   3296  CG  LEU A 246     108.308 110.572 123.786  0.3531 1.9080
ATOM   3297  CD1 LEU A 246     109.372 110.758 122.721 -0.4121 1.9080
ATOM   3298  CD2 LEU A 246     107.029 111.300 123.406 -0.4121 1.9080
ATOM   3299  H   LEU A 246     108.854 108.684 126.564  0.2719 0.6000
ATOM   3300  HA  LEU A 246     106.337 109.285 125.166  0.0922 1.3870
ATOM   3301  HB2 LEU A 246     108.945 108.648 124.154  0.0457 1.4870
ATOM   3302  HB3 LEU A 246     107.647 108.722 123.165  0.0457 1.4870
ATOM   3303  HG  LEU A 246     108.618 110.977 124.642 -0.0361 1.4870
ATOM   3304 HD11 LEU A 246     109.065 110.346 121.862  0.1000 1.4870
ATOM   3305 HD12 LEU A 246     109.538 111.735 122.578  0.1000 1.4870
ATOM   3306 HD13 LEU A 246     110.222 110.318 123.014  0.1000 1.4870
ATOM   3307 HD21 LEU A 246     106.354 111.196 124.138  0.1000 1.4870
ATOM   3308 HD22 LEU A 246     107.224 112.272 123.270  0.1000 1.4870
ATOM   3309 HD23 LEU A 246     106.662 110.913 122.559  0.1000 1.4870
ATOM   3310  N   ASN A 247     105.429 107.075 124.596 -0.4157 1.8240
ATOM   3311  CA  ASN A 247     104.909 105.742 124.329  0.0143 1.9080
ATOM   3312  C   ASN A 247     105.545 105.206 123.052  0.5973 1.9080
ATOM   3313  O   ASN A 247     105.361 105.775 121.972 -0.5679 1.6612
ATOM   3314  CB  ASN A 247     103.390 105.779 124.202 -0.2041 1.9080
ATOM   3315  CG  ASN A 247     102.772 104.396 124.215  0.7130 1.9080
ATOM   3316  H   ASN A 247     104.877 107.942 124.489  0.2719 0.6000
ATOM   3317  HA  ASN A 247     105.208 105.149 125.076  0.1048 1.3870
ATOM   3318  HB2 ASN A 247     103.021 106.299 124.968  0.0797 1.4870
ATOM   3319  HB3 ASN A 247     103.155 106.224 123.342  0.0797 1.4870
ATOM   3320  OD1 ASN A 247     103.233 103.491 123.522 -0.5931 1.6612
ATOM   3321  ND2 ASN A 247     101.716 104.227 125.003 -0.9191 1.8240
ATOM   3322 HD22 ASN A 247     101.368 104.996 125.542  0.4196 0.6000
ATOM   3323 HD21 ASN A 247     101.268 103.336 125.058  0.4196 0.6000
ATOM   3324  N   LEU A 248     106.295 104.116 123.179 -0.4157 1.8240
ATOM   3325  CA  LEU A 248     107.027 103.526 122.069 -0.0518 1.9080
ATOM   3326  C   LEU A 248     106.452 102.153 121.759  0.5973 1.9080
ATOM   3327  O   LEU A 248     105.999 101.442 122.660 -0.5679 1.6612
ATOM   3328  CB  LEU A 248     108.520 103.410 122.396 -0.1102 1.9080
ATOM   3329  CG  LEU A 248     109.213 104.726 122.757  0.3531 1.9080
ATOM   3330  CD1 LEU A 248     110.567 104.468 123.401 -0.4121 1.9080
ATOM   3331  CD2 LEU A 248     109.359 105.608 121.531 -0.4121 1.9080
ATOM   3332  H   LEU A 248     106.313 103.719 124.149  0.2719 0.6000
ATOM   3333  HA  LEU A 248     106.913 104.108 121.262  0.0922 1.3870
ATOM   3334  HB2 LEU A 248     108.615 102.801 123.173  0.0457 1.4870
ATOM   3335  HB3 LEU A 248     108.979 103.040 121.599  0.0457 1.4870
ATOM   3336  HG  LEU A 248     108.633 105.234 123.395 -0.0361 1.4870
ATOM   3337 HD11 LEU A 248     111.150 103.963 122.764  0.1000 1.4870
ATOM   3338 HD12 LEU A 248     111.001 105.340 123.628  0.1000 1.4870
ATOM   3339 HD13 LEU A 248     110.443 103.931 124.236  0.1000 1.4870
ATOM   3340 HD21 LEU A 248     108.454 105.813 121.154  0.1000 1.4870
ATOM   3341 HD22 LEU A 248     109.814 106.464 121.784  0.1000 1.4870
ATOM   3342 HD23 LEU A 248     109.906 105.135 120.839  0.1000 1.4870
ATOM   3343  N   SER A 249     106.468 101.783 120.477 -0.4157 1.8240
ATOM   3344  CA  SER A 249     105.939 100.481 120.084 -0.0249 1.9080
ATOM   3345  C   SER A 249     106.690  99.355 120.786  0.5973 1.9080
ATOM   3346  O   SER A 249     106.079  98.428 121.328 -0.5679 1.6612
ATOM   3347  CB  SER A 249     106.021 100.321 118.566  0.2117 1.9080
ATOM   3348  OG  SER A 249     104.857 100.828 117.938 -0.6546 1.7210
ATOM   3349  H   SER A 249     106.868 102.467 119.824  0.2719 0.6000
ATOM   3350  HA  SER A 249     104.976 100.435 120.371  0.0843 1.3870
ATOM   3351  HB2 SER A 249     106.814 100.822 118.233  0.0352 1.3870
ATOM   3352  HB3 SER A 249     106.110  99.353 118.350  0.0352 1.3870
ATOM   3353  HG  SER A 249     104.309 101.329 118.606  0.4275 0.0000
ATOM   3354  N   ASN A 250     108.023  99.424 120.786 -0.4157 1.8240
ATOM   3355  CA  ASN A 250     108.813  98.402 121.465  0.0143 1.9080
ATOM   3356  C   ASN A 250     108.662  98.489 122.978  0.5973 1.9080
ATOM   3357  O   ASN A 250     108.614  97.458 123.658 -0.5679 1.6612
ATOM   3358  CB  ASN A 250     110.283  98.529 121.070 -0.2041 1.9080
ATOM   3359  CG  ASN A 250     110.836  99.918 121.320  0.7130 1.9080
ATOM   3360  H   ASN A 250     108.424 100.228 120.286  0.2719 0.6000
ATOM   3361  HA  ASN A 250     108.446  97.506 121.183  0.1048 1.3870
ATOM   3362  HB2 ASN A 250     110.811  97.876 121.605  0.0797 1.4870
ATOM   3363  HB3 ASN A 250     110.367  98.323 120.099  0.0797 1.4870
ATOM   3364  OD1 ASN A 250     111.245 100.245 122.433 -0.5931 1.6612
ATOM   3365  ND2 ASN A 250     110.847 100.744 120.281 -0.9191 1.8240
ATOM   3366 HD22 ASN A 250     110.496 100.438 119.395  0.4196 0.6000
ATOM   3367 HD21 ASN A 250     111.205 101.672 120.381  0.4196 0.6000
ATOM   3368  N   ASN A 251     108.586  99.703 123.522 -0.4157 1.8240
ATOM   3369  CA  ASN A 251     108.473  99.925 124.965  0.0143 1.9080
ATOM   3370  C   ASN A 251     107.295 100.851 125.228  0.5973 1.9080
ATOM   3371  O   ASN A 251     107.465 102.047 125.492 -0.5679 1.6612
ATOM   3372  CB  ASN A 251     109.772 100.507 125.528 -0.2041 1.9080
ATOM   3373  CG  ASN A 251     109.916 100.274 127.017  0.7130 1.9080
ATOM   3374  H   ASN A 251     108.614 100.486 122.829  0.2719 0.6000
ATOM   3375  HA  ASN A 251     108.256  99.045 125.382  0.1048 1.3870
ATOM   3376  HB2 ASN A 251     110.538 100.074 125.061  0.0797 1.4870
ATOM   3377  HB3 ASN A 251     109.776 101.488 125.356  0.0797 1.4870
ATOM   3378  OD1 ASN A 251     108.926 100.225 127.748 -0.5931 1.6612
ATOM   3379  ND2 ASN A 251     111.153 100.132 127.479 -0.9191 1.8240
ATOM   3380 HD22 ASN A 251     111.929 100.188 126.848  0.4196 0.6000
ATOM   3381 HD21 ASN A 251     111.311  99.971 128.452  0.4196 0.6000
ATOM   3382  N   PRO A 252     106.070 100.327 125.165 -0.2548 1.8240
ATOM   3383  CA  PRO A 252     104.887 101.182 125.350 -0.0266 1.9080
ATOM   3384  C   PRO A 252     104.645 101.468 126.824  0.5896 1.9080
ATOM   3385  O   PRO A 252     104.456 100.550 127.624 -0.5748 1.6612
ATOM   3386  CB  PRO A 252     103.748 100.354 124.736 -0.0070 1.9080
ATOM   3387  CG  PRO A 252     104.365  99.022 124.319  0.0189 1.9080
ATOM   3388  CD  PRO A 252     105.682  98.917 125.011  0.0192 1.9080
ATOM   3389  HA  PRO A 252     104.984 102.037 124.828  0.0641 1.3870
ATOM   3390  HB2 PRO A 252     103.015 100.200 125.407  0.0253 1.4870
ATOM   3391  HB3 PRO A 252     103.357 100.819 123.936  0.0253 1.4870
ATOM   3392  HG2 PRO A 252     103.746  98.269 124.582  0.0213 1.4870
ATOM   3393  HG3 PRO A 252     104.470  99.002 123.315  0.0213 1.4870
ATOM   3394  HD2 PRO A 252     105.599  98.478 125.904  0.0391 1.3870
ATOM   3395  HD3 PRO A 252     106.355  98.427 124.458  0.0391 1.3870
ATOM   3396  N   CYX A 253     104.651 102.750 127.179 -0.4157 1.8240
ATOM   3397  CA  CYX A 253     104.369 103.147 128.548  0.0429 1.9080
ATOM   3398  C   CYX A 253     102.880 102.972 128.839  0.5973 1.9080
ATOM   3399  O   CYX A 253     102.036 102.964 127.938 -0.5679 1.6612
ATOM   3400  CB  CYX A 253     104.801 104.591 128.786 -0.0790 1.9080
ATOM   3401  SG  CYX A 253     103.979 105.806 127.730 -0.1081 2.0000
ATOM   3402  H   CYX A 253     104.867 103.415 126.417  0.2719 0.6000
ATOM   3403  HA  CYX A 253     104.878 102.545 129.167  0.0766 1.3870
ATOM   3404  HB2 CYX A 253     104.606 104.821 129.739  0.0910 1.3870
ATOM   3405  HB3 CYX A 253     105.787 104.651 128.624  0.0910 1.3870
ATOM   3406  N   LEU A 254     102.553 102.838 130.122 -0.4157 1.8240
ATOM   3407  CA  LEU A 254     101.179 102.667 130.568 -0.0518 1.9080
ATOM   3408  C   LEU A 254     100.869 103.715 131.625  0.5973 1.9080
ATOM   3409  O   LEU A 254     101.755 104.420 132.113 -0.5679 1.6612
ATOM   3410  CB  LEU A 254     100.934 101.260 131.129 -0.1102 1.9080
ATOM   3411  CG  LEU A 254     101.061 100.059 130.187  0.3531 1.9080
ATOM   3412  CD1 LEU A 254     100.459  98.836 130.850 -0.4121 1.9080
ATOM   3413  CD2 LEU A 254     100.380 100.311 128.849 -0.4121 1.9080
ATOM   3414  H   LEU A 254     103.367 102.866 130.777  0.2719 0.6000
ATOM   3415  HA  LEU A 254     100.568 102.810 129.790  0.0922 1.3870
ATOM   3416  HB2 LEU A 254     101.587 101.116 131.882  0.0457 1.4870
ATOM   3417  HB3 LEU A 254     100.002 101.243 131.508  0.0457 1.4870
ATOM   3418  HG  LEU A 254     102.024  99.898 129.998 -0.0361 1.4870
ATOM   3419 HD11 LEU A 254      99.492  99.002 131.050  0.1000 1.4870
ATOM   3420 HD12 LEU A 254     100.539  98.047 130.239  0.1000 1.4870
ATOM   3421 HD13 LEU A 254     100.944  98.642 131.704  0.1000 1.4870
ATOM   3422 HD21 LEU A 254     100.800 101.103 128.404  0.1000 1.4870
ATOM   3423 HD22 LEU A 254     100.485  99.506 128.264  0.1000 1.4870
ATOM   3424 HD23 LEU A 254      99.407 100.490 128.998  0.1000 1.4870
ATOM   3425  N   PHE A 255      99.591 103.813 131.976 -0.4157 1.8240
ATOM   3426  CA  PHE A 255      99.184 104.729 133.024 -0.0024 1.9080
ATOM   3427  C   PHE A 255      99.783 104.292 134.361  0.5973 1.9080
ATOM   3428  O   PHE A 255     100.016 103.101 134.585 -0.5679 1.6612
ATOM   3429  CB  PHE A 255      97.664 104.781 133.127 -0.0343 1.9080
ATOM   3430  CG  PHE A 255      96.990 105.259 131.875  0.0118 1.9080
ATOM   3431  CD1 PHE A 255      96.955 106.608 131.564 -0.1256 1.9080
ATOM   3432  CD2 PHE A 255      96.400 104.361 131.002 -0.1256 1.9080
ATOM   3433  CE1 PHE A 255      96.338 107.051 130.412 -0.1704 1.9080
ATOM   3434  CE2 PHE A 255      95.783 104.799 129.848 -0.1704 1.9080
ATOM   3435  CZ  PHE A 255      95.753 106.146 129.552 -0.1072 1.9080
ATOM   3436  H   PHE A 255      98.943 103.202 131.455  0.2719 0.6000
ATOM   3437  HA  PHE A 255      99.584 105.624 132.811  0.0978 1.3870
ATOM   3438  HB2 PHE A 255      97.340 103.866 133.319  0.0295 1.4870
ATOM   3439  HB3 PHE A 255      97.430 105.405 133.858  0.0295 1.4870
ATOM   3440  HD1 PHE A 255      97.381 107.269 132.178  0.1330 1.4590
ATOM   3441  HD2 PHE A 255      96.423 103.381 131.212  0.1330 1.4590
ATOM   3442  HE1 PHE A 255      96.318 108.040 130.206  0.1430 1.4590
ATOM   3443  HE2 PHE A 255      95.352 104.126 129.222  0.1430 1.4590
ATOM   3444  HZ  PHE A 255      95.308 106.469 128.714  0.1297 1.4590
ATOM   3445  N   PRO A 256     100.044 105.237 135.268 -0.2548 1.8240
ATOM   3446  CA  PRO A 256     100.642 104.851 136.557 -0.0266 1.9080
ATOM   3447  C   PRO A 256      99.846 103.797 137.303  0.5896 1.9080
ATOM   3448  O   PRO A 256     100.433 102.971 138.012 -0.5748 1.6612
ATOM   3449  CB  PRO A 256     100.688 106.179 137.321 -0.0070 1.9080
ATOM   3450  CG  PRO A 256     100.804 107.209 136.264  0.0189 1.9080
ATOM   3451  CD  PRO A 256      99.997 106.701 135.102  0.0192 1.9080
ATOM   3452  HA  PRO A 256     101.604 104.547 136.419  0.0641 1.3870
ATOM   3453  HB2 PRO A 256      99.850 106.301 137.860  0.0253 1.4870
ATOM   3454  HB3 PRO A 256     101.477 106.200 137.940  0.0253 1.4870
ATOM   3455  HG2 PRO A 256     100.445 108.095 136.586  0.0213 1.4870
ATOM   3456  HG3 PRO A 256     101.768 107.341 135.997  0.0213 1.4870
ATOM   3457  HD2 PRO A 256      99.052 107.028 135.140  0.0391 1.3870
ATOM   3458  HD3 PRO A 256     100.404 106.968 134.227  0.0391 1.3870
ATOM   3459  N   GLU A 257      98.520 103.801 137.166 -0.5163 1.8240
ATOM   3460  CA  GLU A 257      97.697 102.794 137.825  0.0397 1.9080
ATOM   3461  C   GLU A 257      98.086 101.390 137.370  0.5366 1.9080
ATOM   3462  O   GLU A 257      98.278 100.484 138.189 -0.5819 1.6612
ATOM   3463  CB  GLU A 257      96.219 103.073 137.538  0.0560 1.9080
ATOM   3464  CG  GLU A 257      95.280 101.909 137.816  0.0136 1.9080
ATOM   3465  CD  GLU A 257      95.341 101.441 139.255  0.8054 1.9080
ATOM   3466  OE1 GLU A 257      95.817 100.312 139.494 -0.8188 1.6612
ATOM   3467  OE2 GLU A 257      94.913 102.202 140.148 -0.8188 1.6612
ATOM   3468  H   GLU A 257      98.142 104.556 136.572  0.2936 0.6000
ATOM   3469  HA  GLU A 257      97.808 102.864 138.823  0.1105 1.3870
ATOM   3470  HB2 GLU A 257      95.940 103.826 138.114 -0.0173 1.4870
ATOM   3471  HB3 GLU A 257      96.137 103.300 136.581 -0.0173 1.4870
ATOM   3472  HG2 GLU A 257      94.361 102.206 137.637 -0.0425 1.4870
ATOM   3473  HG3 GLU A 257      95.546 101.155 137.246 -0.0425 1.4870
ATOM   3474  N   GLU A 258      98.221 101.199 136.056 -0.5163 1.8240
ATOM   3475  CA  GLU A 258      98.531  99.872 135.536  0.0397 1.9080
ATOM   3476  C   GLU A 258      99.958  99.453 135.865  0.5366 1.9080
ATOM   3477  O   GLU A 258     100.204  98.275 136.137 -0.5819 1.6612
ATOM   3478  CB  GLU A 258      98.300  99.823 134.026  0.0560 1.9080
ATOM   3479  CG  GLU A 258      97.085 100.605 133.554  0.0136 1.9080
ATOM   3480  CD  GLU A 258      96.694 100.269 132.129  0.8054 1.9080
ATOM   3481  OE1 GLU A 258      96.903  99.111 131.710 -0.8188 1.6612
ATOM   3482  OE2 GLU A 258      96.175 101.163 131.428 -0.8188 1.6612
ATOM   3483  H   GLU A 258      98.092 102.034 135.472  0.2936 0.6000
ATOM   3484  HA  GLU A 258      97.885  99.197 135.924  0.1105 1.3870
ATOM   3485  HB2 GLU A 258      99.093 100.211 133.589 -0.0173 1.4870
ATOM   3486  HB3 GLU A 258      98.165  98.881 133.773 -0.0173 1.4870
ATOM   3487  HG2 GLU A 258      96.326 100.374 134.133 -0.0425 1.4870
ATOM   3488  HG3 GLU A 258      97.302 101.563 133.585 -0.0425 1.4870
ATOM   3489  N   VAL A 259     100.907 100.388 135.843 -0.4157 1.8240
ATOM   3490  CA  VAL A 259     102.274 100.049 136.223 -0.0875 1.9080
ATOM   3491  C   VAL A 259     102.332  99.654 137.693  0.5973 1.9080
ATOM   3492  O   VAL A 259     103.026  98.701 138.070 -0.5679 1.6612
ATOM   3493  CB  VAL A 259     103.222 101.220 135.914  0.2985 1.9080
ATOM   3494  CG1 VAL A 259     104.618 100.926 136.445 -0.3192 1.9080
ATOM   3495  CG2 VAL A 259     103.256 101.489 134.420 -0.3192 1.9080
ATOM   3496  H   VAL A 259     100.603 101.323 135.549  0.2719 0.6000
ATOM   3497  HA  VAL A 259     102.564  99.257 135.677  0.0969 1.3870
ATOM   3498  HB  VAL A 259     102.887 102.019 136.403 -0.0297 1.4870
ATOM   3499 HG11 VAL A 259     105.149 101.773 136.474  0.0791 1.4870
ATOM   3500 HG12 VAL A 259     104.551 100.544 137.366  0.0791 1.4870
ATOM   3501 HG13 VAL A 259     105.072 100.268 135.844  0.0791 1.4870
ATOM   3502 HG21 VAL A 259     102.332 101.700 134.100  0.0791 1.4870
ATOM   3503 HG22 VAL A 259     103.860 102.265 134.236  0.0791 1.4870
ATOM   3504 HG23 VAL A 259     103.598 100.678 133.945  0.0791 1.4870
ATOM   3505  N   ASP A 260     101.613 100.383 138.548 -0.5163 1.8240
ATOM   3506  CA  ASP A 260     101.566 100.033 139.962  0.0381 1.9080
ATOM   3507  C   ASP A 260     100.926  98.667 140.169  0.5366 1.9080
ATOM   3508  O   ASP A 260     101.392  97.878 140.997 -0.5819 1.6612
ATOM   3509  CB  ASP A 260     100.807 101.108 140.740 -0.0303 1.9080
ATOM   3510  CG  ASP A 260     100.771 100.833 142.227  0.7994 1.9080
ATOM   3511  OD1 ASP A 260     101.612 100.046 142.707 -0.8014 1.6612
ATOM   3512  OD2 ASP A 260      99.902 101.408 142.916 -0.8014 1.6612
ATOM   3513  H   ASP A 260     101.115 101.183 138.133  0.2936 0.6000
ATOM   3514  HA  ASP A 260     102.518  99.965 140.285  0.0880 1.3870
ATOM   3515  HB2 ASP A 260     101.262 101.977 140.585 -0.0122 1.4870
ATOM   3516  HB3 ASP A 260      99.876 101.136 140.396 -0.0122 1.4870
ATOM   3517  N   LYS A 261      99.852  98.372 139.432 -0.3479 1.8240
ATOM   3518  CA  LYS A 261      99.240  97.050 139.525 -0.2400 1.9080
ATOM   3519  C   LYS A 261     100.193  95.955 139.066  0.7341 1.9080
ATOM   3520  O   LYS A 261     100.262  94.893 139.694 -0.5894 1.6612
ATOM   3521  CB  LYS A 261      97.955  97.005 138.698 -0.0094 1.9080
ATOM   3522  CG  LYS A 261      96.680  97.265 139.495  0.0187 1.9080
ATOM   3523  CD  LYS A 261      96.440  96.258 140.626 -0.0479 1.9080
ATOM   3524  CE  LYS A 261      96.830  94.830 140.263 -0.0143 1.9080
ATOM   3525  NZ  LYS A 261      96.600  93.896 141.399 -0.3854 1.8240
ATOM   3526  H   LYS A 261      99.513  99.126 138.823  0.2747 0.6000
ATOM   3527  HA  LYS A 261      98.987  96.876 140.488  0.1426 1.3870
ATOM   3528  HB2 LYS A 261      98.020  97.697 137.980  0.0362 1.4870
ATOM   3529  HB3 LYS A 261      97.883  96.099 138.281  0.0362 1.4870
ATOM   3530  HG2 LYS A 261      96.728  98.189 139.896  0.0103 1.4870
ATOM   3531  HG3 LYS A 261      95.890  97.235 138.869  0.0103 1.4870
ATOM   3532  HD2 LYS A 261      96.977  96.542 141.423  0.0621 1.4870
ATOM   3533  HD3 LYS A 261      95.467  96.272 140.863  0.0621 1.4870
ATOM   3534  HE2 LYS A 261      96.283  94.535 139.477  0.1135 1.1000
ATOM   3535  HE3 LYS A 261      97.800  94.813 140.013  0.1135 1.1000
ATOM   3536  HZ1 LYS A 261      96.526  92.962 141.050  0.3400 0.6000
ATOM   3537  HZ2 LYS A 261      97.367  93.955 142.037  0.3400 0.6000
ATOM   3538  HZ3 LYS A 261      95.754  94.147 141.868  0.3400 0.6000
ATOM   3539  N   CYX A 262     100.929  96.189 137.977 -0.4157 1.8240
ATOM   3540  CA  CYX A 262     101.902  95.206 137.512  0.0429 1.9080
ATOM   3541  C   CYX A 262     102.978  94.966 138.559  0.5973 1.9080
ATOM   3542  O   CYX A 262     103.345  93.815 138.830 -0.5679 1.6612
ATOM   3543  CB  CYX A 262     102.531  95.674 136.200 -0.0790 1.9080
ATOM   3544  SG  CYX A 262     103.665  94.484 135.435 -0.1081 2.0000
ATOM   3545  H   CYX A 262     100.753  97.092 137.514  0.2719 0.6000
ATOM   3546  HA  CYX A 262     101.420  94.336 137.352  0.0766 1.3870
ATOM   3547  HB2 CYX A 262     101.794  95.864 135.552  0.0910 1.3870
ATOM   3548  HB3 CYX A 262     103.039  96.516 136.382  0.0910 1.3870
ATOM   3549  N   PHE A 263     103.495  96.038 139.160 -0.4157 1.8240
ATOM   3550  CA  PHE A 263     104.519  95.878 140.186 -0.0024 1.9080
ATOM   3551  C   PHE A 263     103.973  95.159 141.411  0.5973 1.9080
ATOM   3552  O   PHE A 263     104.666  94.316 141.987 -0.5679 1.6612
ATOM   3553  CB  PHE A 263     105.093  97.238 140.578 -0.0343 1.9080
ATOM   3554  CG  PHE A 263     106.365  97.578 139.863  0.0118 1.9080
ATOM   3555  CD2 PHE A 263     106.393  98.584 138.914 -0.1256 1.9080
ATOM   3556  CD1 PHE A 263     107.529  96.880 140.128 -0.1256 1.9080
ATOM   3557  CE2 PHE A 263     107.563  98.895 138.250 -0.1704 1.9080
ATOM   3558  CE1 PHE A 263     108.700  97.183 139.465 -0.1704 1.9080
ATOM   3559  CZ  PHE A 263     108.718  98.193 138.526 -0.1072 1.9080
ATOM   3560  H   PHE A 263     103.123  96.943 138.849  0.2719 0.6000
ATOM   3561  HA  PHE A 263     105.236  95.286 139.796  0.0978 1.3870
ATOM   3562  HB2 PHE A 263     104.421  97.926 140.354  0.0295 1.4870
ATOM   3563  HB3 PHE A 263     105.281  97.219 141.548  0.0295 1.4870
ATOM   3564  HD1 PHE A 263     107.525  96.147 140.806  0.1330 1.4590
ATOM   3565  HD2 PHE A 263     105.554  99.092 138.706  0.1330 1.4590
ATOM   3566  HE1 PHE A 263     109.540  96.663 139.673  0.1430 1.4590
ATOM   3567  HE2 PHE A 263     107.567  99.641 137.562  0.1430 1.4590
ATOM   3568  HZ  PHE A 263     109.570  98.413 138.047  0.1297 1.4590
ATOM   3569  N   LYS A 264     102.743  95.473 141.823 -0.3479 1.8240
ATOM   3570  CA  LYS A 264     102.142  94.775 142.954 -0.2400 1.9080
ATOM   3571  C   LYS A 264     101.980  93.291 142.659  0.7341 1.9080
ATOM   3572  O   LYS A 264     102.296  92.447 143.506 -0.5894 1.6612
ATOM   3573  CB  LYS A 264     100.792  95.406 143.296 -0.0094 1.9080
ATOM   3574  CG  LYS A 264     100.034  94.706 144.414  0.0187 1.9080
ATOM   3575  CD  LYS A 264     100.858  94.624 145.683 -0.0479 1.9080
ATOM   3576  CE  LYS A 264      99.984  94.367 146.892 -0.0143 1.9080
ATOM   3577  NZ  LYS A 264     100.681  93.545 147.917 -0.3854 1.8240
ATOM   3578  H   LYS A 264     102.278  96.221 141.291  0.2747 0.6000
ATOM   3579  HA  LYS A 264     102.741  94.882 143.758  0.1426 1.3870
ATOM   3580  HB2 LYS A 264     100.951  96.354 143.571  0.0362 1.4870
ATOM   3581  HB3 LYS A 264     100.223  95.390 142.473  0.0362 1.4870
ATOM   3582  HG2 LYS A 264      99.193  95.215 144.604  0.0103 1.4870
ATOM   3583  HG3 LYS A 264      99.799  93.779 144.117  0.0103 1.4870
ATOM   3584  HD2 LYS A 264     101.510  93.877 145.596  0.0621 1.4870
ATOM   3585  HD3 LYS A 264     101.338  95.486 145.814  0.0621 1.4870
ATOM   3586  HE2 LYS A 264      99.722  95.247 147.300  0.1135 1.1000
ATOM   3587  HE3 LYS A 264      99.151  93.888 146.599  0.1135 1.1000
ATOM   3588  HZ1 LYS A 264     101.613  93.352 147.611  0.3400 0.6000
ATOM   3589  HZ2 LYS A 264     100.710  94.047 148.781  0.3400 0.6000
ATOM   3590  HZ3 LYS A 264     100.187  92.685 148.046  0.3400 0.6000
ATOM   3591  N   LYS A 265     101.498  92.952 141.463 -0.3479 1.8240
ATOM   3592  CA  LYS A 265     101.328  91.547 141.113 -0.2400 1.9080
ATOM   3593  C   LYS A 265     102.670  90.827 141.101  0.7341 1.9080
ATOM   3594  O   LYS A 265     102.800  89.721 141.640 -0.5894 1.6612
ATOM   3595  CB  LYS A 265     100.630  91.426 139.755 -0.0094 1.9080
ATOM   3596  CG  LYS A 265     101.246  90.401 138.805  0.0187 1.9080
ATOM   3597  CD  LYS A 265     100.329  90.102 137.628 -0.0479 1.9080
ATOM   3598  CE  LYS A 265     100.301  91.246 136.627 -0.0143 1.9080
ATOM   3599  NZ  LYS A 265     101.562  91.333 135.841 -0.3854 1.8240
ATOM   3600  H   LYS A 265     101.268  93.736 140.840  0.2747 0.6000
ATOM   3601  HA  LYS A 265     100.733  91.110 141.798  0.1426 1.3870
ATOM   3602  HB2 LYS A 265      99.677  91.168 139.916  0.0362 1.4870
ATOM   3603  HB3 LYS A 265     100.659  92.322 139.308  0.0362 1.4870
ATOM   3604  HG2 LYS A 265     102.112  90.761 138.458  0.0103 1.4870
ATOM   3605  HG3 LYS A 265     101.416  89.553 139.308  0.0103 1.4870
ATOM   3606  HD2 LYS A 265     100.657  89.283 137.165  0.0621 1.4870
ATOM   3607  HD3 LYS A 265      99.404  89.956 137.969  0.0621 1.4870
ATOM   3608  HE2 LYS A 265      99.530  91.109 135.998  0.1135 1.1000
ATOM   3609  HE3 LYS A 265     100.162  92.109 137.123  0.1135 1.1000
ATOM   3610  HZ1 LYS A 265     101.345  91.542 134.888  0.3400 0.6000
ATOM   3611  HZ2 LYS A 265     102.139  92.056 136.219  0.3400 0.6000
ATOM   3612  HZ3 LYS A 265     102.045  90.459 135.891  0.3400 0.6000
ATOM   3613  N   CYX A 266     103.685  91.443 140.489 -0.4157 1.8240
ATOM   3614  CA  CYX A 266     104.996  90.808 140.430  0.0429 1.9080
ATOM   3615  C   CYX A 266     105.581  90.625 141.822  0.5973 1.9080
ATOM   3616  O   CYX A 266     106.152  89.573 142.126 -0.5679 1.6612
ATOM   3617  CB  CYX A 266     105.947  91.627 139.560 -0.0790 1.9080
ATOM   3618  SG  CYX A 266     107.478  90.755 139.158 -0.1081 2.0000
ATOM   3619  H   CYX A 266     103.466  92.360 140.084  0.2719 0.6000
ATOM   3620  HA  CYX A 266     104.887  89.897 140.013  0.0766 1.3870
ATOM   3621  HB2 CYX A 266     105.481  91.848 138.711  0.0910 1.3870
ATOM   3622  HB3 CYX A 266     106.181  92.458 140.053  0.0910 1.3870
ATOM   3623  N   LEU A 267     105.449  91.636 142.683 -0.4157 1.8240
ATOM   3624  CA  LEU A 267     105.931  91.506 144.052 -0.0518 1.9080
ATOM   3625  C   LEU A 267     105.209  90.381 144.775  0.5973 1.9080
ATOM   3626  O   LEU A 267     105.829  89.614 145.517 -0.5679 1.6612
ATOM   3627  CB  LEU A 267     105.746  92.827 144.803 -0.1102 1.9080
ATOM   3628  CG  LEU A 267     106.989  93.523 145.364  0.3531 1.9080
ATOM   3629  CD1 LEU A 267     106.566  94.695 146.230 -0.4121 1.9080
ATOM   3630  CD2 LEU A 267     107.864  92.571 146.173 -0.4121 1.9080
ATOM   3631  H   LEU A 267     104.995  92.479 142.306  0.2719 0.6000
ATOM   3632  HA  LEU A 267     106.914  91.290 144.027  0.0922 1.3870
ATOM   3633  HB2 LEU A 267     105.302  93.475 144.175  0.0457 1.4870
ATOM   3634  HB3 LEU A 267     105.129  92.654 145.576  0.0457 1.4870
ATOM   3635  HG  LEU A 267     107.545  93.851 144.606 -0.0361 1.4870
ATOM   3636 HD11 LEU A 267     105.999  94.367 146.987  0.1000 1.4870
ATOM   3637 HD12 LEU A 267     107.377  95.152 146.598  0.1000 1.4870
ATOM   3638 HD13 LEU A 267     106.040  95.346 145.681  0.1000 1.4870
ATOM   3639 HD21 LEU A 267     108.166  91.818 145.588  0.1000 1.4870
ATOM   3640 HD22 LEU A 267     108.662  93.065 146.519  0.1000 1.4870
ATOM   3641 HD23 LEU A 267     107.337  92.207 146.941  0.1000 1.4870
ATOM   3642  N   ASP A 268     103.896  90.266 144.573 -0.5163 1.8240
ATOM   3643  CA  ASP A 268     103.145  89.216 145.249  0.0381 1.9080
ATOM   3644  C   ASP A 268     103.589  87.834 144.790  0.5366 1.9080
ATOM   3645  O   ASP A 268     103.812  86.944 145.618 -0.5819 1.6612
ATOM   3646  CB  ASP A 268     101.650  89.412 145.014 -0.0303 1.9080
ATOM   3647  CG  ASP A 268     100.989  90.206 146.123  0.7994 1.9080
ATOM   3648  OD1 ASP A 268     100.882  89.681 147.251 -0.8014 1.6612
ATOM   3649  OD2 ASP A 268     100.581  91.357 145.867 -0.8014 1.6612
ATOM   3650  H   ASP A 268     103.485  90.951 143.930  0.2936 0.6000
ATOM   3651  HA  ASP A 268     103.357  89.283 146.233  0.0880 1.3870
ATOM   3652  HB2 ASP A 268     101.534  89.902 144.158 -0.0122 1.4870
ATOM   3653  HB3 ASP A 268     101.225  88.517 144.965 -0.0122 1.4870
ATOM   3654  N   ASN A 269     103.732  87.630 143.476 -0.4157 1.8240
ATOM   3655  CA  ASN A 269     104.195  86.328 142.999  0.0143 1.9080
ATOM   3656  C   ASN A 269     105.609  86.029 143.478  0.5973 1.9080
ATOM   3657  O   ASN A 269     105.905  84.893 143.867 -0.5679 1.6612
ATOM   3658  CB  ASN A 269     104.144  86.236 141.471 -0.2041 1.9080
ATOM   3659  CG  ASN A 269     102.861  86.785 140.884  0.7130 1.9080
ATOM   3660  H   ASN A 269     103.501  88.421 142.874  0.2719 0.6000
ATOM   3661  HA  ASN A 269     103.591  85.631 143.407  0.1048 1.3870
ATOM   3662  HB2 ASN A 269     104.913  86.754 141.100  0.0797 1.4870
ATOM   3663  HB3 ASN A 269     104.229  85.275 141.213  0.0797 1.4870
ATOM   3664  OD1 ASN A 269     102.858  87.827 140.238 -0.5931 1.6612
ATOM   3665  ND2 ASN A 269     101.758  86.080 141.109 -0.9191 1.8240
ATOM   3666 HD22 ASN A 269     101.806  85.237 141.648  0.4196 0.6000
ATOM   3667 HD21 ASN A 269     100.881  86.389 140.743  0.4196 0.6000
ATOM   3668  N   PHE A 270     106.494  87.025 143.457 -0.4157 1.8240
ATOM   3669  CA  PHE A 270     107.880  86.831 143.853 -0.0024 1.9080
ATOM   3670  C   PHE A 270     108.020  86.561 145.345  0.5973 1.9080
ATOM   3671  O   PHE A 270     108.920  85.815 145.748 -0.5679 1.6612
ATOM   3672  CB  PHE A 270     108.699  88.061 143.442 -0.0343 1.9080
ATOM   3673  CG  PHE A 270     109.883  88.339 144.318  0.0118 1.9080
ATOM   3674  CD2 PHE A 270     111.127  87.825 143.997 -0.1256 1.9080
ATOM   3675  CD1 PHE A 270     109.765  89.149 145.435 -0.1256 1.9080
ATOM   3676  CE2 PHE A 270     112.224  88.088 144.788 -0.1704 1.9080
ATOM   3677  CE1 PHE A 270     110.860  89.414 146.229 -0.1704 1.9080
ATOM   3678  CZ  PHE A 270     112.092  88.888 145.900 -0.1072 1.9080
ATOM   3679  H   PHE A 270     106.110  87.938 143.137  0.2719 0.6000
ATOM   3680  HA  PHE A 270     108.211  86.003 143.376  0.0978 1.3870
ATOM   3681  HB2 PHE A 270     109.027  87.908 142.519  0.0295 1.4870
ATOM   3682  HB3 PHE A 270     108.097  88.848 143.478  0.0295 1.4870
ATOM   3683  HD1 PHE A 270     108.880  89.544 145.669  0.1330 1.4590
ATOM   3684  HD2 PHE A 270     111.229  87.254 143.179  0.1330 1.4590
ATOM   3685  HE1 PHE A 270     110.754  89.994 147.049  0.1430 1.4590
ATOM   3686  HE2 PHE A 270     113.127  87.690 144.545  0.1430 1.4590
ATOM   3687  HZ  PHE A 270     112.889  89.091 146.475  0.1297 1.4590
ATOM   3688  N   MET A 271     107.155  87.150 146.170 -0.4157 1.8240
ATOM   3689  CA  MET A 271     107.109  86.790 147.582 -0.0237 1.9080
ATOM   3690  C   MET A 271     106.579  85.375 147.760  0.5973 1.9080
ATOM   3691  O   MET A 271     107.171  84.562 148.482 -0.5679 1.6612
ATOM   3692  CB  MET A 271     106.235  87.780 148.354  0.0342 1.9080
ATOM   3693  CG  MET A 271     106.933  89.047 148.810  0.0018 1.9080
ATOM   3694  SD  MET A 271     105.805  90.127 149.716 -0.2737 2.0000
ATOM   3695  CE  MET A 271     105.143  91.129 148.391 -0.0536 1.9080
ATOM   3696  H   MET A 271     106.544  87.858 145.734  0.2719 0.6000
ATOM   3697  HA  MET A 271     108.047  86.819 147.944  0.0880 1.3870
ATOM   3698  HB2 MET A 271     105.447  88.042 147.770  0.0241 1.4870
ATOM   3699  HB3 MET A 271     105.857  87.311 149.172  0.0241 1.4870
ATOM   3700  HG2 MET A 271     107.731  88.792 149.391  0.0440 1.3870
ATOM   3701  HG3 MET A 271     107.312  89.526 147.994  0.0440 1.3870
ATOM   3702  HE1 MET A 271     105.683  90.988 147.559  0.0684 1.3870
ATOM   3703  HE2 MET A 271     104.192  90.870 148.215  0.0684 1.3870
ATOM   3704  HE3 MET A 271     105.179  92.096 148.649  0.0684 1.3870
ATOM   3705  N   PHE A 272     105.460  85.063 147.097 -0.4157 1.8240
ATOM   3706  CA  PHE A 272     104.782  83.797 147.344 -0.0024 1.9080
ATOM   3707  C   PHE A 272     105.611  82.610 146.883  0.5973 1.9080
ATOM   3708  O   PHE A 272     105.549  81.538 147.485 -0.5679 1.6612
ATOM   3709  CB  PHE A 272     103.415  83.777 146.664 -0.0343 1.9080
ATOM   3710  CG  PHE A 272     102.635  82.523 146.927  0.0118 1.9080
ATOM   3711  CD1 PHE A 272     102.439  82.078 148.224 -0.1256 1.9080
ATOM   3712  CD2 PHE A 272     102.116  81.781 145.884 -0.1256 1.9080
ATOM   3713  CE1 PHE A 272     101.730  80.922 148.474 -0.1704 1.9080
ATOM   3714  CE2 PHE A 272     101.405  80.623 146.130 -0.1704 1.9080
ATOM   3715  CZ  PHE A 272     101.213  80.194 147.427 -0.1072 1.9080
ATOM   3716  H   PHE A 272     105.137  85.772 146.424  0.2719 0.6000
ATOM   3717  HA  PHE A 272     104.678  83.710 148.345  0.0978 1.3870
ATOM   3718  HB2 PHE A 272     102.893  84.541 147.010  0.0295 1.4870
ATOM   3719  HB3 PHE A 272     103.560  83.849 145.690  0.0295 1.4870
ATOM   3720  HD1 PHE A 272     102.814  82.600 148.988  0.1330 1.4590
ATOM   3721  HD2 PHE A 272     102.256  82.086 144.940  0.1330 1.4590
ATOM   3722  HE1 PHE A 272     101.596  80.616 149.427  0.1430 1.4590
ATOM   3723  HE2 PHE A 272     101.027  80.091 145.352  0.1430 1.4590
ATOM   3724  HZ  PHE A 272     100.697  79.353 147.609  0.1297 1.4590
ATOM   3725  N   LYS A 273     106.389  82.770 145.812 -0.3479 1.8240
ATOM   3726  CA  LYS A 273     107.227  81.664 145.365 -0.2400 1.9080
ATOM   3727  C   LYS A 273     108.168  81.212 146.478  0.7341 1.9080
ATOM   3728  O   LYS A 273     108.176  80.041 146.878 -0.5894 1.6612
ATOM   3729  CB  LYS A 273     108.014  82.080 144.122 -0.0094 1.9080
ATOM   3730  CG  LYS A 273     107.149  82.355 142.905  0.0187 1.9080
ATOM   3731  CD  LYS A 273     107.928  83.077 141.812 -0.0479 1.9080
ATOM   3732  CE  LYS A 273     108.836  82.133 141.036 -0.0143 1.9080
ATOM   3733  NZ  LYS A 273     109.849  81.466 141.901 -0.3854 1.8240
ATOM   3734  H   LYS A 273     106.345  83.686 145.361  0.2747 0.6000
ATOM   3735  HA  LYS A 273     106.637  80.889 145.108  0.1426 1.3870
ATOM   3736  HB2 LYS A 273     108.524  82.910 144.340  0.0362 1.4870
ATOM   3737  HB3 LYS A 273     108.651  81.344 143.896  0.0362 1.4870
ATOM   3738  HG2 LYS A 273     106.812  81.486 142.539  0.0103 1.4870
ATOM   3739  HG3 LYS A 273     106.372  82.924 143.175  0.0103 1.4870
ATOM   3740  HD2 LYS A 273     107.281  83.489 141.176  0.0621 1.4870
ATOM   3741  HD3 LYS A 273     108.491  83.784 142.232  0.0621 1.4870
ATOM   3742  HE2 LYS A 273     108.269  81.430 140.591  0.1135 1.1000
ATOM   3743  HE3 LYS A 273     109.310  82.656 140.318  0.1135 1.1000
ATOM   3744  HZ1 LYS A 273     110.416  82.161 142.343  0.3400 0.6000
ATOM   3745  HZ2 LYS A 273     109.383  80.922 142.597  0.3400 0.6000
ATOM   3746  HZ3 LYS A 273     110.423  80.871 141.340  0.3400 0.6000
ATOM   3747  N   ASP A 274     108.940  82.154 147.023 -0.5163 1.8240
ATOM   3748  CA  ASP A 274     109.879  81.816 148.086  0.0381 1.9080
ATOM   3749  C   ASP A 274     109.160  81.399 149.362  0.5366 1.9080
ATOM   3750  O   ASP A 274     109.621  80.490 150.061 -0.5819 1.6612
ATOM   3751  CB  ASP A 274     110.803  83.001 148.360 -0.0303 1.9080
ATOM   3752  CG  ASP A 274     111.655  83.360 147.162  0.7994 1.9080
ATOM   3753  OD1 ASP A 274     111.120  83.965 146.210 -0.8014 1.6612
ATOM   3754  OD2 ASP A 274     112.861  83.035 147.170 -0.8014 1.6612
ATOM   3755  H   ASP A 274     108.816  83.101 146.640  0.2936 0.6000
ATOM   3756  HA  ASP A 274     110.411  81.017 147.772  0.0880 1.3870
ATOM   3757  HB2 ASP A 274     110.238  83.783 148.597 -0.0122 1.4870
ATOM   3758  HB3 ASP A 274     111.398  82.758 149.116 -0.0122 1.4870
ATOM   3759  N   LEU A 275     108.037  82.041 149.682 -0.4157 1.8240
ATOM   3760  CA  LEU A 275     107.338  81.736 150.920 -0.0518 1.9080
ATOM   3761  C   LEU A 275     106.581  80.416 150.858  0.5973 1.9080
ATOM   3762  O   LEU A 275     106.242  79.861 151.908 -0.5679 1.6612
ATOM   3763  CB  LEU A 275     106.393  82.885 151.264 -0.1102 1.9080
ATOM   3764  CG  LEU A 275     107.122  84.224 151.389  0.3531 1.9080
ATOM   3765  CD1 LEU A 275     106.256  85.250 152.090 -0.4121 1.9080
ATOM   3766  CD2 LEU A 275     108.446  84.047 152.117 -0.4121 1.9080
ATOM   3767  H   LEU A 275     107.723  82.745 148.998  0.2719 0.6000
ATOM   3768  HA  LEU A 275     108.020  81.676 151.669  0.0922 1.3870
ATOM   3769  HB2 LEU A 275     105.738  82.971 150.538  0.0457 1.4870
ATOM   3770  HB3 LEU A 275     105.977  82.691 152.130  0.0457 1.4870
ATOM   3771  HG  LEU A 275     107.354  84.552 150.471 -0.0361 1.4870
ATOM   3772 HD11 LEU A 275     106.025  84.926 153.009  0.1000 1.4870
ATOM   3773 HD12 LEU A 275     106.751  86.118 152.161  0.1000 1.4870
ATOM   3774 HD13 LEU A 275     105.413  85.393 151.569  0.1000 1.4870
ATOM   3775 HD21 LEU A 275     109.026  83.409 151.608  0.1000 1.4870
ATOM   3776 HD22 LEU A 275     108.909  84.931 152.190  0.1000 1.4870
ATOM   3777 HD23 LEU A 275     108.278  83.683 153.034  0.1000 1.4870
ATOM   3778  N   SER A 276     106.304  79.908 149.656 -0.4157 1.8240
ATOM   3779  CA  SER A 276     105.781  78.558 149.508 -0.0249 1.9080
ATOM   3780  C   SER A 276     106.914  77.546 149.492  0.5973 1.9080
ATOM   3781  O   SER A 276     106.747  76.413 149.954 -0.5679 1.6612
ATOM   3782  CB  SER A 276     104.950  78.450 148.230  0.2117 1.9080
ATOM   3783  OG  SER A 276     105.742  78.712 147.086 -0.6546 1.7210
ATOM   3784  H   SER A 276     106.490  80.545 148.861  0.2719 0.6000
ATOM   3785  HA  SER A 276     105.198  78.359 150.303  0.0843 1.3870
ATOM   3786  HB2 SER A 276     104.580  77.528 148.165  0.0352 1.3870
ATOM   3787  HB3 SER A 276     104.210  79.115 148.271  0.0352 1.3870
ATOM   3788  HG  SER A 276     105.835  79.699 146.963  0.4275 0.0000
ATOM   3789  N   ARG A 277     108.073  77.939 148.959 -0.3479 1.8240
ATOM   3790  CA  ARG A 277     109.267  77.125 149.141 -0.2637 1.9080
ATOM   3791  C   ARG A 277     109.526  76.887 150.624  0.7341 1.9080
ATOM   3792  O   ARG A 277     109.842  75.768 151.043 -0.5894 1.6612
ATOM   3793  CB  ARG A 277     110.475  77.799 148.491 -0.0007 1.9080
ATOM   3794  CG  ARG A 277     111.009  77.084 147.264  0.0390 1.9080
ATOM   3795  CD  ARG A 277     112.377  77.622 146.875  0.0486 1.9080
ATOM   3796  NE  ARG A 277     112.340  79.038 146.533 -0.5295 1.8240
ATOM   3797  CZ  ARG A 277     112.680  79.534 145.350  0.8076 1.9080
ATOM   3798  NH1 ARG A 277     113.090  78.751 144.366 -0.8627 1.8240
ATOM   3799  NH2 ARG A 277     112.609  80.847 145.152 -0.8627 1.8240
ATOM   3800  H   ARG A 277     108.044  78.821 148.437  0.2747 0.6000
ATOM   3801  HA  ARG A 277     109.127  76.236 148.693  0.1560 1.3870
ATOM   3802  HB2 ARG A 277     110.208  78.722 148.221  0.0327 1.4870
ATOM   3803  HB3 ARG A 277     111.208  77.844 149.167  0.0327 1.4870
ATOM   3804  HG2 ARG A 277     111.101  76.113 147.457  0.0285 1.4870
ATOM   3805  HG3 ARG A 277     110.391  77.228 146.498  0.0285 1.4870
ATOM   3806  HD2 ARG A 277     112.994  77.484 147.648  0.0687 1.3870
ATOM   3807  HD3 ARG A 277     112.701  77.100 146.088  0.0687 1.3870
ATOM   3808  HE  ARG A 277     112.035  79.686 147.244  0.3456 0.6000
ATOM   3809 HH11 ARG A 277     113.132  77.759 144.493  0.4478 0.6000
ATOM   3810 HH12 ARG A 277     113.360  79.149 143.486  0.4478 0.6000
ATOM   3811 HH21 ARG A 277     112.284  81.448 145.882  0.4478 0.6000
ATOM   3812 HH22 ARG A 277     112.880  81.235 144.270  0.4478 0.6000
ATOM   3813  N   ILE A 278     109.385  77.936 151.435 -0.4157 1.8240
ATOM   3814  CA  ILE A 278     109.702  77.824 152.857 -0.0597 1.9080
ATOM   3815  C   ILE A 278     108.621  77.034 153.587  0.5973 1.9080
ATOM   3816  O   ILE A 278     108.861  75.923 154.072 -0.5679 1.6612
ATOM   3817  CB  ILE A 278     109.894  79.217 153.480  0.1303 1.9080
ATOM   3818  CG1 ILE A 278     111.272  79.777 153.125 -0.0430 1.9080
ATOM   3819  CG2 ILE A 278     109.720  79.153 154.987 -0.3204 1.9080
ATOM   3820  CD1 ILE A 278     112.345  79.432 154.133 -0.0660 1.9080
ATOM   3821  H   ILE A 278     109.046  78.798 150.986  0.2719 0.6000
ATOM   3822  HA  ILE A 278     110.543  77.281 152.916  0.0869 1.3870
ATOM   3823  HB  ILE A 278     109.206  79.824 153.095  0.0187 1.4870
ATOM   3824 HG12 ILE A 278     111.538  79.419 152.232  0.0236 1.4870
ATOM   3825 HG13 ILE A 278     111.198  80.772 153.062  0.0236 1.4870
ATOM   3826 HG21 ILE A 278     109.806  80.070 155.374  0.0882 1.4870
ATOM   3827 HG22 ILE A 278     108.817  78.786 155.205  0.0882 1.4870
ATOM   3828 HG23 ILE A 278     110.422  78.561 155.381  0.0882 1.4870
ATOM   3829 HD11 ILE A 278     112.434  78.439 154.196  0.0186 1.4870
ATOM   3830 HD12 ILE A 278     113.215  79.827 153.840  0.0186 1.4870
ATOM   3831 HD13 ILE A 278     112.093  79.803 155.026  0.0186 1.4870
ATOM   3832  N   HID A 279     107.406  77.595 153.674 -0.4157 1.8240
ATOM   3833  CA  HID A 279     106.371  76.908 154.438  0.0188 1.9080
ATOM   3834  C   HID A 279     104.969  76.978 153.839  0.5973 1.9080
ATOM   3835  O   HID A 279     104.035  76.463 154.467 -0.5679 1.6612
ATOM   3836  CB  HID A 279     106.330  77.446 155.870 -0.0462 1.9080
ATOM   3837  CG  HID A 279     106.325  76.370 156.909 -0.0266 1.9080
ATOM   3838  ND1 HID A 279     107.338  76.228 157.833 -0.3811 1.8240
ATOM   3839  CD2 HID A 279     105.426  75.397 157.181  0.1292 1.9080
ATOM   3840  CE1 HID A 279     107.063  75.207 158.627  0.2057 1.9080
ATOM   3841  NE2 HID A 279     105.910  74.687 158.252 -0.5727 1.8240
ATOM   3842  H   HID A 279     107.287  78.480 153.191  0.2719 0.6000
ATOM   3843  HA  HID A 279     106.632  75.921 154.512  0.0881 1.3870
ATOM   3844  HB2 HID A 279     107.133  78.030 156.023  0.0402 1.4870
ATOM   3845  HB3 HID A 279     105.501  78.002 155.986  0.0402 1.4870
ATOM   3846  HD1 HID A 279     108.150  76.807 157.893  0.3649 0.6000
ATOM   3847  HD2 HID A 279     104.573  75.225 156.696  0.1147 1.4090
ATOM   3848  HE1 HID A 279     107.631  74.884 159.379  0.1392 1.3590
ATOM   3849  N   LYS A 280     104.773  77.581 152.669 -0.3479 1.8240
ATOM   3850  CA  LYS A 280     103.491  77.511 151.968 -0.2400 1.9080
ATOM   3851  C   LYS A 280     102.386  78.222 152.756  0.7341 1.9080
ATOM   3852  O   LYS A 280     101.340  77.648 153.061 -0.5894 1.6612
ATOM   3853  CB  LYS A 280     103.124  76.050 151.685 -0.0094 1.9080
ATOM   3854  CG  LYS A 280     101.715  75.796 151.181  0.0187 1.9080
ATOM   3855  CD  LYS A 280     101.431  76.633 149.948 -0.0479 1.9080
ATOM   3856  CE  LYS A 280     100.106  76.247 149.322 -0.0143 1.9080
ATOM   3857  NZ  LYS A 280      99.401  75.202 150.114 -0.3854 1.8240
ATOM   3858  H   LYS A 280     105.596  78.098 152.302  0.2747 0.6000
ATOM   3859  HA  LYS A 280     103.585  77.961 151.071  0.1426 1.3870
ATOM   3860  HB2 LYS A 280     103.773  75.696 151.000  0.0362 1.4870
ATOM   3861  HB3 LYS A 280     103.253  75.528 152.538  0.0362 1.4870
ATOM   3862  HG2 LYS A 280     101.621  74.831 150.947  0.0103 1.4870
ATOM   3863  HG3 LYS A 280     101.063  76.038 151.895  0.0103 1.4870
ATOM   3864  HD2 LYS A 280     101.392  77.591 150.211  0.0621 1.4870
ATOM   3865  HD3 LYS A 280     102.153  76.483 149.282  0.0621 1.4870
ATOM   3866  HE2 LYS A 280      99.522  77.062 149.262  0.1135 1.1000
ATOM   3867  HE3 LYS A 280     100.271  75.899 148.394  0.1135 1.1000
ATOM   3868  HZ1 LYS A 280      99.148  75.576 151.006  0.3400 0.6000
ATOM   3869  HZ2 LYS A 280      98.578  74.915 149.625  0.3400 0.6000
ATOM   3870  HZ3 LYS A 280     100.007  74.417 150.240  0.3400 0.6000
ATOM   3871  N   CYX A 281     102.630  79.484 153.107 -0.4157 1.8240
ATOM   3872  CA  CYX A 281     101.633  80.327 153.756  0.0429 1.9080
ATOM   3873  C   CYX A 281     101.964  81.778 153.449  0.5973 1.9080
ATOM   3874  O   CYX A 281     103.029  82.088 152.908 -0.5679 1.6612
ATOM   3875  CB  CYX A 281     101.585  80.098 155.271 -0.0790 1.9080
ATOM   3876  SG  CYX A 281     103.072  80.622 156.147 -0.1081 2.0000
ATOM   3877  H   CYX A 281     103.594  79.815 152.877  0.2719 0.6000
ATOM   3878  HA  CYX A 281     100.741  80.119 153.363  0.0766 1.3870
ATOM   3879  HB2 CYX A 281     100.808  80.607 155.634  0.0910 1.3870
ATOM   3880  HB3 CYX A 281     101.452  79.121 155.430  0.0910 1.3870
ATOM   3881  N   ARG A 282     101.049  82.681 153.797 -0.3479 1.8240
ATOM   3882  CA  ARG A 282     101.236  84.098 153.515 -0.2637 1.9080
ATOM   3883  C   ARG A 282     101.242  84.917 154.798  0.7341 1.9080
ATOM   3884  O   ARG A 282     100.442  84.681 155.707 -0.5894 1.6612
ATOM   3885  CB  ARG A 282     100.156  84.641 152.567 -0.0007 1.9080
ATOM   3886  CG  ARG A 282      98.738  84.198 152.870  0.0390 1.9080
ATOM   3887  CD  ARG A 282      97.747  85.009 152.047  0.0486 1.9080
ATOM   3888  NE  ARG A 282      96.370  84.811 152.481 -0.5295 1.8240
ATOM   3889  CZ  ARG A 282      95.373  85.641 152.209  0.8076 1.9080
ATOM   3890  NH1 ARG A 282      95.561  86.742 151.500 -0.8627 1.8240
ATOM   3891  NH2 ARG A 282      94.153  85.360 152.660 -0.8627 1.8240
ATOM   3892  H   ARG A 282     100.214  82.295 154.274  0.2747 0.6000
ATOM   3893  HA  ARG A 282     102.121  84.223 153.049  0.1560 1.3870
ATOM   3894  HB2 ARG A 282     100.186  85.642 152.608  0.0327 1.4870
ATOM   3895  HB3 ARG A 282     100.384  84.343 151.638  0.0327 1.4870
ATOM   3896  HG2 ARG A 282      98.628  83.242 152.632  0.0285 1.4870
ATOM   3897  HG3 ARG A 282      98.538  84.349 153.829  0.0285 1.4870
ATOM   3898  HD2 ARG A 282      97.988  85.974 152.138  0.0687 1.3870
ATOM   3899  HD3 ARG A 282      97.838  84.728 151.093  0.0687 1.3870
ATOM   3900  HE  ARG A 282      96.162  83.987 153.025  0.3456 0.6000
ATOM   3901 HH11 ARG A 282      96.469  86.958 151.136  0.4478 0.6000
ATOM   3902 HH12 ARG A 282      94.795  87.364 151.323  0.4478 0.6000
ATOM   3903 HH21 ARG A 282      93.991  84.522 153.180  0.4478 0.6000
ATOM   3904 HH22 ARG A 282      93.396  85.988 152.477  0.4478 0.6000
ATOM   3905  N   LEU A 283     102.157  85.884 154.854 -0.4157 1.8240
ATOM   3906  CA  LEU A 283     102.284  86.795 155.978 -0.0518 1.9080
ATOM   3907  C   LEU A 283     101.185  87.853 155.947  0.5973 1.9080
ATOM   3908  O   LEU A 283     100.517  88.043 154.929 -0.5679 1.6612
ATOM   3909  CB  LEU A 283     103.653  87.468 155.950 -0.1102 1.9080
ATOM   3910  CG  LEU A 283     104.838  86.562 156.289  0.3531 1.9080
ATOM   3911  CD1 LEU A 283     105.761  86.430 155.094 -0.4121 1.9080
ATOM   3912  CD2 LEU A 283     105.593  87.083 157.501 -0.4121 1.9080
ATOM   3913  H   LEU A 283     102.780  85.928 154.010  0.2719 0.6000
ATOM   3914  HA  LEU A 283     102.193  86.271 156.833  0.0922 1.3870
ATOM   3915  HB2 LEU A 283     103.803  87.821 155.033  0.0457 1.4870
ATOM   3916  HB3 LEU A 283     103.646  88.208 156.612  0.0457 1.4870
ATOM   3917  HG  LEU A 283     104.492  85.660 156.546 -0.0361 1.4870
ATOM   3918 HD11 LEU A 283     106.107  87.333 154.834  0.1000 1.4870
ATOM   3919 HD12 LEU A 283     106.532  85.835 155.327  0.1000 1.4870
ATOM   3920 HD13 LEU A 283     105.260  86.034 154.323  0.1000 1.4870
ATOM   3921 HD21 LEU A 283     104.979  87.115 158.291  0.1000 1.4870
ATOM   3922 HD22 LEU A 283     106.362  86.476 157.704  0.1000 1.4870
ATOM   3923 HD23 LEU A 283     105.938  88.003 157.311  0.1000 1.4870
ATOM   3924  N   PRO A 284     100.981  88.565 157.060 -0.2548 1.8240
ATOM   3925  CA  PRO A 284      99.869  89.528 157.128 -0.0266 1.9080
ATOM   3926  C   PRO A 284      99.945  90.656 156.112  0.5896 1.9080
ATOM   3927  O   PRO A 284      98.931  91.331 155.899 -0.5748 1.6612
ATOM   3928  CB  PRO A 284      99.967  90.073 158.559 -0.0070 1.9080
ATOM   3929  CG  PRO A 284     100.693  89.020 159.317  0.0189 1.9080
ATOM   3930  CD  PRO A 284     101.677  88.446 158.353  0.0192 1.9080
ATOM   3931  HA  PRO A 284      98.975  89.035 157.052  0.0641 1.3870
ATOM   3932  HB2 PRO A 284     100.472  90.941 158.569  0.0253 1.4870
ATOM   3933  HB3 PRO A 284      99.051  90.228 158.939  0.0253 1.4870
ATOM   3934  HG2 PRO A 284     101.159  89.418 160.116  0.0213 1.4870
ATOM   3935  HG3 PRO A 284     100.052  88.315 159.643  0.0213 1.4870
ATOM   3936  HD2 PRO A 284     102.530  88.967 158.338  0.0391 1.3870
ATOM   3937  HD3 PRO A 284     101.878  87.486 158.554  0.0391 1.3870
ATOM   3938  N   PHE A 285     101.098  90.895 155.488 -0.4157 1.8240
ATOM   3939  CA  PHE A 285     101.274  92.035 154.597 -0.0024 1.9080
ATOM   3940  C   PHE A 285     101.205  91.660 153.122  0.5973 1.9080
ATOM   3941  O   PHE A 285     101.552  92.487 152.272 -0.5679 1.6612
ATOM   3942  CB  PHE A 285     102.605  92.732 154.886 -0.0343 1.9080
ATOM   3943  CG  PHE A 285     103.793  91.820 154.813  0.0118 1.9080
ATOM   3944  CD1 PHE A 285     104.398  91.547 153.600 -0.1256 1.9080
ATOM   3945  CD2 PHE A 285     104.302  91.236 155.957 -0.1256 1.9080
ATOM   3946  CE1 PHE A 285     105.485  90.707 153.530 -0.1704 1.9080
ATOM   3947  CE2 PHE A 285     105.391  90.395 155.893 -0.1704 1.9080
ATOM   3948  CZ  PHE A 285     105.984  90.131 154.678 -0.1072 1.9080
ATOM   3949  H   PHE A 285     101.850  90.205 155.691  0.2719 0.6000
ATOM   3950  HA  PHE A 285     100.501  92.668 154.773  0.0978 1.3870
ATOM   3951  HB2 PHE A 285     102.724  93.447 154.213  0.0295 1.4870
ATOM   3952  HB3 PHE A 285     102.558  93.104 155.801  0.0295 1.4870
ATOM   3953  HD1 PHE A 285     104.044  91.965 152.765  0.1330 1.4590
ATOM   3954  HD2 PHE A 285     103.873  91.428 156.843  0.1330 1.4590
ATOM   3955  HE1 PHE A 285     105.912  90.515 152.635  0.1430 1.4590
ATOM   3956  HE2 PHE A 285     105.751  89.972 156.743  0.1430 1.4590
ATOM   3957  HZ  PHE A 285     106.779  89.521 154.625  0.1297 1.4590
ATOM   3958  N   MET A 286     100.781  90.444 152.791 -0.4157 1.8240
ATOM   3959  CA  MET A 286     100.629  90.027 151.401 -0.0237 1.9080
ATOM   3960  C   MET A 286      99.190  89.596 151.161  0.5973 1.9080
ATOM   3961  O   MET A 286      98.671  88.725 151.867 -0.5679 1.6612
ATOM   3962  CB  MET A 286     101.604  88.904 151.044  0.0342 1.9080
ATOM   3963  CG  MET A 286     102.739  88.724 152.029  0.0018 1.9080
ATOM   3964  SD  MET A 286     103.938  87.522 151.434 -0.2737 2.0000
ATOM   3965  CE  MET A 286     102.917  86.068 151.417 -0.0536 1.9080
ATOM   3966  H   MET A 286     100.570  89.823 153.600  0.2719 0.6000
ATOM   3967  HA  MET A 286     100.820  90.814 150.815  0.0880 1.3870
ATOM   3968  HB2 MET A 286     101.091  88.035 150.983  0.0241 1.4870
ATOM   3969  HB3 MET A 286     101.997  89.093 150.132  0.0241 1.4870
ATOM   3970  HG2 MET A 286     103.183  89.629 152.188  0.0440 1.3870
ATOM   3971  HG3 MET A 286     102.352  88.434 152.928  0.0440 1.3870
ATOM   3972  HE1 MET A 286     103.312  85.364 152.014  0.0684 1.3870
ATOM   3973  HE2 MET A 286     101.995  86.292 151.744  0.0684 1.3870
ATOM   3974  HE3 MET A 286     102.853  85.705 150.484  0.0684 1.3870
ATOM   3975  N   ASP A 287      98.594  90.038 150.053 -0.5163 1.8240
ATOM   3976  CA  ASP A 287      97.207  89.704 149.759  0.0381 1.9080
ATOM   3977  C   ASP A 287      97.010  88.752 148.593  0.5366 1.9080
ATOM   3978  O   ASP A 287      95.891  88.347 148.342 -0.5819 1.6612
ATOM   3979  CB  ASP A 287      96.454  91.007 149.521 -0.0303 1.9080
ATOM   3980  CG  ASP A 287      97.057  91.866 148.409  0.7994 1.9080
ATOM   3981  OD2 ASP A 287      97.343  93.051 148.679 -0.8014 1.6612
ATOM   3982  OD1 ASP A 287      97.235  91.379 147.273 -0.8014 1.6612
ATOM   3983  H   ASP A 287      99.189  90.622 149.440  0.2936 0.6000
ATOM   3984  HA  ASP A 287      96.830  89.240 150.589  0.0880 1.3870
ATOM   3985  HB2 ASP A 287      95.516  90.785 149.270 -0.0122 1.4870
ATOM   3986  HB3 ASP A 287      96.466  91.535 150.365 -0.0122 1.4870
ATOM   3987  N   TYR A 288      98.070  88.373 147.888 -0.4157 1.8240
ATOM   3988  CA  TYR A 288      97.906  87.570 146.649 -0.0014 1.9080
ATOM   3989  C   TYR A 288      97.408  86.177 146.537  0.5973 1.9080
ATOM   3990  O   TYR A 288      96.571  85.974 145.705 -0.5679 1.6612
ATOM   3991  CB  TYR A 288      99.174  87.538 145.840 -0.0152 1.9080
ATOM   3992  CG  TYR A 288      99.284  86.441 144.798 -0.0011 1.9080
ATOM   3993  CD2 TYR A 288     100.128  85.360 144.991 -0.1906 1.9080
ATOM   3994  CD1 TYR A 288      98.571  86.503 143.613 -0.1906 1.9080
ATOM   3995  CE2 TYR A 288     100.232  84.362 144.054 -0.2341 1.9080
ATOM   3996  CE1 TYR A 288      98.665  85.503 142.674 -0.2341 1.9080
ATOM   3997  CZ  TYR A 288      99.499  84.438 142.901  0.3226 1.9080
ATOM   3998  OH  TYR A 288      99.612  83.444 141.962 -0.5579 1.7210
ATOM   3999  H   TYR A 288      98.983  88.667 148.252  0.2719 0.6000
ATOM   4000  HA  TYR A 288      97.301  88.186 145.998  0.0876 1.3870
ATOM   4001  HB2 TYR A 288      99.276  88.422 145.361  0.0295 1.4870
ATOM   4002  HB3 TYR A 288      99.958  87.436 146.469  0.0295 1.4870
ATOM   4003  HD1 TYR A 288      97.974  87.292 143.437  0.1699 1.4590
ATOM   4004  HD2 TYR A 288     100.673  85.309 145.832  0.1699 1.4590
ATOM   4005  HE1 TYR A 288      98.127  85.553 141.826  0.1656 1.4590
ATOM   4006  HE2 TYR A 288     100.843  83.580 144.214  0.1656 1.4590
ATOM   4007  HH  TYR A 288     100.577  83.215 141.839  0.3992 0.0000
ATOM   4008  O   PRO A 289      96.332  84.041 149.241 -0.5748 1.6612
ATOM   4009  N   PRO A 289      97.913  85.226 147.324 -0.2548 1.8240
ATOM   4010  CA  PRO A 289      97.316  83.907 147.138 -0.0266 1.9080
ATOM   4011  C   PRO A 289      96.138  84.060 148.045  0.5896 1.9080
ATOM   4012  CB  PRO A 289      98.373  82.960 147.678 -0.0070 1.9080
ATOM   4013  CG  PRO A 289      99.546  83.799 148.071  0.0189 1.9080
ATOM   4014  CD  PRO A 289      99.062  85.199 148.234  0.0192 1.9080
ATOM   4015  HA  PRO A 289      97.059  83.760 146.224  0.0641 1.3870
ATOM   4016  HB2 PRO A 289      98.020  82.445 148.477  0.0253 1.4870
ATOM   4017  HB3 PRO A 289      98.641  82.280 146.976  0.0253 1.4870
ATOM   4018  HG2 PRO A 289      99.951  83.450 148.934  0.0213 1.4870
ATOM   4019  HG3 PRO A 289     100.268  83.743 147.360  0.0213 1.4870
ATOM   4020  HD2 PRO A 289      98.773  85.385 149.169  0.0391 1.3870
ATOM   4021  HD3 PRO A 289      99.750  85.865 147.952  0.0391 1.3870
ATOM   4022  N   PRO A 290      94.911  84.144 147.496 -0.2548 1.8240
ATOM   4023  CA  PRO A 290      93.827  84.518 148.407 -0.0266 1.9080
ATOM   4024  C   PRO A 290      93.339  83.364 149.210  0.5896 1.9080
ATOM   4025  O   PRO A 290      92.984  83.555 150.362 -0.5748 1.6612
ATOM   4026  CB  PRO A 290      92.759  85.078 147.491 -0.0070 1.9080
ATOM   4027  CG  PRO A 290      93.329  85.071 146.107  0.0189 1.9080
ATOM   4028  CD  PRO A 290      94.430  84.068 146.107  0.0192 1.9080
ATOM   4029  HA  PRO A 290      94.124  85.288 149.002  0.0641 1.3870
ATOM   4030  HB2 PRO A 290      91.917  84.515 147.530  0.0253 1.4870
ATOM   4031  HB3 PRO A 290      92.504  86.020 147.764  0.0253 1.4870
ATOM   4032  HG2 PRO A 290      92.612  84.827 145.437  0.0213 1.4870
ATOM   4033  HG3 PRO A 290      93.673  85.992 145.868  0.0213 1.4870
ATOM   4034  HD2 PRO A 290      94.098  83.151 145.903  0.0391 1.3870
ATOM   4035  HD3 PRO A 290      95.159  84.314 145.472  0.0391 1.3870
ATOM   4036  N   ASP A 291      93.249  82.193 148.612 -0.5163 1.8240
ATOM   4037  CA  ASP A 291      92.891  81.015 149.370  0.0381 1.9080
ATOM   4038  C   ASP A 291      93.961  80.629 150.363  0.5366 1.9080
ATOM   4039  O   ASP A 291      93.650  80.245 151.485 -0.5819 1.6612
ATOM   4040  CB  ASP A 291      92.637  79.841 148.432 -0.0303 1.9080
ATOM   4041  CG  ASP A 291      92.328  78.565 149.175  0.7994 1.9080
ATOM   4042  OD2 ASP A 291      93.233  77.711 149.288 -0.8014 1.6612
ATOM   4043  OD1 ASP A 291      91.180  78.417 149.648 -0.8014 1.6612
ATOM   4044  H   ASP A 291      93.448  82.193 147.599  0.2936 0.6000
ATOM   4045  HA  ASP A 291      92.058  81.241 149.902  0.0880 1.3870
ATOM   4046  HB2 ASP A 291      91.863  80.072 147.853 -0.0122 1.4870
ATOM   4047  HB3 ASP A 291      93.453  79.704 147.882 -0.0122 1.4870
ATOM   4048  N   ILE A 292      95.224  80.739 149.972 -0.4157 1.8240
ATOM   4049  CA  ILE A 292      96.301  80.259 150.831 -0.0597 1.9080
ATOM   4050  C   ILE A 292      96.257  80.876 152.222  0.5973 1.9080
ATOM   4051  O   ILE A 292      96.389  82.057 152.343 -0.5679 1.6612
ATOM   4052  CB  ILE A 292      97.690  80.456 150.187  0.1303 1.9080
ATOM   4053  CG1 ILE A 292      97.824  79.618 148.894 -0.0430 1.9080
ATOM   4054  CG2 ILE A 292      98.820  80.134 151.165 -0.3204 1.9080
ATOM   4055  CD1 ILE A 292      97.451  78.154 148.984 -0.0660 1.9080
ATOM   4056  H   ILE A 292      95.370  81.173 149.052  0.2719 0.6000
ATOM   4057  HA  ILE A 292      96.147  79.267 150.950  0.0869 1.3870
ATOM   4058  HB  ILE A 292      97.782  81.414 149.937  0.0187 1.4870
ATOM   4059 HG12 ILE A 292      97.256  80.058 148.183  0.0236 1.4870
ATOM   4060 HG13 ILE A 292      98.785  79.689 148.584  0.0236 1.4870
ATOM   4061 HG21 ILE A 292      99.697  80.341 150.737  0.0882 1.4870
ATOM   4062 HG22 ILE A 292      98.711  80.686 151.989  0.0882 1.4870
ATOM   4063 HG23 ILE A 292      98.784  79.166 151.404  0.0882 1.4870
ATOM   4064 HD11 ILE A 292      96.495  78.072 149.261  0.0186 1.4870
ATOM   4065 HD12 ILE A 292      97.579  77.724 148.091  0.0186 1.4870
ATOM   4066 HD13 ILE A 292      98.035  77.705 149.659  0.0186 1.4870
ATOM   4067  N   PRO A 293      96.081  80.073 153.279 -0.2548 1.8240
ATOM   4068  CA  PRO A 293      95.924  80.644 154.628 -0.0266 1.9080
ATOM   4069  C   PRO A 293      97.011  81.541 155.196  0.5896 1.9080
ATOM   4070  O   PRO A 293      98.156  81.331 154.846 -0.5748 1.6612
ATOM   4071  CB  PRO A 293      95.843  79.406 155.505 -0.0070 1.9080
ATOM   4072  CG  PRO A 293      96.514  78.337 154.726  0.0189 1.9080
ATOM   4073  CD  PRO A 293      96.078  78.603 153.329  0.0192 1.9080
ATOM   4074  HA  PRO A 293      94.997  81.127 154.689  0.0641 1.3870
ATOM   4075  HB2 PRO A 293      96.311  79.560 156.384  0.0253 1.4870
ATOM   4076  HB3 PRO A 293      94.884  79.166 155.697  0.0253 1.4870
ATOM   4077  HG2 PRO A 293      97.508  78.405 154.815  0.0213 1.4870
ATOM   4078  HG3 PRO A 293      96.214  77.434 155.034  0.0213 1.4870
ATOM   4079  HD2 PRO A 293      96.718  78.231 152.661  0.0391 1.3870
ATOM   4080  HD3 PRO A 293      95.161  78.250 153.150  0.0391 1.3870
ATOM   4081  N   TYR A 294      96.689  82.497 156.074 -0.4157 1.8240
ATOM   4082  CA  TYR A 294      97.722  83.285 156.730 -0.0014 1.9080
ATOM   4083  C   TYR A 294      98.590  82.401 157.617  0.5973 1.9080
ATOM   4084  O   TYR A 294      98.133  81.399 158.174 -0.5679 1.6612
ATOM   4085  CB  TYR A 294      97.092  84.398 157.567 -0.0152 1.9080
ATOM   4086  CG  TYR A 294      96.741  85.644 156.786 -0.0011 1.9080
ATOM   4087  CD1 TYR A 294      97.715  86.355 156.101 -0.1906 1.9080
ATOM   4088  CD2 TYR A 294      95.436  86.111 156.739 -0.1906 1.9080
ATOM   4089  CE1 TYR A 294      97.399  87.493 155.388 -0.2341 1.9080
ATOM   4090  CE2 TYR A 294      95.111  87.248 156.030 -0.2341 1.9080
ATOM   4091  CZ  TYR A 294      96.097  87.935 155.356  0.3226 1.9080
ATOM   4092  OH  TYR A 294      95.781  89.070 154.646 -0.5579 1.7210
ATOM   4093  H   TYR A 294      95.677  82.618 156.236  0.2719 0.6000
ATOM   4094  HA  TYR A 294      98.311  83.691 156.022  0.0876 1.3870
ATOM   4095  HB2 TYR A 294      96.255  84.043 157.981  0.0295 1.4870
ATOM   4096  HB3 TYR A 294      97.738  84.653 158.285  0.0295 1.4870
ATOM   4097  HD1 TYR A 294      98.667  86.036 156.125  0.1699 1.4590
ATOM   4098  HD2 TYR A 294      94.719  85.612 157.228  0.1699 1.4590
ATOM   4099  HE1 TYR A 294      98.116  87.994 154.895  0.1656 1.4590
ATOM   4100  HE2 TYR A 294      94.164  87.574 156.005  0.1656 1.4590
ATOM   4101  HH  TYR A 294      96.423  89.172 153.888  0.3992 0.0000
ATOM   4102  N   CYX A 295      99.858  82.785 157.749 -0.4157 1.8240
ATOM   4103  CA  CYX A 295     100.780  82.043 158.592  0.0429 1.9080
ATOM   4104  C   CYX A 295     100.415  82.208 160.064  0.5973 1.9080
ATOM   4105  O   CYX A 295      99.791  83.189 160.475 -0.5679 1.6612
ATOM   4106  CB  CYX A 295     102.218  82.507 158.358 -0.0790 1.9080
ATOM   4107  SG  CYX A 295     102.705  82.562 156.623 -0.1081 2.0000
ATOM   4108  H   CYX A 295     100.117  83.631 157.214  0.2719 0.6000
ATOM   4109  HA  CYX A 295     100.707  81.067 158.362  0.0766 1.3870
ATOM   4110  HB2 CYX A 295     102.314  83.423 158.742  0.0910 1.3870
ATOM   4111  HB3 CYX A 295     102.827  81.877 158.837  0.0910 1.3870
ATOM   4112  N   ASN A 296     100.813  81.223 160.860 -0.4157 1.8240
ATOM   4113  CA  ASN A 296     100.594  81.225 162.298  0.0143 1.9080
ATOM   4114  C   ASN A 296     101.909  81.495 163.019  0.5973 1.9080
ATOM   4115  O   ASN A 296     102.960  81.683 162.402 -0.5679 1.6612
ATOM   4116  CB  ASN A 296      99.987  79.896 162.758 -0.2041 1.9080
ATOM   4117  CG  ASN A 296     100.883  78.712 162.463  0.7130 1.9080
ATOM   4118  OD1 ASN A 296     100.543  77.849 161.656 -0.5931 1.6612
ATOM   4119  ND2 ASN A 296     102.036  78.664 163.120 -0.9191 1.8240
ATOM   4120  H   ASN A 296     101.301  80.440 160.360  0.2719 0.6000
ATOM   4121  HA  ASN A 296      99.983  81.991 162.507  0.1048 1.3870
ATOM   4122  HB2 ASN A 296      99.835  79.945 163.742  0.0797 1.4870
ATOM   4123  HB3 ASN A 296      99.120  79.767 162.284  0.0797 1.4870
ATOM   4124 HD22 ASN A 296     102.268  79.386 163.775  0.4196 0.6000
ATOM   4125 HD21 ASN A 296     102.672  77.909 162.964  0.4196 0.6000
ATOM   4126  N   TYR A 297     101.837  81.513 164.352 -0.4157 1.8240
ATOM   4127  CA  TYR A 297     103.012  81.851 165.148 -0.0014 1.9080
ATOM   4128  C   TYR A 297     104.133  80.835 164.966  0.5973 1.9080
ATOM   4129  O   TYR A 297     105.312  81.194 165.057 -0.5679 1.6612
ATOM   4130  CB  TYR A 297     102.633  81.967 166.625 -0.0152 1.9080
ATOM   4131  CG  TYR A 297     102.026  80.715 167.218 -0.0011 1.9080
ATOM   4132  CD1 TYR A 297     102.824  79.747 167.812 -0.1906 1.9080
ATOM   4133  CD2 TYR A 297     100.655  80.506 167.192 -0.1906 1.9080
ATOM   4134  CE1 TYR A 297     102.274  78.605 168.359 -0.2341 1.9080
ATOM   4135  CE2 TYR A 297     100.096  79.367 167.734 -0.2341 1.9080
ATOM   4136  CZ  TYR A 297     100.910  78.420 168.316  0.3226 1.9080
ATOM   4137  OH  TYR A 297     100.356  77.282 168.858 -0.5579 1.7210
ATOM   4138  H   TYR A 297     100.918  81.277 164.747  0.2719 0.6000
ATOM   4139  HA  TYR A 297     103.353  82.752 164.842  0.0876 1.3870
ATOM   4140  HB2 TYR A 297     103.459  82.189 167.143  0.0295 1.4870
ATOM   4141  HB3 TYR A 297     101.970  82.709 166.720  0.0295 1.4870
ATOM   4142  HD1 TYR A 297     103.819  79.879 167.844  0.1699 1.4590
ATOM   4143  HD2 TYR A 297     100.062  81.195 166.773  0.1699 1.4590
ATOM   4144  HE1 TYR A 297     102.864  77.915 168.786  0.1656 1.4590
ATOM   4145  HE2 TYR A 297      99.104  79.228 167.705  0.1656 1.4590
ATOM   4146  HH  TYR A 297     100.002  77.492 169.767  0.3992 0.0000
ATOM   4147  N   THR A 298     103.795  79.567 164.720 -0.4157 1.8240
ATOM   4148  CA  THR A 298     104.833  78.557 164.541 -0.0389 1.9080
ATOM   4149  C   THR A 298     105.662  78.831 163.293  0.5973 1.9080
ATOM   4150  O   THR A 298     106.891  78.694 163.316 -0.5679 1.6612
ATOM   4151  CB  THR A 298     104.212  77.163 164.463  0.3654 1.9080
ATOM   4152  OG1 THR A 298     103.203  77.140 163.448 -0.6761 1.7210
ATOM   4153  CG2 THR A 298     103.594  76.775 165.795 -0.2438 1.9080
ATOM   4154  H   THR A 298     102.788  79.379 164.671  0.2719 0.6000
ATOM   4155  HA  THR A 298     105.446  78.584 165.341  0.1007 1.3870
ATOM   4156  HB  THR A 298     104.936  76.489 164.205  0.0043 1.3870
ATOM   4157 HG21 THR A 298     102.628  77.044 165.814  0.0642 1.4870
ATOM   4158 HG22 THR A 298     103.660  75.783 165.926  0.0642 1.4870
ATOM   4159 HG23 THR A 298     104.077  77.237 166.543  0.0642 1.4870
ATOM   4160  HG1 THR A 298     103.554  76.698 162.615  0.4102 0.0000
ATOM   4161  N   ASN A 299     105.014  79.218 162.197 -0.4157 1.8240
ATOM   4162  CA  ASN A 299     105.693  79.396 160.922  0.0143 1.9080
ATOM   4163  C   ASN A 299     106.120  80.833 160.660  0.5973 1.9080
ATOM   4164  O   ASN A 299     106.958  81.061 159.781 -0.5679 1.6612
ATOM   4165  CB  ASN A 299     104.788  78.930 159.776 -0.2041 1.9080
ATOM   4166  CG  ASN A 299     104.254  77.533 159.991  0.7130 1.9080
ATOM   4167  H   ASN A 299     103.994  79.379 162.331  0.2719 0.6000
ATOM   4168  HA  ASN A 299     106.541  78.837 160.954  0.1048 1.3870
ATOM   4169  HB2 ASN A 299     104.020  79.561 159.709  0.0797 1.4870
ATOM   4170  HB3 ASN A 299     105.319  78.945 158.934  0.0797 1.4870
ATOM   4171  OD1 ASN A 299     105.010  76.601 160.264 -0.5931 1.6612
ATOM   4172  ND2 ASN A 299     102.945  77.373 159.851 -0.9191 1.8240
ATOM   4173 HD22 ASN A 299     102.368  78.155 159.609  0.4196 0.6000
ATOM   4174 HD21 ASN A 299     102.531  76.473 159.986  0.4196 0.6000
ATOM   4175  N   PHE A 300     105.569  81.803 161.387 -0.4157 1.8240
ATOM   4176  CA  PHE A 300     105.888  83.200 161.104 -0.0024 1.9080
ATOM   4177  C   PHE A 300     107.371  83.509 161.254  0.5973 1.9080
ATOM   4178  O   PHE A 300     107.912  84.239 160.407 -0.5679 1.6612
ATOM   4179  CB  PHE A 300     105.051  84.118 161.998 -0.0343 1.9080
ATOM   4180  CG  PHE A 300     105.524  85.541 162.005  0.0118 1.9080
ATOM   4181  CD1 PHE A 300     105.162  86.407 160.988 -0.1256 1.9080
ATOM   4182  CD2 PHE A 300     106.336  86.012 163.021 -0.1256 1.9080
ATOM   4183  CE1 PHE A 300     105.599  87.713 160.987 -0.1704 1.9080
ATOM   4184  CE2 PHE A 300     106.775  87.318 163.025 -0.1704 1.9080
ATOM   4185  CZ  PHE A 300     106.406  88.169 162.007 -0.1072 1.9080
ATOM   4186  H   PHE A 300     104.930  81.495 162.129  0.2719 0.6000
ATOM   4187  HA  PHE A 300     105.652  83.363 160.132  0.0978 1.3870
ATOM   4188  HB2 PHE A 300     104.123  84.104 161.660  0.0295 1.4870
ATOM   4189  HB3 PHE A 300     105.106  83.771 162.921  0.0295 1.4870
ATOM   4190  HD1 PHE A 300     104.577  86.083 160.247  0.1330 1.4590
ATOM   4191  HD2 PHE A 300     106.607  85.394 163.763  0.1330 1.4590
ATOM   4192  HE1 PHE A 300     105.326  88.331 160.236  0.1430 1.4590
ATOM   4193  HE2 PHE A 300     107.371  87.647 163.779  0.1430 1.4590
ATOM   4194  HZ  PHE A 300     106.722  89.121 162.004  0.1297 1.4590
ATOM   4195  N   PRO A 301     108.070  83.045 162.292 -0.2548 1.8240
ATOM   4196  CA  PRO A 301     109.499  83.390 162.409 -0.0266 1.9080
ATOM   4197  C   PRO A 301     110.321  83.016 161.187  0.5896 1.9080
ATOM   4198  O   PRO A 301     111.071  83.850 160.664 -0.5748 1.6612
ATOM   4199  CB  PRO A 301     109.929  82.610 163.657 -0.0070 1.9080
ATOM   4200  CG  PRO A 301     108.691  82.498 164.466  0.0189 1.9080
ATOM   4201  CD  PRO A 301     107.590  82.302 163.468  0.0192 1.9080
ATOM   4202  HA  PRO A 301     109.602  84.381 162.624  0.0641 1.3870
ATOM   4203  HB2 PRO A 301     110.280  81.705 163.401  0.0253 1.4870
ATOM   4204  HB3 PRO A 301     110.645  83.108 164.152  0.0253 1.4870
ATOM   4205  HG2 PRO A 301     108.746  81.716 165.096  0.0213 1.4870
ATOM   4206  HG3 PRO A 301     108.541  83.334 165.005  0.0213 1.4870
ATOM   4207  HD2 PRO A 301     107.463  81.336 163.244  0.0391 1.3870
ATOM   4208  HD3 PRO A 301     106.724  82.683 163.795  0.0391 1.3870
ATOM   4209  N   GLN A 302     110.200  81.772 160.717 -0.4157 1.8240
ATOM   4210  CA  GLN A 302     110.975  81.338 159.560 -0.0031 1.9080
ATOM   4211  C   GLN A 302     110.623  82.160 158.330  0.5973 1.9080
ATOM   4212  O   GLN A 302     111.506  82.581 157.575 -0.5679 1.6612
ATOM   4213  CB  GLN A 302     110.730  79.852 159.296 -0.0036 1.9080
ATOM   4214  CG  GLN A 302     111.811  78.929 159.836 -0.0645 1.9080
ATOM   4215  CD  GLN A 302     111.960  77.662 159.017  0.6951 1.9080
ATOM   4216  H   GLN A 302     109.536  81.172 161.226  0.2719 0.6000
ATOM   4217  HA  GLN A 302     111.949  81.490 159.765  0.0850 1.3870
ATOM   4218  HB2 GLN A 302     109.858  79.590 159.718  0.0171 1.4870
ATOM   4219  HB3 GLN A 302     110.665  79.708 158.304  0.0171 1.4870
ATOM   4220  HG2 GLN A 302     112.683  79.418 159.828  0.0352 1.4870
ATOM   4221  HG3 GLN A 302     111.578  78.677 160.775  0.0352 1.4870
ATOM   4222  OE1 GLN A 302     111.178  77.402 158.101 -0.6086 1.6612
ATOM   4223  NE2 GLN A 302     112.971  76.864 159.341 -0.9407 1.8240
ATOM   4224 HE21 GLN A 302     113.126  75.990 158.845  0.4251 0.6000
ATOM   4225 HE22 GLN A 302     113.594  77.142 160.098  0.4251 0.6000
ATOM   4226  N   MET A 303     109.330  82.398 158.112 -0.4157 1.8240
ATOM   4227  CA  MET A 303     108.899  83.145 156.936 -0.0237 1.9080
ATOM   4228  C   MET A 303     109.436  84.570 156.965  0.5973 1.9080
ATOM   4229  O   MET A 303     109.934  85.078 155.955 -0.5679 1.6612
ATOM   4230  CB  MET A 303     107.372  83.144 156.857  0.0342 1.9080
ATOM   4231  CG  MET A 303     106.753  81.745 156.881  0.0018 1.9080
ATOM   4232  SD  MET A 303     106.356  80.993 155.285 -0.2737 2.0000
ATOM   4233  CE  MET A 303     105.706  82.361 154.326 -0.0536 1.9080
ATOM   4234  H   MET A 303     108.687  82.020 158.824  0.2719 0.6000
ATOM   4235  HA  MET A 303     109.272  82.688 156.119  0.0880 1.3870
ATOM   4236  HB2 MET A 303     107.001  83.665 157.635  0.0241 1.4870
ATOM   4237  HB3 MET A 303     107.086  83.599 156.005  0.0241 1.4870
ATOM   4238  HG2 MET A 303     107.394  81.126 157.428  0.0440 1.3870
ATOM   4239  HG3 MET A 303     105.902  81.786 157.488  0.0440 1.3870
ATOM   4240  HE1 MET A 303     104.912  82.751 154.794  0.0684 1.3870
ATOM   4241  HE2 MET A 303     106.411  83.064 154.225  0.0684 1.3870
ATOM   4242  HE3 MET A 303     105.430  82.035 153.421  0.0684 1.3870
ATOM   4243  N   TYR A 304     109.339  85.230 158.119 -0.4157 1.8240
ATOM   4244  CA  TYR A 304     109.822  86.602 158.235 -0.0014 1.9080
ATOM   4245  C   TYR A 304     111.330  86.670 158.046  0.5973 1.9080
ATOM   4246  O   TYR A 304     111.841  87.568 157.362 -0.5679 1.6612
ATOM   4247  CB  TYR A 304     109.422  87.174 159.594 -0.0152 1.9080
ATOM   4248  CG  TYR A 304     109.332  88.680 159.634 -0.0011 1.9080
ATOM   4249  CD1 TYR A 304     108.396  89.361 158.868 -0.1906 1.9080
ATOM   4250  CD2 TYR A 304     110.176  89.423 160.446 -0.1906 1.9080
ATOM   4251  CE1 TYR A 304     108.309  90.738 158.904 -0.2341 1.9080
ATOM   4252  CE2 TYR A 304     110.096  90.799 160.490 -0.2341 1.9080
ATOM   4253  CZ  TYR A 304     109.161  91.451 159.718  0.3226 1.9080
ATOM   4254  OH  TYR A 304     109.079  92.823 159.759 -0.5579 1.7210
ATOM   4255  H   TYR A 304     108.908  84.703 158.893  0.2719 0.6000
ATOM   4256  HA  TYR A 304     109.389  87.152 157.509  0.0876 1.3870
ATOM   4257  HB2 TYR A 304     108.528  86.800 159.840  0.0295 1.4870
ATOM   4258  HB3 TYR A 304     110.102  86.884 160.267  0.0295 1.4870
ATOM   4259  HD1 TYR A 304     107.771  88.843 158.277  0.1699 1.4590
ATOM   4260  HD2 TYR A 304     110.854  88.950 161.011  0.1699 1.4590
ATOM   4261  HE1 TYR A 304     107.629  91.216 158.342  0.1656 1.4590
ATOM   4262  HE2 TYR A 304     110.715  91.322 161.080  0.1656 1.4590
ATOM   4263  HH  TYR A 304     108.234  93.115 159.314  0.3992 0.0000
ATOM   4264  N   THR A 305     112.062  85.730 158.647 -0.4157 1.8240
ATOM   4265  CA  THR A 305     113.511  85.704 158.478 -0.0389 1.9080
ATOM   4266  C   THR A 305     113.877  85.498 157.016  0.5973 1.9080
ATOM   4267  O   THR A 305     114.806  86.130 156.501 -0.5679 1.6612
ATOM   4268  CB  THR A 305     114.118  84.603 159.346  0.3654 1.9080
ATOM   4269  OG1 THR A 305     113.704  84.780 160.706 -0.6761 1.7210
ATOM   4270  CG2 THR A 305     115.636  84.641 159.274 -0.2438 1.9080
ATOM   4271  H   THR A 305     111.534  85.055 159.215  0.2719 0.6000
ATOM   4272  HA  THR A 305     113.883  86.590 158.777  0.1007 1.3870
ATOM   4273  HB  THR A 305     113.772  83.696 159.026  0.0043 1.3870
ATOM   4274 HG21 THR A 305     115.948  85.586 159.150  0.0642 1.4870
ATOM   4275 HG22 THR A 305     116.027  84.276 160.122  0.0642 1.4870
ATOM   4276 HG23 THR A 305     115.954  84.087 158.502  0.0642 1.4870
ATOM   4277  HG1 THR A 305     112.763  84.447 160.831  0.4102 0.0000
ATOM   4278  N   ARG A 306     113.149  84.677 156.306 -0.3479 1.8240
ATOM   4279  CA  ARG A 306     113.420  84.506 154.905 -0.2637 1.9080
ATOM   4280  C   ARG A 306     113.066  85.754 154.185  0.7341 1.9080
ATOM   4281  O   ARG A 306     113.891  86.283 153.498 -0.5894 1.6612
ATOM   4282  CB  ARG A 306     112.622  83.339 154.327 -0.0007 1.9080
ATOM   4283  CG  ARG A 306     112.845  83.096 152.849  0.0390 1.9080
ATOM   4284  CD  ARG A 306     114.292  82.749 152.566  0.0486 1.9080
ATOM   4285  NE  ARG A 306     114.446  82.130 151.258 -0.5295 1.8240
ATOM   4286  CZ  ARG A 306     115.526  82.246 150.499  0.8076 1.9080
ATOM   4287  NH1 ARG A 306     116.551  82.970 150.906 -0.8627 1.8240
ATOM   4288  NH2 ARG A 306     115.574  81.649 149.321 -0.8627 1.8240
ATOM   4289  H   ARG A 306     112.397  84.185 156.817  0.2747 0.6000
ATOM   4290  HA  ARG A 306     114.401  84.317 154.784  0.1560 1.3870
ATOM   4291  HB2 ARG A 306     112.880  82.511 154.821  0.0327 1.4870
ATOM   4292  HB3 ARG A 306     111.651  83.525 154.468  0.0327 1.4870
ATOM   4293  HG2 ARG A 306     112.277  82.336 152.546  0.0285 1.4870
ATOM   4294  HG3 ARG A 306     112.617  83.920 152.337  0.0285 1.4870
ATOM   4295  HD2 ARG A 306     114.825  83.589 152.599  0.0687 1.3870
ATOM   4296  HD3 ARG A 306     114.602  82.116 153.270  0.0687 1.3870
ATOM   4297  HE  ARG A 306     113.680  81.576 150.905  0.3456 0.6000
ATOM   4298 HH11 ARG A 306     116.546  83.426 151.794  0.4478 0.6000
ATOM   4299 HH12 ARG A 306     117.362  83.068 150.311  0.4478 0.6000
ATOM   4300 HH21 ARG A 306     114.798  81.092 149.012  0.4478 0.6000
ATOM   4301 HH22 ARG A 306     116.378  81.748 148.736  0.4478 0.6000
ATOM   4302  N   PHE A 307     111.854  86.244 154.358 -0.4157 1.8240
ATOM   4303  CA  PHE A 307     111.394  87.420 153.636 -0.0024 1.9080
ATOM   4304  C   PHE A 307     112.270  88.654 153.805  0.5973 1.9080
ATOM   4305  O   PHE A 307     112.342  89.464 152.907 -0.5679 1.6612
ATOM   4306  CB  PHE A 307     109.970  87.766 154.011 -0.0343 1.9080
ATOM   4307  CG  PHE A 307     109.533  89.082 153.492  0.0118 1.9080
ATOM   4308  CD1 PHE A 307     109.150  89.228 152.177 -0.1256 1.9080
ATOM   4309  CD2 PHE A 307     109.558  90.182 154.304 -0.1256 1.9080
ATOM   4310  CE1 PHE A 307     108.773  90.456 151.691 -0.1704 1.9080
ATOM   4311  CE2 PHE A 307     109.192  91.400 153.828 -0.1704 1.9080
ATOM   4312  CZ  PHE A 307     108.792  91.544 152.518 -0.1072 1.9080
ATOM   4313  H   PHE A 307     111.264  85.727 155.043  0.2719 0.6000
ATOM   4314  HA  PHE A 307     111.413  87.183 152.643  0.0978 1.3870
ATOM   4315  HB2 PHE A 307     109.377  87.069 153.633  0.0295 1.4870
ATOM   4316  HB3 PHE A 307     109.911  87.785 154.999  0.0295 1.4870
ATOM   4317  HD1 PHE A 307     109.144  88.435 151.569  0.1330 1.4590
ATOM   4318  HD2 PHE A 307     109.850  90.084 155.263  0.1330 1.4590
ATOM   4319  HE1 PHE A 307     108.486  90.545 150.726  0.1430 1.4590
ATOM   4320  HE2 PHE A 307     109.214  92.217 154.443  0.1430 1.4590
ATOM   4321  HZ  PHE A 307     108.515  92.445 152.173  0.1297 1.4590
ATOM   4322  N   ASN A 308     112.922  88.835 154.937 -0.4157 1.8240
ATOM   4323  CA  ASN A 308     113.859  89.944 155.083  0.0143 1.9080
ATOM   4324  C   ASN A 308     114.990  89.832 154.065  0.5973 1.9080
ATOM   4325  O   ASN A 308     115.284  90.781 153.328 -0.5679 1.6612
ATOM   4326  CB  ASN A 308     114.415  89.977 156.506 -0.2041 1.9080
ATOM   4327  CG  ASN A 308     115.697  90.774 156.609  0.7130 1.9080
ATOM   4328  H   ASN A 308     112.722  88.152 155.684  0.2719 0.6000
ATOM   4329  HA  ASN A 308     113.357  90.789 154.872  0.1048 1.3870
ATOM   4330  HB2 ASN A 308     113.732  90.392 157.101  0.0797 1.4870
ATOM   4331  HB3 ASN A 308     114.597  89.041 156.794  0.0797 1.4870
ATOM   4332  OD1 ASN A 308     115.759  91.928 156.189 -0.5931 1.6612
ATOM   4333  ND2 ASN A 308     116.730  90.163 157.173 -0.9191 1.8240
ATOM   4334 HD22 ASN A 308     116.636  89.220 157.498  0.4196 0.6000
ATOM   4335 HD21 ASN A 308     117.603  90.640 157.274  0.4196 0.6000
ATOM   4336  N   LYS A 309     115.622  88.658 154.000 -0.3479 1.8240
ATOM   4337  CA  LYS A 309     116.688  88.437 153.031 -0.2400 1.9080
ATOM   4338  C   LYS A 309     116.164  88.528 151.605  0.7341 1.9080
ATOM   4339  O   LYS A 309     116.838  89.063 150.717 -0.5894 1.6612
ATOM   4340  CB  LYS A 309     117.336  87.077 153.283 -0.0094 1.9080
ATOM   4341  CG  LYS A 309     118.217  86.578 152.153  0.0187 1.9080
ATOM   4342  CD  LYS A 309     119.164  85.492 152.633 -0.0479 1.9080
ATOM   4343  CE  LYS A 309     118.428  84.417 153.416 -0.0143 1.9080
ATOM   4344  NZ  LYS A 309     119.197  83.145 153.490 -0.3854 1.8240
ATOM   4345  H   LYS A 309     115.298  87.948 154.675  0.2747 0.6000
ATOM   4346  HA  LYS A 309     117.398  89.142 153.160  0.1426 1.3870
ATOM   4347  HB2 LYS A 309     117.895  87.146 154.111  0.0362 1.4870
ATOM   4348  HB3 LYS A 309     116.606  86.407 153.433  0.0362 1.4870
ATOM   4349  HG2 LYS A 309     117.639  86.205 151.427  0.0103 1.4870
ATOM   4350  HG3 LYS A 309     118.754  87.340 151.794  0.0103 1.4870
ATOM   4351  HD2 LYS A 309     119.596  85.069 151.843  0.0621 1.4870
ATOM   4352  HD3 LYS A 309     119.851  85.901 153.225  0.0621 1.4870
ATOM   4353  HE2 LYS A 309     118.257  84.753 154.348  0.1135 1.1000
ATOM   4354  HE3 LYS A 309     117.542  84.241 152.973  0.1135 1.1000
ATOM   4355  HZ1 LYS A 309     120.089  83.320 153.906  0.3400 0.6000
ATOM   4356  HZ2 LYS A 309     118.693  82.484 154.045  0.3400 0.6000
ATOM   4357  HZ3 LYS A 309     119.324  82.780 152.568  0.3400 0.6000
ATOM   4358  N   ILE A 310     114.962  88.002 151.365 -0.4157 1.8240
ATOM   4359  CA  ILE A 310     114.371  88.068 150.030 -0.0597 1.9080
ATOM   4360  C   ILE A 310     114.224  89.519 149.587  0.5973 1.9080
ATOM   4361  O   ILE A 310     114.577  89.883 148.459 -0.5679 1.6612
ATOM   4362  CB  ILE A 310     113.020  87.327 150.010  0.1303 1.9080
ATOM   4363  CG1 ILE A 310     113.211  85.822 150.222 -0.0430 1.9080
ATOM   4364  CG2 ILE A 310     112.295  87.564 148.709 -0.3204 1.9080
ATOM   4365  CD1 ILE A 310     114.229  85.181 149.304 -0.0660 1.9080
ATOM   4366  H   ILE A 310     114.504  87.561 152.176  0.2719 0.6000
ATOM   4367  HA  ILE A 310     115.033  87.643 149.408  0.0869 1.3870
ATOM   4368  HB  ILE A 310     112.467  87.676 150.762  0.0187 1.4870
ATOM   4369 HG12 ILE A 310     113.490  85.671 151.172  0.0236 1.4870
ATOM   4370 HG13 ILE A 310     112.325  85.373 150.082  0.0236 1.4870
ATOM   4371 HG21 ILE A 310     111.399  87.118 148.732  0.0882 1.4870
ATOM   4372 HG22 ILE A 310     112.167  88.546 148.565  0.0882 1.4870
ATOM   4373 HG23 ILE A 310     112.828  87.189 147.949  0.0882 1.4870
ATOM   4374 HD11 ILE A 310     115.120  85.610 149.446  0.0186 1.4870
ATOM   4375 HD12 ILE A 310     114.291  84.205 149.508  0.0186 1.4870
ATOM   4376 HD13 ILE A 310     113.945  85.307 148.355  0.0186 1.4870
ATOM   4377  N   LEU A 311     113.708  90.370 150.472 -0.4157 1.8240
ATOM   4378  CA  LEU A 311     113.498  91.776 150.157 -0.0518 1.9080
ATOM   4379  C   LEU A 311     114.796  92.565 150.088  0.5973 1.9080
ATOM   4380  O   LEU A 311     114.831  93.612 149.435 -0.5679 1.6612
ATOM   4381  CB  LEU A 311     112.580  92.415 151.200 -0.1102 1.9080
ATOM   4382  CG  LEU A 311     111.838  93.684 150.772  0.3531 1.9080
ATOM   4383  CD1 LEU A 311     110.751  93.374 149.755 -0.4121 1.9080
ATOM   4384  CD2 LEU A 311     111.255  94.384 151.990 -0.4121 1.9080
ATOM   4385  H   LEU A 311     113.472  89.947 151.393  0.2719 0.6000
ATOM   4386  HA  LEU A 311     113.039  91.838 149.254  0.0922 1.3870
ATOM   4387  HB2 LEU A 311     111.890  91.740 151.455  0.0457 1.4870
ATOM   4388  HB3 LEU A 311     113.135  92.649 151.994  0.0457 1.4870
ATOM   4389  HG  LEU A 311     112.497  94.325 150.370 -0.0361 1.4870
ATOM   4390 HD11 LEU A 311     110.089  92.740 150.155  0.1000 1.4870
ATOM   4391 HD12 LEU A 311     110.285  94.220 149.495  0.1000 1.4870
ATOM   4392 HD13 LEU A 311     111.161  92.958 148.943  0.1000 1.4870
ATOM   4393 HD21 LEU A 311     111.993  94.632 152.619  0.1000 1.4870
ATOM   4394 HD22 LEU A 311     110.772  95.212 151.701  0.1000 1.4870
ATOM   4395 HD23 LEU A 311     110.615  93.771 152.454  0.1000 1.4870
ATOM   4396  N   LYS A 312     115.858  92.097 150.748 -0.3479 1.8240
ATOM   4397  CA  LYS A 312     117.125  92.817 150.674 -0.2400 1.9080
ATOM   4398  C   LYS A 312     117.635  92.905 149.242  0.7341 1.9080
ATOM   4399  O   LYS A 312     118.119  93.962 148.821 -0.5894 1.6612
ATOM   4400  CB  LYS A 312     118.167  92.143 151.564 -0.0094 1.9080
ATOM   4401  CG  LYS A 312     118.131  92.607 153.007  0.0187 1.9080
ATOM   4402  CD  LYS A 312     118.969  91.710 153.896 -0.0479 1.9080
ATOM   4403  CE  LYS A 312     119.439  92.447 155.137 -0.0143 1.9080
ATOM   4404  NZ  LYS A 312     120.019  91.523 156.147 -0.3854 1.8240
ATOM   4405  H   LYS A 312     115.709  91.236 151.279  0.2747 0.6000
ATOM   4406  HA  LYS A 312     116.988  93.753 151.027  0.1426 1.3870
ATOM   4407  HB2 LYS A 312     118.004  91.159 151.545  0.0362 1.4870
ATOM   4408  HB3 LYS A 312     119.071  92.342 151.191  0.0362 1.4870
ATOM   4409  HG2 LYS A 312     118.488  93.541 153.060  0.0103 1.4870
ATOM   4410  HG3 LYS A 312     117.185  92.594 153.332  0.0103 1.4870
ATOM   4411  HD2 LYS A 312     118.419  90.930 154.179  0.0621 1.4870
ATOM   4412  HD3 LYS A 312     119.767  91.404 153.388  0.0621 1.4870
ATOM   4413  HE2 LYS A 312     120.133  93.123 154.871  0.1135 1.1000
ATOM   4414  HE3 LYS A 312     118.658  92.932 155.544  0.1135 1.1000
ATOM   4415  HZ1 LYS A 312     120.961  91.303 155.894  0.3400 0.6000
ATOM   4416  HZ2 LYS A 312     120.009  91.963 157.045  0.3400 0.6000
ATOM   4417  HZ3 LYS A 312     119.477  90.684 156.180  0.3400 0.6000
ATOM   4418  N   GLY A 313     117.535  91.817 148.479 -0.4157 1.8240
ATOM   4419  CA  GLY A 313     118.016  91.779 147.112 -0.0252 1.9080
ATOM   4420  C   GLY A 313     116.964  91.880 146.032  0.5973 1.9080
ATOM   4421  O   GLY A 313     117.304  91.740 144.849 -0.5679 1.6612
ATOM   4422  H   GLY A 313     117.083  91.003 148.953  0.2719 0.6000
ATOM   4423  HA2 GLY A 313     118.704  92.536 146.980  0.0698 1.3870
ATOM   4424  HA3 GLY A 313     118.556  90.911 146.973  0.0698 1.3870
ATOM   4425  N   PHE A 314     115.699  92.117 146.377 -0.4157 1.8240
ATOM   4426  CA  PHE A 314     114.662  92.227 145.361 -0.0024 1.9080
ATOM   4427  C   PHE A 314     114.969  93.388 144.426  0.5973 1.9080
ATOM   4428  O   PHE A 314     115.193  94.518 144.873 -0.5679 1.6612
ATOM   4429  CB  PHE A 314     113.298  92.425 146.020 -0.0343 1.9080
ATOM   4430  CG  PHE A 314     112.201  92.786 145.057  0.0118 1.9080
ATOM   4431  CD1 PHE A 314     111.726  91.859 144.147 -0.1256 1.9080
ATOM   4432  CD2 PHE A 314     111.646  94.054 145.062 -0.1256 1.9080
ATOM   4433  CE1 PHE A 314     110.716  92.187 143.264 -0.1704 1.9080
ATOM   4434  CE2 PHE A 314     110.638  94.388 144.180 -0.1704 1.9080
ATOM   4435  CZ  PHE A 314     110.174  93.453 143.281 -0.1072 1.9080
ATOM   4436  H   PHE A 314     115.529  92.211 147.389  0.2719 0.6000
ATOM   4437  HA  PHE A 314     114.702  91.391 144.808  0.0978 1.3870
ATOM   4438  HB2 PHE A 314     113.048  91.576 146.463  0.0295 1.4870
ATOM   4439  HB3 PHE A 314     113.382  93.160 146.677  0.0295 1.4870
ATOM   4440  HD1 PHE A 314     112.115  90.939 144.126  0.1330 1.4590
ATOM   4441  HD2 PHE A 314     111.981  94.737 145.715  0.1330 1.4590
ATOM   4442  HE1 PHE A 314     110.382  91.495 142.610  0.1430 1.4590
ATOM   4443  HE2 PHE A 314     110.244  95.324 144.198  0.1430 1.4590
ATOM   4444  HZ  PHE A 314     109.441  93.691 142.638  0.1297 1.4590
ATOM   4445  N   ASN A 315     114.977  93.110 143.125 -0.4157 1.8240
ATOM   4446  CA  ASN A 315     115.287  94.106 142.107  0.0143 1.9080
ATOM   4447  C   ASN A 315     114.114  94.223 141.146  0.5973 1.9080
ATOM   4448  O   ASN A 315     113.575  93.211 140.686 -0.5679 1.6612
ATOM   4449  CB  ASN A 315     116.574  93.744 141.358 -0.2041 1.9080
ATOM   4450  CG  ASN A 315     116.359  92.684 140.301  0.7130 1.9080
ATOM   4451  OD1 ASN A 315     116.792  92.833 139.158 -0.5931 1.6612
ATOM   4452  ND2 ASN A 315     115.675  91.610 140.672 -0.9191 1.8240
ATOM   4453  H   ASN A 315     114.742  92.116 142.897  0.2719 0.6000
ATOM   4454  HA  ASN A 315     115.377  94.988 142.571  0.1048 1.3870
ATOM   4455  HB2 ASN A 315     116.922  94.569 140.919  0.0797 1.4870
ATOM   4456  HB3 ASN A 315     117.237  93.405 142.022  0.0797 1.4870
ATOM   4457 HD22 ASN A 315     115.327  91.537 141.609  0.4196 0.6000
ATOM   4458 HD21 ASN A 315     115.505  90.872 140.019  0.4196 0.6000
ATOM   4459  N   LYS A 316     113.719  95.463 140.852 -0.3479 1.8240
ATOM   4460  CA  LYS A 316     112.566  95.706 139.996 -0.2400 1.9080
ATOM   4461  C   LYS A 316     112.855  95.410 138.531  0.7341 1.9080
ATOM   4462  O   LYS A 316     111.913  95.240 137.749 -0.5894 1.6612
ATOM   4463  CB  LYS A 316     112.105  97.155 140.152 -0.0094 1.9080
ATOM   4464  CG  LYS A 316     111.365  97.424 141.459  0.0187 1.9080
ATOM   4465  CD  LYS A 316     110.820  98.852 141.570 -0.0479 1.9080
ATOM   4466  CE  LYS A 316     111.817  99.917 141.132 -0.0143 1.9080
ATOM   4467  NZ  LYS A 316     111.223 101.281 141.203 -0.3854 1.8240
ATOM   4468  H   LYS A 316     114.291  96.214 141.276  0.2747 0.6000
ATOM   4469  HA  LYS A 316     111.802  95.112 140.301  0.1426 1.3870
ATOM   4470  HB2 LYS A 316     112.907  97.744 140.122  0.0362 1.4870
ATOM   4471  HB3 LYS A 316     111.493  97.372 139.396  0.0362 1.4870
ATOM   4472  HG2 LYS A 316     110.593  96.781 141.536  0.0103 1.4870
ATOM   4473  HG3 LYS A 316     111.992  97.261 142.230  0.0103 1.4870
ATOM   4474  HD2 LYS A 316     110.003  98.925 140.996  0.0621 1.4870
ATOM   4475  HD3 LYS A 316     110.569  99.024 142.524  0.0621 1.4870
ATOM   4476  HE2 LYS A 316     112.619  99.875 141.730  0.1135 1.1000
ATOM   4477  HE3 LYS A 316     112.099  99.729 140.189  0.1135 1.1000
ATOM   4478  HZ1 LYS A 316     111.435 101.689 142.090  0.3400 0.6000
ATOM   4479  HZ2 LYS A 316     111.606 101.847 140.474  0.3400 0.6000
ATOM   4480  HZ3 LYS A 316     110.232 101.217 141.092  0.3400 0.6000
ATOM   4481  N   THR A 317     114.129  95.346 138.138 -0.4157 1.8240
ATOM   4482  CA  THR A 317     114.452  95.048 136.747 -0.0389 1.9080
ATOM   4483  C   THR A 317     113.935  93.670 136.352  0.5973 1.9080
ATOM   4484  O   THR A 317     113.416  93.488 135.244 -0.5679 1.6612
ATOM   4485  CB  THR A 317     115.963  95.138 136.529  0.3654 1.9080
ATOM   4486  OG1 THR A 317     116.390  96.496 136.697 -0.6761 1.7210
ATOM   4487  CG2 THR A 317     116.336  94.663 135.129 -0.2438 1.9080
ATOM   4488  H   THR A 317     114.827  95.518 138.871  0.2719 0.6000
ATOM   4489  HA  THR A 317     114.005  95.734 136.161  0.1007 1.3870
ATOM   4490  HB  THR A 317     116.436  94.569 137.232  0.0043 1.3870
ATOM   4491 HG21 THR A 317     116.806  95.398 134.636  0.0642 1.4870
ATOM   4492 HG22 THR A 317     116.943  93.868 135.192  0.0642 1.4870
ATOM   4493 HG23 THR A 317     115.508  94.407 134.627  0.0642 1.4870
ATOM   4494  HG1 THR A 317     117.309  96.525 137.104  0.4102 0.0000
ATOM   4495  N   ASN A 318     114.068  92.687 137.245 -0.4157 1.8240
ATOM   4496  CA  ASN A 318     113.536  91.359 136.961  0.0143 1.9080
ATOM   4497  C   ASN A 318     112.032  91.414 136.730  0.5973 1.9080
ATOM   4498  O   ASN A 318     111.503  90.710 135.861 -0.5679 1.6612
ATOM   4499  CB  ASN A 318     113.868  90.408 138.109 -0.2041 1.9080
ATOM   4500  CG  ASN A 318     115.323  89.989 138.116  0.7130 1.9080
ATOM   4501  OD1 ASN A 318     115.761  89.236 138.986 -0.5931 1.6612
ATOM   4502  ND2 ASN A 318     116.081  90.467 137.138 -0.9191 1.8240
ATOM   4503  H   ASN A 318     114.558  92.941 138.112  0.2719 0.6000
ATOM   4504  HA  ASN A 318     113.955  91.048 136.101  0.1048 1.3870
ATOM   4505  HB2 ASN A 318     113.665  90.869 138.969  0.0797 1.4870
ATOM   4506  HB3 ASN A 318     113.302  89.593 138.016  0.0797 1.4870
ATOM   4507 HD22 ASN A 318     115.683  91.077 136.450  0.4196 0.6000
ATOM   4508 HD21 ASN A 318     117.049  90.222 137.086  0.4196 0.6000
ATOM   4509  N   CYX A 319     111.327  92.243 137.498 -0.4157 1.8240
ATOM   4510  CA  CYX A 319     109.895  92.460 137.297  0.0429 1.9080
ATOM   4511  C   CYX A 319     109.722  93.332 136.059  0.5973 1.9080
ATOM   4512  O   CYX A 319     109.651  94.562 136.121 -0.5679 1.6612
ATOM   4513  CB  CYX A 319     109.263  93.100 138.527 -0.0790 1.9080
ATOM   4514  SG  CYX A 319     108.948  91.953 139.882 -0.1081 2.0000
ATOM   4515  H   CYX A 319     111.877  92.717 138.244  0.2719 0.6000
ATOM   4516  HA  CYX A 319     109.465  91.580 137.122  0.0766 1.3870
ATOM   4517  HB2 CYX A 319     109.878  93.815 138.857  0.0910 1.3870
ATOM   4518  HB3 CYX A 319     108.393  93.509 138.252  0.0910 1.3870
ATOM   4519  N   LEU A 320     109.655  92.671 134.905 -0.4157 1.8240
ATOM   4520  CA  LEU A 320     109.506  93.379 133.642 -0.0518 1.9080
ATOM   4521  C   LEU A 320     108.096  93.938 133.508  0.5973 1.9080
ATOM   4522  O   LEU A 320     107.189  93.245 133.039 -0.5679 1.6612
ATOM   4523  CB  LEU A 320     109.823  92.455 132.464 -0.1102 1.9080
ATOM   4524  CG  LEU A 320     111.309  92.224 132.179  0.3531 1.9080
ATOM   4525  CD1 LEU A 320     111.556  90.788 131.746 -0.4121 1.9080
ATOM   4526  CD2 LEU A 320     111.805  93.199 131.123 -0.4121 1.9080
ATOM   4527  H   LEU A 320     109.717  91.642 134.986  0.2719 0.6000
ATOM   4528  HA  LEU A 320     110.155  94.147 133.624  0.0922 1.3870
ATOM   4529  HB2 LEU A 320     109.416  91.567 132.654  0.0457 1.4870
ATOM   4530  HB3 LEU A 320     109.422  92.853 131.647  0.0457 1.4870
ATOM   4531  HG  LEU A 320     111.832  92.416 133.010 -0.0361 1.4870
ATOM   4532 HD11 LEU A 320     111.034  90.594 130.915  0.1000 1.4870
ATOM   4533 HD12 LEU A 320     112.531  90.656 131.564  0.1000 1.4870
ATOM   4534 HD13 LEU A 320     111.266  90.164 132.473  0.1000 1.4870
ATOM   4535 HD21 LEU A 320     111.679  94.137 131.447  0.1000 1.4870
ATOM   4536 HD22 LEU A 320     112.777  93.037 130.947  0.1000 1.4870
ATOM   4537 HD23 LEU A 320     111.288  93.068 130.276  0.1000 1.4870
ATOM   4538  N   CYX A 321     107.909  95.190 133.919 -0.4157 1.8240
ATOM   4539  CA  CYX A 321     106.644  95.887 133.779  0.0429 1.9080
ATOM   4540  C   CYX A 321     106.828  97.117 132.898  0.5973 1.9080
ATOM   4541  O   CYX A 321     107.922  97.688 132.844 -0.5679 1.6612
ATOM   4542  CB  CYX A 321     106.083  96.317 135.142 -0.0790 1.9080
ATOM   4543  SG  CYX A 321     105.496  94.956 136.183 -0.1081 2.0000
ATOM   4544  H   CYX A 321     108.758  95.627 134.353  0.2719 0.6000
ATOM   4545  HA  CYX A 321     105.991  95.276 133.326  0.0766 1.3870
ATOM   4546  HB2 CYX A 321     106.806  96.800 135.634  0.0910 1.3870
ATOM   4547  HB3 CYX A 321     105.318  96.939 134.977  0.0910 1.3870
ATOM   4548  N   PRO A 322     105.784  97.547 132.196 -0.2548 1.8240
ATOM   4549  CA  PRO A 322     105.917  98.715 131.322 -0.0266 1.9080
ATOM   4550  C   PRO A 322     106.160  99.990 132.114  0.5896 1.9080
ATOM   4551  O   PRO A 322     105.771 100.124 133.276 -0.5748 1.6612
ATOM   4552  CB  PRO A 322     104.573  98.762 130.587 -0.0070 1.9080
ATOM   4553  CG  PRO A 322     103.623  98.098 131.520  0.0189 1.9080
ATOM   4554  CD  PRO A 322     104.413  97.009 132.186  0.0192 1.9080
ATOM   4555  HA  PRO A 322     106.652  98.569 130.643  0.0641 1.3870
ATOM   4556  HB2 PRO A 322     104.303  99.711 130.410  0.0253 1.4870
ATOM   4557  HB3 PRO A 322     104.630  98.269 129.717  0.0253 1.4870
ATOM   4558  HG2 PRO A 322     103.275  98.754 132.199  0.0213 1.4870
ATOM   4559  HG3 PRO A 322     102.840  97.716 131.016  0.0213 1.4870
ATOM   4560  HD2 PRO A 322     104.095  96.842 133.119  0.0391 1.3870
ATOM   4561  HD3 PRO A 322     104.375  96.155 131.665  0.0391 1.3870
ATOM   4562  N   ARG A 323     106.826 100.937 131.460 -0.3479 1.8240
ATOM   4563  CA  ARG A 323     107.115 102.221 132.074 -0.2637 1.9080
ATOM   4564  C   ARG A 323     105.830 103.029 132.231  0.7341 1.9080
ATOM   4565  O   ARG A 323     104.738 102.602 131.846 -0.5894 1.6612
ATOM   4566  CB  ARG A 323     108.136 102.987 131.238 -0.0007 1.9080
ATOM   4567  CG  ARG A 323     109.507 102.336 131.182  0.0390 1.9080
ATOM   4568  CD  ARG A 323     110.563 103.298 130.664  0.0486 1.9080
ATOM   4569  NE  ARG A 323     110.783 103.142 129.231 -0.5295 1.8240
ATOM   4570  CZ  ARG A 323     110.059 103.731 128.288  0.8076 1.9080
ATOM   4571  NH1 ARG A 323     109.059 104.544 128.588 -0.8627 1.8240
ATOM   4572  NH2 ARG A 323     110.346 103.497 127.011 -0.8627 1.8240
ATOM   4573  H   ARG A 323     107.113 100.681 130.496  0.2747 0.6000
ATOM   4574  HA  ARG A 323     107.509 102.068 132.985  0.1560 1.3870
ATOM   4575  HB2 ARG A 323     107.789 103.056 130.306  0.0327 1.4870
ATOM   4576  HB3 ARG A 323     108.242 103.897 131.630  0.0327 1.4870
ATOM   4577  HG2 ARG A 323     109.775 102.044 132.097  0.0285 1.4870
ATOM   4578  HG3 ARG A 323     109.477 101.549 130.570  0.0285 1.4870
ATOM   4579  HD2 ARG A 323     110.255 104.226 130.852  0.0687 1.3870
ATOM   4580  HD3 ARG A 323     111.413 103.114 131.151  0.0687 1.3870
ATOM   4581  HE  ARG A 323     111.541 102.542 128.935  0.3456 0.6000
ATOM   4582 HH11 ARG A 323     108.843 104.745 129.545  0.4478 0.6000
ATOM   4583 HH12 ARG A 323     108.515 104.962 127.858  0.4478 0.6000
ATOM   4584 HH21 ARG A 323     111.110 102.900 126.768  0.4478 0.6000
ATOM   4585 HH22 ARG A 323     109.796 103.920 126.290  0.4478 0.6000
ATOM   4586  N   LYS A 324     105.966 104.218 132.810 -0.3479 1.8240
ATOM   4587  CA  LYS A 324     104.847 105.125 133.024 -0.2400 1.9080
ATOM   4588  C   LYS A 324     104.960 106.302 132.067  0.7341 1.9080
ATOM   4589  O   LYS A 324     106.018 106.932 131.973 -0.5894 1.6612
ATOM   4590  CB  LYS A 324     104.824 105.626 134.468 -0.0094 1.9080
ATOM   4591  CG  LYS A 324     104.391 104.598 135.493  0.0187 1.9080
ATOM   4592  CD  LYS A 324     104.414 105.191 136.895 -0.0479 1.9080
ATOM   4593  CE  LYS A 324     105.309 104.397 137.835 -0.0143 1.9080
ATOM   4594  NZ  LYS A 324     106.720 104.326 137.359 -0.3854 1.8240
ATOM   4595  H   LYS A 324     106.947 104.445 133.098  0.2747 0.6000
ATOM   4596  HA  LYS A 324     103.991 104.638 132.838  0.1426 1.3870
ATOM   4597  HB2 LYS A 324     105.747 105.937 134.703  0.0362 1.4870
ATOM   4598  HB3 LYS A 324     104.195 106.406 134.516  0.0362 1.4870
ATOM   4599  HG2 LYS A 324     103.462 104.298 135.287  0.0103 1.4870
ATOM   4600  HG3 LYS A 324     105.013 103.819 135.463  0.0103 1.4870
ATOM   4601  HD2 LYS A 324     104.758 106.125 136.843  0.0621 1.4870
ATOM   4602  HD3 LYS A 324     103.487 105.188 137.262  0.0621 1.4870
ATOM   4603  HE2 LYS A 324     105.290 104.829 138.744  0.1135 1.1000
ATOM   4604  HE3 LYS A 324     104.944 103.463 137.920  0.1135 1.1000
ATOM   4605  HZ1 LYS A 324     106.785 103.662 136.615  0.3400 0.6000
ATOM   4606  HZ2 LYS A 324     107.004 105.226 137.031  0.3400 0.6000
ATOM   4607  HZ3 LYS A 324     107.310 104.042 138.114  0.3400 0.6000
ATOM   4608  N   CYX A 325     103.869 106.597 131.357 -0.4157 1.8240
ATOM   4609  CA  CYX A 325     103.884 107.729 130.436  0.0429 1.9080
ATOM   4610  C   CYX A 325     104.072 109.042 131.184  0.5973 1.9080
ATOM   4611  O   CYX A 325     104.821 109.918 130.735 -0.5679 1.6612
ATOM   4612  CB  CYX A 325     102.597 107.757 129.612 -0.0790 1.9080
ATOM   4613  SG  CYX A 325     102.250 106.226 128.714 -0.1081 2.0000
ATOM   4614  H   CYX A 325     103.061 105.986 131.511  0.2719 0.6000
ATOM   4615  HA  CYX A 325     104.662 107.613 129.806  0.0766 1.3870
ATOM   4616  HB2 CYX A 325     101.835 107.936 130.232  0.0910 1.3870
ATOM   4617  HB3 CYX A 325     102.670 108.500 128.948  0.0910 1.3870
ATOM   4618  N   ARG A 326     103.402 109.198 132.327 -0.3479 1.8240
ATOM   4619  CA  ARG A 326     103.534 110.397 133.160 -0.2637 1.9080
ATOM   4620  C   ARG A 326     103.777 109.926 134.593  0.7341 1.9080
ATOM   4621  O   ARG A 326     102.833 109.630 135.331 -0.5894 1.6612
ATOM   4622  CB  ARG A 326     102.303 111.288 133.058 -0.0007 1.9080
ATOM   4623  CG  ARG A 326     102.314 112.205 131.845  0.0390 1.9080
ATOM   4624  CD  ARG A 326     101.407 113.412 132.029  0.0486 1.9080
ATOM   4625  NE  ARG A 326     102.116 114.659 131.765 -0.5295 1.8240
ATOM   4626  CZ  ARG A 326     101.737 115.851 132.206  0.8076 1.9080
ATOM   4627  NH1 ARG A 326     100.647 116.003 132.941 -0.8627 1.8240
ATOM   4628  NH2 ARG A 326     102.470 116.918 131.903 -0.8627 1.8240
ATOM   4629  H   ARG A 326     102.780 108.399 132.576  0.2747 0.6000
ATOM   4630  HA  ARG A 326     104.321 110.916 132.856  0.1560 1.3870
ATOM   4631  HB2 ARG A 326     101.498 110.707 132.997  0.0327 1.4870
ATOM   4632  HB3 ARG A 326     102.258 111.857 133.872  0.0327 1.4870
ATOM   4633  HG2 ARG A 326     103.244 112.536 131.687  0.0285 1.4870
ATOM   4634  HG3 ARG A 326     101.998 111.699 131.043  0.0285 1.4870
ATOM   4635  HD2 ARG A 326     100.645 113.325 131.396  0.0687 1.3870
ATOM   4636  HD3 ARG A 326     101.079 113.410 132.968  0.0687 1.3870
ATOM   4637  HE  ARG A 326     102.957 114.611 131.205  0.3456 0.6000
ATOM   4638 HH11 ARG A 326     100.096 115.207 133.195  0.4478 0.6000
ATOM   4639 HH12 ARG A 326     100.370 116.916 133.247  0.4478 0.6000
ATOM   4640 HH21 ARG A 326     103.307 116.816 131.366  0.4478 0.6000
ATOM   4641 HH22 ARG A 326     102.184 117.825 132.214  0.4478 0.6000
ATOM   4642  N   GLU A 327     105.047 109.862 134.978 -0.5163 1.8240
ATOM   4643  CA  GLU A 327     105.436 109.411 136.305  0.0397 1.9080
ATOM   4644  C   GLU A 327     105.914 110.579 137.157  0.5366 1.9080
ATOM   4645  O   GLU A 327     106.657 111.446 136.690 -0.5819 1.6612
ATOM   4646  CB  GLU A 327     106.526 108.340 136.203  0.0560 1.9080
ATOM   4647  CG  GLU A 327     107.931 108.867 135.945  0.0136 1.9080
ATOM   4648  CD  GLU A 327     108.837 108.795 137.158  0.8054 1.9080
ATOM   4649  OE1 GLU A 327     108.673 107.870 137.980 -0.8188 1.6612
ATOM   4650  OE2 GLU A 327     109.726 109.663 137.278 -0.8188 1.6612
ATOM   4651  H   GLU A 327     105.734 110.161 134.251  0.2936 0.6000
ATOM   4652  HA  GLU A 327     104.653 108.966 136.756  0.1105 1.3870
ATOM   4653  HB2 GLU A 327     106.545 107.850 137.061 -0.0173 1.4870
ATOM   4654  HB3 GLU A 327     106.290 107.742 135.452 -0.0173 1.4870
ATOM   4655  HG2 GLU A 327     108.339 108.318 135.235 -0.0425 1.4870
ATOM   4656  HG3 GLU A 327     107.862 109.814 135.681 -0.0425 1.4870
ATOM   4657  N   THR A 328     105.461 110.604 138.408 -0.4157 1.8240
ATOM   4658  CA  THR A 328     105.854 111.622 139.371 -0.0389 1.9080
ATOM   4659  C   THR A 328     106.510 110.941 140.561  0.5973 1.9080
ATOM   4660  O   THR A 328     105.904 110.071 141.193 -0.5679 1.6612
ATOM   4661  CB  THR A 328     104.649 112.447 139.834  0.3654 1.9080
ATOM   4662  OG1 THR A 328     103.917 112.913 138.692 -0.6761 1.7210
ATOM   4663  CG2 THR A 328     105.103 113.637 140.668 -0.2438 1.9080
ATOM   4664  H   THR A 328     104.797 109.827 138.638  0.2719 0.6000
ATOM   4665  HA  THR A 328     106.524 112.227 138.943  0.1007 1.3870
ATOM   4666  HB  THR A 328     104.029 111.851 140.385  0.0043 1.3870
ATOM   4667 HG21 THR A 328     104.567 114.448 140.423  0.0642 1.4870
ATOM   4668 HG22 THR A 328     104.972 113.439 141.642  0.0642 1.4870
ATOM   4669 HG23 THR A 328     106.074 113.821 140.498  0.0642 1.4870
ATOM   4670  HG1 THR A 328     104.243 112.455 137.858  0.4102 0.0000
ATOM   4671  N   ARG A 329     107.744 111.337 140.859 -0.3479 1.8240
ATOM   4672  CA  ARG A 329     108.483 110.821 141.998 -0.2637 1.9080
ATOM   4673  C   ARG A 329     108.718 111.939 143.002  0.7341 1.9080
ATOM   4674  O   ARG A 329     108.773 113.121 142.649 -0.5894 1.6612
ATOM   4675  CB  ARG A 329     109.831 110.224 141.580 -0.0007 1.9080
ATOM   4676  CG  ARG A 329     109.770 109.346 140.350  0.0390 1.9080
ATOM   4677  CD  ARG A 329     110.812 108.234 140.389  0.0486 1.9080
ATOM   4678  NE  ARG A 329     112.048 108.615 139.718 -0.5295 1.8240
ATOM   4679  CZ  ARG A 329     113.060 109.243 140.300  0.8076 1.9080
ATOM   4680  NH1 ARG A 329     113.016 109.595 141.575 -0.8627 1.8240
ATOM   4681  NH2 ARG A 329     114.145 109.525 139.586 -0.8627 1.8240
ATOM   4682  H   ARG A 329     108.134 112.052 140.201  0.2747 0.6000
ATOM   4683  HA  ARG A 329     107.943 110.101 142.440  0.1560 1.3870
ATOM   4684  HB2 ARG A 329     110.458 110.978 141.396  0.0327 1.4870
ATOM   4685  HB3 ARG A 329     110.174 109.676 142.339  0.0327 1.4870
ATOM   4686  HG2 ARG A 329     108.869 108.920 140.284  0.0285 1.4870
ATOM   4687  HG3 ARG A 329     109.941 109.897 139.534  0.0285 1.4870
ATOM   4688  HD2 ARG A 329     111.004 108.026 141.345  0.0687 1.3870
ATOM   4689  HD3 ARG A 329     110.422 107.434 139.939  0.0687 1.3870
ATOM   4690  HE  ARG A 329     112.140 108.384 138.738  0.3456 0.6000
ATOM   4691 HH11 ARG A 329     112.215 109.371 142.132  0.4478 0.6000
ATOM   4692 HH12 ARG A 329     113.786 110.086 141.988  0.4478 0.6000
ATOM   4693 HH21 ARG A 329     114.202 109.248 138.627  0.4478 0.6000
ATOM   4694 HH22 ARG A 329     114.908 110.015 140.009  0.4478 0.6000
ATOM   4695  N   TYR A 330     108.856 111.549 144.263 -0.4157 1.8240
ATOM   4696  CA  TYR A 330     109.107 112.482 145.351 -0.0014 1.9080
ATOM   4697  C   TYR A 330     110.297 111.990 146.158  0.5973 1.9080
ATOM   4698  O   TYR A 330     110.202 110.972 146.851 -0.5679 1.6612
ATOM   4699  CB  TYR A 330     107.875 112.621 146.245 -0.0152 1.9080
ATOM   4700  CG  TYR A 330     106.628 113.000 145.488 -0.0011 1.9080
ATOM   4701  CD2 TYR A 330     105.766 112.027 145.004 -0.1906 1.9080
ATOM   4702  CD1 TYR A 330     106.302 114.329 145.270 -0.1906 1.9080
ATOM   4703  CE2 TYR A 330     104.621 112.367 144.316 -0.2341 1.9080
ATOM   4704  CE1 TYR A 330     105.157 114.680 144.583 -0.2341 1.9080
ATOM   4705  CZ  TYR A 330     104.321 113.694 144.108  0.3226 1.9080
ATOM   4706  OH  TYR A 330     103.180 114.037 143.424 -0.5579 1.7210
ATOM   4707  H   TYR A 330     108.769 110.516 144.406  0.2719 0.6000
ATOM   4708  HA  TYR A 330     109.341 113.372 144.959  0.0876 1.3870
ATOM   4709  HB2 TYR A 330     107.716 111.748 146.695  0.0295 1.4870
ATOM   4710  HB3 TYR A 330     108.058 113.329 146.921  0.0295 1.4870
ATOM   4711  HD1 TYR A 330     106.908 115.050 145.618  0.1699 1.4590
ATOM   4712  HD2 TYR A 330     105.982 111.061 145.157  0.1699 1.4590
ATOM   4713  HE1 TYR A 330     104.937 115.647 144.430  0.1656 1.4590
ATOM   4714  HE2 TYR A 330     104.009 111.652 143.969  0.1656 1.4590
ATOM   4715  HH  TYR A 330     102.789 114.862 143.829  0.3992 0.0000
ATOM   4716  N   GLU A 331     111.407 112.706 146.062 -0.5163 1.8240
ATOM   4717  CA  GLU A 331     112.605 112.421 146.834  0.0397 1.9080
ATOM   4718  C   GLU A 331     112.658 113.346 148.044  0.5366 1.9080
ATOM   4719  O   GLU A 331     112.037 114.412 148.071 -0.5819 1.6612
ATOM   4720  CB  GLU A 331     113.855 112.570 145.966  0.0560 1.9080
ATOM   4721  CG  GLU A 331     114.255 111.303 145.239  0.0136 1.9080
ATOM   4722  CD  GLU A 331     115.032 111.582 143.971  0.8054 1.9080
ATOM   4723  OE1 GLU A 331     115.484 112.732 143.792 -0.8188 1.6612
ATOM   4724  OE2 GLU A 331     115.193 110.652 143.153 -0.8188 1.6612
ATOM   4725  H   GLU A 331     111.347 113.500 145.378  0.2936 0.6000
ATOM   4726  HA  GLU A 331     112.594 111.469 147.142  0.1105 1.3870
ATOM   4727  HB2 GLU A 331     113.667 113.259 145.288 -0.0173 1.4870
ATOM   4728  HB3 GLU A 331     114.600 112.826 146.556 -0.0173 1.4870
ATOM   4729  HG2 GLU A 331     114.834 110.775 145.832 -0.0425 1.4870
ATOM   4730  HG3 GLU A 331     113.438 110.818 144.986 -0.0425 1.4870
ATOM   4731  N   ILE A 332     113.409 112.927 149.056 -0.4157 1.8240
ATOM   4732  CA  ILE A 332     113.554 113.685 150.292 -0.0597 1.9080
ATOM   4733  C   ILE A 332     114.683 114.689 150.116  0.5973 1.9080
ATOM   4734  O   ILE A 332     115.860 114.311 150.080 -0.5679 1.6612
ATOM   4735  CB  ILE A 332     113.819 112.757 151.489  0.1303 1.9080
ATOM   4736  CG1 ILE A 332     112.546 111.991 151.853 -0.0430 1.9080
ATOM   4737  CG2 ILE A 332     114.324 113.554 152.679 -0.3204 1.9080
ATOM   4738  CD1 ILE A 332     112.800 110.634 152.455 -0.0660 1.9080
ATOM   4739  H   ILE A 332     113.885 112.011 148.890  0.2719 0.6000
ATOM   4740  HA  ILE A 332     112.715 114.213 150.399  0.0869 1.3870
ATOM   4741  HB  ILE A 332     114.509 112.096 151.219  0.0187 1.4870
ATOM   4742 HG12 ILE A 332     112.021 112.544 152.500  0.0236 1.4870
ATOM   4743 HG13 ILE A 332     112.002 111.879 151.020  0.0236 1.4870
ATOM   4744 HG21 ILE A 332     114.527 112.934 153.436  0.0882 1.4870
ATOM   4745 HG22 ILE A 332     115.155 114.047 152.424  0.0882 1.4870
ATOM   4746 HG23 ILE A 332     113.625 114.208 152.965  0.0882 1.4870
ATOM   4747 HD11 ILE A 332     113.334 110.735 153.295  0.0186 1.4870
ATOM   4748 HD12 ILE A 332     111.928 110.193 152.667  0.0186 1.4870
ATOM   4749 HD13 ILE A 332     113.308 110.069 151.805  0.0186 1.4870
ATOM   4750  N   GLN A 333     114.326 115.966 149.997 -0.4157 1.8240
ATOM   4751  CA  GLN A 333     115.305 117.038 149.886 -0.0031 1.9080
ATOM   4752  C   GLN A 333     116.138 117.203 151.145  0.5973 1.9080
ATOM   4753  O   GLN A 333     117.360 117.349 151.059 -0.5679 1.6612
ATOM   4754  CB  GLN A 333     114.610 118.362 149.560 -0.0036 1.9080
ATOM   4755  CG  GLN A 333     115.325 119.179 148.504 -0.0645 1.9080
ATOM   4756  CD  GLN A 333     116.346 120.123 149.096  0.6951 1.9080
ATOM   4757  H   GLN A 333     113.296 116.128 149.990  0.2719 0.6000
ATOM   4758  HA  GLN A 333     115.935 116.806 149.126  0.0850 1.3870
ATOM   4759  HB2 GLN A 333     113.685 118.165 149.233  0.0171 1.4870
ATOM   4760  HB3 GLN A 333     114.556 118.909 150.397  0.0171 1.4870
ATOM   4761  HG2 GLN A 333     115.792 118.556 147.876  0.0352 1.4870
ATOM   4762  HG3 GLN A 333     114.648 119.715 147.999  0.0352 1.4870
ATOM   4763  OE1 GLN A 333     116.087 120.786 150.098 -0.6086 1.6612
ATOM   4764  NE2 GLN A 333     117.520 120.184 148.481 -0.9407 1.8240
ATOM   4765 HE21 GLN A 333     118.254 120.808 148.813  0.4251 0.6000
ATOM   4766 HE22 GLN A 333     117.680 119.594 147.666  0.4251 0.6000
ATOM   4767  N   TYR A 334     115.506 117.184 152.314 -0.4157 1.8240
ATOM   4768  CA  TYR A 334     116.248 117.197 153.568 -0.0014 1.9080
ATOM   4769  C   TYR A 334     115.277 116.995 154.725  0.5973 1.9080
ATOM   4770  O   TYR A 334     114.055 117.020 154.555 -0.5679 1.6612
ATOM   4771  CB  TYR A 334     117.062 118.485 153.735 -0.0152 1.9080
ATOM   4772  CG  TYR A 334     116.279 119.711 154.146 -0.0011 1.9080
ATOM   4773  CD1 TYR A 334     115.730 120.560 153.194 -0.1906 1.9080
ATOM   4774  CD2 TYR A 334     116.119 120.039 155.484 -0.1906 1.9080
ATOM   4775  CE1 TYR A 334     115.026 121.688 153.566 -0.2341 1.9080
ATOM   4776  CE2 TYR A 334     115.417 121.163 155.864 -0.2341 1.9080
ATOM   4777  CZ  TYR A 334     114.874 121.984 154.902  0.3226 1.9080
ATOM   4778  OH  TYR A 334     114.175 123.105 155.281 -0.5579 1.7210
ATOM   4779  H   TYR A 334     114.474 117.160 152.256  0.2719 0.6000
ATOM   4780  HA  TYR A 334     116.892 116.432 153.564  0.0876 1.3870
ATOM   4781  HB2 TYR A 334     117.769 118.318 154.430  0.0295 1.4870
ATOM   4782  HB3 TYR A 334     117.513 118.683 152.859  0.0295 1.4870
ATOM   4783  HD1 TYR A 334     115.847 120.351 152.220  0.1699 1.4590
ATOM   4784  HD2 TYR A 334     116.520 119.447 156.185  0.1699 1.4590
ATOM   4785  HE1 TYR A 334     114.627 122.287 152.867  0.1656 1.4590
ATOM   4786  HE2 TYR A 334     115.303 121.382 156.836  0.1656 1.4590
ATOM   4787  HH  TYR A 334     113.278 122.832 155.626  0.3992 0.0000
ATOM   4788  N   GLN A 335     115.848 116.763 155.904 -0.4157 1.8240
ATOM   4789  CA  GLN A 335     115.090 116.506 157.120 -0.0031 1.9080
ATOM   4790  C   GLN A 335     115.641 117.389 158.227  0.5973 1.9080
ATOM   4791  O   GLN A 335     116.859 117.452 158.427 -0.5679 1.6612
ATOM   4792  CB  GLN A 335     115.163 115.030 157.515 -0.0036 1.9080
ATOM   4793  CG  GLN A 335     114.408 114.684 158.785 -0.0645 1.9080
ATOM   4794  CD  GLN A 335     114.445 113.204 159.095  0.6951 1.9080
ATOM   4795  H   GLN A 335     116.897 116.782 155.881  0.2719 0.6000
ATOM   4796  HA  GLN A 335     114.142 116.772 156.958  0.0850 1.3870
ATOM   4797  HB2 GLN A 335     114.785 114.479 156.766  0.0171 1.4870
ATOM   4798  HB3 GLN A 335     116.127 114.781 157.647  0.0171 1.4870
ATOM   4799  HG2 GLN A 335     114.820 115.181 159.549  0.0352 1.4870
ATOM   4800  HG3 GLN A 335     113.455 114.965 158.679  0.0352 1.4870
ATOM   4801  OE1 GLN A 335     115.312 112.478 158.610 -0.6086 1.6612
ATOM   4802  NE2 GLN A 335     113.502 112.746 159.909 -0.9407 1.8240
ATOM   4803 HE21 GLN A 335     113.454 111.759 160.153  0.4251 0.6000
ATOM   4804 HE22 GLN A 335     112.821 113.401 160.291  0.4251 0.6000
ATOM   4805  N   PHE A 336     114.749 118.064 158.941 -0.4157 1.8240
ATOM   4806  CA  PHE A 336     115.104 118.999 159.993 -0.0024 1.9080
ATOM   4807  C   PHE A 336     114.375 118.623 161.276  0.5973 1.9080
ATOM   4808  O   PHE A 336     113.274 118.068 161.241 -0.5679 1.6612
ATOM   4809  CB  PHE A 336     114.755 120.436 159.584 -0.0343 1.9080
ATOM   4810  CG  PHE A 336     115.356 121.487 160.469  0.0118 1.9080
ATOM   4811  CD1 PHE A 336     116.707 121.479 160.760 -0.1256 1.9080
ATOM   4812  CD2 PHE A 336     114.569 122.494 160.997 -0.1256 1.9080
ATOM   4813  CE1 PHE A 336     117.261 122.448 161.569 -0.1704 1.9080
ATOM   4814  CE2 PHE A 336     115.118 123.467 161.808 -0.1704 1.9080
ATOM   4815  CZ  PHE A 336     116.466 123.443 162.093 -0.1072 1.9080
ATOM   4816  H   PHE A 336     113.750 117.860 158.675  0.2719 0.6000
ATOM   4817  HA  PHE A 336     116.083 118.885 160.173  0.0978 1.3870
ATOM   4818  HB2 PHE A 336     115.093 120.577 158.665  0.0295 1.4870
ATOM   4819  HB3 PHE A 336     113.770 120.527 159.621  0.0295 1.4870
ATOM   4820  HD1 PHE A 336     117.292 120.764 160.380  0.1330 1.4590
ATOM   4821  HD2 PHE A 336     113.589 122.518 160.787  0.1330 1.4590
ATOM   4822  HE1 PHE A 336     118.250 122.421 161.774  0.1430 1.4590
ATOM   4823  HE2 PHE A 336     114.524 124.195 162.192  0.1430 1.4590
ATOM   4824  HZ  PHE A 336     116.871 124.148 162.681  0.1297 1.4590
ATOM   4825  N   ASN A 337     114.998 118.916 162.410 -0.4157 1.8240
ATOM   4826  CA  ASN A 337     114.414 118.640 163.715  0.0143 1.9080
ATOM   4827  C   ASN A 337     114.116 119.958 164.415  0.5973 1.9080
ATOM   4828  O   ASN A 337     115.006 120.803 164.560 -0.5679 1.6612
ATOM   4829  CB  ASN A 337     115.351 117.780 164.564 -0.2041 1.9080
ATOM   4830  CG  ASN A 337     114.993 116.308 164.514  0.7130 1.9080
ATOM   4831  OD1 ASN A 337     115.793 115.451 164.884 -0.5931 1.6612
ATOM   4832  ND2 ASN A 337     113.784 116.009 164.057 -0.9191 1.8240
ATOM   4833  H   ASN A 337     115.936 119.358 162.287  0.2719 0.6000
ATOM   4834  HA  ASN A 337     113.537 118.185 163.559  0.1048 1.3870
ATOM   4835  HB2 ASN A 337     116.279 117.894 164.222  0.0797 1.4870
ATOM   4836  HB3 ASN A 337     115.293 118.090 165.509  0.0797 1.4870
ATOM   4837 HD22 ASN A 337     113.166 116.740 163.762  0.4196 0.6000
ATOM   4838 HD21 ASN A 337     113.487 115.056 164.005  0.4196 0.6000
ATOM   4839  N   ILE A 338     112.869 120.132 164.843 -0.4157 1.8240
ATOM   4840  CA  ILE A 338     112.410 121.371 165.461 -0.0597 1.9080
ATOM   4841  C   ILE A 338     112.119 121.096 166.929  0.5973 1.9080
ATOM   4842  O   ILE A 338     111.312 120.218 167.257 -0.5679 1.6612
ATOM   4843  CB  ILE A 338     111.168 121.931 164.753  0.1303 1.9080
ATOM   4844  CG1 ILE A 338     111.490 122.269 163.298 -0.0430 1.9080
ATOM   4845  CG2 ILE A 338     110.648 123.157 165.485 -0.3204 1.9080
ATOM   4846  CD1 ILE A 338     110.546 121.633 162.305 -0.0660 1.9080
ATOM   4847  H   ILE A 338     112.246 119.304 164.698  0.2719 0.6000
ATOM   4848  HA  ILE A 338     113.181 122.001 165.435  0.0869 1.3870
ATOM   4849  HB  ILE A 338     110.466 121.226 164.758  0.0187 1.4870
ATOM   4850 HG12 ILE A 338     111.457 123.261 163.189  0.0236 1.4870
ATOM   4851 HG13 ILE A 338     112.419 121.957 163.103  0.0236 1.4870
ATOM   4852 HG21 ILE A 338     109.817 123.486 165.039  0.0882 1.4870
ATOM   4853 HG22 ILE A 338     110.443 122.919 166.433  0.0882 1.4870
ATOM   4854 HG23 ILE A 338     111.341 123.877 165.467  0.0882 1.4870
ATOM   4855 HD11 ILE A 338     109.614 121.946 162.485  0.0186 1.4870
ATOM   4856 HD12 ILE A 338     110.813 121.894 161.378  0.0186 1.4870
ATOM   4857 HD13 ILE A 338     110.588 120.639 162.396  0.0186 1.4870
ATOM   4858  N   GLY A 339     112.772 121.847 167.808 -0.4157 1.8240
ATOM   4859  CA  GLY A 339     112.502 121.745 169.225 -0.0252 1.9080
ATOM   4860  C   GLY A 339     113.053 120.472 169.846  0.5973 1.9080
ATOM   4861  O   GLY A 339     113.794 119.701 169.237 -0.5679 1.6612
ATOM   4862  H   GLY A 339     113.471 122.493 167.396  0.2719 0.6000
ATOM   4863  HA2 GLY A 339     112.902 122.548 169.706  0.0698 1.3870
ATOM   4864  HA3 GLY A 339     111.497 121.782 169.383  0.0698 1.3870
ATOM   4865  N   GLY A 340     112.662 120.267 171.101 -0.4157 1.8240
ATOM   4866  CA  GLY A 340     113.080 119.096 171.844 -0.0252 1.9080
ATOM   4867  C   GLY A 340     111.944 118.130 172.104  0.5973 1.9080
ATOM   4868  O   GLY A 340     111.133 117.859 171.212 -0.5679 1.6612
ATOM   4869  H   GLY A 340     112.044 121.007 171.489  0.2719 0.6000
ATOM   4870  HA2 GLY A 340     113.816 118.617 171.332  0.0698 1.3870
ATOM   4871  HA3 GLY A 340     113.482 119.386 172.732  0.0698 1.3870
ATOM   4872  N   PHE A 341     111.873 117.604 173.323 -0.4157 1.8240
ATOM   4873  CA  PHE A 341     110.822 116.655 173.660 -0.0024 1.9080
ATOM   4874  C   PHE A 341     109.453 117.315 173.564  0.5973 1.9080
ATOM   4875  O   PHE A 341     109.291 118.501 173.861 -0.5679 1.6612
ATOM   4876  CB  PHE A 341     111.037 116.097 175.066 -0.0343 1.9080
ATOM   4877  CG  PHE A 341     109.863 115.325 175.595  0.0118 1.9080
ATOM   4878  CD1 PHE A 341     109.690 113.992 175.266 -0.1256 1.9080
ATOM   4879  CD2 PHE A 341     108.931 115.933 176.418 -0.1256 1.9080
ATOM   4880  CE1 PHE A 341     108.609 113.279 175.748 -0.1704 1.9080
ATOM   4881  CE2 PHE A 341     107.848 115.225 176.903 -0.1704 1.9080
ATOM   4882  CZ  PHE A 341     107.688 113.896 176.567 -0.1072 1.9080
ATOM   4883  H   PHE A 341     112.602 117.917 173.982  0.2719 0.6000
ATOM   4884  HA  PHE A 341     110.844 115.931 172.963  0.0978 1.3870
ATOM   4885  HB2 PHE A 341     111.815 115.488 175.035  0.0295 1.4870
ATOM   4886  HB3 PHE A 341     111.201 116.860 175.673  0.0295 1.4870
ATOM   4887  HD1 PHE A 341     110.353 113.536 174.675  0.1330 1.4590
ATOM   4888  HD2 PHE A 341     109.044 116.898 176.665  0.1330 1.4590
ATOM   4889  HE1 PHE A 341     108.501 112.308 175.495  0.1430 1.4590
ATOM   4890  HE2 PHE A 341     107.174 115.688 177.504  0.1430 1.4590
ATOM   4891  HZ  PHE A 341     106.905 113.378 176.917  0.1297 1.4590
ATOM   4892  N   ASN A 342     108.465 116.534 173.139 -0.4157 1.8240
ATOM   4893  CA  ASN A 342     107.083 116.976 173.057  0.0143 1.9080
ATOM   4894  C   ASN A 342     106.170 115.839 173.490  0.5973 1.9080
ATOM   4895  O   ASN A 342     106.552 114.667 173.462 -0.5679 1.6612
ATOM   4896  CB  ASN A 342     106.720 117.433 171.638 -0.2041 1.9080
ATOM   4897  CG  ASN A 342     105.562 118.405 171.619  0.7130 1.9080
ATOM   4898  H   ASN A 342     108.772 115.568 172.867  0.2719 0.6000
ATOM   4899  HA  ASN A 342     106.965 117.716 173.720  0.1048 1.3870
ATOM   4900  HB2 ASN A 342     107.518 117.876 171.240  0.0797 1.4870
ATOM   4901  HB3 ASN A 342     106.473 116.628 171.106  0.0797 1.4870
ATOM   4902  OD1 ASN A 342     104.506 118.143 172.193 -0.5931 1.6612
ATOM   4903  ND2 ASN A 342     105.751 119.536 170.950 -0.9191 1.8240
ATOM   4904 HD22 ASN A 342     106.623 119.704 170.488  0.4196 0.6000
ATOM   4905 HD21 ASN A 342     105.024 120.221 170.906  0.4196 0.6000
ATOM   4906  N   ASN A 343     104.958 116.196 173.900 -0.4157 1.8240
ATOM   4907  CA  ASN A 343     103.949 115.207 174.252  0.0143 1.9080
ATOM   4908  C   ASN A 343     103.243 114.634 173.031  0.5973 1.9080
ATOM   4909  O   ASN A 343     102.442 113.706 173.173 -0.5679 1.6612
ATOM   4910  CB  ASN A 343     102.919 115.818 175.208 -0.2041 1.9080
ATOM   4911  CG  ASN A 343     103.238 115.538 176.662  0.7130 1.9080
ATOM   4912  H   ASN A 343     104.797 117.221 173.946  0.2719 0.6000
ATOM   4913  HA  ASN A 343     104.429 114.438 174.703  0.1048 1.3870
ATOM   4914  HB2 ASN A 343     102.908 116.804 175.067  0.0797 1.4870
ATOM   4915  HB3 ASN A 343     102.027 115.430 174.996  0.0797 1.4870
ATOM   4916  OD1 ASN A 343     103.587 114.416 177.028 -0.5931 1.6612
ATOM   4917  ND2 ASN A 343     103.118 116.559 177.501 -0.9191 1.8240
ATOM   4918 HD22 ASN A 343     102.824 117.454 177.160  0.4196 0.6000
ATOM   4919 HD21 ASN A 343     103.320 116.438 178.473  0.4196 0.6000
ATOM   4920  N   GLN A 344     103.522 115.165 171.843 -0.4157 1.8240
ATOM   4921  CA  GLN A 344     102.923 114.685 170.611 -0.0031 1.9080
ATOM   4922  C   GLN A 344     103.997 114.636 169.536  0.5973 1.9080
ATOM   4923  O   GLN A 344     104.930 115.442 169.539 -0.5679 1.6612
ATOM   4924  CB  GLN A 344     101.773 115.588 170.158 -0.0036 1.9080
ATOM   4925  CG  GLN A 344     100.445 115.288 170.821 -0.0645 1.9080
ATOM   4926  CD  GLN A 344      99.397 116.339 170.517  0.6951 1.9080
ATOM   4927  H   GLN A 344     104.208 115.955 171.877  0.2719 0.6000
ATOM   4928  HA  GLN A 344     102.599 113.752 170.763  0.0850 1.3870
ATOM   4929  HB2 GLN A 344     102.017 116.541 170.359  0.0171 1.4870
ATOM   4930  HB3 GLN A 344     101.659 115.486 169.165  0.0171 1.4870
ATOM   4931  HG2 GLN A 344     100.113 114.404 170.493  0.0352 1.4870
ATOM   4932  HG3 GLN A 344     100.579 115.249 171.811  0.0352 1.4870
ATOM   4933  OE1 GLN A 344      99.664 117.537 170.598 -0.6086 1.6612
ATOM   4934  NE2 GLN A 344      98.199 115.896 170.163 -0.9407 1.8240
ATOM   4935 HE21 GLN A 344      97.440 116.542 169.957  0.4251 0.6000
ATOM   4936 HE22 GLN A 344      98.045 114.890 170.098  0.4251 0.6000
ATOM   4937  N   THR A 345     103.858 113.687 168.618 -0.4157 1.8240
ATOM   4938  CA  THR A 345     104.763 113.579 167.483 -0.0389 1.9080
ATOM   4939  C   THR A 345     104.190 114.383 166.324  0.5973 1.9080
ATOM   4940  O   THR A 345     103.141 114.029 165.777 -0.5679 1.6612
ATOM   4941  CB  THR A 345     104.971 112.119 167.083  0.3654 1.9080
ATOM   4942  OG1 THR A 345     105.926 111.511 167.959 -0.6761 1.7210
ATOM   4943  CG2 THR A 345     105.469 112.011 165.648 -0.2438 1.9080
ATOM   4944  H   THR A 345     103.060 113.039 168.778  0.2719 0.6000
ATOM   4945  HA  THR A 345     105.644 113.974 167.736  0.1007 1.3870
ATOM   4946  HB  THR A 345     104.087 111.617 167.182  0.0043 1.3870
ATOM   4947 HG21 THR A 345     104.977 112.664 165.068  0.0642 1.4870
ATOM   4948 HG22 THR A 345     106.450 112.214 165.613  0.0642 1.4870
ATOM   4949 HG23 THR A 345     105.313 111.083 165.303  0.0642 1.4870
ATOM   4950  HG1 THR A 345     106.848 111.560 167.560  0.4102 0.0000
ATOM   4951  N   PHE A 346     104.866 115.469 165.965 -0.4157 1.8240
ATOM   4952  CA  PHE A 346     104.476 116.299 164.835 -0.0024 1.9080
ATOM   4953  C   PHE A 346     105.392 115.993 163.660  0.5973 1.9080
ATOM   4954  O   PHE A 346     106.614 116.132 163.769 -0.5679 1.6612
ATOM   4955  CB  PHE A 346     104.558 117.784 165.188 -0.0343 1.9080
ATOM   4956  CG  PHE A 346     103.578 118.216 166.238  0.0118 1.9080
ATOM   4957  CD1 PHE A 346     103.896 118.118 167.581 -0.1256 1.9080
ATOM   4958  CD2 PHE A 346     102.344 118.729 165.884 -0.1256 1.9080
ATOM   4959  CE1 PHE A 346     102.999 118.518 168.550 -0.1704 1.9080
ATOM   4960  CE2 PHE A 346     101.443 119.130 166.849 -0.1704 1.9080
ATOM   4961  CZ  PHE A 346     101.772 119.024 168.183 -0.1072 1.9080
ATOM   4962  H   PHE A 346     105.699 115.674 166.563  0.2719 0.6000
ATOM   4963  HA  PHE A 346     103.556 116.017 164.566  0.0978 1.3870
ATOM   4964  HB2 PHE A 346     105.470 117.964 165.527  0.0295 1.4870
ATOM   4965  HB3 PHE A 346     104.374 118.301 164.364  0.0295 1.4870
ATOM   4966  HD1 PHE A 346     104.785 117.755 167.855  0.1330 1.4590
ATOM   4967  HD2 PHE A 346     102.102 118.811 164.914  0.1330 1.4590
ATOM   4968  HE1 PHE A 346     103.249 118.435 169.525  0.1430 1.4590
ATOM   4969  HE2 PHE A 346     100.540 119.501 166.570  0.1430 1.4590
ATOM   4970  HZ  PHE A 346     101.121 119.315 168.888  0.1297 1.4590
ATOM   4971  N   ILE A 347     104.802 115.579 162.546 -0.4157 1.8240
ATOM   4972  CA  ILE A 347     105.540 115.267 161.329 -0.0597 1.9080
ATOM   4973  C   ILE A 347     105.120 116.306 160.300  0.5973 1.9080
ATOM   4974  O   ILE A 347     103.955 116.347 159.887 -0.5679 1.6612
ATOM   4975  CB  ILE A 347     105.269 113.845 160.832  0.1303 1.9080
ATOM   4976  CG1 ILE A 347     105.796 112.822 161.837 -0.0430 1.9080
ATOM   4977  CG2 ILE A 347     105.918 113.625 159.478 -0.3204 1.9080
ATOM   4978  CD1 ILE A 347     104.961 111.572 161.920 -0.0660 1.9080
ATOM   4979  H   ILE A 347     103.760 115.496 162.616  0.2719 0.6000
ATOM   4980  HA  ILE A 347     106.494 115.435 161.529  0.0869 1.3870
ATOM   4981  HB  ILE A 347     104.284 113.724 160.759  0.0187 1.4870
ATOM   4982 HG12 ILE A 347     106.729 112.577 161.577  0.0236 1.4870
ATOM   4983 HG13 ILE A 347     105.821 113.255 162.738  0.0236 1.4870
ATOM   4984 HG21 ILE A 347     105.707 112.705 159.150  0.0882 1.4870
ATOM   4985 HG22 ILE A 347     105.569 114.297 158.825  0.0882 1.4870
ATOM   4986 HG23 ILE A 347     106.909 113.727 159.560  0.0882 1.4870
ATOM   4987 HD11 ILE A 347     104.937 111.125 161.025  0.0186 1.4870
ATOM   4988 HD12 ILE A 347     105.359 110.947 162.592  0.0186 1.4870
ATOM   4989 HD13 ILE A 347     104.030 111.809 162.197  0.0186 1.4870
ATOM   4990  N   LYS A 348     106.058 117.154 159.891 -0.3479 1.8240
ATOM   4991  CA  LYS A 348     105.768 118.185 158.909 -0.2400 1.9080
ATOM   4992  C   LYS A 348     106.362 117.807 157.560  0.7341 1.9080
ATOM   4993  O   LYS A 348     107.559 117.528 157.444 -0.5894 1.6612
ATOM   4994  CB  LYS A 348     106.318 119.535 159.368 -0.0094 1.9080
ATOM   4995  CG  LYS A 348     105.692 120.722 158.655  0.0187 1.9080
ATOM   4996  CD  LYS A 348     106.276 122.036 159.136 -0.0479 1.9080
ATOM   4997  CE  LYS A 348     106.822 122.856 157.980 -0.0143 1.9080
ATOM   4998  NZ  LYS A 348     107.382 124.159 158.432 -0.3854 1.8240
ATOM   4999  H   LYS A 348     106.990 117.017 160.325  0.2747 0.6000
ATOM   5000  HA  LYS A 348     104.772 118.273 158.809  0.1426 1.3870
ATOM   5001  HB2 LYS A 348     106.143 119.628 160.345  0.0362 1.4870
ATOM   5002  HB3 LYS A 348     107.300 119.546 159.196  0.0362 1.4870
ATOM   5003  HG2 LYS A 348     105.856 120.634 157.671  0.0103 1.4870
ATOM   5004  HG3 LYS A 348     104.705 120.723 158.826  0.0103 1.4870
ATOM   5005  HD2 LYS A 348     105.562 122.561 159.588  0.0621 1.4870
ATOM   5006  HD3 LYS A 348     107.019 121.848 159.770  0.0621 1.4870
ATOM   5007  HE2 LYS A 348     107.544 122.330 157.520  0.1135 1.1000
ATOM   5008  HE3 LYS A 348     106.081 123.027 157.323  0.1135 1.1000
ATOM   5009  HZ1 LYS A 348     107.092 124.880 157.804  0.3400 0.6000
ATOM   5010  HZ2 LYS A 348     107.048 124.362 159.352  0.3400 0.6000
ATOM   5011  HZ3 LYS A 348     108.380 124.105 158.442  0.3400 0.6000
ATOM   5012  N   ILE A 349     105.511 117.797 156.540 -0.4157 1.8240
ATOM   5013  CA  ILE A 349     105.894 117.459 155.177 -0.0597 1.9080
ATOM   5014  C   ILE A 349     105.752 118.714 154.329  0.5973 1.9080
ATOM   5015  O   ILE A 349     104.710 119.380 154.361 -0.5679 1.6612
ATOM   5016  CB  ILE A 349     105.033 116.312 154.608  0.1303 1.9080
ATOM   5017  CG1 ILE A 349     104.889 115.182 155.632 -0.0430 1.9080
ATOM   5018  CG2 ILE A 349     105.637 115.788 153.316 -0.3204 1.9080
ATOM   5019  CD1 ILE A 349     106.158 114.405 155.881 -0.0660 1.9080
ATOM   5020  H   ILE A 349     104.526 118.057 156.805  0.2719 0.6000
ATOM   5021  HA  ILE A 349     106.864 117.240 155.202  0.0869 1.3870
ATOM   5022  HB  ILE A 349     104.126 116.675 154.420  0.0187 1.4870
ATOM   5023 HG12 ILE A 349     104.574 115.579 156.495  0.0236 1.4870
ATOM   5024 HG13 ILE A 349     104.184 114.552 155.301  0.0236 1.4870
ATOM   5025 HG21 ILE A 349     105.046 115.079 152.934  0.0882 1.4870
ATOM   5026 HG22 ILE A 349     105.724 116.536 152.660  0.0882 1.4870
ATOM   5027 HG23 ILE A 349     106.540 115.403 153.501  0.0882 1.4870
ATOM   5028 HD11 ILE A 349     106.865 115.023 156.225  0.0186 1.4870
ATOM   5029 HD12 ILE A 349     105.984 113.689 156.557  0.0186 1.4870
ATOM   5030 HD13 ILE A 349     106.467 113.988 155.027  0.0186 1.4870
ATOM   5031  N   THR A 350     106.801 119.041 153.580 -0.4157 1.8240
ATOM   5032  CA  THR A 350     106.850 120.288 152.830 -0.0389 1.9080
ATOM   5033  C   THR A 350     107.757 120.114 151.622  0.5973 1.9080
ATOM   5034  O   THR A 350     108.370 119.062 151.420 -0.5679 1.6612
ATOM   5035  CB  THR A 350     107.351 121.441 153.700  0.3654 1.9080
ATOM   5036  OG1 THR A 350     107.237 121.092 155.087 -0.6761 1.7210
ATOM   5037  CG2 THR A 350     106.567 122.699 153.416 -0.2438 1.9080
ATOM   5038  H   THR A 350     107.569 118.340 153.578  0.2719 0.6000
ATOM   5039  HA  THR A 350     105.928 120.503 152.505  0.1007 1.3870
ATOM   5040  HB  THR A 350     108.339 121.608 153.498  0.0043 1.3870
ATOM   5041 HG21 THR A 350     106.500 122.849 152.425  0.0642 1.4870
ATOM   5042 HG22 THR A 350     105.640 122.622 153.795  0.0642 1.4870
ATOM   5043 HG23 THR A 350     107.022 123.492 153.833  0.0642 1.4870
ATOM   5044  HG1 THR A 350     108.009 121.471 155.607  0.4102 0.0000
ATOM   5045  N   SER A 351     107.826 121.165 150.810 -0.4157 1.8240
ATOM   5046  CA  SER A 351     108.816 121.286 149.753 -0.0249 1.9080
ATOM   5047  C   SER A 351     109.287 122.732 149.734  0.5973 1.9080
ATOM   5048  O   SER A 351     108.486 123.649 149.924 -0.5679 1.6612
ATOM   5049  CB  SER A 351     108.247 120.886 148.389  0.2117 1.9080
ATOM   5050  OG  SER A 351     109.283 120.669 147.448 -0.6546 1.7210
ATOM   5051  H   SER A 351     107.102 121.900 151.000  0.2719 0.6000
ATOM   5052  HA  SER A 351     109.594 120.712 149.984  0.0843 1.3870
ATOM   5053  HB2 SER A 351     107.722 120.047 148.495  0.0352 1.3870
ATOM   5054  HB3 SER A 351     107.659 121.619 148.061  0.0352 1.3870
ATOM   5055  HG  SER A 351     109.869 119.923 147.763  0.4275 0.0000
ATOM   5056  N   ARG A 352     110.582 122.977 149.690 -0.3479 1.8240
ATOM   5057  CA  ARG A 352     111.105 124.321 149.575 -0.2637 1.9080
ATOM   5058  C   ARG A 352     111.689 124.445 148.202  0.7341 1.9080
ATOM   5059  O   ARG A 352     112.311 125.440 147.888 -0.5894 1.6612
ATOM   5060  CB  ARG A 352     112.177 124.550 150.624 -0.0007 1.9080
ATOM   5061  CG  ARG A 352     111.713 124.262 152.034  0.0390 1.9080
ATOM   5062  CD  ARG A 352     112.433 125.085 153.085  0.0486 1.9080
ATOM   5063  NE  ARG A 352     111.519 125.845 153.934 -0.5295 1.8240
ATOM   5064  CZ  ARG A 352     110.930 126.999 153.605  0.8076 1.9080
ATOM   5065  NH1 ARG A 352     111.120 127.572 152.414 -0.8627 1.8240
ATOM   5066  NH2 ARG A 352     110.123 127.594 154.484 -0.8627 1.8240
ATOM   5067  H   ARG A 352     111.188 122.128 149.745  0.2747 0.6000
ATOM   5068  HA  ARG A 352     110.357 124.970 149.675  0.1560 1.3870
ATOM   5069  HB2 ARG A 352     112.947 123.952 150.423  0.0327 1.4870
ATOM   5070  HB3 ARG A 352     112.462 125.503 150.581  0.0327 1.4870
ATOM   5071  HG2 ARG A 352     110.729 124.455 152.109  0.0285 1.4870
ATOM   5072  HG3 ARG A 352     111.865 123.290 152.245  0.0285 1.4870
ATOM   5073  HD2 ARG A 352     112.969 124.462 153.655  0.0687 1.3870
ATOM   5074  HD3 ARG A 352     113.048 125.719 152.615  0.0687 1.3870
ATOM   5075  HE  ARG A 352     111.311 125.468 154.853  0.3456 0.6000
ATOM   5076 HH11 ARG A 352     111.702 127.120 151.739  0.4478 0.6000
ATOM   5077 HH12 ARG A 352     110.683 128.442 152.203  0.4478 0.6000
ATOM   5078 HH21 ARG A 352     109.950 127.165 155.370  0.4478 0.6000
ATOM   5079 HH22 ARG A 352     109.693 128.465 154.256  0.4478 0.6000
ATOM   5080  N   ASN A 353     111.473 123.449 147.362 -0.4157 1.8240
ATOM   5081  CA  ASN A 353     112.050 123.426 146.038  0.0143 1.9080
ATOM   5082  C   ASN A 353     111.143 123.437 144.827  0.5973 1.9080
ATOM   5083  O   ASN A 353     109.935 123.416 145.001 -0.5679 1.6612
ATOM   5084  CB  ASN A 353     113.400 122.692 145.935 -0.2041 1.9080
ATOM   5085  CG  ASN A 353     113.916 122.238 147.274  0.7130 1.9080
ATOM   5086  H   ASN A 353     110.858 122.692 147.735  0.2719 0.6000
ATOM   5087  HA  ASN A 353     112.655 124.272 145.962  0.1048 1.3870
ATOM   5088  HB2 ASN A 353     113.273 121.897 145.348  0.0797 1.4870
ATOM   5089  HB3 ASN A 353     114.059 123.318 145.527  0.0797 1.4870
ATOM   5090  OD1 ASN A 353     113.392 121.299 147.865 -0.5931 1.6612
ATOM   5091  ND2 ASN A 353     114.935 122.914 147.770 -0.9191 1.8240
ATOM   5092 HD22 ASN A 353     115.323 123.689 147.266  0.4196 0.6000
ATOM   5093 HD21 ASN A 353     115.328 122.657 148.656  0.4196 0.6000
ATOM   5094  N   SER A 354     111.702 123.441 143.624 -0.4157 1.8240
ATOM   5095  CA  SER A 354     110.918 123.423 142.412 -0.0249 1.9080
ATOM   5096  C   SER A 354     110.878 122.048 141.803  0.5973 1.9080
ATOM   5097  O   SER A 354     111.607 121.176 142.251 -0.5679 1.6612
ATOM   5098  CB  SER A 354     111.465 124.434 141.468  0.2117 1.9080
ATOM   5099  OG  SER A 354     112.005 125.485 142.243 -0.6546 1.7210
ATOM   5100  H   SER A 354     112.747 123.458 143.635  0.2719 0.6000
ATOM   5101  HA  SER A 354     109.970 123.691 142.646  0.0843 1.3870
ATOM   5102  HB2 SER A 354     112.186 124.036 140.927  0.0352 1.3870
ATOM   5103  HB3 SER A 354     110.741 124.795 140.904  0.0352 1.3870
ATOM   5104  HG  SER A 354     112.927 125.241 142.544  0.4275 0.0000
ATOM   5105  N   ILE A 355     110.041 121.841 140.794 -0.4157 1.8240
ATOM   5106  CA  ILE A 355     109.847 120.520 140.208 -0.0597 1.9080
ATOM   5107  C   ILE A 355     110.877 120.305 139.110  0.5973 1.9080
ATOM   5108  O   ILE A 355     111.206 121.218 138.350 -0.5679 1.6612
ATOM   5109  CB  ILE A 355     108.407 120.365 139.676  0.1303 1.9080
ATOM   5110  CG1 ILE A 355     107.405 120.526 140.820 -0.0430 1.9080
ATOM   5111  CG2 ILE A 355     108.230 119.017 138.998 -0.3204 1.9080
ATOM   5112  CD1 ILE A 355     106.683 121.851 140.813 -0.0660 1.9080
ATOM   5113  H   ILE A 355     109.541 122.692 140.461  0.2719 0.6000
ATOM   5114  HA  ILE A 355     110.053 119.860 140.928  0.0869 1.3870
ATOM   5115  HB  ILE A 355     108.245 121.090 139.019  0.0187 1.4870
ATOM   5116 HG12 ILE A 355     106.734 119.788 140.758  0.0236 1.4870
ATOM   5117 HG13 ILE A 355     107.901 120.433 141.683  0.0236 1.4870
ATOM   5118 HG21 ILE A 355     107.304 118.947 138.629  0.0882 1.4870
ATOM   5119 HG22 ILE A 355     108.891 118.927 138.254  0.0882 1.4870
ATOM   5120 HG23 ILE A 355     108.378 118.286 139.663  0.0882 1.4870
ATOM   5121 HD11 ILE A 355     106.176 121.950 139.957  0.0186 1.4870
ATOM   5122 HD12 ILE A 355     106.047 121.888 141.584  0.0186 1.4870
ATOM   5123 HD13 ILE A 355     107.348 122.593 140.893  0.0186 1.4870
ATOM   5124  N   THR A 356     111.399 119.085 139.028 -0.4157 1.8240
ATOM   5125  CA  THR A 356     112.376 118.717 138.013 -0.0389 1.9080
ATOM   5126  C   THR A 356     111.681 117.925 136.916  0.5973 1.9080
ATOM   5127  O   THR A 356     111.256 116.791 137.143 -0.5679 1.6612
ATOM   5128  CB  THR A 356     113.507 117.887 138.622  0.3654 1.9080
ATOM   5129  OG1 THR A 356     113.962 118.504 139.833 -0.6761 1.7210
ATOM   5130  CG2 THR A 356     114.664 117.779 137.655 -0.2438 1.9080
ATOM   5131  H   THR A 356     111.049 118.417 139.752  0.2719 0.6000
ATOM   5132  HA  THR A 356     112.751 119.553 137.611  0.1007 1.3870
ATOM   5133  HB  THR A 356     113.151 116.958 138.855  0.0043 1.3870
ATOM   5134 HG21 THR A 356     115.219 116.970 137.870  0.0642 1.4870
ATOM   5135 HG22 THR A 356     114.321 117.697 136.715  0.0642 1.4870
ATOM   5136 HG23 THR A 356     115.244 118.596 137.718  0.0642 1.4870
ATOM   5137  HG1 THR A 356     113.438 119.343 140.016  0.4102 0.0000
ATOM   5138  N   LEU A 357     111.577 118.517 135.729 -0.4157 1.8240
ATOM   5139  CA  LEU A 357     110.811 117.950 134.629 -0.0518 1.9080
ATOM   5140  C   LEU A 357     111.758 117.358 133.596  0.5973 1.9080
ATOM   5141  O   LEU A 357     112.687 118.033 133.141 -0.5679 1.6612
ATOM   5142  CB  LEU A 357     109.929 119.022 133.981 -0.1102 1.9080
ATOM   5143  CG  LEU A 357     108.896 118.565 132.951  0.3531 1.9080
ATOM   5144  CD1 LEU A 357     108.101 117.383 133.465 -0.4121 1.9080
ATOM   5145  CD2 LEU A 357     107.973 119.713 132.585 -0.4121 1.9080
ATOM   5146  H   LEU A 357     112.094 119.425 135.656  0.2719 0.6000
ATOM   5147  HA  LEU A 357     110.230 117.215 134.986  0.0922 1.3870
ATOM   5148  HB2 LEU A 357     109.430 119.490 134.715  0.0457 1.4870
ATOM   5149  HB3 LEU A 357     110.533 119.679 133.526  0.0457 1.4870
ATOM   5150  HG  LEU A 357     109.373 118.307 132.107 -0.0361 1.4870
ATOM   5151 HD11 LEU A 357     107.621 117.639 134.306  0.1000 1.4870
ATOM   5152 HD12 LEU A 357     107.431 117.100 132.776  0.1000 1.4870
ATOM   5153 HD13 LEU A 357     108.718 116.618 133.658  0.1000 1.4870
ATOM   5154 HD21 LEU A 357     108.509 120.465 132.197  0.1000 1.4870
ATOM   5155 HD22 LEU A 357     107.301 119.403 131.910  0.1000 1.4870
ATOM   5156 HD23 LEU A 357     107.495 120.035 133.404  0.1000 1.4870
ATOM   5157  N   GLU A 358     111.522 116.101 133.229 -0.5163 1.8240
ATOM   5158  CA  GLU A 358     112.296 115.399 132.205  0.0397 1.9080
ATOM   5159  C   GLU A 358     111.319 114.922 131.136  0.5366 1.9080
ATOM   5160  O   GLU A 358     110.640 113.910 131.316 -0.5819 1.6612
ATOM   5161  CB  GLU A 358     113.074 114.233 132.805  0.0560 1.9080
ATOM   5162  CG  GLU A 358     114.516 114.551 133.146  0.0136 1.9080
ATOM   5163  CD  GLU A 358     115.370 113.304 133.280  0.8054 1.9080
ATOM   5164  OE1 GLU A 358     114.799 112.206 133.442 -0.8188 1.6612
ATOM   5165  OE2 GLU A 358     116.611 113.423 133.225 -0.8188 1.6612
ATOM   5166  H   GLU A 358     110.724 115.649 133.742  0.2936 0.6000
ATOM   5167  HA  GLU A 358     112.960 116.017 131.801  0.1105 1.3870
ATOM   5168  HB2 GLU A 358     112.621 113.968 133.640 -0.0173 1.4870
ATOM   5169  HB3 GLU A 358     113.077 113.501 132.144 -0.0173 1.4870
ATOM   5170  HG2 GLU A 358     114.895 115.092 132.419 -0.0425 1.4870
ATOM   5171  HG3 GLU A 358     114.537 115.017 134.010 -0.0425 1.4870
ATOM   5172  N   THR A 359     111.253 115.639 130.019 -0.4157 1.8240
ATOM   5173  CA  THR A 359     110.298 115.327 128.962 -0.0389 1.9080
ATOM   5174  C   THR A 359     111.020 114.656 127.799  0.5973 1.9080
ATOM   5175  O   THR A 359     112.005 115.192 127.285 -0.5679 1.6612
ATOM   5176  CB  THR A 359     109.590 116.594 128.483  0.3654 1.9080
ATOM   5177  OG1 THR A 359     109.201 117.386 129.613 -0.6761 1.7210
ATOM   5178  CG2 THR A 359     108.358 116.241 127.666 -0.2438 1.9080
ATOM   5179  H   THR A 359     111.929 116.427 129.966  0.2719 0.6000
ATOM   5180  HA  THR A 359     109.618 114.686 129.324  0.1007 1.3870
ATOM   5181  HB  THR A 359     110.239 117.146 127.919  0.0043 1.3870
ATOM   5182 HG21 THR A 359     108.629 115.978 126.737  0.0642 1.4870
ATOM   5183 HG22 THR A 359     107.873 115.475 128.095  0.0642 1.4870
ATOM   5184 HG23 THR A 359     107.743 117.032 127.617  0.0642 1.4870
ATOM   5185  HG1 THR A 359     109.677 118.272 129.599  0.4102 0.0000
ATOM   5186  N   GLU A 360     110.529 113.494 127.377 -0.5163 1.8240
ATOM   5187  CA  GLU A 360     111.102 112.835 126.212  0.0397 1.9080
ATOM   5188  C   GLU A 360     110.447 113.353 124.938  0.5366 1.9080
ATOM   5189  O   GLU A 360     109.219 113.413 124.828 -0.5819 1.6612
ATOM   5190  CB  GLU A 360     110.934 111.321 126.312  0.0560 1.9080
ATOM   5191  CG  GLU A 360     112.166 110.601 126.827  0.0136 1.9080
ATOM   5192  CD  GLU A 360     111.905 109.142 127.130  0.8054 1.9080
ATOM   5193  OE1 GLU A 360     111.001 108.556 126.500 -0.8188 1.6612
ATOM   5194  OE2 GLU A 360     112.606 108.579 127.996 -0.8188 1.6612
ATOM   5195  H   GLU A 360     109.742 113.120 127.925  0.2936 0.6000
ATOM   5196  HA  GLU A 360     112.091 113.009 126.175  0.1105 1.3870
ATOM   5197  HB2 GLU A 360     110.198 111.142 126.940 -0.0173 1.4870
ATOM   5198  HB3 GLU A 360     110.743 110.979 125.410 -0.0173 1.4870
ATOM   5199  HG2 GLU A 360     112.860 110.642 126.132 -0.0425 1.4870
ATOM   5200  HG3 GLU A 360     112.451 111.033 127.663 -0.0425 1.4870
ATOM   5201  N   TYR A 361     111.280 113.732 123.974 -0.4157 1.8240
ATOM   5202  CA  TYR A 361     110.811 114.249 122.698 -0.0014 1.9080
ATOM   5203  C   TYR A 361     111.773 113.837 121.595  0.5973 1.9080
ATOM   5204  O   TYR A 361     112.940 113.518 121.848 -0.5679 1.6612
ATOM   5205  CB  TYR A 361     110.635 115.776 122.731 -0.0152 1.9080
ATOM   5206  CG  TYR A 361     111.918 116.579 122.734 -0.0011 1.9080
ATOM   5207  CD1 TYR A 361     112.951 116.271 123.607 -0.1906 1.9080
ATOM   5208  CD2 TYR A 361     112.113 117.626 121.841 -0.1906 1.9080
ATOM   5209  CE1 TYR A 361     114.116 117.006 123.622 -0.2341 1.9080
ATOM   5210  CE2 TYR A 361     113.288 118.357 121.839 -0.2341 1.9080
ATOM   5211  CZ  TYR A 361     114.288 118.037 122.728  0.3226 1.9080
ATOM   5212  OH  TYR A 361     115.463 118.755 122.739 -0.5579 1.7210
ATOM   5213  H   TYR A 361     112.291 113.627 124.212  0.2719 0.6000
ATOM   5214  HA  TYR A 361     109.916 113.843 122.500  0.0876 1.3870
ATOM   5215  HB2 TYR A 361     110.100 116.043 121.926  0.0295 1.4870
ATOM   5216  HB3 TYR A 361     110.119 116.010 123.558  0.0295 1.4870
ATOM   5217  HD1 TYR A 361     112.847 115.498 124.240  0.1699 1.4590
ATOM   5218  HD2 TYR A 361     111.391 117.854 121.188  0.1699 1.4590
ATOM   5219  HE1 TYR A 361     114.841 116.788 124.286  0.1656 1.4590
ATOM   5220  HE2 TYR A 361     113.408 119.114 121.194  0.1656 1.4590
ATOM   5221  HH  TYR A 361     115.579 119.206 121.856  0.3992 0.0000
ATOM   5222  N   TRP A 362     111.255 113.825 120.367 -0.4157 1.8240
ATOM   5223  CA  TRP A 362     112.031 113.465 119.188 -0.0275 1.9080
ATOM   5224  C   TRP A 362     112.622 114.727 118.575  0.5973 1.9080
ATOM   5225  O   TRP A 362     111.883 115.634 118.175 -0.5679 1.6612
ATOM   5226  CB  TRP A 362     111.159 112.743 118.160 -0.0050 1.9080
ATOM   5227  CG  TRP A 362     110.595 111.442 118.627 -0.1415 1.9080
ATOM   5228  CD1 TRP A 362     109.295 111.177 118.932 -0.1638 1.9080
ATOM   5229  CD2 TRP A 362     111.313 110.219 118.832  0.1243 1.9080
ATOM   5230  NE1 TRP A 362     109.156 109.866 119.314 -0.3418 1.8240
ATOM   5231  CE2 TRP A 362     110.381 109.257 119.263  0.1380 1.9080
ATOM   5232  CE3 TRP A 362     112.653 109.847 118.693 -0.2387 1.9080
ATOM   5233  CZ2 TRP A 362     110.746 107.947 119.558 -0.2601 1.9080
ATOM   5234  CZ3 TRP A 362     113.013 108.545 118.988 -0.1972 1.9080
ATOM   5235  CH2 TRP A 362     112.063 107.612 119.414 -0.1134 1.9080
ATOM   5236  H   TRP A 362     110.246 114.096 120.325  0.2719 0.6000
ATOM   5237  HA  TRP A 362     112.791 112.888 119.485  0.1123 1.3870
ATOM   5238  HB2 TRP A 362     110.390 113.332 117.921  0.0339 1.4870
ATOM   5239  HB3 TRP A 362     111.708 112.555 117.348  0.0339 1.4870
ATOM   5240  HD1 TRP A 362     108.547 111.839 118.886  0.2062 1.4090
ATOM   5241  HE1 TRP A 362     108.301 109.426 119.585  0.3412 0.6000
ATOM   5242  HE3 TRP A 362     113.338 110.503 118.387  0.1700 1.4590
ATOM   5243  HZ2 TRP A 362     110.055 107.285 119.865  0.1572 1.4590
ATOM   5244  HZ3 TRP A 362     113.967 108.272 118.895  0.1447 1.4590
ATOM   5245  HH2 TRP A 362     112.365 106.677 119.616  0.1417 1.4590
ATOM   5246  N   SER A 363     113.953 114.787 118.500 -0.4157 1.8240
ATOM   5247  CA  SER A 363     114.601 115.939 117.886 -0.0249 1.9080
ATOM   5248  C   SER A 363     114.500 115.898 116.367  0.5973 1.9080
ATOM   5249  O   SER A 363     114.591 116.944 115.714 -0.5679 1.6612
ATOM   5250  CB  SER A 363     116.065 116.004 118.317  0.2117 1.9080
ATOM   5251  OG  SER A 363     116.878 115.198 117.484 -0.6546 1.7210
ATOM   5252  H   SER A 363     114.454 113.983 118.897  0.2719 0.6000
ATOM   5253  HA  SER A 363     114.127 116.772 118.205  0.0843 1.3870
ATOM   5254  HB2 SER A 363     116.376 116.948 118.258  0.0352 1.3870
ATOM   5255  HB3 SER A 363     116.138 115.677 119.255  0.0352 1.3870
ATOM   5256  HG  SER A 363     117.766 115.638 117.357  0.4275 0.0000
ATOM   5257  N   TYR A 364     114.258 114.724 115.765 -0.4157 1.8240
ATOM   5258  CA  TYR A 364     114.168 114.581 114.308 -0.0014 1.9080
ATOM   5259  C   TYR A 364     112.722 114.429 113.865  0.5973 1.9080
ATOM   5260  O   TYR A 364     112.053 113.510 114.314 -0.5679 1.6612
ATOM   5261  CB  TYR A 364     114.971 113.347 113.891 -0.0152 1.9080
ATOM   5262  CG  TYR A 364     115.668 113.344 112.535 -0.0011 1.9080
ATOM   5263  CD1 TYR A 364     115.280 114.170 111.493 -0.1906 1.9080
ATOM   5264  CD2 TYR A 364     116.714 112.464 112.299 -0.1906 1.9080
ATOM   5265  CE1 TYR A 364     115.928 114.129 110.280 -0.2341 1.9080
ATOM   5266  CE2 TYR A 364     117.359 112.416 111.084 -0.2341 1.9080
ATOM   5267  CZ  TYR A 364     116.960 113.257 110.078  0.3226 1.9080
ATOM   5268  OH  TYR A 364     117.589 113.228 108.858 -0.5579 1.7210
ATOM   5269  H   TYR A 364     114.140 113.923 116.424  0.2719 0.6000
ATOM   5270  HA  TYR A 364     114.542 115.417 113.889  0.0876 1.3870
ATOM   5271  HB2 TYR A 364     115.683 113.182 114.600  0.0295 1.4870
ATOM   5272  HB3 TYR A 364     114.346 112.544 113.912  0.0295 1.4870
ATOM   5273  HD1 TYR A 364     114.515 114.806 111.625  0.1699 1.4590
ATOM   5274  HD2 TYR A 364     117.007 111.847 113.037  0.1699 1.4590
ATOM   5275  HE1 TYR A 364     115.637 114.750 109.536  0.1656 1.4590
ATOM   5276  HE2 TYR A 364     118.112 111.772 110.937  0.1656 1.4590
ATOM   5277  HH  TYR A 364     117.138 113.870 108.240  0.3992 0.0000
ATOM   5278  N   ASN A 365     112.239 115.311 112.994 -0.4157 1.8240
ATOM   5279  CA  ASN A 365     110.875 115.220 112.452  0.0143 1.9080
ATOM   5280  C   ASN A 365     110.915 114.614 111.054  0.5973 1.9080
ATOM   5281  O   ASN A 365     111.966 114.599 110.427 -0.5679 1.6612
ATOM   5282  CB  ASN A 365     110.139 116.572 112.431 -0.2041 1.9080
ATOM   5283  CG  ASN A 365     110.995 117.731 111.943  0.7130 1.9080
ATOM   5284  H   ASN A 365     112.903 116.068 112.728  0.2719 0.6000
ATOM   5285  HA  ASN A 365     110.370 114.584 113.037  0.1048 1.3870
ATOM   5286  HB2 ASN A 365     109.346 116.486 111.828  0.0797 1.4870
ATOM   5287  HB3 ASN A 365     109.831 116.773 113.361  0.0797 1.4870
ATOM   5288  OD1 ASN A 365     112.063 118.006 112.486 -0.5931 1.6612
ATOM   5289  ND2 ASN A 365     110.507 118.442 110.945 -0.9191 1.8240
ATOM   5290 HD22 ASN A 365     109.613 118.213 110.551  0.4196 0.6000
ATOM   5291 HD21 ASN A 365     111.025 119.216 110.574  0.4196 0.6000
ATOM   5292  N   PHE A 366     109.786 114.098 110.560 -0.4157 1.8240
ATOM   5293  CA  PHE A 366     109.735 113.472 109.230 -0.0024 1.9080
ATOM   5294  C   PHE A 366     110.036 114.471 108.170  0.5973 1.9080
ATOM   5295  O   PHE A 366     110.696 114.157 107.208 -0.5679 1.6612
ATOM   5296  CB  PHE A 366     108.361 112.891 108.948 -0.0343 1.9080
ATOM   5297  CG  PHE A 366     108.319 111.992 107.748  0.0118 1.9080
ATOM   5298  CD1 PHE A 366     109.099 110.852 107.694 -0.1256 1.9080
ATOM   5299  CD2 PHE A 366     107.490 112.280 106.681 -0.1256 1.9080
ATOM   5300  CE1 PHE A 366     109.059 110.023 106.596 -0.1704 1.9080
ATOM   5301  CE2 PHE A 366     107.442 111.448 105.585 -0.1704 1.9080
ATOM   5302  CZ  PHE A 366     108.231 110.322 105.539 -0.1072 1.9080
ATOM   5303  H   PHE A 366     108.962 114.175 111.184  0.2719 0.6000
ATOM   5304  HA  PHE A 366     110.466 112.779 109.219  0.0978 1.3870
ATOM   5305  HB2 PHE A 366     108.084 112.360 109.736  0.0295 1.4870
ATOM   5306  HB3 PHE A 366     107.737 113.643 108.787  0.0295 1.4870
ATOM   5307  HD1 PHE A 366     109.698 110.625 108.460  0.1330 1.4590
ATOM   5308  HD2 PHE A 366     106.918 113.103 106.707  0.1330 1.4590
ATOM   5309  HE1 PHE A 366     109.642 109.197 106.573  0.1430 1.4590
ATOM   5310  HE2 PHE A 366     106.821 111.672 104.811  0.1430 1.4590
ATOM   5311  HZ  PHE A 366     108.205 109.718 104.738  0.1297 1.4590
ATOM   5312  N   TYR A 367     109.602 115.702 108.372 -0.4157 1.8240
ATOM   5313  CA  TYR A 367     109.822 116.758 107.393 -0.0014 1.9080
ATOM   5314  C   TYR A 367     111.266 117.200 107.329  0.5973 1.9080
ATOM   5315  O   TYR A 367     111.581 118.004 106.492 -0.5679 1.6612
ATOM   5316  CB  TYR A 367     108.919 117.951 107.686 -0.0152 1.9080
ATOM   5317  CG  TYR A 367     107.498 117.567 108.027 -0.0011 1.9080
ATOM   5318  CD1 TYR A 367     106.615 117.159 107.040 -0.1906 1.9080
ATOM   5319  CD2 TYR A 367     107.048 117.585 109.339 -0.1906 1.9080
ATOM   5320  CE1 TYR A 367     105.321 116.797 107.349 -0.2341 1.9080
ATOM   5321  CE2 TYR A 367     105.760 117.222 109.654 -0.2341 1.9080
ATOM   5322  CZ  TYR A 367     104.901 116.832 108.657  0.3226 1.9080
ATOM   5323  OH  TYR A 367     103.615 116.470 108.976 -0.5579 1.7210
ATOM   5324  H   TYR A 367     109.101 115.851 109.270  0.2719 0.6000
ATOM   5325  HA  TYR A 367     109.558 116.400 106.480  0.0876 1.3870
ATOM   5326  HB2 TYR A 367     109.300 118.452 108.459  0.0295 1.4870
ATOM   5327  HB3 TYR A 367     108.897 118.535 106.878  0.0295 1.4870
ATOM   5328  HD1 TYR A 367     106.922 117.127 106.085  0.1699 1.4590
ATOM   5329  HD2 TYR A 367     107.676 117.867 110.067  0.1699 1.4590
ATOM   5330  HE1 TYR A 367     104.691 116.509 106.622  0.1656 1.4590
ATOM   5331  HE2 TYR A 367     105.448 117.242 110.608  0.1656 1.4590
ATOM   5332  HH  TYR A 367     102.986 116.869 108.310  0.3992 0.0000
ATOM   5333  N   SER A 368     112.119 116.747 108.236 -0.4157 1.8240
ATOM   5334  CA  SER A 368     113.550 117.035 108.177 -0.0249 1.9080
ATOM   5335  C   SER A 368     114.234 115.817 107.591  0.5973 1.9080
ATOM   5336  O   SER A 368     115.258 115.960 106.960 -0.5679 1.6612
ATOM   5337  CB  SER A 368     114.131 117.366 109.550  0.2117 1.9080
ATOM   5338  OG  SER A 368     113.819 118.694 109.921 -0.6546 1.7210
ATOM   5339  H   SER A 368     111.686 116.171 108.991  0.2719 0.6000
ATOM   5340  HA  SER A 368     113.686 117.799 107.556  0.0843 1.3870
ATOM   5341  HB2 SER A 368     113.745 116.741 110.221  0.0352 1.3870
ATOM   5342  HB3 SER A 368     115.120 117.263 109.513  0.0352 1.3870
ATOM   5343  HG  SER A 368     113.253 118.687 110.745  0.4275 0.0000
ATOM   5344  N   LEU A 369     113.719 114.617 107.815 -0.4157 1.8240
ATOM   5345  CA  LEU A 369     114.234 113.414 107.168 -0.0518 1.9080
ATOM   5346  C   LEU A 369     114.124 113.521 105.654  0.5973 1.9080
ATOM   5347  O   LEU A 369     115.072 113.208 104.923 -0.5679 1.6612
ATOM   5348  CB  LEU A 369     113.480 112.182 107.668 -0.1102 1.9080
ATOM   5349  CG  LEU A 369     113.804 110.876 106.938  0.3531 1.9080
ATOM   5350  CD1 LEU A 369     115.260 110.501 107.149 -0.4121 1.9080
ATOM   5351  CD2 LEU A 369     112.886 109.760 107.387 -0.4121 1.9080
ATOM   5352  H   LEU A 369     112.921 114.604 108.487  0.2719 0.6000
ATOM   5353  HA  LEU A 369     115.206 113.311 107.411  0.0922 1.3870
ATOM   5354  HB2 LEU A 369     113.708 112.051 108.625  0.0457 1.4870
ATOM   5355  HB3 LEU A 369     112.509 112.351 107.558  0.0457 1.4870
ATOM   5356  HG  LEU A 369     113.629 110.999 105.962 -0.0361 1.4870
ATOM   5357 HD11 LEU A 369     115.438 110.380 108.127  0.1000 1.4870
ATOM   5358 HD12 LEU A 369     115.460 109.647 106.668  0.1000 1.4870
ATOM   5359 HD13 LEU A 369     115.849 111.228 106.793  0.1000 1.4870
ATOM   5360 HD21 LEU A 369     111.934 110.005 107.193  0.1000 1.4870
ATOM   5361 HD22 LEU A 369     113.115 108.916 106.898  0.1000 1.4870
ATOM   5362 HD23 LEU A 369     112.993 109.609 108.372  0.1000 1.4870
ATOM   5363  N   LEU A 370     112.960 113.951 105.163 -0.4157 1.8240
ATOM   5364  CA  LEU A 370     112.781 114.103 103.723 -0.0518 1.9080
ATOM   5365  C   LEU A 370     113.729 115.156 103.167  0.5973 1.9080
ATOM   5366  O   LEU A 370     114.316 114.976 102.094 -0.5679 1.6612
ATOM   5367  CB  LEU A 370     111.330 114.465 103.404 -0.1102 1.9080
ATOM   5368  CG  LEU A 370     110.305 113.344 103.564  0.3531 1.9080
ATOM   5369  CD1 LEU A 370     108.906 113.924 103.667 -0.4121 1.9080
ATOM   5370  CD2 LEU A 370     110.396 112.360 102.409 -0.4121 1.9080
ATOM   5371  H   LEU A 370     112.235 114.156 105.861  0.2719 0.6000
ATOM   5372  HA  LEU A 370     112.987 113.223 103.280  0.0922 1.3870
ATOM   5373  HB2 LEU A 370     111.059 115.205 104.014  0.0457 1.4870
ATOM   5374  HB3 LEU A 370     111.293 114.771 102.457  0.0457 1.4870
ATOM   5375  HG  LEU A 370     110.514 112.829 104.393 -0.0361 1.4870
ATOM   5376 HD11 LEU A 370     108.695 114.443 102.837  0.1000 1.4870
ATOM   5377 HD12 LEU A 370     108.241 113.183 103.772  0.1000 1.4870
ATOM   5378 HD13 LEU A 370     108.851 114.532 104.460  0.1000 1.4870
ATOM   5379 HD21 LEU A 370     111.312 111.957 102.383  0.1000 1.4870
ATOM   5380 HD22 LEU A 370     109.718 111.634 102.532  0.1000 1.4870
ATOM   5381 HD23 LEU A 370     110.219 112.837 101.547  0.1000 1.4870
ATOM   5382  N   SER A 371     113.894 116.266 103.889 -0.4157 1.8240
ATOM   5383  CA  SER A 371     114.796 117.315 103.428 -0.0249 1.9080
ATOM   5384  C   SER A 371     116.233 116.814 103.360  0.5973 1.9080
ATOM   5385  O   SER A 371     116.959 117.122 102.410 -0.5679 1.6612
ATOM   5386  CB  SER A 371     114.692 118.531 104.345  0.2117 1.9080
ATOM   5387  OG  SER A 371     113.342 118.939 104.489 -0.6546 1.7210
ATOM   5388  H   SER A 371     113.351 116.311 104.760  0.2719 0.6000
ATOM   5389  HA  SER A 371     114.517 117.581 102.497  0.0843 1.3870
ATOM   5390  HB2 SER A 371     115.055 118.292 105.240  0.0352 1.3870
ATOM   5391  HB3 SER A 371     115.215 119.279 103.949  0.0352 1.3870
ATOM   5392  HG  SER A 371     112.939 118.482 105.281  0.4275 0.0000
ATOM   5393  N   ASH A 372     116.662 116.038 104.356 -0.4157 1.8240
ATOM   5394  CA  ASH A 372     118.027 115.521 104.351  0.0341 1.9080
ATOM   5395  C   ASH A 372     118.233 114.485 103.254  0.5973 1.9080
ATOM   5396  O   ASH A 372     119.295 114.459 102.621 -0.5679 1.6612
ATOM   5397  CB  ASH A 372     118.366 114.930 105.717 -0.0316 1.9080
ATOM   5398  CG  ASH A 372     118.722 115.994 106.737  0.6462 1.9080
ATOM   5399  OD1 ASH A 372     117.856 116.838 107.047 -0.5554 1.6612
ATOM   5400  OD2 ASH A 372     119.871 115.991 107.224 -0.6376 1.7210
ATOM   5401  H   ASH A 372     115.974 115.846 105.095  0.2719 0.6000
ATOM   5402  HA  ASH A 372     118.639 116.297 104.144  0.0864 1.3870
ATOM   5403  HB2 ASH A 372     117.573 114.429 106.042  0.0488 1.4870
ATOM   5404  HB3 ASH A 372     119.142 114.321 105.606  0.0488 1.4870
ATOM   5405  HD2 ASH A 372     120.091 116.673 107.898  0.4747 0.0000
ATOM   5406  N   ILE A 373     117.243 113.624 103.010 -0.4157 1.8240
ATOM   5407  CA  ILE A 373     117.356 112.681 101.902 -0.0597 1.9080
ATOM   5408  C   ILE A 373     117.437 113.429 100.578  0.5973 1.9080
ATOM   5409  O   ILE A 373     118.237 113.084  99.700 -0.5679 1.6612
ATOM   5410  CB  ILE A 373     116.183 111.684 101.923  0.1303 1.9080
ATOM   5411  CG1 ILE A 373     116.369 110.680 103.064 -0.0430 1.9080
ATOM   5412  CG2 ILE A 373     116.077 110.966 100.581 -0.3204 1.9080
ATOM   5413  CD1 ILE A 373     115.212 109.718 103.243 -0.0660 1.9080
ATOM   5414  H   ILE A 373     116.437 113.684 103.641  0.2719 0.6000
ATOM   5415  HA  ILE A 373     118.233 112.211 102.021  0.0869 1.3870
ATOM   5416  HB  ILE A 373     115.349 112.194 102.095  0.0187 1.4870
ATOM   5417 HG12 ILE A 373     117.203 110.155 102.890  0.0236 1.4870
ATOM   5418 HG13 ILE A 373     116.492 111.194 103.915  0.0236 1.4870
ATOM   5419 HG21 ILE A 373     115.294 110.348 100.597  0.0882 1.4870
ATOM   5420 HG22 ILE A 373     115.956 111.639  99.854  0.0882 1.4870
ATOM   5421 HG23 ILE A 373     116.911 110.444 100.417  0.0882 1.4870
ATOM   5422 HD11 ILE A 373     115.089 109.190 102.404  0.0186 1.4870
ATOM   5423 HD12 ILE A 373     115.411 109.101 104.002  0.0186 1.4870
ATOM   5424 HD13 ILE A 373     114.380 110.235 103.439  0.0186 1.4870
ATOM   5425  N   GLY A 374     116.608 114.460 100.409 -0.4157 1.8240
ATOM   5426  CA  GLY A 374     116.685 115.266  99.205 -0.0252 1.9080
ATOM   5427  C   GLY A 374     118.030 115.949  99.050  0.5973 1.9080
ATOM   5428  O   GLY A 374     118.558 116.053  97.944 -0.5679 1.6612
ATOM   5429  H   GLY A 374     115.942 114.620 101.176  0.2719 0.6000
ATOM   5430  HA2 GLY A 374     116.514 114.679  98.395  0.0698 1.3870
ATOM   5431  HA3 GLY A 374     115.954 115.969  99.223  0.0698 1.3870
ATOM   5432  N   GLY A 375     118.596 116.432 100.155 -0.4157 1.8240
ATOM   5433  CA  GLY A 375     119.915 117.038 100.092 -0.0252 1.9080
ATOM   5434  C   GLY A 375     120.987 116.043  99.696  0.5973 1.9080
ATOM   5435  O   GLY A 375     121.883 116.360  98.909 -0.5679 1.6612
ATOM   5436  H   GLY A 375     118.039 116.340 101.014  0.2719 0.6000
ATOM   5437  HA2 GLY A 375     119.903 117.800  99.424  0.0698 1.3870
ATOM   5438  HA3 GLY A 375     120.145 117.436 100.996  0.0698 1.3870
ATOM   5439  N   SER A 376     120.914 114.825 100.236 -0.4157 1.8240
ATOM   5440  CA  SER A 376     121.857 113.786  99.837 -0.0249 1.9080
ATOM   5441  C   SER A 376     121.732 113.484  98.350  0.5973 1.9080
ATOM   5442  O   SER A 376     122.739 113.358  97.639 -0.5679 1.6612
ATOM   5443  CB  SER A 376     121.622 112.522 100.664  0.2117 1.9080
ATOM   5444  OG  SER A 376     121.988 112.723 102.018 -0.6546 1.7210
ATOM   5445  H   SER A 376     120.166 114.693 100.928  0.2719 0.6000
ATOM   5446  HA  SER A 376     122.788 114.128 100.006  0.0843 1.3870
ATOM   5447  HB2 SER A 376     120.656 112.285 100.621  0.0352 1.3870
ATOM   5448  HB3 SER A 376     122.173 111.784 100.286  0.0352 1.3870
ATOM   5449  HG  SER A 376     121.273 113.244 102.483  0.4275 0.0000
ATOM   5450  N   LEU A 377     120.496 113.370  97.858 -0.4157 1.8240
ATOM   5451  CA  LEU A 377     120.284 113.105  96.438 -0.0518 1.9080
ATOM   5452  C   LEU A 377     120.807 114.250  95.579  0.5973 1.9080
ATOM   5453  O   LEU A 377     121.427 114.020  94.535 -0.5679 1.6612
ATOM   5454  CB  LEU A 377     118.797 112.872  96.165 -0.1102 1.9080
ATOM   5455  CG  LEU A 377     118.130 111.643  96.791  0.3531 1.9080
ATOM   5456  CD1 LEU A 377     117.028 111.122  95.883 -0.4121 1.9080
ATOM   5457  CD2 LEU A 377     119.132 110.547  97.086 -0.4121 1.9080
ATOM   5458  H   LEU A 377     119.737 113.482  98.544  0.2719 0.6000
ATOM   5459  HA  LEU A 377     120.785 112.267  96.190  0.0922 1.3870
ATOM   5460  HB2 LEU A 377     118.296 113.679  96.494  0.0457 1.4870
ATOM   5461  HB3 LEU A 377     118.676 112.800  95.171  0.0457 1.4870
ATOM   5462  HG  LEU A 377     117.741 111.901  97.674 -0.0361 1.4870
ATOM   5463 HD11 LEU A 377     117.416 110.866  94.997  0.1000 1.4870
ATOM   5464 HD12 LEU A 377     116.600 110.320  96.301  0.1000 1.4870
ATOM   5465 HD13 LEU A 377     116.338 111.835  95.750  0.1000 1.4870
ATOM   5466 HD21 LEU A 377     119.825 110.885  97.726  0.1000 1.4870
ATOM   5467 HD22 LEU A 377     118.663 109.761  97.493  0.1000 1.4870
ATOM   5468 HD23 LEU A 377     119.580 110.260  96.237  0.1000 1.4870
ATOM   5469  N   GLY A 378     120.564 115.490  96.001 -0.4157 1.8240
ATOM   5470  CA  GLY A 378     121.005 116.652  95.256 -0.0252 1.9080
ATOM   5471  C   GLY A 378     122.485 116.925  95.331  0.5973 1.9080
ATOM   5472  O   GLY A 378     123.008 117.679  94.506 -0.5679 1.6612
ATOM   5473  H   GLY A 378     120.038 115.545  96.898  0.2719 0.6000
ATOM   5474  HA2 GLY A 378     120.732 116.542  94.273  0.0698 1.3870
ATOM   5475  HA3 GLY A 378     120.493 117.476  95.590  0.0698 1.3870
ATOM   5476  N   LEU A 379     123.171 116.341  96.313 -0.4157 1.8240
ATOM   5477  CA  LEU A 379     124.623 116.447  96.391 -0.0518 1.9080
ATOM   5478  C   LEU A 379     125.298 115.345  95.579  0.5973 1.9080
ATOM   5479  O   LEU A 379     126.160 115.624  94.738 -0.5679 1.6612
ATOM   5480  CB  LEU A 379     125.073 116.393  97.856 -0.1102 1.9080
ATOM   5481  CG  LEU A 379     126.554 116.091  98.103  0.3531 1.9080
ATOM   5482  CD1 LEU A 379     127.435 117.118  97.410 -0.4121 1.9080
ATOM   5483  CD2 LEU A 379     126.849 116.053  99.590 -0.4121 1.9080
ATOM   5484  H   LEU A 379     122.595 115.819  96.997  0.2719 0.6000
ATOM   5485  HA  LEU A 379     124.902 117.336  96.010  0.0922 1.3870
ATOM   5486  HB2 LEU A 379     124.878 117.280  98.267  0.0457 1.4870
ATOM   5487  HB3 LEU A 379     124.544 115.682  98.311  0.0457 1.4870
ATOM   5488  HG  LEU A 379     126.762 115.180  97.748 -0.0361 1.4870
ATOM   5489 HD11 LEU A 379     127.229 118.031  97.765  0.1000 1.4870
ATOM   5490 HD12 LEU A 379     128.397 116.905  97.582  0.1000 1.4870
ATOM   5491 HD13 LEU A 379     127.262 117.098  96.425  0.1000 1.4870
ATOM   5492 HD21 LEU A 379     126.297 115.340 100.025  0.1000 1.4870
ATOM   5493 HD22 LEU A 379     127.820 115.855  99.736  0.1000 1.4870
ATOM   5494 HD23 LEU A 379     126.627 116.939 100.001  0.1000 1.4870
ATOM   5495  N   PHE A 380     124.915 114.089  95.818 -0.4157 1.8240
ATOM   5496  CA  PHE A 380     125.615 112.974  95.181 -0.0024 1.9080
ATOM   5497  C   PHE A 380     125.281 112.802  93.699  0.5973 1.9080
ATOM   5498  O   PHE A 380     126.170 112.535  92.883 -0.5679 1.6612
ATOM   5499  CB  PHE A 380     125.529 111.679  95.995 -0.0343 1.9080
ATOM   5500  CG  PHE A 380     126.343 111.704  97.256  0.0118 1.9080
ATOM   5501  CD1 PHE A 380     127.689 111.379  97.233 -0.1256 1.9080
ATOM   5502  CD2 PHE A 380     125.765 112.052  98.463 -0.1256 1.9080
ATOM   5503  CE1 PHE A 380     128.441 111.402  98.389 -0.1704 1.9080
ATOM   5504  CE2 PHE A 380     126.513 112.077  99.622 -0.1704 1.9080
ATOM   5505  CZ  PHE A 380     127.853 111.750  99.585 -0.1072 1.9080
ATOM   5506  H   PHE A 380     124.121 113.982  96.460  0.2719 0.6000
ATOM   5507  HA  PHE A 380     126.608 113.183  95.232  0.0978 1.3870
ATOM   5508  HB2 PHE A 380     124.582 111.541  96.243  0.0295 1.4870
ATOM   5509  HB3 PHE A 380     125.865 110.943  95.427  0.0295 1.4870
ATOM   5510  HD1 PHE A 380     128.123 111.126  96.370  0.1330 1.4590
ATOM   5511  HD2 PHE A 380     124.791 112.289  98.495  0.1330 1.4590
ATOM   5512  HE1 PHE A 380     129.421 111.161  98.351  0.1430 1.4590
ATOM   5513  HE2 PHE A 380     126.072 112.335 100.500  0.1430 1.4590
ATOM   5514  HZ  PHE A 380     128.400 111.765 100.425  0.1297 1.4590
ATOM   5515  N   LEU A 381     124.004 112.949  93.331 -0.4157 1.8240
ATOM   5516  CA  LEU A 381     123.577 112.703  91.959 -0.0518 1.9080
ATOM   5517  C   LEU A 381     122.721 113.805  91.355  0.5973 1.9080
ATOM   5518  O   LEU A 381     122.447 113.748  90.151 -0.5679 1.6612
ATOM   5519  CB  LEU A 381     122.788 111.387  91.863 -0.1102 1.9080
ATOM   5520  CG  LEU A 381     123.249 110.209  92.719  0.3531 1.9080
ATOM   5521  CD1 LEU A 381     122.094 109.257  92.954 -0.4121 1.9080
ATOM   5522  CD2 LEU A 381     124.402 109.490  92.046 -0.4121 1.9080
ATOM   5523  H   LEU A 381     123.365 113.245  94.090  0.2719 0.6000
ATOM   5524  HA  LEU A 381     124.412 112.594  91.380  0.0922 1.3870
ATOM   5525  HB2 LEU A 381     121.837 111.587  92.117  0.0457 1.4870
ATOM   5526  HB3 LEU A 381     122.813 111.090  90.905  0.0457 1.4870
ATOM   5527  HG  LEU A 381     123.581 110.555  93.594 -0.0361 1.4870
ATOM   5528 HD11 LEU A 381     121.757 108.912  92.076  0.1000 1.4870
ATOM   5529 HD12 LEU A 381     122.400 108.486  93.515  0.1000 1.4870
ATOM   5530 HD13 LEU A 381     121.353 109.736  93.427  0.1000 1.4870
ATOM   5531 HD21 LEU A 381     125.169 110.123  91.923  0.1000 1.4870
ATOM   5532 HD22 LEU A 381     124.697 108.720  92.614  0.1000 1.4870
ATOM   5533 HD23 LEU A 381     124.110 109.147  91.151  0.1000 1.4870
ATOM   5534  N   GLY A 382     122.290 114.795  92.131 -0.4157 1.8240
ATOM   5535  CA  GLY A 382     121.357 115.772  91.599 -0.0252 1.9080
ATOM   5536  C   GLY A 382     120.033 115.164  91.199  0.5973 1.9080
ATOM   5537  O   GLY A 382     119.404 115.632  90.244 -0.5679 1.6612
ATOM   5538  H   GLY A 382     122.659 114.803  93.088  0.2719 0.6000
ATOM   5539  HA2 GLY A 382     121.198 116.497  92.295  0.0698 1.3870
ATOM   5540  HA3 GLY A 382     121.775 116.229  90.792  0.0698 1.3870
ATOM   5541  N   ALA A 383     119.591 114.131  91.910 -0.4157 1.8240
ATOM   5542  CA  ALA A 383     118.378 113.411  91.564  0.0337 1.9080
ATOM   5543  C   ALA A 383     117.175 114.074  92.233  0.5973 1.9080
ATOM   5544  O   ALA A 383     117.290 115.117  92.881 -0.5679 1.6612
ATOM   5545  CB  ALA A 383     118.510 111.942  91.961 -0.1825 1.9080
ATOM   5546  H   ALA A 383     120.188 113.887  92.731  0.2719 0.6000
ATOM   5547  HA  ALA A 383     118.248 113.446  90.570  0.0823 1.3870
ATOM   5548  HB1 ALA A 383     119.301 111.543  91.499  0.0603 1.4870
ATOM   5549  HB2 ALA A 383     118.632 111.876  92.950  0.0603 1.4870
ATOM   5550  HB3 ALA A 383     117.683 111.450  91.693  0.0603 1.4870
ATOM   5551  N   SER A 384     116.003 113.468  92.078 -0.4157 1.8240
ATOM   5552  CA  SER A 384     114.768 113.993  92.648 -0.0249 1.9080
ATOM   5553  C   SER A 384     113.672 112.964  92.414  0.5973 1.9080
ATOM   5554  O   SER A 384     113.902 111.907  91.819 -0.5679 1.6612
ATOM   5555  CB  SER A 384     114.390 115.343  92.036  0.2117 1.9080
ATOM   5556  OG  SER A 384     113.496 115.175  90.950 -0.6546 1.7210
ATOM   5557  H   SER A 384     116.042 112.588  91.516  0.2719 0.6000
ATOM   5558  HA  SER A 384     114.895 114.091  93.630  0.0843 1.3870
ATOM   5559  HB2 SER A 384     113.952 115.900  92.734  0.0352 1.3870
ATOM   5560  HB3 SER A 384     115.218 115.789  91.709  0.0352 1.3870
ATOM   5561  HG  SER A 384     112.555 115.213  91.284  0.4275 0.0000
ATOM   5562  N   ILE A 385     112.492 113.239  92.968 -0.4157 1.8240
ATOM   5563  CA  ILE A 385     111.376 112.326  92.788 -0.0597 1.9080
ATOM   5564  C   ILE A 385     111.127 112.351  91.308  0.5973 1.9080
ATOM   5565  O   ILE A 385     111.235 111.326  90.670 -0.5679 1.6612
ATOM   5566  CB  ILE A 385     110.106 112.727  93.590  0.1303 1.9080
ATOM   5567  CG1 ILE A 385     110.312 112.497  95.099 -0.0430 1.9080
ATOM   5568  CG2 ILE A 385     108.876 111.995  93.064 -0.3204 1.9080
ATOM   5569  CD1 ILE A 385     110.676 111.082  95.508 -0.0660 1.9080
ATOM   5570  H   ILE A 385     112.448 114.112  93.506  0.2719 0.6000
ATOM   5571  HA  ILE A 385     111.714 111.429  93.010  0.0869 1.3870
ATOM   5572  HB  ILE A 385     109.951 113.698  93.445  0.0187 1.4870
ATOM   5573 HG12 ILE A 385     111.035 113.122  95.414  0.0236 1.4870
ATOM   5574 HG13 ILE A 385     109.461 112.758  95.569  0.0236 1.4870
ATOM   5575 HG21 ILE A 385     108.064 112.323  93.543  0.0882 1.4870
ATOM   5576 HG22 ILE A 385     108.779 112.169  92.086  0.0882 1.4870
ATOM   5577 HG23 ILE A 385     108.982 111.015  93.219  0.0882 1.4870
ATOM   5578 HD11 ILE A 385     111.532 110.821  95.065  0.0186 1.4870
ATOM   5579 HD12 ILE A 385     110.786 111.044  96.500  0.0186 1.4870
ATOM   5580 HD13 ILE A 385     109.948 110.460  95.226  0.0186 1.4870
ATOM   5581  N   LEU A 386     110.858 113.529  90.760 -0.4157 1.8240
ATOM   5582  CA  LEU A 386     110.590 113.643  89.341 -0.0518 1.9080
ATOM   5583  C   LEU A 386     111.664 112.897  88.603  0.5973 1.9080
ATOM   5584  O   LEU A 386     111.345 112.027  87.827 -0.5679 1.6612
ATOM   5585  CB  LEU A 386     110.546 115.084  88.847 -0.1102 1.9080
ATOM   5586  CG  LEU A 386     109.186 115.783  88.873  0.3531 1.9080
ATOM   5587  CD1 LEU A 386     108.536 115.762  90.250 -0.4121 1.9080
ATOM   5588  CD2 LEU A 386     109.337 117.213  88.380 -0.4121 1.9080
ATOM   5589  H   LEU A 386     110.857 114.329  91.416  0.2719 0.6000
ATOM   5590  HA  LEU A 386     109.707 113.218  89.146  0.0922 1.3870
ATOM   5591  HB2 LEU A 386     111.166 115.624  89.417  0.0457 1.4870
ATOM   5592  HB3 LEU A 386     110.867 115.095  87.901  0.0457 1.4870
ATOM   5593  HG  LEU A 386     108.574 115.329  88.211 -0.0361 1.4870
ATOM   5594 HD11 LEU A 386     109.130 116.227  90.907  0.1000 1.4870
ATOM   5595 HD12 LEU A 386     107.653 116.231  90.210  0.1000 1.4870
ATOM   5596 HD13 LEU A 386     108.397 114.815  90.539  0.1000 1.4870
ATOM   5597 HD21 LEU A 386     109.690 117.209  87.443  0.1000 1.4870
ATOM   5598 HD22 LEU A 386     108.446 117.670  88.397  0.1000 1.4870
ATOM   5599 HD23 LEU A 386     109.975 117.707  88.973  0.1000 1.4870
ATOM   5600  N   SER A 387     112.936 113.189  88.850 -0.4157 1.8240
ATOM   5601  CA  SER A 387     114.008 112.555  88.067 -0.0249 1.9080
ATOM   5602  C   SER A 387     113.892 111.069  88.097  0.5973 1.9080
ATOM   5603  O   SER A 387     113.719 110.442  87.061 -0.5679 1.6612
ATOM   5604  CB  SER A 387     115.409 112.949  88.540  0.2117 1.9080
ATOM   5605  OG  SER A 387     116.322 111.878  88.408 -0.6546 1.7210
ATOM   5606  H   SER A 387     113.103 113.867  89.603  0.2719 0.6000
ATOM   5607  HA  SER A 387     113.909 112.872  87.113  0.0843 1.3870
ATOM   5608  HB2 SER A 387     115.727 113.719  87.991  0.0352 1.3870
ATOM   5609  HB3 SER A 387     115.358 113.217  89.500  0.0352 1.3870
ATOM   5610  HG  SER A 387     117.250 112.205  88.585  0.4275 0.0000
ATOM   5611  N   MET A 388     113.979 110.492  89.275 -0.4157 1.8240
ATOM   5612  CA  MET A 388     113.968 109.049  89.374 -0.0237 1.9080
ATOM   5613  C   MET A 388     112.784 108.514  88.600  0.5973 1.9080
ATOM   5614  O   MET A 388     112.940 107.668  87.703 -0.5679 1.6612
ATOM   5615  CB  MET A 388     113.894 108.640  90.843  0.0342 1.9080
ATOM   5616  CG  MET A 388     113.731 107.153  91.096  0.0018 1.9080
ATOM   5617  SD  MET A 388     114.466 106.611  92.656 -0.2737 2.0000
ATOM   5618  CE  MET A 388     113.729 107.759  93.821 -0.0536 1.9080
ATOM   5619  H   MET A 388     114.052 111.128  90.083  0.2719 0.6000
ATOM   5620  HA  MET A 388     114.804 108.695  88.951  0.0880 1.3870
ATOM   5621  HB2 MET A 388     114.738 108.952  91.312  0.0241 1.4870
ATOM   5622  HB3 MET A 388     113.115 109.124  91.278  0.0241 1.4870
ATOM   5623  HG2 MET A 388     112.729 106.925  91.071  0.0440 1.3870
ATOM   5624  HG3 MET A 388     114.142 106.639  90.306  0.0440 1.3870
ATOM   5625  HE1 MET A 388     112.842 107.407  94.122  0.0684 1.3870
ATOM   5626  HE2 MET A 388     114.331 107.864  94.613  0.0684 1.3870
ATOM   5627  HE3 MET A 388     113.602 108.648  93.379  0.0684 1.3870
ATOM   5628  N   CYS A 389     111.605 109.038  88.907 -0.3821 1.8240
ATOM   5629  CA  CYS A 389     110.393 108.573  88.258 -0.1635 1.9080
ATOM   5630  C   CYS A 389     110.530 108.569  86.748  0.7497 1.9080
ATOM   5631  O   CYS A 389     110.450 107.510  86.140 -0.7981 1.6612
ATOM   5632  CB  CYS A 389     109.200 109.425  88.689 -0.1996 1.9080
ATOM   5633  SG  CYS A 389     107.677 109.073  87.785 -0.3102 2.0000
ATOM   5634  OXT CYS A 389     110.720 109.491  85.963 -0.7981 1.6612
ATOM   5635  H   CYS A 389     111.627 109.782  89.625  0.2681 0.6000
ATOM   5636  HA  CYS A 389     110.215 107.624  88.560  0.1396 1.3870
ATOM   5637  HB2 CYS A 389     109.035 109.260  89.659  0.1437 1.3870
ATOM   5638  HB3 CYS A 389     109.436 110.384  88.545  0.1437 1.3870
ATOM   5639  HG  CYS A 389     107.483 109.823  87.152  0.2068 0.6000
TER
ATOM   5640  O   ILE B  46     104.429 114.501  90.643 -0.5713 1.6612
ATOM   5641  N   ILE B  46     101.988 113.071  88.537  0.0311 1.8240
ATOM   5642  CA  ILE B  46     103.155 112.933  89.390  0.0257 1.9080
ATOM   5643  C   ILE B  46     103.805 114.261  89.602  0.6123 1.9080
ATOM   5644  CB  ILE B  46     104.177 111.952  88.803  0.1885 1.9080
ATOM   5645  CG1 ILE B  46     104.501 110.860  89.821 -0.0387 1.9080
ATOM   5646  CG2 ILE B  46     105.439 112.669  88.347 -0.3720 1.9080
ATOM   5647  CD1 ILE B  46     103.331 109.954  90.125 -0.0908 1.9080
ATOM   5648  H1  ILE B  46     101.534 112.183  88.425  0.2329 0.6000
ATOM   5649  HA  ILE B  46     102.812 112.622  90.283  0.1031 1.1000
ATOM   5650  HB  ILE B  46     103.768 111.519  88.007  0.0213 1.4870
ATOM   5651 HG12 ILE B  46     105.255 110.311  89.466  0.0201 1.4870
ATOM   5652 HG13 ILE B  46     104.795 111.300  90.668  0.0201 1.4870
ATOM   5653 HG21 ILE B  46     106.061 112.013  87.923  0.0947 1.4870
ATOM   5654 HG22 ILE B  46     105.200 113.376  87.684  0.0947 1.4870
ATOM   5655 HG23 ILE B  46     105.887 113.090  89.134  0.0947 1.4870
ATOM   5656 HD11 ILE B  46     103.034 109.502  89.285  0.0226 1.4870
ATOM   5657 HD12 ILE B  46     103.609 109.266  90.794  0.0226 1.4870
ATOM   5658 HD13 ILE B  46     102.578 110.496  90.497  0.0226 1.4870
ATOM   5659  H2  ILE B  46     101.337 113.717  88.943  0.2329 0.6000
ATOM   5660  H3  ILE B  46     102.258 113.412  87.633  0.2329 0.6000
ATOM   5661  O   ILE B  47     103.902 117.942  90.594 -0.5679 1.6612
ATOM   5662  N   ILE B  47     103.710 115.145  88.629 -0.4157 1.8240
ATOM   5663  CA  ILE B  47     104.290 116.449  88.799 -0.0597 1.9080
ATOM   5664  C   ILE B  47     103.409 117.197  89.762  0.5973 1.9080
ATOM   5665  CB  ILE B  47     104.429 117.203  87.474  0.1303 1.9080
ATOM   5666  CG1 ILE B  47     105.831 117.002  86.897 -0.0430 1.9080
ATOM   5667  CG2 ILE B  47     104.162 118.686  87.660 -0.3204 1.9080
ATOM   5668  CD1 ILE B  47     106.086 115.608  86.369 -0.0660 1.9080
ATOM   5669  H   ILE B  47     103.211 114.831  87.786  0.2719 0.6000
ATOM   5670  HA  ILE B  47     105.165 116.316  89.253  0.0869 1.3870
ATOM   5671  HB  ILE B  47     103.775 116.822  86.830  0.0187 1.4870
ATOM   5672 HG12 ILE B  47     105.965 117.660  86.156  0.0236 1.4870
ATOM   5673 HG13 ILE B  47     106.496 117.199  87.618  0.0236 1.4870
ATOM   5674 HG21 ILE B  47     104.227 119.152  86.778  0.0882 1.4870
ATOM   5675 HG22 ILE B  47     103.246 118.817  88.037  0.0882 1.4870
ATOM   5676 HG23 ILE B  47     104.837 119.072  88.288  0.0882 1.4870
ATOM   5677 HD11 ILE B  47     105.435 115.406  85.639  0.0186 1.4870
ATOM   5678 HD12 ILE B  47     107.017 115.554  86.011  0.0186 1.4870
ATOM   5679 HD13 ILE B  47     105.974 114.947  87.110  0.0186 1.4870
ATOM   5680  O   ILE B  48     101.134 118.036  92.911 -0.5679 1.6612
ATOM   5681  N   ILE B  48     102.103 116.978  89.681 -0.4157 1.8240
ATOM   5682  CA  ILE B  48     101.168 117.708  90.542 -0.0597 1.9080
ATOM   5683  C   ILE B  48     101.210 117.232  91.994  0.5973 1.9080
ATOM   5684  CB  ILE B  48      99.727 117.663  89.992  0.1303 1.9080
ATOM   5685  CG1 ILE B  48      99.530 118.747  88.935 -0.0430 1.9080
ATOM   5686  CG2 ILE B  48      98.707 117.821  91.107 -0.3204 1.9080
ATOM   5687  CD1 ILE B  48      98.309 118.532  88.069 -0.0660 1.9080
ATOM   5688  H   ILE B  48     101.811 116.276  88.986  0.2719 0.6000
ATOM   5689  HA  ILE B  48     101.480 118.668  90.545  0.0869 1.3870
ATOM   5690  HB  ILE B  48      99.594 116.779  89.559  0.0187 1.4870
ATOM   5691 HG12 ILE B  48      99.450 119.628  89.396  0.0236 1.4870
ATOM   5692 HG13 ILE B  48     100.339 118.764  88.349  0.0236 1.4870
ATOM   5693 HG21 ILE B  48      97.785 117.744  90.731  0.0882 1.4870
ATOM   5694 HG22 ILE B  48      98.846 117.107  91.792  0.0882 1.4870
ATOM   5695 HG23 ILE B  48      98.816 118.717  91.536  0.0882 1.4870
ATOM   5696 HD11 ILE B  48      97.492 118.523  88.644  0.0186 1.4870
ATOM   5697 HD12 ILE B  48      98.240 119.273  87.403  0.0186 1.4870
ATOM   5698 HD13 ILE B  48      98.391 117.659  87.591  0.0186 1.4870
ATOM   5699  O   ILE B  49     102.852 116.024  95.357 -0.5679 1.6612
ATOM   5700  N   ILE B  49     101.342 115.931  92.206 -0.4157 1.8240
ATOM   5701  CA  ILE B  49     101.416 115.407  93.561 -0.0597 1.9080
ATOM   5702  C   ILE B  49     102.771 115.721  94.170  0.5973 1.9080
ATOM   5703  CB  ILE B  49     101.124 113.893  93.624  0.1303 1.9080
ATOM   5704  CG1 ILE B  49     100.114 113.595  94.732 -0.0430 1.9080
ATOM   5705  CG2 ILE B  49     102.397 113.089  93.843 -0.3204 1.9080
ATOM   5706  CD1 ILE B  49      99.821 112.122  94.900 -0.0660 1.9080
ATOM   5707  H   ILE B  49     101.386 115.345  91.358  0.2719 0.6000
ATOM   5708  HA  ILE B  49     100.735 115.912  94.097  0.0869 1.3870
ATOM   5709  HB  ILE B  49     100.721 113.624  92.757  0.0187 1.4870
ATOM   5710 HG12 ILE B  49     100.471 113.956  95.591  0.0236 1.4870
ATOM   5711 HG13 ILE B  49      99.262 114.069  94.514  0.0236 1.4870
ATOM   5712 HG21 ILE B  49     102.182 112.114  93.835  0.0882 1.4870
ATOM   5713 HG22 ILE B  49     103.049 113.291  93.114  0.0882 1.4870
ATOM   5714 HG23 ILE B  49     102.798 113.333  94.724  0.0882 1.4870
[truncated: 784,152 more chars]
