# Supplementary material for: A proton-gated channel identified in the centipede antenna
Source: EMBO Rep. 2025 Oct 20;26(24):6083–95. doi: 10.1038/s44319-025-00606-2 (PMC12714832; doi:10.1038/s44319-025-00606-2)
Supplement: Supplementary file 10 — SourceDataForAppendix [file 44319_2025_606_MOESM10_ESM.zip › EMBOR-2025-62006V2_SourceDataForAppendix/AppendixFigS14/AppendixFigS14_endogenous_ASIC_PDPNaC1_current_rawdata.csv]

Time (s)	Current (A)
0	1.22E-11
0.0001	3.75E-11
0.0002	6.10E-11
0.0003	2.13E-11
0.0004	-7.54E-12
0.0005	-2.19E-11
0.0006	-2.97E-11
0.0007	-3.45E-11
0.0008	-3.58E-11
0.0009	-3.51E-11
0.001	-3.45E-11
0.0011	-3.38E-11
0.0012	-3.10E-11
0.0013	-3.04E-11
0.0014	-3.05E-11
0.0015	-2.68E-11
0.0016	-2.68E-11
0.0017	-2.78E-11
0.0018	-2.84E-11
0.0019	-2.86E-11
0.002	-2.66E-11
0.0021	-2.73E-11
0.0022	-2.68E-11
0.0023	-2.44E-11
0.0024	-2.30E-11
0.0025	-2.11E-11
0.0026	-2.15E-11
0.0027	-2.24E-11
0.0028	-2.41E-11
0.0029	-2.31E-11
0.003	-2.02E-11
0.0031	-1.88E-11
0.0032	-1.73E-11
0.0033	-1.77E-11
0.0034	-1.66E-11
0.0035	-1.61E-11
0.0036	-1.80E-11
0.0037	-2.04E-11
0.0038	-1.93E-11
0.0039	-1.79E-11
0.004	-1.96E-11
0.0041	-2.10E-11
0.0042	-1.78E-11
0.0043	-1.75E-11
0.0044	-1.88E-11
0.0045	-1.94E-11
0.0046	-1.76E-11
0.0047	-1.80E-11
0.0048	-1.72E-11
0.0049	-1.60E-11
0.005	-1.66E-11
0.0051	-1.56E-11
0.0052	-1.47E-11
0.0053	-1.50E-11
0.0054	-1.24E-11
0.0055	-1.29E-11
0.0056	-1.26E-11
0.0057	-1.18E-11
0.0058	-1.26E-11
0.0059	-1.58E-11
0.006	-1.18E-11
0.0061	-1.31E-11
0.0062	-1.32E-11
0.0063	-1.50E-11
0.0064	-1.57E-11
0.0065	-1.47E-11
0.0066	-1.40E-11
0.0067	-1.37E-11
0.0068	-1.57E-11
0.0069	-1.55E-11
0.007	-1.45E-11
0.0071	-1.54E-11
0.0072	-1.57E-11
0.0073	-1.43E-11
0.0074	-1.29E-11
0.0075	-1.24E-11
0.0076	-1.17E-11
0.0077	-1.06E-11
0.0078	-1.01E-11
0.0079	-1.18E-11
0.008	-1.34E-11
0.0081	-1.31E-11
0.0082	-1.49E-11
0.0083	-1.39E-11
0.0084	-8.97E-12
0.0085	-1.24E-11
0.0086	-1.52E-11
0.0087	-1.58E-11
0.0088	-1.67E-11
0.0089	-1.66E-11
0.009	-1.42E-11
0.0091	-1.31E-11
0.0092	-1.46E-11
0.0093	-1.63E-11
0.0094	-1.56E-11
0.0095	-1.51E-11
0.0096	-1.45E-11
0.0097	-1.55E-11
0.0098	-1.59E-11
0.0099	-1.35E-11
0.01	-1.09E-11
0.0101	-1.20E-11
0.0102	-1.28E-11
0.0103	-1.25E-11
0.0104	-1.24E-11
0.0105	-1.32E-11
0.0106	-1.29E-11
0.0107	-1.21E-11
0.0108	-1.37E-11
0.0109	-1.47E-11
0.011	-1.22E-11
0.0111	-1.14E-11
0.0112	-1.21E-11
0.0113	-1.34E-11
0.0114	-1.40E-11
0.0115	-1.45E-11
0.0116	-1.41E-11
0.0117	-1.41E-11
0.0118	-1.35E-11
0.0119	-1.24E-11
0.012	-1.27E-11
0.0121	-1.36E-11
0.0122	-1.28E-11
0.0123	-1.26E-11
0.0124	-1.31E-11
0.0125	-1.32E-11
0.0126	-1.27E-11
0.0127	-1.36E-11
0.0128	-1.33E-11
0.0129	-1.25E-11
0.013	-1.07E-11
0.0131	-1.08E-11
0.0132	-1.23E-11
0.0133	-1.37E-11
0.0134	-1.11E-11
0.0135	-1.03E-11
0.0136	-1.14E-11
0.0137	-1.32E-11
0.0138	-1.50E-11
0.0139	-1.52E-11
0.014	-1.54E-11
0.0141	-1.52E-11
0.0142	-1.52E-11
0.0143	-1.40E-11
0.0144	-1.24E-11
0.0145	-1.31E-11
0.0146	-1.33E-11
0.0147	-1.32E-11
0.0148	-1.23E-11
0.0149	-1.20E-11
0.015	-1.11E-11
0.0151	-1.12E-11
0.0152	-1.16E-11
0.0153	-1.15E-11
0.0154	-1.17E-11
0.0155	-1.12E-11
0.0156	-9.63E-12
0.0157	-1.04E-11
0.0158	-1.20E-11
0.0159	-1.06E-11
0.016	-8.90E-12
0.0161	-9.88E-12
0.0162	-1.25E-11
0.0163	-1.31E-11
0.0164	-1.13E-11
0.0165	-9.26E-12
0.0166	-7.53E-12
0.0167	-8.38E-12
0.0168	-1.18E-11
0.0169	-1.37E-11
0.017	-1.28E-11
0.0171	-1.12E-11
0.0172	-1.12E-11
0.0173	-1.11E-11
0.0174	-1.03E-11
0.0175	-1.23E-11
0.0176	-1.25E-11
0.0177	-1.38E-11
0.0178	-1.21E-11
0.0179	-1.22E-11
0.018	-1.10E-11
0.0181	-8.50E-12
0.0182	-7.43E-12
0.0183	-9.48E-12
0.0184	-1.45E-11
0.0185	-1.50E-11
0.0186	-1.19E-11
0.0187	-7.27E-12
0.0188	-5.92E-12
0.0189	-8.11E-12
0.019	-1.04E-11
0.0191	-1.08E-11
0.0192	-1.23E-11
0.0193	-1.27E-11
0.0194	-1.33E-11
0.0195	-1.08E-11
0.0196	-1.03E-11
0.0197	-8.73E-12
0.0198	-8.28E-12
0.0199	-9.24E-12
0.02	-1.16E-11
0.0201	-1.29E-11
0.0202	-1.22E-11
0.0203	-1.31E-11
0.0204	-1.30E-11
0.0205	-1.27E-11
0.0206	-1.46E-11
0.0207	-1.53E-11
0.0208	-1.40E-11
0.0209	-1.44E-11
0.021	-1.51E-11
0.0211	-1.40E-11
0.0212	-1.28E-11
0.0213	-1.46E-11
0.0214	-1.31E-11
0.0215	-1.05E-11
0.0216	-9.51E-12
0.0217	-9.48E-12
0.0218	-9.72E-12
0.0219	-9.00E-12
0.022	-7.99E-12
0.0221	-9.40E-12
0.0222	-1.06E-11
0.0223	-1.19E-11
0.0224	-1.06E-11
0.0225	-1.00E-11
0.0226	-1.08E-11
0.0227	-1.26E-11
0.0228	-1.12E-11
0.0229	-1.16E-11
0.023	-1.26E-11
0.0231	-1.33E-11
0.0232	-1.31E-11
0.0233	-1.21E-11
0.0234	-1.05E-11
0.0235	-1.02E-11
0.0236	-1.10E-11
0.0237	-1.13E-11
0.0238	-1.14E-11
0.0239	-1.07E-11
0.024	-1.16E-11
0.0241	-1.15E-11
0.0242	-9.33E-12
0.0243	-9.04E-12
0.0244	-8.21E-12
0.0245	-9.77E-12
0.0246	-1.06E-11
0.0247	-1.21E-11
0.0248	-1.30E-11
0.0249	-1.27E-11
0.025	-1.18E-11
0.0251	-1.15E-11
0.0252	-9.99E-12
0.0253	-1.14E-11
0.0254	-1.31E-11
0.0255	-1.18E-11
0.0256	-1.14E-11
0.0257	-1.14E-11
0.0258	-1.14E-11
0.0259	-1.32E-11
0.026	-9.84E-12
0.0261	-7.05E-12
0.0262	-9.12E-12
0.0263	-1.25E-11
0.0264	-1.25E-11
0.0265	-1.24E-11
0.0266	-1.52E-11
0.0267	-1.70E-11
0.0268	-1.51E-11
0.0269	-1.20E-11
0.027	-1.19E-11
0.0271	-1.12E-11
0.0272	-1.09E-11
0.0273	-1.24E-11
0.0274	-1.23E-11
0.0275	-1.14E-11
0.0276	-1.06E-11
0.0277	-1.06E-11
0.0278	-1.21E-11
0.0279	-1.29E-11
0.028	-1.35E-11
0.0281	-1.57E-11
0.0282	-1.55E-11
0.0283	-1.26E-11
0.0284	-7.12E-12
0.0285	-7.84E-12
0.0286	-1.07E-11
0.0287	-1.43E-11
0.0288	-1.47E-11
0.0289	-1.33E-11
0.029	-1.17E-11
0.0291	-8.90E-12
0.0292	-8.87E-12
0.0293	-1.22E-11
0.0294	-1.25E-11
0.0295	-1.14E-11
0.0296	-1.04E-11
0.0297	-1.31E-11
0.0298	-1.52E-11
0.0299	-1.51E-11
0.03	-1.37E-11
0.0301	-1.35E-11
0.0302	-1.30E-11
0.0303	-1.20E-11
0.0304	-1.19E-11
0.0305	-1.26E-11
0.0306	-1.04E-11
0.0307	-1.10E-11
0.0308	-1.11E-11
0.0309	-1.08E-11
0.031	-8.74E-12
0.0311	-9.63E-12
0.0312	-1.16E-11
0.0313	-1.16E-11
0.0314	-1.19E-11
0.0315	-1.28E-11
0.0316	-1.42E-11
0.0317	-1.36E-11
0.0318	-1.16E-11
0.0319	-9.96E-12
0.032	-1.04E-11
0.0321	-8.23E-12
0.0322	-7.54E-12
0.0323	-9.83E-12
0.0324	-1.25E-11
0.0325	-1.09E-11
0.0326	-1.11E-11
0.0327	-1.42E-11
0.0328	-1.38E-11
0.0329	-1.16E-11
0.033	-1.16E-11
0.0331	-1.14E-11
0.0332	-9.86E-12
0.0333	-9.61E-12
0.0334	-9.88E-12
0.0335	-9.11E-12
0.0336	-1.04E-11
0.0337	-1.11E-11
0.0338	-1.03E-11
0.0339	-1.09E-11
0.034	-9.86E-12
0.0341	-1.01E-11
0.0342	-1.25E-11
0.0343	-1.26E-11
0.0344	-1.12E-11
0.0345	-1.39E-11
0.0346	-1.22E-11
0.0347	-1.06E-11
0.0348	-1.21E-11
0.0349	-1.16E-11
0.035	-1.05E-11
0.0351	-1.21E-11
0.0352	-1.32E-11
0.0353	-1.27E-11
0.0354	-1.20E-11
0.0355	-1.09E-11
0.0356	-1.15E-11
0.0357	-1.21E-11
0.0358	-1.28E-11
0.0359	-1.14E-11
0.036	-8.57E-12
0.0361	-1.39E-11
0.0362	-1.45E-11
0.0363	-1.33E-11
0.0364	-1.30E-11
0.0365	-1.40E-11
0.0366	-1.38E-11
0.0367	-1.12E-11
0.0368	-7.62E-12
0.0369	-7.16E-12
0.037	-7.35E-12
0.0371	-8.36E-12
0.0372	-8.60E-12
0.0373	-8.36E-12
0.0374	-8.77E-12
0.0375	-1.02E-11
0.0376	-1.32E-11
0.0377	-1.37E-11
0.0378	-1.33E-11
0.0379	-1.29E-11
0.038	-1.10E-11
0.0381	-1.05E-11
0.0382	-9.15E-12
0.0383	-9.85E-12
0.0384	-1.42E-11
0.0385	-1.41E-11
0.0386	-1.11E-11
0.0387	-6.66E-12
0.0388	-5.75E-12
0.0389	-8.26E-12
0.039	-7.59E-12
0.0391	-7.76E-12
0.0392	-9.00E-12
0.0393	-9.97E-12
0.0394	-1.17E-11
0.0395	-1.20E-11
0.0396	-1.16E-11
0.0397	-1.11E-11
0.0398	-1.24E-11
0.0399	-1.46E-11
0.04	-1.36E-11
0.0401	-1.09E-11
0.0402	-1.19E-11
0.0403	-1.40E-11
0.0404	-1.45E-11
0.0405	-1.37E-11
0.0406	-1.42E-11
0.0407	-1.43E-11
0.0408	-1.23E-11
0.0409	-1.11E-11
0.041	-1.54E-11
0.0411	-1.68E-11
0.0412	-1.53E-11
0.0413	-1.45E-11
0.0414	-1.43E-11
0.0415	-1.39E-11
0.0416	-1.28E-11
0.0417	-1.35E-11
0.0418	-1.34E-11
0.0419	-1.46E-11
0.042	-1.49E-11
0.0421	-1.58E-11
0.0422	-1.23E-11
0.0423	-1.17E-11
0.0424	-1.22E-11
0.0425	-1.34E-11
0.0426	-1.44E-11
0.0427	-1.63E-11
0.0428	-1.56E-11
0.0429	-1.39E-11
0.043	-1.26E-11
0.0431	-1.20E-11
0.0432	-1.22E-11
0.0433	-1.31E-11
0.0434	-1.23E-11
0.0435	-1.10E-11
0.0436	-1.05E-11
0.0437	-1.09E-11
0.0438	-1.35E-11
0.0439	-1.59E-11
0.044	-1.70E-11
0.0441	-1.68E-11
0.0442	-1.78E-11
0.0443	-1.83E-11
0.0444	-1.71E-11
0.0445	-1.48E-11
0.0446	-1.36E-11
0.0447	-1.25E-11
0.0448	-1.10E-11
0.0449	-9.25E-12
0.045	-9.12E-12
0.0451	-1.01E-11
0.0452	-1.12E-11
0.0453	-1.33E-11
0.0454	-1.05E-11
0.0455	-7.80E-12
0.0456	-9.00E-12
0.0457	-1.26E-11
0.0458	-1.39E-11
0.0459	-1.47E-11
0.046	-1.38E-11
0.0461	-1.07E-11
0.0462	-1.24E-11
0.0463	-1.50E-11
0.0464	-1.57E-11
0.0465	-1.62E-11
0.0466	-1.59E-11
0.0467	-1.37E-11
0.0468	-1.40E-11
0.0469	-1.47E-11
0.047	-1.54E-11
0.0471	-1.37E-11
0.0472	-1.06E-11
0.0473	-1.05E-11
0.0474	-1.09E-11
0.0475	-1.04E-11
0.0476	-1.08E-11
0.0477	-1.22E-11
0.0478	-1.40E-11
0.0479	-1.32E-11
0.048	-1.29E-11
0.0481	-1.51E-11
0.0482	-1.64E-11
0.0483	-1.51E-11
0.0484	-1.19E-11
0.0485	-1.27E-11
0.0486	-1.37E-11
0.0487	-1.44E-11
0.0488	-1.52E-11
0.0489	-1.61E-11
0.049	-1.47E-11
0.0491	-1.29E-11
0.0492	-1.40E-11
0.0493	-1.54E-11
0.0494	-1.34E-11
0.0495	-1.28E-11
0.0496	-1.27E-11
0.0497	-1.44E-11
0.0498	-1.53E-11
0.0499	-1.60E-11
0.05	-1.49E-11
0.0501	-1.39E-11
0.0502	-1.21E-11
0.0503	-1.48E-11
0.0504	-1.70E-11
0.0505	-1.81E-11
0.0506	-1.54E-11
0.0507	-1.27E-11
0.0508	-1.49E-11
0.0509	-1.46E-11
0.051	-1.27E-11
0.0511	-1.30E-11
0.0512	-1.36E-11
0.0513	-1.41E-11
0.0514	-1.55E-11
0.0515	-1.68E-11
0.0516	-1.72E-11
0.0517	-1.59E-11
0.0518	-1.66E-11
0.0519	-1.81E-11
0.052	-1.60E-11
0.0521	-1.31E-11
0.0522	-1.29E-11
0.0523	-1.23E-11
0.0524	-1.39E-11
0.0525	-1.47E-11
0.0526	-1.42E-11
0.0527	-1.38E-11
0.0528	-1.58E-11
0.0529	-1.91E-11
0.053	-1.77E-11
0.0531	-1.66E-11
0.0532	-1.56E-11
0.0533	-1.39E-11
0.0534	-1.16E-11
0.0535	-1.16E-11
0.0536	-1.13E-11
0.0537	-9.64E-12
0.0538	-9.51E-12
0.0539	-1.30E-11
0.054	-1.51E-11
0.0541	-1.53E-11
0.0542	-1.56E-11
0.0543	-1.45E-11
0.0544	-1.39E-11
0.0545	-1.52E-11
0.0546	-1.54E-11
0.0547	-1.43E-11
0.0548	-1.71E-11
0.0549	-1.79E-11
0.055	-1.60E-11
0.0551	-1.49E-11
0.0552	-1.50E-11
0.0553	-1.44E-11
0.0554	-1.46E-11
0.0555	-1.33E-11
0.0556	-1.29E-11
0.0557	-1.14E-11
0.0558	-1.19E-11
0.0559	-1.37E-11
0.056	-1.31E-11
0.0561	-1.35E-11
0.0562	-1.55E-11
0.0563	-1.70E-11
0.0564	-1.62E-11
0.0565	-1.27E-11
0.0566	-1.23E-11
0.0567	-1.22E-11
0.0568	-1.16E-11
0.0569	-1.21E-11
0.057	-1.34E-11
0.0571	-1.38E-11
0.0572	-1.41E-11
0.0573	-1.40E-11
0.0574	-1.44E-11
0.0575	-1.47E-11
0.0576	-1.44E-11
0.0577	-1.43E-11
0.0578	-1.54E-11
0.0579	-1.45E-11
0.058	-1.38E-11
0.0581	-1.42E-11
0.0582	-1.12E-11
0.0583	-9.15E-12
0.0584	-1.45E-11
0.0585	-1.66E-11
0.0586	-1.18E-11
0.0587	-1.12E-11
0.0588	-1.07E-11
0.0589	-1.02E-11
0.059	-1.07E-11
0.0591	-1.15E-11
0.0592	-1.20E-11
0.0593	-1.37E-11
0.0594	-1.41E-11
0.0595	-1.31E-11
0.0596	-1.30E-11
0.0597	-1.49E-11
0.0598	-1.45E-11
0.0599	-1.42E-11
0.06	-1.14E-11
0.0601	-1.03E-11
0.0602	-1.16E-11
0.0603	-1.17E-11
0.0604	-1.21E-11
0.0605	-1.15E-11
0.0606	-9.99E-12
0.0607	-1.00E-11
0.0608	-1.04E-11
0.0609	-1.05E-11
0.061	-1.19E-11
0.0611	-1.31E-11
0.0612	-1.20E-11
0.0613	-1.01E-11
0.0614	-1.09E-11
0.0615	-1.02E-11
0.0616	-1.01E-11
0.0617	-1.12E-11
0.0618	-1.01E-11
0.0619	-9.78E-12
0.062	-1.02E-11
0.0621	-1.22E-11
0.0622	-1.26E-11
0.0623	-1.26E-11
0.0624	-1.27E-11
0.0625	-1.15E-11
0.0626	-9.26E-12
0.0627	-8.72E-12
0.0628	-9.13E-12
0.0629	-6.87E-12
0.063	-7.64E-12
0.0631	-1.07E-11
0.0632	-1.18E-11
0.0633	-1.30E-11
0.0634	-1.25E-11
0.0635	-1.16E-11
0.0636	-1.12E-11
0.0637	-1.04E-11
0.0638	-1.30E-11
0.0639	-1.38E-11
0.064	-1.14E-11
0.0641	-1.00E-11
0.0642	-8.49E-12
0.0643	-9.14E-12
0.0644	-9.98E-12
0.0645	-1.06E-11
0.0646	-1.13E-11
0.0647	-1.20E-11
0.0648	-1.16E-11
0.0649	-1.13E-11
0.065	-1.02E-11
0.0651	-1.06E-11
0.0652	-1.02E-11
0.0653	-9.99E-12
0.0654	-9.87E-12
0.0655	-9.90E-12
0.0656	-1.22E-11
0.0657	-1.53E-11
0.0658	-1.22E-11
0.0659	-9.90E-12
0.066	-9.88E-12
0.0661	-1.02E-11
0.0662	-1.11E-11
0.0663	-1.12E-11
0.0664	-9.74E-12
0.0665	-9.14E-12
0.0666	-1.01E-11
0.0667	-1.09E-11
0.0668	-9.34E-12
0.0669	-8.65E-12
0.067	-8.84E-12
0.0671	-1.01E-11
0.0672	-9.20E-12
0.0673	-8.39E-12
0.0674	-7.49E-12
0.0675	-8.14E-12
0.0676	-9.48E-12
0.0677	-1.10E-11
0.0678	-1.18E-11
0.0679	-1.24E-11
0.068	-1.25E-11
0.0681	-1.27E-11
0.0682	-1.35E-11
0.0683	-1.24E-11
0.0684	-7.62E-12
0.0685	-8.69E-12
0.0686	-1.17E-11
0.0687	-1.40E-11
0.0688	-1.48E-11
0.0689	-1.52E-11
0.069	-1.57E-11
0.0691	-1.50E-11
0.0692	-1.47E-11
0.0693	-1.66E-11
0.0694	-1.56E-11
0.0695	-1.14E-11
0.0696	-1.03E-11
0.0697	-1.14E-11
0.0698	-1.28E-11
0.0699	-1.29E-11
0.07	-1.11E-11
0.0701	-1.19E-11
0.0702	-1.31E-11
0.0703	-1.33E-11
0.0704	-1.47E-11
0.0705	-1.42E-11
0.0706	-1.29E-11
0.0707	-1.22E-11
0.0708	-1.11E-11
0.0709	-9.64E-12
0.071	-9.63E-12
0.0711	-1.20E-11
0.0712	-1.26E-11
0.0713	-9.74E-12
0.0714	-7.76E-12
0.0715	-8.50E-12
0.0716	-9.22E-12
0.0717	-9.25E-12
0.0718	-9.43E-12
0.0719	-1.29E-11
0.072	-1.90E-11
0.0721	-1.74E-11
0.0722	-1.64E-11
0.0723	-1.59E-11
0.0724	-1.33E-11
0.0725	-1.18E-11
0.0726	-1.05E-11
0.0727	-1.29E-11
0.0728	-1.36E-11
0.0729	-1.24E-11
0.073	-1.36E-11
0.0731	-1.47E-11
0.0732	-1.41E-11
0.0733	-1.46E-11
0.0734	-1.37E-11
0.0735	-1.38E-11
0.0736	-1.41E-11
0.0737	-1.27E-11
0.0738	-1.25E-11
0.0739	-1.17E-11
0.074	-1.13E-11
0.0741	-9.63E-12
0.0742	-7.75E-12
0.0743	-9.39E-12
0.0744	-1.07E-11
0.0745	-1.20E-11
0.0746	-1.26E-11
0.0747	-1.07E-11
0.0748	-1.07E-11
0.0749	-1.28E-11
0.075	-1.34E-11
0.0751	-1.49E-11
0.0752	-1.36E-11
0.0753	-1.23E-11
0.0754	-1.12E-11
0.0755	-1.17E-11
0.0756	-1.16E-11
0.0757	-1.05E-11
0.0758	-1.27E-11
0.0759	-1.31E-11
0.076	-1.20E-11
0.0761	-1.30E-11
0.0762	-1.20E-11
0.0763	-1.19E-11
0.0764	-1.23E-11
0.0765	-1.19E-11
0.0766	-1.05E-11
0.0767	-1.15E-11
0.0768	-1.21E-11
0.0769	-1.11E-11
0.077	-9.88E-12
0.0771	-1.02E-11
0.0772	-1.12E-11
0.0773	-1.13E-11
0.0774	-1.22E-11
0.0775	-1.13E-11
0.0776	-1.02E-11
0.0777	-9.61E-12
0.0778	-8.26E-12
0.0779	-7.75E-12
0.078	-9.58E-12
0.0781	-9.83E-12
0.0782	-6.17E-12
0.0783	-5.16E-12
0.0784	-1.12E-11
0.0785	-1.50E-11
0.0786	-1.37E-11
0.0787	-9.04E-12
0.0788	-5.16E-12
0.0789	-8.28E-12
0.079	-1.16E-11
0.0791	-1.20E-11
0.0792	-1.20E-11
0.0793	-1.25E-11
0.0794	-1.29E-11
0.0795	-1.20E-11
0.0796	-9.34E-12
0.0797	-1.00E-11
0.0798	-9.20E-12
0.0799	-8.38E-12
0.08	-7.38E-12
0.0801	-8.02E-12
0.0802	-1.08E-11
0.0803	-1.38E-11
0.0804	-1.38E-11
0.0805	-1.21E-11
0.0806	-8.26E-12
0.0807	-6.90E-12
0.0808	-9.28E-12
0.0809	-1.13E-11
0.081	-1.40E-11
0.0811	-1.38E-11
0.0812	-1.11E-11
0.0813	-8.63E-12
0.0814	-9.13E-12
0.0815	-9.62E-12
0.0816	-9.71E-12
0.0817	-1.12E-11
0.0818	-1.05E-11
0.0819	-1.00E-11
0.082	-1.06E-11
0.0821	-1.24E-11
0.0822	-1.26E-11
0.0823	-1.30E-11
0.0824	-1.48E-11
0.0825	-1.54E-11
0.0826	-1.22E-11
0.0827	-9.14E-12
0.0828	-7.76E-12
0.0829	-7.74E-12
0.083	-8.47E-12
0.0831	-8.24E-12
0.0832	-6.99E-12
0.0833	-7.50E-12
0.0834	-8.48E-12
0.0835	-8.62E-12
0.0836	-8.83E-12
0.0837	-9.88E-12
0.0838	-8.61E-12
0.0839	-9.75E-12
0.084	-1.22E-11
0.0841	-1.31E-11
0.0842	-1.43E-11
0.0843	-1.33E-11
0.0844	-9.88E-12
0.0845	-9.52E-12
0.0846	-1.19E-11
0.0847	-1.34E-11
0.0848	-1.41E-11
0.0849	-1.10E-11
0.085	-8.63E-12
0.0851	-9.41E-12
0.0852	-1.03E-11
0.0853	-1.21E-11
0.0854	-1.12E-11
0.0855	-1.19E-11
0.0856	-1.20E-11
0.0857	-1.17E-11
0.0858	-1.09E-11
0.0859	-1.08E-11
0.086	-1.35E-11
0.0861	-9.10E-12
0.0862	-6.68E-12
0.0863	-1.11E-11
0.0864	-1.42E-11
0.0865	-1.34E-11
0.0866	-1.35E-11
0.0867	-1.33E-11
0.0868	-1.48E-11
0.0869	-1.26E-11
0.087	-1.21E-11
0.0871	-1.21E-11
0.0872	-1.21E-11
0.0873	-1.15E-11
0.0874	-1.17E-11
0.0875	-1.29E-11
0.0876	-1.20E-11
0.0877	-1.15E-11
0.0878	-1.28E-11
0.0879	-1.27E-11
0.088	-1.39E-11
0.0881	-1.45E-11
0.0882	-1.48E-11
0.0883	-1.32E-11
0.0884	-7.38E-12
0.0885	-4.58E-12
0.0886	-7.26E-12
0.0887	-1.16E-11
0.0888	-1.34E-11
0.0889	-1.37E-11
0.089	-1.36E-11
0.0891	-1.36E-11
0.0892	-1.38E-11
0.0893	-1.20E-11
0.0894	-1.25E-11
0.0895	-1.16E-11
0.0896	-9.73E-12
0.0897	-1.25E-11
0.0898	-1.39E-11
0.0899	-1.47E-11
0.09	-1.47E-11
0.0901	-1.33E-11
0.0902	-1.05E-11
0.0903	-8.15E-12
0.0904	-9.74E-12
0.0905	-1.24E-11
0.0906	-1.21E-11
0.0907	-1.25E-11
0.0908	-1.21E-11
0.0909	-1.23E-11
0.091	-1.35E-11
0.0911	-1.27E-11
0.0912	-1.22E-11
0.0913	-1.26E-11
0.0914	-1.27E-11
0.0915	-1.37E-11
0.0916	-1.13E-11
0.0917	-7.96E-12
0.0918	-8.93E-12
0.0919	-6.82E-12
0.092	-7.41E-12
0.0921	-7.84E-12
0.0922	-8.48E-12
0.0923	-8.49E-12
0.0924	-8.10E-12
0.0925	-8.65E-12
0.0926	-8.81E-12
0.0927	-1.06E-11
0.0928	-8.95E-12
0.0929	-8.26E-12
0.093	-8.62E-12
0.0931	-8.98E-12
0.0932	-9.84E-12
0.0933	-9.99E-12
0.0934	-8.88E-12
0.0935	-9.86E-12
0.0936	-1.21E-11
0.0937	-1.22E-11
0.0938	-1.23E-11
0.0939	-1.23E-11
0.094	-1.30E-11
0.0941	-1.17E-11
0.0942	-1.00E-11
0.0943	-1.04E-11
0.0944	-1.19E-11
0.0945	-1.18E-11
0.0946	-1.13E-11
0.0947	-1.07E-11
0.0948	-9.37E-12
0.0949	-9.62E-12
0.095	-1.06E-11
0.0951	-1.09E-11
0.0952	-1.23E-11
0.0953	-1.11E-11
0.0954	-1.16E-11
0.0955	-1.22E-11
0.0956	-1.21E-11
0.0957	-1.20E-11
0.0958	-1.22E-11
0.0959	-1.48E-11
0.096	-1.40E-11
0.0961	-1.61E-11
0.0962	-1.86E-11
0.0963	-1.57E-11
0.0964	-1.53E-11
0.0965	-1.43E-11
0.0966	-1.40E-11
0.0967	-1.32E-11
0.0968	-1.25E-11
0.0969	-1.20E-11
0.097	-1.20E-11
0.0971	-1.24E-11
0.0972	-1.28E-11
0.0973	-1.36E-11
0.0974	-1.26E-11
0.0975	-1.09E-11
0.0976	-9.64E-12
0.0977	-1.25E-11
0.0978	-1.51E-11
0.0979	-1.32E-11
0.098	-1.21E-11
0.0981	-1.24E-11
0.0982	-1.18E-11
0.0983	-9.98E-12
0.0984	-1.48E-11
0.0985	-1.63E-11
0.0986	-1.18E-11
0.0987	-1.09E-11
0.0988	-8.35E-12
0.0989	-7.51E-12
0.099	-8.76E-12
0.0991	-9.45E-12
0.0992	-1.09E-11
0.0993	-1.01E-11
0.0994	-9.14E-12
0.0995	-9.85E-12
0.0996	-1.14E-11
0.0997	-1.07E-11
0.0998	-1.10E-11
0.0999	-1.07E-11
0.1	-9.24E-12
0.1001	-8.88E-12
0.1002	-9.47E-12
0.1003	-9.98E-12
0.1004	-8.98E-12
0.1005	-8.50E-12
0.1006	-9.20E-12
0.1007	-8.61E-12
0.1008	-5.13E-12
0.1009	-5.17E-12
0.101	-8.35E-12
0.1011	-1.05E-11
0.1012	-1.01E-11
0.1013	-9.64E-12
0.1014	-1.05E-11
0.1015	-1.24E-11
0.1016	-1.24E-11
0.1017	-1.16E-11
0.1018	-1.05E-11
0.1019	-1.09E-11
0.102	-1.17E-11
0.1021	-1.13E-11
0.1022	-1.16E-11
0.1023	-1.05E-11
0.1024	-1.05E-11
0.1025	-1.21E-11
0.1026	-1.22E-11
0.1027	-1.06E-11
0.1028	-1.11E-11
0.1029	-1.07E-11
0.103	-9.78E-12
0.1031	-9.70E-12
0.1032	-1.22E-11
0.1033	-1.07E-11
0.1034	-9.74E-12
0.1035	-9.76E-12
0.1036	-8.59E-12
0.1037	-9.40E-12
0.1038	-1.01E-11
0.1039	-1.17E-11
0.104	-1.16E-11
0.1041	-1.07E-11
0.1042	-1.09E-11
0.1043	-9.09E-12
0.1044	-7.65E-12
0.1045	-7.61E-12
0.1046	-9.10E-12
0.1047	-8.23E-12
0.1048	-6.15E-12
0.1049	-7.39E-12
0.105	-1.05E-11
0.1051	-1.14E-11
0.1052	-1.06E-11
0.1053	-9.85E-12
0.1054	-9.87E-12
0.1055	-8.62E-12
0.1056	-8.87E-12
0.1057	-1.11E-11
0.1058	-1.11E-11
0.1059	-9.71E-12
0.106	-1.10E-11
0.1061	-9.23E-12
0.1062	-7.00E-12
0.1063	-8.13E-12
0.1064	-8.48E-12
0.1065	-8.09E-12
0.1066	-8.38E-12
0.1067	-7.08E-12
0.1068	-6.67E-12
0.1069	-6.00E-12
0.107	-9.12E-12
0.1071	-1.18E-11
0.1072	-1.07E-11
0.1073	-8.03E-12
0.1074	-4.88E-12
0.1075	-5.91E-12
0.1076	-7.48E-12
0.1077	-8.84E-12
0.1078	-9.98E-12
0.1079	-9.74E-12
0.108	-1.06E-11
0.1081	-1.25E-11
0.1082	-1.25E-11
0.1083	-1.32E-11
0.1084	-8.99E-12
0.1085	-6.80E-12
0.1086	-1.03E-11
0.1087	-1.34E-11
0.1088	-1.33E-11
0.1089	-1.15E-11
0.109	-1.07E-11
0.1091	-1.13E-11
0.1092	-9.70E-12
0.1093	-9.27E-12
0.1094	-8.22E-12
0.1095	-8.27E-12
0.1096	-8.22E-12
0.1097	-9.37E-12
0.1098	-9.61E-12
0.1099	-1.05E-11
0.11	-1.22E-11
0.1101	-1.18E-11
0.1102	-1.12E-11
0.1103	-1.15E-11
0.1104	-9.63E-12
0.1105	-8.87E-12
0.1106	-1.15E-11
0.1107	-1.21E-11
0.1108	-1.13E-11
0.1109	-1.16E-11
0.111	-1.04E-11
0.1111	-1.03E-11
0.1112	-1.19E-11
0.1113	-1.03E-11
0.1114	-1.15E-11
0.1115	-1.29E-11
0.1116	-1.33E-11
0.1117	-1.32E-11
0.1118	-1.48E-11
0.1119	-1.26E-11
0.112	-1.21E-11
0.1121	-1.20E-11
0.1122	-1.20E-11
0.1123	-1.23E-11
0.1124	-1.28E-11
0.1125	-1.50E-11
0.1126	-1.51E-11
0.1127	-1.55E-11
0.1128	-1.42E-11
0.1129	-1.20E-11
0.113	-1.02E-11
0.1131	-9.14E-12
0.1132	-8.49E-12
0.1133	-1.01E-11
0.1134	-1.17E-11
0.1135	-1.33E-11
0.1136	-1.26E-11
0.1137	-1.14E-11
0.1138	-1.06E-11
0.1139	-1.02E-11
0.114	-1.06E-11
0.1141	-1.13E-11
0.1142	-1.17E-11
0.1143	-1.07E-11
0.1144	-1.14E-11
0.1145	-1.28E-11
0.1146	-1.28E-11
0.1147	-1.06E-11
0.1148	-9.27E-12
0.1149	-8.74E-12
0.115	-9.75E-12
0.1151	-1.07E-11
0.1152	-1.12E-11
0.1153	-1.04E-11
0.1154	-1.04E-11
0.1155	-1.13E-11
0.1156	-1.03E-11
0.1157	-7.49E-12
0.1158	-9.00E-12
0.1159	-9.95E-12
0.116	-7.27E-12
0.1161	-6.39E-12
0.1162	-1.05E-11
0.1163	-1.11E-11
0.1164	-8.24E-12
0.1165	-9.76E-12
0.1166	-1.15E-11
0.1167	-1.06E-11
0.1168	-1.04E-11
0.1169	-1.04E-11
0.117	-1.11E-11
0.1171	-1.12E-11
0.1172	-1.02E-11
0.1173	-1.03E-11
0.1174	-8.97E-12
0.1175	-9.24E-12
0.1176	-9.49E-12
0.1177	-8.86E-12
0.1178	-9.73E-12
0.1179	-9.98E-12
0.118	-8.62E-12
0.1181	-8.73E-12
0.1182	-1.00E-11
0.1183	-9.35E-12
0.1184	-1.12E-11
0.1185	-1.31E-11
0.1186	-1.18E-11
0.1187	-1.04E-11
0.1188	-7.62E-12
0.1189	-6.77E-12
0.119	-7.86E-12
0.1191	-8.50E-12
0.1192	-8.87E-12
0.1193	-1.10E-11
0.1194	-1.23E-11
0.1195	-1.17E-11
0.1196	-1.11E-11
0.1197	-9.85E-12
0.1198	-1.06E-11
0.1199	-1.10E-11
0.12	-1.13E-11
0.1201	-1.11E-11
0.1202	-1.26E-11
0.1203	-1.16E-11
0.1204	-9.74E-12
0.1205	-1.02E-11
0.1206	-1.03E-11
0.1207	-9.34E-12
0.1208	-7.76E-12
0.1209	-6.15E-12
0.121	-7.97E-12
0.1211	-1.05E-11
0.1212	-7.98E-12
0.1213	-6.39E-12
0.1214	-8.61E-12
0.1215	-9.36E-12
0.1216	-8.84E-12
0.1217	-1.06E-11
0.1218	-1.07E-11
0.1219	-1.20E-11
0.122	-1.30E-11
0.1221	-1.14E-11
0.1222	-1.18E-11
0.1223	-1.06E-11
0.1224	-1.08E-11
0.1225	-9.73E-12
0.1226	-1.06E-11
0.1227	-1.21E-11
0.1228	-1.19E-11
0.1229	-1.05E-11
0.123	-1.10E-11
0.1231	-1.01E-11
0.1232	-1.00E-11
0.1233	-1.30E-11
0.1234	-1.47E-11
0.1235	-1.39E-11
0.1236	-1.15E-11
0.1237	-1.38E-11
0.1238	-1.64E-11
0.1239	-1.82E-11
0.124	-1.64E-11
0.1241	-1.29E-11
0.1242	-1.04E-11
0.1243	-9.40E-12
0.1244	-9.71E-12
0.1245	-1.16E-11
0.1246	-1.06E-11
0.1247	-1.04E-11
0.1248	-1.11E-11
0.1249	-1.15E-11
0.125	-1.42E-11
0.1251	-1.46E-11
0.1252	-1.46E-11
0.1253	-1.47E-11
0.1254	-1.30E-11
0.1255	-1.21E-11
0.1256	-1.23E-11
0.1257	-1.17E-11
0.1258	-9.26E-12
0.1259	-8.47E-12
0.126	-9.40E-12
0.1261	-7.32E-12
0.1262	-7.65E-12
0.1263	-6.50E-12
0.1264	-6.12E-12
0.1265	-8.39E-12
0.1266	-9.32E-12
0.1267	-1.05E-11
0.1268	-1.01E-11
0.1269	-9.48E-12
0.127	-9.11E-12
0.1271	-8.25E-12
0.1272	-7.99E-12
0.1273	-8.86E-12
0.1274	-8.48E-12
0.1275	-7.50E-12
0.1276	-8.12E-12
0.1277	-8.85E-12
0.1278	-8.26E-12
0.1279	-8.50E-12
0.128	-1.12E-11
0.1281	-1.27E-11
0.1282	-1.29E-11
0.1283	-1.26E-11
0.1284	-8.49E-12
0.1285	-6.79E-12
0.1286	-9.01E-12
0.1287	-1.12E-11
0.1288	-1.21E-11
0.1289	-1.08E-11
0.129	-1.06E-11
0.1291	-1.02E-11
0.1292	-1.07E-11
0.1293	-9.19E-12
0.1294	-7.52E-12
0.1295	-5.49E-12
0.1296	-5.90E-12
0.1297	-6.50E-12
0.1298	-7.86E-12
0.1299	-9.97E-12
0.13	-1.02E-11
0.1301	-9.47E-12
0.1302	-9.98E-12
0.1303	-9.12E-12
0.1304	-7.87E-12
0.1305	-9.00E-12
0.1306	-9.71E-12
0.1307	-9.12E-12
0.1308	-8.23E-12
0.1309	-8.63E-12
0.131	-8.10E-12
0.1311	-8.49E-12
0.1312	-8.48E-12
0.1313	-7.87E-12
0.1314	-8.23E-12
0.1315	-8.62E-12
0.1316	-7.59E-12
0.1317	-7.65E-12
0.1318	-7.73E-12
0.1319	-9.39E-12
0.132	-1.05E-11
0.1321	-1.18E-11
0.1322	-1.16E-11
0.1323	-1.01E-11
0.1324	-9.64E-12
0.1325	-1.21E-11
0.1326	-1.44E-11
0.1327	-1.20E-11
0.1328	-9.27E-12
0.1329	-9.98E-12
0.133	-1.08E-11
0.1331	-9.97E-12
0.1332	-1.29E-11
0.1333	-1.39E-11
0.1334	-1.23E-11
0.1335	-1.34E-11
0.1336	-1.21E-11
0.1337	-1.15E-11
0.1338	-1.13E-11
0.1339	-1.23E-11
0.134	-1.18E-11
0.1341	-1.21E-11
0.1342	-1.17E-11
0.1343	-1.07E-11
0.1344	-1.05E-11
0.1345	-1.15E-11
0.1346	-1.12E-11
0.1347	-1.01E-11
0.1348	-1.13E-11
0.1349	-1.08E-11
0.135	-1.11E-11
0.1351	-1.01E-11
0.1352	-9.48E-12
0.1353	-1.04E-11
0.1354	-1.01E-11
0.1355	-1.07E-11
0.1356	-1.06E-11
0.1357	-1.07E-11
0.1358	-1.20E-11
0.1359	-1.03E-11
0.136	-8.52E-12
0.1361	-1.27E-11
0.1362	-1.59E-11
0.1363	-1.33E-11
0.1364	-1.14E-11
0.1365	-1.05E-11
0.1366	-1.05E-11
0.1367	-1.24E-11
0.1368	-1.13E-11
0.1369	-1.04E-11
0.137	-1.15E-11
0.1371	-1.07E-11
0.1372	-9.87E-12
0.1373	-1.03E-11
0.1374	-9.99E-12
0.1375	-8.34E-12
0.1376	-7.91E-12
0.1377	-6.86E-12
0.1378	-8.50E-12
0.1379	-9.85E-12
0.138	-9.22E-12
0.1381	-9.32E-12
0.1382	-8.38E-12
0.1383	-4.55E-12
0.1384	-6.64E-12
0.1385	-1.31E-11
0.1386	-1.28E-11
0.1387	-8.37E-12
0.1388	-6.04E-12
0.1389	-6.12E-12
0.139	-7.50E-12
0.1391	-7.97E-12
0.1392	-9.12E-12
0.1393	-9.87E-12
0.1394	-1.06E-11
0.1395	-1.21E-11
0.1396	-1.18E-11
0.1397	-1.18E-11
0.1398	-1.11E-11
0.1399	-1.14E-11
0.14	-9.09E-12
0.1401	-9.65E-12
0.1402	-1.06E-11
0.1403	-1.06E-11
0.1404	-9.12E-12
0.1405	-8.76E-12
0.1406	-1.04E-11
0.1407	-1.17E-11
0.1408	-1.23E-11
0.1409	-1.22E-11
0.141	-1.17E-11
0.1411	-1.14E-11
0.1412	-8.74E-12
0.1413	-7.75E-12
0.1414	-9.10E-12
0.1415	-8.36E-12
0.1416	-6.75E-12
0.1417	-8.02E-12
0.1418	-9.84E-12
0.1419	-1.07E-11
0.142	-1.01E-11
0.1421	-9.61E-12
0.1422	-9.64E-12
0.1423	-9.59E-12
0.1424	-1.09E-11
0.1425	-1.03E-11
0.1426	-1.00E-11
0.1427	-1.05E-11
0.1428	-1.20E-11
0.1429	-1.26E-11
0.143	-1.27E-11
0.1431	-1.20E-11
0.1432	-1.17E-11
0.1433	-1.26E-11
0.1434	-1.25E-11
0.1435	-1.19E-11
0.1436	-1.11E-11
0.1437	-1.04E-11
0.1438	-1.09E-11
0.1439	-1.25E-11
0.144	-1.33E-11
0.1441	-1.11E-11
0.1442	-9.10E-12
0.1443	-1.04E-11
0.1444	-8.85E-12
0.1445	-7.39E-12
0.1446	-9.25E-12
0.1447	-1.12E-11
0.1448	-1.15E-11
0.1449	-1.22E-11
0.145	-1.40E-11
0.1451	-1.46E-11
0.1452	-1.31E-11
0.1453	-1.08E-11
0.1454	-1.12E-11
0.1455	-1.01E-11
0.1456	-1.08E-11
0.1457	-1.07E-11
0.1458	-1.30E-11
0.1459	-1.41E-11
0.146	-1.44E-11
0.1461	-1.50E-11
0.1462	-1.16E-11
0.1463	-1.02E-11
0.1464	-1.16E-11
0.1465	-1.23E-11
0.1466	-1.12E-11
0.1467	-1.09E-11
0.1468	-1.03E-11
0.1469	-1.04E-11
0.147	-1.03E-11
0.1471	-1.08E-11
0.1472	-1.06E-11
0.1473	-1.16E-11
0.1474	-1.19E-11
0.1475	-1.10E-11
0.1476	-1.24E-11
0.1477	-1.37E-11
0.1478	-1.24E-11
0.1479	-9.49E-12
0.148	-9.89E-12
0.1481	-1.09E-11
0.1482	-1.09E-11
0.1483	-1.06E-11
0.1484	-6.89E-12
0.1485	-3.91E-12
0.1486	-6.40E-12
0.1487	-8.85E-12
0.1488	-9.82E-12
0.1489	-1.07E-11
0.149	-9.45E-12
0.1491	-8.89E-12
0.1492	-8.24E-12
0.1493	-9.48E-12
0.1494	-1.07E-11
0.1495	-8.36E-12
0.1496	-5.14E-12
0.1497	-5.64E-12
0.1498	-6.74E-12
0.1499	-6.35E-12
0.15	-7.14E-12
0.1501	-7.74E-12
0.1502	-8.96E-12
0.1503	-1.01E-11
0.1504	-8.60E-12
0.1505	-8.00E-12
0.1506	-8.74E-12
0.1507	-8.37E-12
0.1508	-8.73E-12
0.1509	-1.01E-11
0.151	-9.55E-12
0.1511	-9.31E-12
0.1512	-8.08E-12
0.1513	-1.13E-11
0.1514	-1.13E-11
0.1515	-1.05E-11
0.1516	-1.17E-11
0.1517	-1.34E-11
0.1518	-1.18E-11
0.1519	-1.25E-11
0.152	-1.31E-11
0.1521	-1.01E-11
0.1522	-7.63E-12
0.1523	-8.53E-12
0.1524	-8.83E-12
0.1525	-9.87E-12
0.1526	-9.71E-12
0.1527	-9.62E-12
0.1528	-9.10E-12
0.1529	-9.00E-12
0.153	-8.34E-12
0.1531	-7.75E-12
0.1532	-6.74E-12
0.1533	-6.89E-12
0.1534	-7.88E-12
0.1535	-1.01E-11
0.1536	-1.24E-11
0.1537	-1.22E-11
0.1538	-9.74E-12
0.1539	-9.51E-12
0.154	-1.04E-11
0.1541	-1.10E-11
0.1542	-1.19E-11
0.1543	-1.17E-11
0.1544	-1.26E-11
0.1545	-1.33E-11
0.1546	-1.15E-11
0.1547	-1.06E-11
0.1548	-1.21E-11
0.1549	-1.01E-11
0.155	-7.90E-12
0.1551	-8.89E-12
0.1552	-1.10E-11
0.1553	-1.26E-11
0.1554	-1.38E-11
0.1555	-1.36E-11
0.1556	-1.21E-11
0.1557	-9.63E-12
0.1558	-8.24E-12
0.1559	-8.65E-12
0.156	-8.48E-12
0.1561	-1.02E-11
0.1562	-1.12E-11
0.1563	-1.04E-11
0.1564	-1.05E-11
0.1565	-1.17E-11
0.1566	-1.11E-11
0.1567	-9.86E-12
0.1568	-9.75E-12
0.1569	-9.59E-12
0.157	-9.36E-12
0.1571	-7.63E-12
0.1572	-6.63E-12
0.1573	-8.38E-12
0.1574	-9.71E-12
0.1575	-9.72E-12
0.1576	-8.75E-12
0.1577	-8.24E-12
0.1578	-9.49E-12
0.1579	-9.84E-12
0.158	-9.35E-12
0.1581	-8.49E-12
0.1582	-7.22E-12
0.1583	-6.45E-12
0.1584	-7.08E-12
0.1585	-1.27E-11
0.1586	-1.23E-11
0.1587	-9.74E-12
0.1588	-9.51E-12
0.1589	-9.00E-12
0.159	-9.35E-12
0.1591	-1.06E-11
0.1592	-9.58E-12
0.1593	-9.65E-12
0.1594	-9.95E-12
0.1595	-1.06E-11
0.1596	-8.96E-12
0.1597	-8.54E-12
0.1598	-8.98E-12
0.1599	-1.12E-11
0.16	-1.22E-11
0.1601	-1.14E-11
0.1602	-1.02E-11
0.1603	-1.15E-11
0.1604	-1.06E-11
0.1605	-1.14E-11
0.1606	-1.14E-11
0.1607	-1.03E-11
0.1608	-1.10E-11
0.1609	-1.05E-11
0.161	-1.07E-11
0.1611	-1.09E-11
0.1612	-9.10E-12
0.1613	-9.15E-12
0.1614	-9.72E-12
0.1615	-1.09E-11
0.1616	-1.10E-11
0.1617	-1.04E-11
0.1618	-1.05E-11
0.1619	-1.10E-11
0.162	-1.17E-11
0.1621	-1.08E-11
0.1622	-1.01E-11
0.1623	-9.61E-12
0.1624	-8.25E-12
0.1625	-7.62E-12
0.1626	-9.00E-12
0.1627	-9.96E-12
0.1628	-1.01E-11
0.1629	-9.10E-12
0.163	-8.50E-12
0.1631	-7.59E-12
0.1632	-6.38E-12
0.1633	-4.64E-12
0.1634	-5.63E-12
0.1635	-8.49E-12
0.1636	-9.71E-12
0.1637	-1.10E-11
0.1638	-1.09E-11
0.1639	-8.85E-12
0.164	-9.62E-12
0.1641	-9.98E-12
0.1642	-8.73E-12
0.1643	-8.74E-12
0.1644	-8.96E-12
0.1645	-7.51E-12
0.1646	-5.23E-12
0.1647	-6.07E-12
0.1648	-7.32E-12
0.1649	-1.10E-11
0.165	-1.01E-11
0.1651	-8.75E-12
0.1652	-1.05E-11
0.1653	-1.12E-11
0.1654	-1.15E-11
0.1655	-1.20E-11
0.1656	-1.21E-11
0.1657	-1.34E-11
0.1658	-1.26E-11
0.1659	-1.21E-11
0.166	-1.34E-11
0.1661	-1.35E-11
0.1662	-1.42E-11
0.1663	-1.12E-11
0.1664	-1.00E-11
0.1665	-9.86E-12
0.1666	-9.49E-12
0.1667	-9.50E-12
0.1668	-1.01E-11
0.1669	-1.13E-11
0.167	-1.26E-11
0.1671	-1.27E-11
0.1672	-1.29E-11
0.1673	-1.25E-11
0.1674	-1.22E-11
0.1675	-1.23E-11
0.1676	-1.05E-11
0.1677	-8.64E-12
0.1678	-1.00E-11
0.1679	-1.17E-11
0.168	-1.13E-11
0.1681	-1.02E-11
0.1682	-9.35E-12
0.1683	-1.22E-11
0.1684	-1.11E-11
0.1685	-6.14E-12
0.1686	-5.69E-12
0.1687	-8.72E-12
0.1688	-1.13E-11
0.1689	-1.11E-11
0.169	-1.12E-11
0.1691	-1.12E-11
0.1692	-1.03E-11
0.1693	-1.13E-11
0.1694	-1.07E-11
0.1695	-7.99E-12
0.1696	-9.14E-12
0.1697	-1.07E-11
0.1698	-1.10E-11
0.1699	-1.14E-11
0.17	-1.14E-11
0.1701	-1.23E-11
0.1702	-1.07E-11
0.1703	-1.20E-11
0.1704	-1.32E-11
0.1705	-1.06E-11
0.1706	-1.04E-11
0.1707	-1.21E-11
0.1708	-1.26E-11
0.1709	-1.20E-11
0.171	-1.25E-11
0.1711	-1.21E-11
0.1712	-1.21E-11
0.1713	-1.28E-11
0.1714	-1.27E-11
0.1715	-1.10E-11
0.1716	-9.61E-12
0.1717	-1.16E-11
0.1718	-1.22E-11
0.1719	-1.16E-11
0.172	-1.20E-11
0.1721	-1.25E-11
0.1722	-1.15E-11
0.1723	-1.10E-11
0.1724	-1.20E-11
0.1725	-1.35E-11
0.1726	-1.36E-11
0.1727	-1.16E-11
0.1728	-1.07E-11
0.1729	-1.18E-11
0.173	-1.17E-11
0.1731	-1.14E-11
0.1732	-9.83E-12
0.1733	-1.11E-11
0.1734	-1.04E-11
0.1735	-9.89E-12
0.1736	-9.86E-12
0.1737	-1.09E-11
0.1738	-1.11E-11
0.1739	-1.04E-11
0.174	-9.46E-12
0.1741	-9.40E-12
0.1742	-7.84E-12
0.1743	-9.17E-12
0.1744	-1.02E-11
0.1745	-1.21E-11
0.1746	-1.26E-11
0.1747	-1.31E-11
0.1748	-1.11E-11
0.1749	-9.76E-12
0.175	-9.83E-12
0.1751	-8.77E-12
0.1752	-5.99E-12
0.1753	-8.01E-12
0.1754	-9.22E-12
0.1755	-8.45E-12
0.1756	-8.64E-12
0.1757	-6.62E-12
0.1758	-6.86E-12
0.1759	-8.27E-12
0.176	-6.74E-12
0.1761	-9.01E-12
0.1762	-1.26E-11
0.1763	-1.25E-11
0.1764	-1.01E-11
0.1765	-9.76E-12
0.1766	-1.09E-11
0.1767	-1.12E-11
0.1768	-1.05E-11
0.1769	-8.01E-12
0.177	-7.39E-12
0.1771	-9.98E-12
0.1772	-1.11E-11
0.1773	-1.02E-11
0.1774	-1.16E-11
0.1775	-1.39E-11
0.1776	-1.36E-11
0.1777	-1.31E-11
0.1778	-1.18E-11
0.1779	-1.17E-11
0.178	-1.11E-11
0.1781	-9.22E-12
0.1782	-9.38E-12
0.1783	-8.89E-12
0.1784	-9.47E-12
0.1785	-1.27E-11
0.1786	-1.23E-11
0.1787	-9.87E-12
0.1788	-7.40E-12
0.1789	-7.00E-12
0.179	-8.75E-12
0.1791	-9.71E-12
0.1792	-1.08E-11
0.1793	-1.09E-11
0.1794	-1.05E-11
0.1795	-1.15E-11
0.1796	-9.59E-12
0.1797	-8.90E-12
0.1798	-9.72E-12
0.1799	-1.08E-11
0.18	-9.34E-12
0.1801	-7.27E-12
0.1802	-7.00E-12
0.1803	-8.75E-12
0.1804	-9.48E-12
0.1805	-1.02E-11
0.1806	-1.17E-11
0.1807	-1.25E-11
0.1808	-1.14E-11
0.1809	-1.05E-11
0.181	-1.09E-11
0.1811	-1.06E-11
0.1812	-1.07E-11
0.1813	-1.25E-11
0.1814	-1.21E-11
0.1815	-8.86E-12
0.1816	-7.17E-12
0.1817	-7.73E-12
0.1818	-9.88E-12
0.1819	-9.56E-12
0.182	-9.61E-12
0.1821	-7.62E-12
0.1822	-6.01E-12
0.1823	-7.26E-12
0.1824	-8.61E-12
0.1825	-9.60E-12
0.1826	-1.09E-11
0.1827	-1.15E-11
0.1828	-1.22E-11
0.1829	-1.25E-11
0.183	-1.30E-11
0.1831	-1.41E-11
0.1832	-1.29E-11
0.1833	-1.10E-11
0.1834	-1.16E-11
0.1835	-1.21E-11
0.1836	-1.21E-11
0.1837	-1.36E-11
0.1838	-1.32E-11
0.1839	-1.17E-11
0.184	-1.24E-11
0.1841	-1.15E-11
0.1842	-1.05E-11
0.1843	-1.27E-11
0.1844	-1.18E-11
0.1845	-9.64E-12
0.1846	-8.88E-12
0.1847	-1.04E-11
0.1848	-1.18E-11
0.1849	-1.28E-11
0.185	-1.30E-11
0.1851	-1.28E-11
0.1852	-1.27E-11
0.1853	-1.10E-11
0.1854	-1.14E-11
0.1855	-1.26E-11
0.1856	-1.22E-11
0.1857	-1.10E-11
0.1858	-1.04E-11
0.1859	-9.15E-12
0.186	-8.58E-12
0.1861	-1.09E-11
0.1862	-8.69E-12
0.1863	-6.52E-12
0.1864	-5.77E-12
0.1865	-6.24E-12
0.1866	-7.99E-12
0.1867	-8.22E-12
0.1868	-8.13E-12
0.1869	-8.47E-12
0.187	-9.11E-12
0.1871	-8.00E-12
0.1872	-8.25E-12
0.1873	-1.06E-11
0.1874	-1.18E-11
0.1875	-1.24E-11
0.1876	-1.26E-11
0.1877	-1.27E-11
0.1878	-1.22E-11
0.1879	-1.19E-11
0.188	-1.05E-11
0.1881	-1.05E-11
0.1882	-1.25E-11
0.1883	-1.41E-11
0.1884	-1.23E-11
0.1885	-8.75E-12
0.1886	-8.30E-12
0.1887	-9.84E-12
0.1888	-1.21E-11
0.1889	-1.24E-11
0.189	-1.29E-11
0.1891	-1.20E-11
0.1892	-1.22E-11
0.1893	-1.20E-11
0.1894	-1.05E-11
0.1895	-9.15E-12
0.1896	-7.23E-12
0.1897	-8.75E-12
0.1898	-9.36E-12
0.1899	-8.48E-12
0.19	-9.51E-12
0.1901	-1.01E-11
0.1902	-1.02E-11
0.1903	-9.58E-12
0.1904	-8.53E-12
0.1905	-6.72E-12
0.1906	-8.29E-12
0.1907	-9.06E-12
0.1908	-1.06E-11
0.1909	-9.26E-12
0.191	-8.23E-12
0.1911	-1.14E-11
0.1912	-1.16E-11
0.1913	-1.10E-11
0.1914	-1.07E-11
0.1915	-1.20E-11
0.1916	-1.23E-11
0.1917	-1.14E-11
0.1918	-9.35E-12
0.1919	-8.51E-12
0.192	-7.74E-12
0.1921	-7.74E-12
0.1922	-8.24E-12
0.1923	-7.61E-12
0.1924	-7.14E-12
0.1925	-7.86E-12
0.1926	-9.23E-12
0.1927	-8.85E-12
0.1928	-8.36E-12
0.1929	-8.49E-12
0.193	-8.09E-12
0.1931	-7.02E-12
0.1932	-5.87E-12
0.1933	-8.13E-12
0.1934	-9.71E-12
0.1935	-9.96E-12
0.1936	-9.50E-12
0.1937	-8.47E-12
0.1938	-9.13E-12
0.1939	-8.48E-12
0.194	-8.37E-12
0.1941	-9.00E-12
0.1942	-9.34E-12
0.1943	-1.05E-11
0.1944	-9.73E-12
0.1945	-8.37E-12
0.1946	-9.10E-12
0.1947	-9.11E-12
0.1948	-7.23E-12
0.1949	-7.14E-12
0.195	-6.87E-12
0.1951	-6.78E-12
0.1952	-8.96E-12
0.1953	-1.24E-11
0.1954	-1.14E-11
0.1955	-1.14E-11
0.1956	-1.22E-11
0.1957	-1.15E-11
0.1958	-8.74E-12
0.1959	-8.88E-12
0.196	-9.75E-12
0.1961	-9.10E-12
0.1962	-1.04E-11
0.1963	-1.09E-11
0.1964	-9.47E-12
0.1965	-1.06E-11
0.1966	-1.11E-11
0.1967	-1.05E-11
0.1968	-9.48E-12
0.1969	-8.74E-12
0.197	-8.13E-12
0.1971	-8.11E-12
0.1972	-9.36E-12
0.1973	-9.24E-12
0.1974	-8.87E-12
0.1975	-1.04E-11
0.1976	-1.15E-11
0.1977	-1.13E-11
0.1978	-1.13E-11
0.1979	-1.18E-11
0.198	-1.31E-11
0.1981	-1.07E-11
0.1982	-7.00E-12
0.1983	-6.57E-12
0.1984	-7.72E-12
0.1985	-1.16E-11
0.1986	-1.19E-11
0.1987	-8.99E-12
0.1988	-5.39E-12
0.1989	-4.55E-12
0.199	-5.73E-12
0.1991	-8.24E-12
0.1992	-8.46E-12
0.1993	-8.90E-12
0.1994	-1.07E-11
0.1995	-1.34E-11
0.1996	-1.28E-11
0.1997	-1.29E-11
0.1998	-1.23E-11
[truncated: 148,001 more rows]
