# Supplementary material for: A proton-gated channel identified in the centipede antenna
Source: EMBO Rep. 2025 Oct 20;26(24):6083–95. doi: 10.1038/s44319-025-00606-2 (PMC12714832; doi:10.1038/s44319-025-00606-2)
Supplement: Supplementary file 10 — SourceDataForAppendix [file 44319_2025_606_MOESM10_ESM.zip › EMBOR-2025-62006V2_SourceDataForAppendix/AppendixFigS2/AppendixFigS2D/AppendixFig2D_featurePlot_blend_source_data.csv]

Cell_ID	UMAP_1	UMAP_2	PDPNaC1_expression	CHAT_expression
ante1_AAAGGTAGTACTAACC-1	-2.85217049636128	0.167007329987316	3.12512699353343	2.47497354765838
ante1_AAAGTGAGTCCGTACG-1	2.81809482060191	-0.963457939101429	3.65554090455356	2.60733178829351
ante1_AACACACTCTAGGCAT-1	-3.52244225062612	-1.29389202304003	3.12668882824103	2.2164155711065
ante1_AACACACTCTTGATTC-1	2.19579610310313	0.337298753784924	2.79778855331129	0
ante1_AATCGTGGTACCCACG-1	-2.81394115008596	-0.893299695922107	3.68258372959901	1.87725895566292
ante1_ACTGCAACATAATGAG-1	1.27268895588634	-1.33767592616198	3.89751880907929	1.95089811949327
ante1_AGTAACCTCCGATCTC-1	-0.319746940510302	-1.27275907702562	4.21623711662917	0
ante1_AGTAGCTTCGCTAGCG-1	-0.631608038322955	-1.16731631465075	4.02939394654246	2.5521227959038
ante1_ATGATCGCAGCTGTAT-1	-1.00293058075192	1.87024343304518	3.9965932251968	2.554855213483
ante1_ATTCACTAGTTGCTGT-1	3.56229218922374	0.271758440064221	3.43932495007774	0
ante1_CACGTTCCAGCAGTCC-1	-1.57776558317426	1.36457813076857	1.39134050249977	2.30863741420457
ante1_CATCGCTTCTGGACTA-1	-2.05258116044286	1.18411243252638	3.41664139618032	0
ante1_CGCAGGTTCTCTCTAA-1	1.70084604702708	-1.00444113917467	0	1.92145699134186
ante1_CGGCAGTCAATCAGCT-1	-1.92702069796804	-1.09610593028185	3.56837692453509	2.06582408852915
ante1_CTAACCCAGTCAGGGT-1	-0.243973522560625	-0.0765379638206669	3.61013985386154	2.42280890680479
ante1_CTGAGCGAGAGCATAT-1	-1.21643567003491	-0.665649053527088	3.16818140973883	1.44739710869251
ante1_GACATCATCCCATAAG-1	0.731924385650129	1.04543817334059	3.4330199616963	1.79092662167429
ante1_GATTTCTAGCGCTGCT-1	2.24500736675975	-1.03100859828112	3.22272383346437	0
ante1_GCCGATGGTGACTCGC-1	2.46562799893138	-0.725870487166614	3.89811024513813	2.57087749634893
ante1_GCTGAATTCCTACTGC-1	3.17094048939464	0.581117513703137	3.58186760292782	2.70646497137822
ante1_GGTTGTATCGTGGGTC-1	2.79604634724376	0.986933591889172	3.81866637277756	3.14723867129186
ante1_GTAACACGTAACGTTC-1	3.16855582676646	-0.936279413176746	2.8415345116391	0
ante1_GTAGAGGCAAGCGGAT-1	0.881068796737165	-1.0904411048424	2.21884704134939	0
ante1_GTCTTTAAGACTCCGC-1	-1.12675386585477	1.14129817776564	3.33752324299727	1.70926277259295
ante1_TACCTGCGTTGTTTGG-1	-0.431462614910632	1.51514375500563	0	2.41907080164453
ante1_TACGGTAGTCTGTAGT-1	-1.20660149224284	0.10356438450697	3.87227216432892	2.81443904606649
ante1_TCTCACGTCTCCACTG-1	-3.0503566554952	1.16680324368361	2.55512893574407	1.93679439330925
ante1_TCTGGCTGTCTCACAA-1	-1.63840606726888	-0.290393468810291	0	1.37500152194055
ante1_TTGGTTTTCTAGTGTG-1	1.43130144558665	-0.0556887359153935	4.33206268830405	2.53004053634353
ante2_AAAGGTAGTACTAACC-1	-3.1168610147405	-0.13933169551012	3.09835803978878	1.74091570480059
ante2_AACACACTCTAGGCAT-1	-3.20563831843617	-1.52625214762804	3.3566587594998	0
ante2_AACACACTCTTGATTC-1	3.32438525639293	-0.0883458823692509	3.54587573085405	0
ante2_AATCGTGGTACCCACG-1	-2.92812862910512	-1.32746827311632	3.65903045847563	2.5367126145997
ante2_ACTGCAACATAATGAG-1	2.12033781491038	-0.19587146945116	3.94044255541037	2.6108298331905
ante2_AGATAGACAATTCTCT-1	1.489936918838	0.354105833100109	3.11272731533028	0
ante2_AGTAACCTCCGATCTC-1	-0.00796678580525434	-0.664330121947498	4.1742440636874	0
ante2_AGTAGCTTCGCTAGCG-1	0.520135731322736	-0.819682952834339	3.77898519743531	1.66338806773757
ante2_ATGATCGCAGCTGTAT-1	0.126975149733991	1.67668140225294	3.90822078920733	1.96027522819815
ante2_ATTCACTAGTTGCTGT-1	3.64876565418956	-0.0883458823692509	2.22397718951683	0
ante2_CACGTTCCAGCAGTCC-1	-1.67382439889195	1.75320422940138	0	1.44219588434135
ante2_CATCGCTTCTGGACTA-1	-1.70659944333318	0.989915731476574	3.39596305458236	0
ante2_CGCAGGTTCTCTCTAA-1	1.88466844044444	-1.28112995333788	1.97616779134565	1.97616779134565
ante2_CGGCAGTCAATCAGCT-1	-1.46498554863217	-1.16779386706469	3.72822971278446	2.4910707062894
ante2_CTAACCCAGTCAGGGT-1	0.499473781211347	0.0474005966651729	3.3331692955853	2.84585174292794
ante2_CTGAGCGAGAGCATAT-1	-0.668088822739153	-0.303808567000599	2.89946557738806	2.06252095709991
ante2_GACATCATCCCATAAG-1	1.18510279141185	1.30216014675978	3.66044880314916	1.85805510374601
ante2_GCTGAATTCCTACTGC-1	2.81778535328624	0.121974590348034	3.64798344164624	2.77001435680294
ante2_GGTTGTATCGTGGGTC-1	2.4655753084254	0.779284360932141	3.50195358888226	2.83849961680917
ante2_GTAACACGTAACGTTC-1	3.47979697666881	-0.649071571303577	3.24457400421618	0
ante2_GTCTTTAAGACTCCGC-1	0.262647599799604	0.591070058869152	2.75311782248205	2.37902000452688
ante2_TACCTGCGTTGTTTGG-1	-0.763268261330157	1.58074367337111	0	2.45235860004741
ante2_TACGGTAGTCTGTAGT-1	-1.80744567431691	0.541838529633313	3.93182563272433	3.04452243772342
ante2_TCTCACGTCTCCACTG-1	-2.809419422524	1.09770381741407	2.62318580610769	2.00009747169129
ante2_TTGGTTTTCTAGTGTG-1	1.21481356106517	0.0678712158668331	4.04130625703075	0
ante3_AAAGGTAGTACTAACC-1	-3.32490435160878	0.0210114746558956	3.55090292055758	2.82103500745122
ante3_AACACACTCTAGGCAT-1	-3.28324296988729	-1.08078062243578	2.85841393312559	2.2210416706577
ante3_AACACACTCTTGATTC-1	2.61645183048961	0.446436765717297	3.25091294312421	0
ante3_AATCGTGGTACCCACG-1	-2.5640421203542	-1.11023866839525	3.39735793877698	2.26856400988145
ante3_ACTGCAACATAATGAG-1	1.63045749150035	-0.812472698165149	4.25544692769588	1.99021672505133
ante3_AGTAACCTCCGATCTC-1	0.0327783533167549	-1.01305949397203	3.85983683745742	1.9179810120487
ante3_AGTAGCTTCGCTAGCG-1	-1.2160911998916	-1.41473424143908	3.83928331479433	0
ante3_ATGATCGCAGCTGTAT-1	0.501155109031171	1.31745422177198	3.90642882440654	1.95870423781931
ante3_ATTCACTAGTTGCTGT-1	2.67715081654307	-0.251512166930408	2.85223888820072	0
ante3_CACGTTCCAGCAGTCC-1	-2.22284695424321	1.66519630246046	1.45515581792763	2.38466756670082
ante3_CATCGCTTCTGGACTA-1	-1.92365756549123	1.41815555386427	3.02327622715075	0
ante3_CGCAGGTTCTCTCTAA-1	1.27701529942271	-0.690965053511829	1.97616779134565	1.97616779134565
ante3_CGGCAGTCAATCAGCT-1	-1.78830066241506	-0.671372768355579	3.73473668808197	2.13205549835436
ante3_CTAACCCAGTCAGGGT-1	0.765595764739484	-0.202557203246326	3.31356948184165	2.45042047371683
ante3_CTGAGCGAGAGCATAT-1	-0.894889026062518	-0.630035039855213	2.0421170844929	2.0421170844929
ante3_GACATCATCCCATAAG-1	0.620023340804548	1.10053146176222	3.30695799430266	1.83424236669401
ante3_GCTGAATTCCTACTGC-1	3.08425912342784	0.0852981834876827	3.43060621208361	2.13698395419608
ante3_GGTTGTATCGTGGGTC-1	2.31380400143382	1.11392677121046	3.89338892588325	2.83472050334679
ante3_GTAACACGTAACGTTC-1	3.50080880604503	-0.381810543013782	2.23881743979135	0
ante3_GTAGAGGCAAGCGGAT-1	0.877207369430036	-1.39259445376512	3.22658794535454	0
ante3_GTCTTTAAGACTCCGC-1	0.0569846340250679	0.199364069031506	3.02194811568488	1.77203496388028
ante3_TACCTGCGTTGTTTGG-1	-0.439285426514178	1.21377313427809	1.82240538127408	2.43128116281213
ante3_TACGGTAGTCTGTAGT-1	-1.50866040505651	0.374280813263684	3.84038233381308	2.84870752103305
ante3_TCTCACGTCTCCACTG-1	-2.48145821608785	0.862738969849377	1.95323145652105	2.31027106256149
ante3_TTGGTTTTCTAGTGTG-1	1.05744895420787	0.50934732251051	3.99717596621199	0
ante1_TGACCCTAGTGGTTCT-1	-2.45622697390798	-0.42267811007616	3.04190715586284	1.78947147189072
ante2_TGACCCTAGTGGTTCT-1	-2.24734410561803	-0.308738586379261	3.10049345800505	2.19202669203604
ante3_TGACCCTAGTGGTTCT-1	-2.37435892142537	-0.430967685652942	2.43507427604012	1.28209058358989
