# Supplementary material for: A proton-gated channel identified in the centipede antenna
Source: EMBO Rep. 2025 Oct 20;26(24):6083–95. doi: 10.1038/s44319-025-00606-2 (PMC12714832; doi:10.1038/s44319-025-00606-2)
Supplement: Supplementary file 10 — SourceDataForAppendix [file 44319_2025_606_MOESM10_ESM.zip › EMBOR-2025-62006V2_SourceDataForAppendix/AppendixFigS3/AppendixFigS3_drop diameter vs pH transition time.csv]

X_diameter (μm)	Y_pH transition time (s)
550.61	4
631.22	8.68
640.84	11
920.81	22.57
958.12	16
1553.61	36
