# Supplementary material for: A proton-gated channel identified in the centipede antenna
Source: EMBO Rep. 2025 Oct 20;26(24):6083–95. doi: 10.1038/s44319-025-00606-2 (PMC12714832; doi:10.1038/s44319-025-00606-2)
Supplement: Supplementary file 10 — SourceDataForAppendix [file 44319_2025_606_MOESM10_ESM.zip › EMBOR-2025-62006V2_SourceDataForAppendix/AppendixFigS4/AppendixFigS4A_currve_rawdata.xlsx]

## Sheet: Sheet1
Time (s)	Current (A)
0	3.01e-11
0.0001	4.58e-11
0.0002	3.89e-11
0.0003	8.64e-12
0.0004	-2.17e-11
0.0005	-4.07e-11
0.0006	-5.33e-11
0.0007	-6.29e-11
0.0008	-6.95e-11
0.0009	-7.4e-11
0.001	-7.84e-11
0.0011	-8.35e-11
0.0012	-8.91e-11
0.0013	-9.4e-11
0.0014	-9.79e-11
0.0015	-1.02e-10
0.0016	-1.05e-10
0.0017	-1.07e-10
0.0018	-1.08e-10
0.0019	-1.07e-10
0.002	-1.05e-10
0.0021	-1.03e-10
0.0022	-9.94e-11
0.0023	-9.48e-11
0.0024	-9.09e-11
0.0025	-8.97e-11
0.0026	-9.11e-11
0.0027	-9.29e-11
0.0028	-9.3e-11
0.0029	-9.23e-11
0.003	-9.24e-11
0.0031	-9.35e-11
0.0032	-9.4e-11
0.0033	-9.29e-11
0.0034	-9.12e-11
0.0035	-9.04e-11
0.0036	-9.02e-11
0.0037	-8.93e-11
0.0038	-8.73e-11
0.0039	-8.5e-11
0.004	-8.35e-11
0.0041	-8.31e-11
0.0042	-8.31e-11
0.0043	-8.22e-11
0.0044	-7.95e-11
0.0045	-7.62e-11
0.0046	-7.41e-11
0.0047	-7.24e-11
0.0048	-7.01e-11
0.0049	-6.81e-11
0.005	-6.75e-11
0.0051	-6.8e-11
0.0052	-6.91e-11
0.0053	-7.03e-11
0.0054	-7.07e-11
0.0055	-7.05e-11
0.0056	-7.02e-11
0.0057	-6.98e-11
0.0058	-6.98e-11
0.0059	-7.12e-11
0.006	-7.36e-11
0.0061	-7.64e-11
0.0062	-7.88e-11
0.0063	-8.03e-11
0.0064	-8.04e-11
0.0065	-8e-11
0.0066	-8.01e-11
0.0067	-8.04e-11
0.0068	-8.08e-11
0.0069	-8.12e-11
0.007	-8.17e-11
0.0071	-8.21e-11
0.0072	-8.21e-11
0.0073	-8.13e-11
0.0074	-8.01e-11
0.0075	-8.05e-11
0.0076	-8.27e-11
0.0077	-8.48e-11
0.0078	-8.49e-11
0.0079	-8.35e-11
0.008	-8.25e-11
0.0081	-8.23e-11
0.0082	-8.14e-11
0.0083	-7.96e-11
0.0084	-7.76e-11
0.0085	-7.62e-11
0.0086	-7.53e-11
0.0087	-7.41e-11
0.0088	-7.17e-11
0.0089	-6.89e-11
0.009	-6.74e-11
0.0091	-6.77e-11
0.0092	-6.91e-11
0.0093	-7.08e-11
0.0094	-7.33e-11
0.0095	-7.72e-11
0.0096	-8.14e-11
0.0097	-8.34e-11
0.0098	-8.28e-11
0.0099	-8.17e-11
0.01	-8.11e-11
0.0101	-8.1e-11
0.0102	-8.06e-11
0.0103	-7.93e-11
0.0104	-7.72e-11
0.0105	-7.61e-11
0.0106	-7.67e-11
0.0107	-7.69e-11
0.0108	-7.5e-11
0.0109	-7.22e-11
0.011	-7.03e-11
0.0111	-7.02e-11
0.0112	-7.11e-11
0.0113	-7.16e-11
0.0114	-7.18e-11
0.0115	-7.31e-11
0.0116	-7.59e-11
0.0117	-7.82e-11
0.0118	-7.89e-11
0.0119	-7.84e-11
0.012	-7.68e-11
0.0121	-7.36e-11
0.0122	-6.92e-11
0.0123	-6.51e-11
0.0124	-6.26e-11
0.0125	-6.23e-11
0.0126	-6.32e-11
0.0127	-6.43e-11
0.0128	-6.57e-11
0.0129	-6.83e-11
0.013	-7.14e-11
0.0131	-7.41e-11
0.0132	-7.6e-11
0.0133	-7.72e-11
0.0134	-7.79e-11
0.0135	-7.83e-11
0.0136	-7.83e-11
0.0137	-7.82e-11
0.0138	-7.9e-11
0.0139	-8.1e-11
0.014	-8.3e-11
0.0141	-8.33e-11
0.0142	-8.09e-11
0.0143	-7.67e-11
0.0144	-7.29e-11
0.0145	-7.12e-11
0.0146	-7.11e-11
0.0147	-7.05e-11
0.0148	-6.89e-11
0.0149	-6.69e-11
0.015	-6.53e-11
0.0151	-6.42e-11
0.0152	-6.38e-11
0.0153	-6.45e-11
0.0154	-6.65e-11
0.0155	-7.03e-11
0.0156	-7.54e-11
0.0157	-7.91e-11
0.0158	-7.92e-11
0.0159	-7.64e-11
0.016	-7.31e-11
0.0161	-7.09e-11
0.0162	-7.04e-11
0.0163	-7.14e-11
0.0164	-7.38e-11
0.0165	-7.67e-11
0.0166	-7.84e-11
0.0167	-7.78e-11
0.0168	-7.59e-11
0.0169	-7.49e-11
0.017	-7.48e-11
0.0171	-7.39e-11
0.0172	-7.14e-11
0.0173	-6.94e-11
0.0174	-6.94e-11
0.0175	-7.01e-11
0.0176	-6.98e-11
0.0177	-6.78e-11
0.0178	-6.5e-11
0.0179	-6.27e-11
0.018	-6.2e-11
0.0181	-6.25e-11
0.0182	-6.35e-11
0.0183	-6.47e-11
0.0184	-6.67e-11
0.0185	-6.98e-11
0.0186	-7.28e-11
0.0187	-7.45e-11
0.0188	-7.47e-11
0.0189	-7.32e-11
0.019	-7.13e-11
0.0191	-7.05e-11
0.0192	-7.1e-11
0.0193	-7.11e-11
0.0194	-6.99e-11
0.0195	-6.86e-11
0.0196	-6.84e-11
0.0197	-6.8e-11
0.0198	-6.59e-11
0.0199	-6.32e-11
0.02	-6.15e-11
0.0201	-6.14e-11
0.0202	-6.23e-11
0.0203	-6.3e-11
0.0204	-6.34e-11
0.0205	-6.45e-11
0.0206	-6.68e-11
0.0207	-6.94e-11
0.0208	-7.15e-11
0.0209	-7.24e-11
0.021	-7.25e-11
0.0211	-7.21e-11
0.0212	-7.25e-11
0.0213	-7.42e-11
0.0214	-7.68e-11
0.0215	-7.91e-11
0.0216	-7.98e-11
0.0217	-7.8e-11
0.0218	-7.44e-11
0.0219	-7.12e-11
0.022	-6.99e-11
0.0221	-7.08e-11
0.0222	-7.29e-11
0.0223	-7.58e-11
0.0224	-7.91e-11
0.0225	-8.1e-11
0.0226	-7.99e-11
0.0227	-7.69e-11
0.0228	-7.46e-11
0.0229	-7.4e-11
0.023	-7.43e-11
0.0231	-7.5e-11
0.0232	-7.58e-11
0.0233	-7.64e-11
0.0234	-7.62e-11
0.0235	-7.51e-11
0.0236	-7.29e-11
0.0237	-6.97e-11
0.0238	-6.64e-11
0.0239	-6.5e-11
0.024	-6.53e-11
0.0241	-6.63e-11
0.0242	-6.73e-11
0.0243	-6.77e-11
0.0244	-6.77e-11
0.0245	-6.84e-11
0.0246	-7.03e-11
0.0247	-7.28e-11
0.0248	-7.45e-11
0.0249	-7.54e-11
0.025	-7.66e-11
0.0251	-7.84e-11
0.0252	-8e-11
0.0253	-8.03e-11
0.0254	-7.95e-11
0.0255	-7.94e-11
0.0256	-8.08e-11
0.0257	-8.23e-11
0.0258	-8.25e-11
0.0259	-8.13e-11
0.026	-7.94e-11
0.0261	-7.77e-11
0.0262	-7.68e-11
0.0263	-7.6e-11
0.0264	-7.54e-11
0.0265	-7.57e-11
0.0266	-7.68e-11
0.0267	-7.73e-11
0.0268	-7.64e-11
0.0269	-7.56e-11
0.027	-7.62e-11
0.0271	-7.77e-11
0.0272	-7.83e-11
0.0273	-7.77e-11
0.0274	-7.68e-11
0.0275	-7.64e-11
0.0276	-7.69e-11
0.0277	-7.8e-11
0.0278	-7.88e-11
0.0279	-7.84e-11
0.028	-7.72e-11
0.0281	-7.67e-11
0.0282	-7.67e-11
0.0283	-7.63e-11
0.0284	-7.56e-11
0.0285	-7.53e-11
0.0286	-7.58e-11
0.0287	-7.64e-11
0.0288	-7.67e-11
0.0289	-7.67e-11
0.029	-7.68e-11
0.0291	-7.74e-11
0.0292	-7.77e-11
0.0293	-7.75e-11
0.0294	-7.76e-11
0.0295	-7.78e-11
0.0296	-7.68e-11
0.0297	-7.42e-11
0.0298	-7.16e-11
0.0299	-7.05e-11
0.03	-7.14e-11
0.0301	-7.34e-11
0.0302	-7.52e-11
0.0303	-7.63e-11
0.0304	-7.63e-11
0.0305	-7.51e-11
0.0306	-7.33e-11
0.0307	-7.17e-11
0.0308	-7.11e-11
0.0309	-7.1e-11
0.031	-7e-11
0.0311	-6.74e-11
0.0312	-6.31e-11
0.0313	-5.85e-11
0.0314	-5.51e-11
0.0315	-5.33e-11
0.0316	-5.3e-11
0.0317	-5.42e-11
0.0318	-5.64e-11
0.0319	-5.8e-11
0.032	-5.81e-11
0.0321	-5.66e-11
0.0322	-5.55e-11
0.0323	-5.71e-11
0.0324	-6.16e-11
0.0325	-6.74e-11
0.0326	-7.3e-11
0.0327	-7.73e-11
0.0328	-8.01e-11
0.0329	-8.14e-11
0.033	-8.2e-11
0.0331	-8.21e-11
0.0332	-8.18e-11
0.0333	-8.05e-11
0.0334	-7.84e-11
0.0335	-7.65e-11
0.0336	-7.58e-11
0.0337	-7.54e-11
0.0338	-7.4e-11
0.0339	-7.18e-11
0.034	-7e-11
0.0341	-6.98e-11
0.0342	-7.14e-11
0.0343	-7.35e-11
0.0344	-7.45e-11
0.0345	-7.38e-11
0.0346	-7.2e-11
0.0347	-7.03e-11
0.0348	-7.04e-11
0.0349	-7.24e-11
0.035	-7.45e-11
0.0351	-7.51e-11
0.0352	-7.44e-11
0.0353	-7.31e-11
0.0354	-7.21e-11
0.0355	-7.28e-11
0.0356	-7.52e-11
0.0357	-7.67e-11
0.0358	-7.53e-11
0.0359	-7.22e-11
0.036	-6.97e-11
0.0361	-6.84e-11
0.0362	-6.71e-11
0.0363	-6.58e-11
0.0364	-6.51e-11
0.0365	-6.59e-11
0.0366	-6.77e-11
0.0367	-6.91e-11
0.0368	-6.89e-11
0.0369	-6.73e-11
0.037	-6.56e-11
0.0371	-6.52e-11
0.0372	-6.66e-11
0.0373	-6.94e-11
0.0374	-7.31e-11
0.0375	-7.64e-11
0.0376	-7.84e-11
0.0377	-7.85e-11
0.0378	-7.68e-11
0.0379	-7.33e-11
0.038	-6.91e-11
0.0381	-6.59e-11
0.0382	-6.48e-11
0.0383	-6.59e-11
0.0384	-6.89e-11
0.0385	-7.36e-11
0.0386	-7.87e-11
0.0387	-8.26e-11
0.0388	-8.44e-11
0.0389	-8.43e-11
0.039	-8.32e-11
0.0391	-8.18e-11
0.0392	-7.94e-11
0.0393	-7.6e-11
0.0394	-7.32e-11
0.0395	-7.25e-11
0.0396	-7.38e-11
0.0397	-7.54e-11
0.0398	-7.6e-11
0.0399	-7.6e-11
0.04	-7.63e-11
0.0401	-7.67e-11
0.0402	-7.61e-11
0.0403	-7.53e-11
0.0404	-7.59e-11
0.0405	-7.87e-11
0.0406	-8.15e-11
0.0407	-8.17e-11
0.0408	-7.86e-11
0.0409	-7.45e-11
0.041	-7.27e-11
0.0411	-7.37e-11
0.0412	-7.63e-11
0.0413	-7.89e-11
0.0414	-8.11e-11
0.0415	-8.32e-11
0.0416	-8.5e-11
0.0417	-8.6e-11
0.0418	-8.64e-11
0.0419	-8.7e-11
0.042	-8.72e-11
0.0421	-8.58e-11
0.0422	-8.34e-11
0.0423	-8.14e-11
0.0424	-8.12e-11
0.0425	-8.27e-11
0.0426	-8.5e-11
0.0427	-8.64e-11
0.0428	-8.62e-11
0.0429	-8.58e-11
0.043	-8.6e-11
0.0431	-8.59e-11
0.0432	-8.45e-11
0.0433	-8.2e-11
0.0434	-7.93e-11
0.0435	-7.73e-11
0.0436	-7.59e-11
0.0437	-7.38e-11
0.0438	-7.05e-11
0.0439	-6.71e-11
0.044	-6.51e-11
0.0441	-6.48e-11
0.0442	-6.61e-11
0.0443	-6.87e-11
0.0444	-7.21e-11
0.0445	-7.52e-11
0.0446	-7.71e-11
0.0447	-7.74e-11
0.0448	-7.63e-11
0.0449	-7.43e-11
0.045	-7.21e-11
0.0451	-7.01e-11
0.0452	-6.82e-11
0.0453	-6.68e-11
0.0454	-6.65e-11
0.0455	-6.7e-11
0.0456	-6.67e-11
0.0457	-6.57e-11
0.0458	-6.51e-11
0.0459	-6.54e-11
0.046	-6.59e-11
0.0461	-6.57e-11
0.0462	-6.57e-11
0.0463	-6.74e-11
0.0464	-7.16e-11
0.0465	-7.72e-11
0.0466	-8.16e-11
0.0467	-8.24e-11
0.0468	-8.05e-11
0.0469	-7.77e-11
0.047	-7.48e-11
0.0471	-7.2e-11
0.0472	-6.96e-11
0.0473	-6.77e-11
0.0474	-6.66e-11
0.0475	-6.66e-11
0.0476	-6.74e-11
0.0477	-6.83e-11
0.0478	-6.92e-11
0.0479	-7.01e-11
0.048	-7.04e-11
0.0481	-6.96e-11
0.0482	-6.84e-11
0.0483	-6.78e-11
0.0484	-6.83e-11
0.0485	-6.92e-11
0.0486	-6.95e-11
0.0487	-6.93e-11
0.0488	-6.95e-11
0.0489	-7.04e-11
0.049	-7.21e-11
0.0491	-7.44e-11
0.0492	-7.68e-11
0.0493	-7.87e-11
0.0494	-7.99e-11
0.0495	-8.05e-11
0.0496	-8.05e-11
0.0497	-7.91e-11
0.0498	-7.69e-11
0.0499	-7.55e-11
0.05	-7.53e-11
0.0501	-7.54e-11
0.0502	-7.48e-11
0.0503	-7.24e-11
0.0504	-6.8e-11
0.0505	-6.4e-11
0.0506	-6.29e-11
0.0507	-6.42e-11
0.0508	-6.57e-11
0.0509	-6.6e-11
0.051	-6.53e-11
0.0511	-6.48e-11
0.0512	-6.56e-11
0.0513	-6.76e-11
0.0514	-7.02e-11
0.0515	-7.28e-11
0.0516	-7.48e-11
0.0517	-7.51e-11
0.0518	-7.45e-11
0.0519	-7.45e-11
0.052	-7.56e-11
0.0521	-7.63e-11
0.0522	-7.51e-11
0.0523	-7.24e-11
0.0524	-7.01e-11
0.0525	-7e-11
0.0526	-7.18e-11
0.0527	-7.42e-11
0.0528	-7.59e-11
0.0529	-7.72e-11
0.053	-7.95e-11
0.0531	-8.38e-11
0.0532	-8.84e-11
0.0533	-9.06e-11
0.0534	-9.05e-11
0.0535	-8.99e-11
0.0536	-8.93e-11
0.0537	-8.87e-11
0.0538	-8.79e-11
0.0539	-8.7e-11
0.054	-8.5e-11
0.0541	-8.16e-11
0.0542	-7.85e-11
0.0543	-7.72e-11
0.0544	-7.77e-11
0.0545	-7.94e-11
0.0546	-8.19e-11
0.0547	-8.35e-11
0.0548	-8.29e-11
0.0549	-8.1e-11
0.055	-7.9e-11
0.0551	-7.76e-11
0.0552	-7.65e-11
0.0553	-7.55e-11
0.0554	-7.48e-11
0.0555	-7.48e-11
0.0556	-7.55e-11
0.0557	-7.6e-11
0.0558	-7.51e-11
0.0559	-7.36e-11
0.056	-7.29e-11
0.0561	-7.33e-11
0.0562	-7.41e-11
0.0563	-7.49e-11
0.0564	-7.55e-11
0.0565	-7.56e-11
0.0566	-7.48e-11
0.0567	-7.36e-11
0.0568	-7.32e-11
0.0569	-7.36e-11
0.057	-7.33e-11
0.0571	-7.15e-11
0.0572	-6.89e-11
0.0573	-6.73e-11
0.0574	-6.73e-11
0.0575	-6.82e-11
0.0576	-6.99e-11
0.0577	-7.22e-11
0.0578	-7.43e-11
0.0579	-7.61e-11
0.058	-7.9e-11
0.0581	-8.27e-11
0.0582	-8.42e-11
0.0583	-8.26e-11
0.0584	-8.01e-11
0.0585	-7.9e-11
0.0586	-7.85e-11
0.0587	-7.71e-11
0.0588	-7.49e-11
0.0589	-7.26e-11
0.059	-7.05e-11
0.0591	-6.83e-11
0.0592	-6.56e-11
0.0593	-6.22e-11
0.0594	-5.93e-11
0.0595	-5.88e-11
0.0596	-6.06e-11
0.0597	-6.32e-11
0.0598	-6.53e-11
0.0599	-6.73e-11
0.06	-6.97e-11
0.0601	-7.23e-11
0.0602	-7.42e-11
0.0603	-7.49e-11
0.0604	-7.54e-11
0.0605	-7.59e-11
0.0606	-7.57e-11
0.0607	-7.39e-11
0.0608	-7.11e-11
0.0609	-6.91e-11
0.061	-6.84e-11
0.0611	-6.87e-11
0.0612	-6.99e-11
0.0613	-7.12e-11
0.0614	-7.23e-11
0.0615	-7.39e-11
0.0616	-7.6e-11
0.0617	-7.66e-11
0.0618	-7.42e-11
0.0619	-7.08e-11
0.062	-6.97e-11
0.0621	-7.22e-11
0.0622	-7.61e-11
0.0623	-7.83e-11
0.0624	-7.79e-11
0.0625	-7.64e-11
0.0626	-7.53e-11
0.0627	-7.45e-11
0.0628	-7.33e-11
0.0629	-7.28e-11
0.063	-7.45e-11
0.0631	-7.85e-11
0.0632	-8.29e-11
0.0633	-8.59e-11
0.0634	-8.63e-11
0.0635	-8.54e-11
0.0636	-8.49e-11
0.0637	-8.48e-11
0.0638	-8.39e-11
0.0639	-8.24e-11
0.064	-8.05e-11
0.0641	-7.77e-11
0.0642	-7.45e-11
0.0643	-7.23e-11
0.0644	-7.25e-11
0.0645	-7.43e-11
0.0646	-7.6e-11
0.0647	-7.61e-11
0.0648	-7.44e-11
0.0649	-7.31e-11
0.065	-7.43e-11
0.0651	-7.7e-11
0.0652	-7.98e-11
0.0653	-8.2e-11
0.0654	-8.33e-11
0.0655	-8.4e-11
0.0656	-8.4e-11
0.0657	-8.31e-11
0.0658	-8.19e-11
0.0659	-8.14e-11
0.066	-8.13e-11
0.0661	-8.07e-11
0.0662	-7.93e-11
0.0663	-7.71e-11
0.0664	-7.42e-11
0.0665	-7.15e-11
0.0666	-6.86e-11
0.0667	-6.49e-11
0.0668	-6.1e-11
0.0669	-5.83e-11
0.067	-5.7e-11
0.0671	-5.62e-11
0.0672	-5.48e-11
0.0673	-5.25e-11
0.0674	-5.02e-11
0.0675	-4.92e-11
0.0676	-5.01e-11
0.0677	-5.31e-11
0.0678	-5.74e-11
0.0679	-6.19e-11
0.068	-6.5e-11
0.0681	-6.59e-11
0.0682	-6.48e-11
0.0683	-6.32e-11
0.0684	-6.28e-11
0.0685	-6.42e-11
0.0686	-6.71e-11
0.0687	-7.1e-11
0.0688	-7.43e-11
0.0689	-7.54e-11
0.069	-7.43e-11
0.0691	-7.3e-11
0.0692	-7.29e-11
0.0693	-7.43e-11
0.0694	-7.66e-11
0.0695	-7.9e-11
0.0696	-8.14e-11
0.0697	-8.3e-11
0.0698	-8.34e-11
0.0699	-8.27e-11
0.07	-8.17e-11
0.0701	-8.03e-11
0.0702	-7.84e-11
0.0703	-7.61e-11
0.0704	-7.45e-11
0.0705	-7.42e-11
0.0706	-7.46e-11
0.0707	-7.43e-11
0.0708	-7.31e-11
0.0709	-7.16e-11
0.071	-7.01e-11
0.0711	-6.89e-11
0.0712	-6.84e-11
0.0713	-6.84e-11
0.0714	-6.76e-11
0.0715	-6.5e-11
0.0716	-6.2e-11
0.0717	-6.08e-11
0.0718	-6.25e-11
0.0719	-6.56e-11
0.072	-6.85e-11
0.0721	-7.14e-11
0.0722	-7.36e-11
0.0723	-7.41e-11
0.0724	-7.39e-11
0.0725	-7.46e-11
0.0726	-7.56e-11
0.0727	-7.47e-11
0.0728	-7.2e-11
0.0729	-7.02e-11
0.073	-7.05e-11
0.0731	-7.24e-11
0.0732	-7.53e-11
0.0733	-7.84e-11
0.0734	-8e-11
0.0735	-8.01e-11
0.0736	-8.01e-11
0.0737	-8.07e-11
0.0738	-8.15e-11
0.0739	-8.27e-11
0.074	-8.44e-11
0.0741	-8.63e-11
0.0742	-8.74e-11
0.0743	-8.71e-11
0.0744	-8.58e-11
0.0745	-8.47e-11
0.0746	-8.42e-11
0.0747	-8.38e-11
0.0748	-8.31e-11
0.0749	-8.28e-11
0.075	-8.31e-11
0.0751	-8.34e-11
0.0752	-8.3e-11
0.0753	-8.19e-11
0.0754	-8.17e-11
0.0755	-8.37e-11
0.0756	-8.71e-11
0.0757	-8.94e-11
0.0758	-8.94e-11
0.0759	-8.78e-11
0.076	-8.54e-11
0.0761	-8.28e-11
0.0762	-8.02e-11
0.0763	-7.74e-11
0.0764	-7.53e-11
0.0765	-7.51e-11
0.0766	-7.64e-11
0.0767	-7.75e-11
0.0768	-7.75e-11
0.0769	-7.67e-11
0.077	-7.62e-11
0.0771	-7.59e-11
0.0772	-7.55e-11
0.0773	-7.48e-11
0.0774	-7.46e-11
0.0775	-7.53e-11
0.0776	-7.7e-11
0.0777	-7.95e-11
0.0778	-8.31e-11
0.0779	-8.74e-11
0.078	-9.16e-11
0.0781	-9.45e-11
0.0782	-9.43e-11
0.0783	-9.11e-11
0.0784	-8.7e-11
0.0785	-8.36e-11
0.0786	-8.03e-11
0.0787	-7.61e-11
0.0788	-7.16e-11
0.0789	-6.81e-11
0.079	-6.66e-11
0.0791	-6.64e-11
0.0792	-6.65e-11
0.0793	-6.6e-11
0.0794	-6.53e-11
0.0795	-6.53e-11
0.0796	-6.63e-11
0.0797	-6.74e-11
0.0798	-6.76e-11
0.0799	-6.62e-11
0.08	-6.35e-11
0.0801	-5.96e-11
0.0802	-5.51e-11
0.0803	-5.16e-11
0.0804	-5.08e-11
0.0805	-5.33e-11
0.0806	-5.83e-11
0.0807	-6.37e-11
0.0808	-6.86e-11
0.0809	-7.34e-11
0.081	-7.84e-11
0.0811	-8.21e-11
0.0812	-8.25e-11
0.0813	-7.91e-11
0.0814	-7.45e-11
0.0815	-7.24e-11
0.0816	-7.39e-11
0.0817	-7.69e-11
0.0818	-7.89e-11
0.0819	-7.94e-11
0.082	-7.96e-11
0.0821	-8.02e-11
0.0822	-8.1e-11
0.0823	-8.11e-11
0.0824	-7.94e-11
0.0825	-7.59e-11
0.0826	-7.19e-11
0.0827	-6.8e-11
0.0828	-6.49e-11
0.0829	-6.35e-11
0.083	-6.42e-11
0.0831	-6.57e-11
0.0832	-6.69e-11
0.0833	-6.77e-11
0.0834	-6.89e-11
0.0835	-7.06e-11
0.0836	-7.28e-11
0.0837	-7.52e-11
0.0838	-7.81e-11
0.0839	-8.08e-11
0.084	-8.2e-11
0.0841	-8.07e-11
0.0842	-7.78e-11
0.0843	-7.47e-11
0.0844	-7.23e-11
0.0845	-7.08e-11
0.0846	-7.06e-11
0.0847	-7.14e-11
0.0848	-7.31e-11
0.0849	-7.51e-11
0.085	-7.61e-11
0.0851	-7.55e-11
0.0852	-7.37e-11
0.0853	-7.18e-11
0.0854	-7.1e-11
0.0855	-7.25e-11
0.0856	-7.61e-11
0.0857	-8.08e-11
0.0858	-8.56e-11
0.0859	-8.97e-11
0.086	-9.18e-11
0.0861	-9.16e-11
0.0862	-8.97e-11
0.0863	-8.7e-11
0.0864	-8.47e-11
0.0865	-8.32e-11
0.0866	-8.22e-11
0.0867	-8.09e-11
0.0868	-7.92e-11
0.0869	-7.75e-11
0.087	-7.6e-11
0.0871	-7.48e-11
0.0872	-7.4e-11
0.0873	-7.45e-11
0.0874	-7.64e-11
0.0875	-7.92e-11
0.0876	-8.24e-11
0.0877	-8.5e-11
0.0878	-8.58e-11
0.0879	-8.43e-11
0.088	-8.22e-11
0.0881	-8.11e-11
0.0882	-8e-11
0.0883	-7.83e-11
0.0884	-7.67e-11
0.0885	-7.56e-11
0.0886	-7.48e-11
0.0887	-7.35e-11
0.0888	-7.1e-11
0.0889	-6.8e-11
0.089	-6.64e-11
0.0891	-6.71e-11
0.0892	-6.87e-11
0.0893	-7.05e-11
0.0894	-7.3e-11
0.0895	-7.64e-11
0.0896	-7.95e-11
0.0897	-8.05e-11
0.0898	-7.97e-11
0.0899	-7.91e-11
0.09	-7.96e-11
0.0901	-8.01e-11
0.0902	-8.01e-11
0.0903	-7.99e-11
0.0904	-8.11e-11
0.0905	-8.43e-11
0.0906	-8.8e-11
0.0907	-8.95e-11
0.0908	-8.75e-11
0.0909	-8.33e-11
0.091	-7.9e-11
0.0911	-7.52e-11
0.0912	-7.16e-11
0.0913	-6.81e-11
0.0914	-6.57e-11
0.0915	-6.54e-11
0.0916	-6.7e-11
0.0917	-6.88e-11
0.0918	-6.98e-11
0.0919	-7.02e-11
0.092	-6.98e-11
0.0921	-6.86e-11
0.0922	-6.74e-11
0.0923	-6.69e-11
0.0924	-6.67e-11
0.0925	-6.65e-11
0.0926	-6.68e-11
0.0927	-6.77e-11
0.0928	-6.9e-11
0.0929	-7.05e-11
0.093	-7.2e-11
0.0931	-7.32e-11
0.0932	-7.38e-11
0.0933	-7.28e-11
0.0934	-6.99e-11
0.0935	-6.64e-11
0.0936	-6.39e-11
0.0937	-6.29e-11
0.0938	-6.4e-11
0.0939	-6.81e-11
0.094	-7.4e-11
0.0941	-7.96e-11
0.0942	-8.37e-11
0.0943	-8.67e-11
0.0944	-8.94e-11
0.0945	-9.23e-11
0.0946	-9.41e-11
0.0947	-9.31e-11
0.0948	-8.9e-11
0.0949	-8.34e-11
0.095	-7.78e-11
0.0951	-7.33e-11
0.0952	-7.07e-11
0.0953	-6.87e-11
0.0954	-6.58e-11
0.0955	-6.33e-11
0.0956	-6.29e-11
0.0957	-6.4e-11
0.0958	-6.52e-11
0.0959	-6.69e-11
0.096	-6.97e-11
0.0961	-7.29e-11
0.0962	-7.5e-11
0.0963	-7.6e-11
0.0964	-7.63e-11
0.0965	-7.67e-11
0.0966	-7.71e-11
0.0967	-7.7e-11
0.0968	-7.6e-11
0.0969	-7.5e-11
0.097	-7.5e-11
0.0971	-7.51e-11
0.0972	-7.42e-11
0.0973	-7.25e-11
0.0974	-7.12e-11
0.0975	-7.09e-11
0.0976	-7.09e-11
0.0977	-7.08e-11
0.0978	-7.1e-11
0.0979	-7.22e-11
0.098	-7.48e-11
0.0981	-7.76e-11
0.0982	-7.9e-11
0.0983	-7.87e-11
0.0984	-7.75e-11
0.0985	-7.67e-11
0.0986	-7.69e-11
0.0987	-7.73e-11
0.0988	-7.66e-11
0.0989	-7.43e-11
0.099	-7.17e-11
0.0991	-7.08e-11
0.0992	-7.14e-11
0.0993	-7.25e-11
0.0994	-7.35e-11
0.0995	-7.5e-11
0.0996	-7.68e-11
0.0997	-7.75e-11
0.0998	-7.63e-11
0.0999	-7.41e-11
0.1	-7.18e-11
0.1001	-7.01e-11
0.1002	-6.86e-11
0.1003	-6.65e-11
0.1004	-6.38e-11
0.1005	-6.23e-11
0.1006	-6.34e-11
0.1007	-6.58e-11
0.1008	-6.8e-11
0.1009	-7.02e-11
0.101	-7.29e-11
0.1011	-7.57e-11
0.1012	-7.76e-11
0.1013	-7.76e-11
0.1014	-7.61e-11
0.1015	-7.49e-11
0.1016	-7.49e-11
0.1017	-7.5e-11
0.1018	-7.44e-11
0.1019	-7.44e-11
0.102	-7.53e-11
0.1021	-7.61e-11
0.1022	-7.52e-11
0.1023	-7.27e-11
0.1024	-6.93e-11
0.1025	-6.65e-11
0.1026	-6.5e-11
0.1027	-6.38e-11
0.1028	-6.25e-11
0.1029	-6.19e-11
0.103	-6.22e-11
0.1031	-6.33e-11
0.1032	-6.49e-11
0.1033	-6.61e-11
0.1034	-6.67e-11
0.1035	-6.76e-11
0.1036	-6.88e-11
0.1037	-6.93e-11
0.1038	-6.82e-11
0.1039	-6.59e-11
0.104	-6.36e-11
0.1041	-6.22e-11
0.1042	-6.2e-11
0.1043	-6.26e-11
0.1044	-6.29e-11
0.1045	-6.36e-11
0.1046	-6.54e-11
0.1047	-6.74e-11
0.1048	-6.82e-11
0.1049	-6.8e-11
0.105	-6.74e-11
0.1051	-6.63e-11
0.1052	-6.53e-11
0.1053	-6.53e-11
0.1054	-6.71e-11
0.1055	-7.08e-11
0.1056	-7.48e-11
0.1057	-7.72e-11
0.1058	-7.72e-11
0.1059	-7.62e-11
0.106	-7.54e-11
0.1061	-7.46e-11
0.1062	-7.28e-11
0.1063	-6.94e-11
0.1064	-6.54e-11
0.1065	-6.31e-11
0.1066	-6.34e-11
0.1067	-6.5e-11
0.1068	-6.68e-11
0.1069	-6.86e-11
0.107	-7.07e-11
0.1071	-7.3e-11
0.1072	-7.48e-11
0.1073	-7.53e-11
0.1074	-7.5e-11
0.1075	-7.52e-11
0.1076	-7.63e-11
0.1077	-7.77e-11
0.1078	-7.86e-11
0.1079	-7.92e-11
0.108	-7.99e-11
0.1081	-8.09e-11
0.1082	-8.24e-11
0.1083	-8.5e-11
0.1084	-8.85e-11
0.1085	-9.15e-11
0.1086	-9.29e-11
0.1087	-9.25e-11
0.1088	-9.02e-11
0.1089	-8.7e-11
0.109	-8.37e-11
0.1091	-8.07e-11
0.1092	-7.76e-11
0.1093	-7.52e-11
0.1094	-7.4e-11
0.1095	-7.35e-11
0.1096	-7.3e-11
0.1097	-7.3e-11
0.1098	-7.46e-11
0.1099	-7.73e-11
0.11	-7.98e-11
0.1101	-8.08e-11
0.1102	-8e-11
0.1103	-7.83e-11
0.1104	-7.61e-11
0.1105	-7.43e-11
0.1106	-7.39e-11
0.1107	-7.49e-11
0.1108	-7.66e-11
0.1109	-7.81e-11
0.111	-7.85e-11
0.1111	-7.74e-11
0.1112	-7.55e-11
0.1113	-7.4e-11
0.1114	-7.38e-11
0.1115	-7.44e-11
0.1116	-7.5e-11
0.1117	-7.46e-11
0.1118	-7.25e-11
0.1119	-6.92e-11
0.112	-6.66e-11
0.1121	-6.55e-11
0.1122	-6.55e-11
0.1123	-6.54e-11
0.1124	-6.5e-11
0.1125	-6.46e-11
0.1126	-6.55e-11
0.1127	-6.84e-11
0.1128	-7.17e-11
0.1129	-7.31e-11
0.113	-7.28e-11
0.1131	-7.32e-11
0.1132	-7.48e-11
0.1133	-7.67e-11
0.1134	-7.78e-11
0.1135	-7.83e-11
0.1136	-7.86e-11
0.1137	-7.85e-11
0.1138	-7.77e-11
0.1139	-7.65e-11
0.114	-7.58e-11
0.1141	-7.48e-11
0.1142	-7.27e-11
0.1143	-7e-11
0.1144	-6.91e-11
0.1145	-7.15e-11
0.1146	-7.66e-11
0.1147	-8.25e-11
0.1148	-8.78e-11
0.1149	-9.18e-11
0.115	-9.4e-11
0.1151	-9.38e-11
0.1152	-9.11e-11
0.1153	-8.74e-11
0.1154	-8.43e-11
0.1155	-8.24e-11
0.1156	-8.14e-11
0.1157	-8.01e-11
0.1158	-7.78e-11
0.1159	-7.55e-11
0.116	-7.47e-11
0.1161	-7.53e-11
0.1162	-7.61e-11
0.1163	-7.64e-11
0.1164	-7.69e-11
0.1165	-7.9e-11
0.1166	-8.25e-11
0.1167	-8.48e-11
0.1168	-8.39e-11
0.1169	-8.12e-11
0.117	-7.9e-11
0.1171	-7.87e-11
0.1172	-7.97e-11
0.1173	-8.1e-11
0.1174	-8.21e-11
0.1175	-8.27e-11
0.1176	-8.21e-11
0.1177	-7.99e-11
0.1178	-7.75e-11
0.1179	-7.62e-11
0.118	-7.72e-11
0.1181	-8.01e-11
0.1182	-8.28e-11
0.1183	-8.35e-11
0.1184	-8.24e-11
0.1185	-8.11e-11
0.1186	-8.12e-11
0.1187	-8.32e-11
0.1188	-8.66e-11
0.1189	-9.08e-11
0.119	-9.5e-11
0.1191	-9.81e-11
0.1192	-9.88e-11
0.1193	-9.65e-11
0.1194	-9.26e-11
0.1195	-8.92e-11
0.1196	-8.68e-11
0.1197	-8.47e-11
0.1198	-8.29e-11
0.1199	-8.21e-11
0.12	-8.14e-11
0.1201	-7.94e-11
0.1202	-7.66e-11
0.1203	-7.5e-11
0.1204	-7.58e-11
0.1205	-7.85e-11
0.1206	-8.11e-11
0.1207	-8.23e-11
0.1208	-8.28e-11
0.1209	-8.37e-11
0.121	-8.52e-11
0.1211	-8.62e-11
0.1212	-8.58e-11
0.1213	-8.33e-11
0.1214	-7.92e-11
0.1215	-7.54e-11
0.1216	-7.4e-11
0.1217	-7.52e-11
0.1218	-7.8e-11
0.1219	-8.15e-11
0.122	-8.41e-11
0.1221	-8.46e-11
0.1222	-8.31e-11
0.1223	-8.1e-11
0.1224	-7.96e-11
0.1225	-7.93e-11
0.1226	-7.97e-11
0.1227	-7.97e-11
0.1228	-7.85e-11
0.1229	-7.69e-11
0.123	-7.61e-11
0.1231	-7.58e-11
0.1232	-7.53e-11
0.1233	-7.49e-11
0.1234	-7.53e-11
0.1235	-7.62e-11
0.1236	-7.66e-11
0.1237	-7.66e-11
0.1238	-7.69e-11
0.1239	-7.78e-11
0.124	-7.91e-11
0.1241	-8.04e-11
0.1242	-8.15e-11
0.1243	-8.17e-11
0.1244	-8.06e-11
0.1245	-7.98e-11
0.1246	-8.02e-11
0.1247	-8.11e-11
0.1248	-8.11e-11
0.1249	-7.99e-11
0.125	-7.76e-11
0.1251	-7.53e-11
0.1252	-7.38e-11
0.1253	-7.34e-11
0.1254	-7.37e-11
0.1255	-7.48e-11
0.1256	-7.65e-11
0.1257	-7.74e-11
0.1258	-7.61e-11
0.1259	-7.29e-11
0.126	-6.92e-11
0.1261	-6.67e-11
0.1262	-6.63e-11
0.1263	-6.72e-11
0.1264	-6.82e-11
0.1265	-6.9e-11
0.1266	-6.97e-11
0.1267	-7.01e-11
0.1268	-7.02e-11
0.1269	-7.04e-11
0.127	-7.1e-11
0.1271	-7.2e-11
0.1272	-7.32e-11
0.1273	-7.4e-11
0.1274	-7.42e-11
0.1275	-7.34e-11
0.1276	-7.18e-11
0.1277	-7.08e-11
0.1278	-7.19e-11
0.1279	-7.5e-11
0.128	-7.85e-11
0.1281	-8.07e-11
0.1282	-8.16e-11
0.1283	-8.18e-11
0.1284	-8.08e-11
0.1285	-7.86e-11
0.1286	-7.63e-11
0.1287	-7.47e-11
0.1288	-7.38e-11
0.1289	-7.34e-11
0.129	-7.28e-11
0.1291	-7.16e-11
0.1292	-6.99e-11
0.1293	-6.91e-11
0.1294	-7.02e-11
0.1295	-7.29e-11
0.1296	-7.53e-11
0.1297	-7.66e-11
0.1298	-7.75e-11
0.1299	-7.93e-11
0.13	-8.16e-11
0.1301	-8.34e-11
0.1302	-8.47e-11
0.1303	-8.56e-11
0.1304	-8.57e-11
0.1305	-8.44e-11
0.1306	-8.24e-11
0.1307	-8.1e-11
0.1308	-8.05e-11
0.1309	-7.98e-11
0.131	-7.75e-11
0.1311	-7.43e-11
0.1312	-7.16e-11
0.1313	-6.94e-11
0.1314	-6.76e-11
0.1315	-6.7e-11
0.1316	-6.87e-11
0.1317	-7.12e-11
0.1318	-7.26e-11
0.1319	-7.34e-11
0.132	-7.51e-11
0.1321	-7.78e-11
0.1322	-8.03e-11
0.1323	-8.1e-11
0.1324	-7.96e-11
0.1325	-7.73e-11
0.1326	-7.58e-11
0.1327	-7.63e-11
0.1328	-7.83e-11
0.1329	-8.08e-11
0.133	-8.33e-11
0.1331	-8.51e-11
0.1332	-8.52e-11
0.1333	-8.39e-11
0.1334	-8.17e-11
0.1335	-7.91e-11
0.1336	-7.69e-11
0.1337	-7.54e-11
0.1338	-7.43e-11
0.1339	-7.42e-11
0.134	-7.51e-11
0.1341	-7.61e-11
0.1342	-7.58e-11
0.1343	-7.42e-11
0.1344	-7.27e-11
0.1345	-7.3e-11
0.1346	-7.52e-11
0.1347	-7.76e-11
0.1348	-7.84e-11
0.1349	-7.83e-11
0.135	-7.82e-11
0.1351	-7.77e-11
0.1352	-7.64e-11
0.1353	-7.44e-11
0.1354	-7.3e-11
0.1355	-7.33e-11
0.1356	-7.53e-11
0.1357	-7.82e-11
0.1358	-8.12e-11
0.1359	-8.44e-11
0.136	-8.71e-11
0.1361	-8.83e-11
0.1362	-8.69e-11
0.1363	-8.34e-11
0.1364	-7.94e-11
0.1365	-7.64e-11
0.1366	-7.41e-11
0.1367	-7.24e-11
0.1368	-7.24e-11
0.1369	-7.46e-11
0.137	-7.74e-11
0.1371	-7.9e-11
0.1372	-7.91e-11
0.1373	-7.8e-11
0.1374	-7.59e-11
0.1375	-7.38e-11
0.1376	-7.29e-11
0.1377	-7.27e-11
0.1378	-7.17e-11
0.1379	-6.93e-11
0.138	-6.71e-11
0.1381	-6.65e-11
0.1382	-6.7e-11
0.1383	-6.79e-11
0.1384	-6.92e-11
0.1385	-7.07e-11
0.1386	-7.19e-11
0.1387	-7.25e-11
0.1388	-7.32e-11
0.1389	-7.38e-11
0.139	-7.4e-11
0.1391	-7.45e-11
0.1392	-7.54e-11
0.1393	-7.59e-11
0.1394	-7.55e-11
0.1395	-7.41e-11
0.1396	-7.24e-11
0.1397	-7.07e-11
0.1398	-6.88e-11
0.1399	-6.65e-11
0.14	-6.49e-11
0.1401	-6.47e-11
0.1402	-6.57e-11
0.1403	-6.72e-11
0.1404	-6.92e-11
0.1405	-7.17e-11
0.1406	-7.41e-11
0.1407	-7.54e-11
0.1408	-7.6e-11
0.1409	-7.68e-11
0.141	-7.82e-11
0.1411	-7.93e-11
0.1412	-7.84e-11
0.1413	-7.53e-11
0.1414	-7.15e-11
0.1415	-7e-11
0.1416	-7.2e-11
0.1417	-7.59e-11
0.1418	-7.93e-11
0.1419	-8.14e-11
0.142	-8.22e-11
0.1421	-8.21e-11
0.1422	-8.18e-11
0.1423	-8.13e-11
0.1424	-8.09e-11
0.1425	-8.08e-11
0.1426	-8.09e-11
0.1427	-8.01e-11
0.1428	-7.74e-11
0.1429	-7.37e-11
0.143	-7.1e-11
0.1431	-7.11e-11
0.1432	-7.35e-11
0.1433	-7.62e-11
0.1434	-7.7e-11
0.1435	-7.53e-11
0.1436	-7.24e-11
0.1437	-7e-11
0.1438	-6.94e-11
0.1439	-7.04e-11
0.144	-7.29e-11
0.1441	-7.62e-11
0.1442	-7.87e-11
0.1443	-7.91e-11
0.1444	-7.84e-11
0.1445	-7.8e-11
0.1446	-7.92e-11
0.1447	-8.14e-11
0.1448	-8.27e-11
0.1449	-8.17e-11
0.145	-7.81e-11
0.1451	-7.28e-11
0.1452	-6.69e-11
0.1453	-6.19e-11
0.1454	-5.87e-11
0.1455	-5.81e-11
0.1456	-5.98e-11
0.1457	-6.29e-11
0.1458	-6.66e-11
0.1459	-7.05e-11
0.146	-7.44e-11
0.1461	-7.71e-11
0.1462	-7.75e-11
0.1463	-7.53e-11
0.1464	-7.17e-11
0.1465	-6.8e-11
0.1466	-6.49e-11
0.1467	-6.28e-11
0.1468	-6.17e-11
0.1469	-6.2e-11
0.147	-6.36e-11
0.1471	-6.57e-11
0.1472	-6.75e-11
0.1473	-6.84e-11
0.1474	-6.92e-11
0.1475	-7.06e-11
0.1476	-7.26e-11
0.1477	-7.44e-11
0.1478	-7.6e-11
0.1479	-7.76e-11
0.148	-7.88e-11
0.1481	-7.84e-11
0.1482	-7.62e-11
0.1483	-7.3e-11
0.1484	-7.06e-11
0.1485	-6.98e-11
0.1486	-7.05e-11
0.1487	-7.19e-11
0.1488	-7.4e-11
0.1489	-7.68e-11
0.149	-7.98e-11
0.1491	-8.18e-11
0.1492	-8.23e-11
0.1493	-8.15e-11
0.1494	-8.02e-11
0.1495	-7.94e-11
0.1496	-8.03e-11
0.1497	-8.17e-11
0.1498	-8.16e-11
0.1499	-7.96e-11
0.15	-7.76e-11
0.1501	-7.69e-11
0.1502	-7.73e-11
0.1503	-7.83e-11
0.1504	-7.99e-11
0.1505	-8.23e-11
0.1506	-8.5e-11
0.1507	-8.62e-11
0.1508	-8.49e-11
0.1509	-8.16e-11
0.151	-7.74e-11
0.1511	-7.27e-11
0.1512	-6.91e-11
0.1513	-6.75e-11
0.1514	-6.7e-11
0.1515	-6.64e-11
0.1516	-6.56e-11
0.1517	-6.46e-11
0.1518	-6.34e-11
0.1519	-6.34e-11
0.152	-6.5e-11
0.1521	-6.79e-11
0.1522	-7.15e-11
0.1523	-7.48e-11
0.1524	-7.67e-11
0.1525	-7.7e-11
0.1526	-7.66e-11
0.1527	-7.54e-11
0.1528	-7.26e-11
0.1529	-6.83e-11
0.153	-6.37e-11
0.1531	-6.02e-11
0.1532	-5.88e-11
0.1533	-5.92e-11
0.1534	-6.06e-11
0.1535	-6.22e-11
0.1536	-6.4e-11
0.1537	-6.55e-11
0.1538	-6.59e-11
0.1539	-6.49e-11
0.154	-6.27e-11
0.1541	-6.04e-11
0.1542	-5.87e-11
0.1543	-5.72e-11
0.1544	-5.53e-11
0.1545	-5.48e-11
0.1546	-5.66e-11
0.1547	-5.97e-11
0.1548	-6.31e-11
0.1549	-6.74e-11
0.155	-7.25e-11
0.1551	-7.73e-11
0.1552	-8.1e-11
0.1553	-8.27e-11
0.1554	-8.25e-11
0.1555	-8.16e-11
0.1556	-8.02e-11
0.1557	-7.81e-11
0.1558	-7.55e-11
0.1559	-7.33e-11
0.156	-7.2e-11
0.1561	-7.09e-11
0.1562	-6.94e-11
0.1563	-6.77e-11
0.1564	-6.69e-11
0.1565	-6.78e-11
0.1566	-6.9e-11
0.1567	-6.92e-11
0.1568	-6.83e-11
0.1569	-6.74e-11
0.157	-6.77e-11
0.1571	-7.01e-11
0.1572	-7.36e-11
0.1573	-7.62e-11
0.1574	-7.68e-11
0.1575	-7.57e-11
0.1576	-7.33e-11
0.1577	-6.98e-11
0.1578	-6.55e-11
0.1579	-6.13e-11
0.158	-5.85e-11
0.1581	-5.82e-11
0.1582	-5.96e-11
0.1583	-6.08e-11
0.1584	-6.15e-11
0.1585	-6.27e-11
0.1586	-6.5e-11
0.1587	-6.71e-11
0.1588	-6.84e-11
0.1589	-6.9e-11
0.159	-6.93e-11
0.1591	-6.97e-11
0.1592	-7.09e-11
0.1593	-7.3e-11
0.1594	-7.57e-11
0.1595	-7.9e-11
0.1596	-8.22e-11
0.1597	-8.39e-11
0.1598	-8.31e-11
0.1599	-8.07e-11
0.16	-7.87e-11
0.1601	-7.74e-11
0.1602	-7.61e-11
0.1603	-7.44e-11
0.1604	-7.33e-11
0.1605	-7.34e-11
0.1606	-7.42e-11
0.1607	-7.41e-11
0.1608	-7.34e-11
0.1609	-7.27e-11
0.161	-7.17e-11
0.1611	-6.95e-11
0.1612	-6.63e-11
0.1613	-6.26e-11
0.1614	-5.97e-11
0.1615	-5.94e-11
0.1616	-6.19e-11
0.1617	-6.55e-11
0.1618	-6.9e-11
0.1619	-7.22e-11
0.162	-7.51e-11
0.1621	-7.69e-11
0.1622	-7.68e-11
0.1623	-7.56e-11
0.1624	-7.53e-11
0.1625	-7.72e-11
0.1626	-8e-11
0.1627	-8.08e-11
0.1628	-7.86e-11
0.1629	-7.51e-11
0.163	-7.28e-11
0.1631	-7.26e-11
0.1632	-7.39e-11
0.1633	-7.48e-11
0.1634	-7.36e-11
0.1635	-7.06e-11
0.1636	-6.7e-11
0.1637	-6.39e-11
0.1638	-6.15e-11
0.1639	-6.02e-11
0.164	-6.01e-11
0.1641	-6.02e-11
0.1642	-5.98e-11
0.1643	-5.89e-11
0.1644	-5.82e-11
0.1645	-5.77e-11
0.1646	-5.72e-11
0.1647	-5.68e-11
0.1648	-5.66e-11
0.1649	-5.75e-11
0.165	-6e-11
0.1651	-6.36e-11
0.1652	-6.67e-11
0.1653	-6.81e-11
0.1654	-6.79e-11
0.1655	-6.79e-11
0.1656	-6.89e-11
0.1657	-6.97e-11
0.1658	-6.88e-11
0.1659	-6.63e-11
0.166	-6.4e-11
0.1661	-6.31e-11
0.1662	-6.29e-11
0.1663	-6.29e-11
0.1664	-6.36e-11
0.1665	-6.55e-11
0.1666	-6.84e-11
0.1667	-7.16e-11
0.1668	-7.44e-11
0.1669	-7.63e-11
0.167	-7.7e-11
0.1671	-7.6e-11
0.1672	-7.38e-11
0.1673	-7.14e-11
0.1674	-6.9e-11
0.1675	-6.67e-11
0.1676	-6.51e-11
0.1677	-6.47e-11
0.1678	-6.52e-11
0.1679	-6.61e-11
0.168	-6.75e-11
0.1681	-6.97e-11
0.1682	-7.17e-11
0.1683	-7.22e-11
0.1684	-7.12e-11
0.1685	-7.09e-11
0.1686	-7.2e-11
0.1687	-7.32e-11
0.1688	-7.24e-11
0.1689	-6.95e-11
0.169	-6.69e-11
0.1691	-6.61e-11
0.1692	-6.65e-11
0.1693	-6.68e-11
0.1694	-6.68e-11
0.1695	-6.73e-11
0.1696	-6.88e-11
0.1697	-7.08e-11
0.1698	-7.17e-11
0.1699	-7.11e-11
0.17	-6.99e-11
0.1701	-6.89e-11
0.1702	-6.84e-11
0.1703	-6.83e-11
0.1704	-6.83e-11
0.1705	-6.84e-11
0.1706	-6.92e-11
0.1707	-7.09e-11
0.1708	-7.26e-11
0.1709	-7.43e-11
0.171	-7.59e-11
0.1711	-7.72e-11
0.1712	-7.77e-11
0.1713	-7.83e-11
0.1714	-7.95e-11
0.1715	-8.1e-11
0.1716	-8.15e-11
0.1717	-8e-11
0.1718	-7.63e-11
0.1719	-7.16e-11
0.172	-6.76e-11
0.1721	-6.49e-11
0.1722	-6.42e-11
0.1723	-6.68e-11
0.1724	-7.22e-11
0.1725	-7.79e-11
0.1726	-8.1e-11
0.1727	-8.11e-11
0.1728	-7.91e-11
0.1729	-7.66e-11
0.173	-7.46e-11
0.1731	-7.38e-11
0.1732	-7.43e-11
0.1733	-7.58e-11
0.1734	-7.73e-11
0.1735	-7.84e-11
0.1736	-7.91e-11
0.1737	-7.92e-11
0.1738	-7.87e-11
0.1739	-7.69e-11
0.174	-7.42e-11
0.1741	-7.15e-11
0.1742	-6.94e-11
0.1743	-6.82e-11
0.1744	-6.86e-11
0.1745	-7.11e-11
0.1746	-7.49e-11
0.1747	-7.81e-11
0.1748	-7.96e-11
0.1749	-7.93e-11
0.175	-7.75e-11
0.1751	-7.48e-11
0.1752	-7.22e-11
0.1753	-7.04e-11
0.1754	-6.91e-11
0.1755	-6.79e-11
0.1756	-6.71e-11
0.1757	-6.66e-11
0.1758	-6.64e-11
0.1759	-6.67e-11
0.176	-6.76e-11
0.1761	-6.88e-11
0.1762	-7e-11
0.1763	-7.08e-11
0.1764	-7.1e-11
0.1765	-7.13e-11
0.1766	-7.11e-11
0.1767	-6.96e-11
0.1768	-6.73e-11
0.1769	-6.58e-11
0.177	-6.67e-11
0.1771	-6.92e-11
0.1772	-7.1e-11
0.1773	-7.08e-11
0.1774	-6.9e-11
0.1775	-6.77e-11
0.1776	-6.8e-11
0.1777	-6.97e-11
0.1778	-7.23e-11
0.1779	-7.57e-11
0.178	-7.9e-11
0.1781	-8.05e-11
0.1782	-7.89e-11
0.1783	-7.5e-11
0.1784	-7.08e-11
0.1785	-6.78e-11
0.1786	-6.62e-11
0.1787	-6.59e-11
0.1788	-6.64e-11
0.1789	-6.69e-11
0.179	-6.7e-11
0.1791	-6.75e-11
0.1792	-6.83e-11
0.1793	-6.88e-11
0.1794	-6.91e-11
0.1795	-6.87e-11
0.1796	-6.67e-11
0.1797	-6.4e-11
0.1798	-6.2e-11
0.1799	-6.19e-11
0.18	-6.36e-11
0.1801	-6.63e-11
0.1802	-6.93e-11
0.1803	-7.13e-11
0.1804	-7.13e-11
0.1805	-6.96e-11
0.1806	-6.73e-11
0.1807	-6.49e-11
0.1808	-6.27e-11
0.1809	-6.14e-11
0.181	-6.14e-11
0.1811	-6.24e-11
0.1812	-6.41e-11
0.1813	-6.68e-11
0.1814	-7.09e-11
0.1815	-7.61e-11
0.1816	-8.02e-11
0.1817	-8.16e-11
0.1818	-8.05e-11
0.1819	-7.89e-11
0.182	-7.78e-11
0.1821	-7.66e-11
0.1822	-7.49e-11
0.1823	-7.26e-11
0.1824	-7.05e-11
0.1825	-6.94e-11
0.1826	-6.99e-11
0.1827	-7.15e-11
0.1828	-7.25e-11
0.1829	-7.2e-11
0.183	-7e-11
0.1831	-6.78e-11
0.1832	-6.62e-11
0.1833	-6.47e-11
0.1834	-6.28e-11
0.1835	-6.07e-11
0.1836	-5.84e-11
0.1837	-5.57e-11
0.1838	-5.39e-11
0.1839	-5.48e-11
0.184	-5.85e-11
0.1841	-6.26e-11
0.1842	-6.53e-11
0.1843	-6.55e-11
0.1844	-6.37e-11
0.1845	-6.14e-11
0.1846	-5.97e-11
0.1847	-5.92e-11
0.1848	-6.02e-11
0.1849	-6.13e-11
0.185	-6.13e-11
0.1851	-6.03e-11
0.1852	-5.98e-11
0.1853	-5.99e-11
0.1854	-5.93e-11
0.1855	-5.76e-11
0.1856	-5.63e-11
0.1857	-5.68e-11
0.1858	-5.86e-11
0.1859	-6.06e-11
0.186	-6.24e-11
0.1861	-6.4e-11
0.1862	-6.6e-11
0.1863	-6.85e-11
0.1864	-7.15e-11
0.1865	-7.42e-11
0.1866	-7.59e-11
0.1867	-7.6e-11
0.1868	-7.48e-11
0.1869	-7.36e-11
0.187	-7.29e-11
0.1871	-7.28e-11
0.1872	-7.31e-11
0.1873	-7.37e-11
0.1874	-7.42e-11
0.1875	-7.46e-11
0.1876	-7.53e-11
0.1877	-7.53e-11
0.1878	-7.37e-11
0.1879	-7.03e-11
0.188	-6.68e-11
0.1881	-6.44e-11
0.1882	-6.22e-11
0.1883	-6.02e-11
0.1884	-5.93e-11
0.1885	-5.97e-11
0.1886	-6.05e-11
0.1887	-6.02e-11
0.1888	-5.91e-11
0.1889	-5.87e-11
0.189	-5.99e-11
0.1891	-6.2e-11
0.1892	-6.37e-11
0.1893	-6.41e-11
0.1894	-6.4e-11
0.1895	-6.44e-11
0.1896	-6.55e-11
0.1897	-6.6e-11
0.1898	-6.59e-11
0.1899	-6.63e-11
0.19	-6.75e-11
0.1901	-6.86e-11
0.1902	-6.96e-11
0.1903	-7.13e-11
0.1904	-7.4e-11
0.1905	-7.71e-11
0.1906	-7.96e-11
0.1907	-8.03e-11
0.1908	-7.9e-11
0.1909	-7.69e-11
0.191	-7.42e-11
0.1911	-7.07e-11
0.1912	-6.78e-11
0.1913	-6.68e-11
0.1914	-6.74e-11
0.1915	-6.84e-11
0.1916	-6.95e-11
0.1917	-7.02e-11
0.1918	-6.99e-11
0.1919	-6.82e-11
0.192	-6.56e-11
0.1921	-6.33e-11
0.1922	-6.25e-11
0.1923	-6.37e-11
0.1924	-6.66e-11
0.1925	-7.01e-11
0.1926	-7.27e-11
0.1927	-7.38e-11
0.1928	-7.43e-11
0.1929	-7.54e-11
0.193	-7.7e-11
0.1931	-7.83e-11
0.1932	-7.83e-11
0.1933	-7.65e-11
0.1934	-7.41e-11
0.1935	-7.32e-11
0.1936	-7.36e-11
0.1937	-7.39e-11
0.1938	-7.32e-11
0.1939	-7.13e-11
0.194	-6.84e-11
0.1941	-6.54e-11
0.1942	-6.35e-11
0.1943	-6.29e-11
0.1944	-6.3e-11
0.1945	-6.36e-11
0.1946	-6.49e-11
0.1947	-6.63e-11
0.1948	-6.79e-11
0.1949	-6.99e-11
0.195	-7.21e-11
0.1951	-7.38e-11
0.1952	-7.44e-11
0.1953	-7.39e-11
0.1954	-7.36e-11
0.1955	-7.45e-11
0.1956	-7.65e-11
0.1957	-7.83e-11
0.1958	-7.88e-11
0.1959	-7.7e-11
0.196	-7.36e-11
0.1961	-6.99e-11
0.1962	-6.72e-11
0.1963	-6.59e-11
0.1964	-6.59e-11
0.1965	-6.7e-11
0.1966	-6.82e-11
0.1967	-6.86e-11
0.1968	-6.85e-11
0.1969	-6.91e-11
0.197	-7.04e-11
0.1971	-7.16e-11
0.1972	-7.22e-11
0.1973	-7.24e-11
0.1974	-7.29e-11
0.1975	-7.34e-11
0.1976	-7.32e-11
0.1977	-7.18e-11
0.1978	-6.95e-11
0.1979	-6.7e-11
0.198	-6.54e-11
0.1981	-6.52e-11
0.1982	-6.66e-11
0.1983	-6.83e-11
0.1984	-6.89e-11
0.1985	-6.81e-11
0.1986	-6.71e-11
0.1987	-6.6e-11
0.1988	-6.44e-11
0.1989	-6.25e-11
0.199	-6.22e-11
0.1991	-6.39e-11
0.1992	-6.6e-11
0.1993	-6.74e-11
0.1994	-6.89e-11
0.1995	-7.09e-11
0.1996	-7.28e-11
0.1997	-7.37e-11
0.1998	-7.4e-11
[truncated: 498,001+ more rows]
