# Supplementary material for: A proton-gated channel identified in the centipede antenna
Source: EMBO Rep. 2025 Oct 20;26(24):6083–95. doi: 10.1038/s44319-025-00606-2 (PMC12714832; doi:10.1038/s44319-025-00606-2)
Supplement: Supplementary file 10 — SourceDataForAppendix [file 44319_2025_606_MOESM10_ESM.zip › EMBOR-2025-62006V2_SourceDataForAppendix/AppendixFigS4/AppendixFigS4B_normalized current.xlsx]

## Sheet: Sheet1
pH	Cell_1_I1	Cell_2_I1	Cell_3_I1	Cell_1_I2	Cell_2_I2	Cell_3_I2
4	0	0	0	0	0	0
3.75	0.00793651	0.00041791	0.00139442	0.0297619	0.115538	0.127907
3.5	0.104365	0.123881	0.153386	0.607143	0.725373	0.747012
3.25	0.18373	0.189243	0.168217	0.916667	0.931343	0.949612
3	0.25873	0.239044	0.214341	1	1	1
