# Supplementary material for: A proton-gated channel identified in the centipede antenna
Source: EMBO Rep. 2025 Oct 20;26(24):6083–95. doi: 10.1038/s44319-025-00606-2 (PMC12714832; doi:10.1038/s44319-025-00606-2)
Supplement: Supplementary file 10 — SourceDataForAppendix [file 44319_2025_606_MOESM10_ESM.zip › EMBOR-2025-62006V2_SourceDataForAppendix/AppendixFigS5/AppendixFigS5A/AppendixFigS5A_cASIC1a_I_V_currve_rawdata.csv]

Time_(s)	Voltage_(mV)	Na_current_(A)	K_current_(A)	Cs_current_(A)
0	-80	-2.53E-10	1.08E-10	1.30E-10
0.000005	-79.995	-2.49E-10	1.14E-10	1.34E-10
0.00001	-79.99	-2.45E-10	1.20E-10	1.38E-10
0.000015	-79.985	-2.40E-10	1.26E-10	1.42E-10
0.00002	-79.98	-2.36E-10	1.32E-10	1.46E-10
0.000025	-79.975	-2.32E-10	1.38E-10	1.50E-10
0.00003	-79.97	-2.27E-10	1.45E-10	1.54E-10
0.000035	-79.965	-2.23E-10	1.52E-10	1.58E-10
0.00004	-79.96	-2.18E-10	1.58E-10	1.63E-10
0.000045	-79.955	-2.13E-10	1.66E-10	1.67E-10
0.00005	-79.95	-2.08E-10	1.73E-10	1.72E-10
0.000055	-79.945	-2.03E-10	1.80E-10	1.76E-10
0.00006	-79.94	-1.98E-10	1.88E-10	1.81E-10
0.000065	-79.935	-1.93E-10	1.95E-10	1.86E-10
0.00007	-79.93	-1.88E-10	2.03E-10	1.91E-10
0.000075	-79.925	-1.83E-10	2.11E-10	1.95E-10
0.00008	-79.92	-1.77E-10	2.19E-10	2.00E-10
0.000085	-79.915	-1.72E-10	2.27E-10	2.05E-10
0.00009	-79.91	-1.67E-10	2.36E-10	2.10E-10
0.000095	-79.905	-1.61E-10	2.44E-10	2.15E-10
0.0001	-79.9	-1.56E-10	2.52E-10	2.20E-10
0.000105	-79.895	-1.51E-10	2.61E-10	2.25E-10
0.00011	-79.89	-1.45E-10	2.69E-10	2.30E-10
0.000115	-79.885	-1.40E-10	2.78E-10	2.35E-10
0.00012	-79.88	-1.35E-10	2.86E-10	2.40E-10
0.000125	-79.875	-1.30E-10	2.95E-10	2.45E-10
0.00013	-79.87	-1.24E-10	3.03E-10	2.49E-10
0.000135	-79.865	-1.19E-10	3.12E-10	2.54E-10
0.00014	-79.86	-1.14E-10	3.20E-10	2.59E-10
0.000145	-79.855	-1.09E-10	3.28E-10	2.63E-10
0.00015	-79.85	-1.04E-10	3.37E-10	2.68E-10
0.000155	-79.845	-9.96E-11	3.45E-10	2.72E-10
0.00016	-79.84	-9.50E-11	3.53E-10	2.77E-10
0.000165	-79.835	-9.04E-11	3.61E-10	2.81E-10
0.00017	-79.83	-8.60E-11	3.69E-10	2.85E-10
0.000175	-79.825	-8.16E-11	3.77E-10	2.89E-10
0.00018	-79.82	-7.75E-11	3.84E-10	2.93E-10
0.000185	-79.815	-7.35E-11	3.92E-10	2.97E-10
0.00019	-79.81	-6.96E-11	3.99E-10	3.00E-10
0.000195	-79.805	-6.59E-11	4.06E-10	3.04E-10
0.0002	-79.8	-6.23E-11	4.13E-10	3.07E-10
0.000205	-79.795	-5.89E-11	4.20E-10	3.10E-10
0.00021	-79.79	-5.57E-11	4.26E-10	3.13E-10
0.000215	-79.785	-5.27E-11	4.33E-10	3.16E-10
0.00022	-79.78	-4.99E-11	4.39E-10	3.19E-10
0.000225	-79.775	-4.72E-11	4.45E-10	3.21E-10
0.00023	-79.77	-4.47E-11	4.50E-10	3.24E-10
0.000235	-79.765	-4.24E-11	4.56E-10	3.26E-10
0.00024	-79.76	-4.03E-11	4.61E-10	3.28E-10
0.000245	-79.755	-3.84E-11	4.66E-10	3.30E-10
0.00025	-79.75	-3.67E-11	4.71E-10	3.32E-10
0.000255	-79.745	-3.52E-11	4.75E-10	3.33E-10
0.00026	-79.74	-3.39E-11	4.79E-10	3.35E-10
0.000265	-79.735	-3.28E-11	4.83E-10	3.36E-10
0.00027	-79.73	-3.18E-11	4.87E-10	3.37E-10
0.000275	-79.725	-3.10E-11	4.90E-10	3.38E-10
0.00028	-79.72	-3.05E-11	4.94E-10	3.39E-10
0.000285	-79.715	-3.01E-11	4.96E-10	3.39E-10
0.00029	-79.71	-2.99E-11	4.99E-10	3.40E-10
0.000295	-79.705	-2.98E-11	5.01E-10	3.40E-10
0.0003	-79.7	-3.00E-11	5.04E-10	3.40E-10
0.000305	-79.695	-3.03E-11	5.06E-10	3.40E-10
0.00031	-79.69	-3.08E-11	5.07E-10	3.40E-10
0.000315	-79.685	-3.14E-11	5.09E-10	3.40E-10
0.00032	-79.68	-3.22E-11	5.10E-10	3.40E-10
0.000325	-79.675	-3.31E-11	5.11E-10	3.39E-10
0.00033	-79.67	-3.42E-11	5.12E-10	3.38E-10
0.000335	-79.665	-3.54E-11	5.12E-10	3.38E-10
0.00034	-79.66	-3.67E-11	5.13E-10	3.37E-10
0.000345	-79.655	-3.82E-11	5.13E-10	3.36E-10
0.00035	-79.65	-3.98E-11	5.13E-10	3.35E-10
0.000355	-79.645	-4.16E-11	5.13E-10	3.34E-10
0.00036	-79.64	-4.34E-11	5.12E-10	3.33E-10
0.000365	-79.635	-4.53E-11	5.12E-10	3.31E-10
0.00037	-79.63	-4.74E-11	5.11E-10	3.30E-10
0.000375	-79.625	-4.95E-11	5.10E-10	3.28E-10
0.00038	-79.62	-5.17E-11	5.09E-10	3.27E-10
0.000385	-79.615	-5.41E-11	5.08E-10	3.25E-10
0.00039	-79.61	-5.65E-11	5.06E-10	3.24E-10
0.000395	-79.605	-5.89E-11	5.05E-10	3.22E-10
0.0004	-79.6	-6.15E-11	5.03E-10	3.20E-10
0.000405	-79.595	-6.41E-11	5.02E-10	3.19E-10
0.00041	-79.59	-6.68E-11	5.00E-10	3.17E-10
0.000415	-79.585	-6.95E-11	4.98E-10	3.15E-10
0.00042	-79.58	-7.23E-11	4.96E-10	3.13E-10
0.000425	-79.575	-7.51E-11	4.94E-10	3.11E-10
0.00043	-79.57	-7.80E-11	4.92E-10	3.09E-10
0.000435	-79.565	-8.09E-11	4.89E-10	3.07E-10
0.00044	-79.56	-8.39E-11	4.87E-10	3.05E-10
0.000445	-79.555	-8.69E-11	4.85E-10	3.03E-10
0.00045	-79.55	-8.99E-11	4.82E-10	3.01E-10
0.000455	-79.545	-9.29E-11	4.80E-10	2.99E-10
0.00046	-79.54	-9.60E-11	4.77E-10	2.97E-10
0.000465	-79.535	-9.91E-11	4.74E-10	2.94E-10
0.00047	-79.53	-1.02E-10	4.72E-10	2.92E-10
0.000475	-79.525	-1.05E-10	4.69E-10	2.90E-10
0.00048	-79.52	-1.09E-10	4.66E-10	2.88E-10
0.000485	-79.515	-1.12E-10	4.63E-10	2.86E-10
0.00049	-79.51	-1.15E-10	4.61E-10	2.84E-10
0.000495	-79.505	-1.18E-10	4.58E-10	2.82E-10
0.0005	-79.5	-1.21E-10	4.55E-10	2.79E-10
0.000505	-79.495	-1.24E-10	4.52E-10	2.77E-10
0.00051	-79.49	-1.28E-10	4.49E-10	2.75E-10
0.000515	-79.485	-1.31E-10	4.46E-10	2.73E-10
0.00052	-79.48	-1.34E-10	4.43E-10	2.71E-10
0.000525	-79.475	-1.37E-10	4.40E-10	2.69E-10
0.00053	-79.47	-1.40E-10	4.37E-10	2.67E-10
0.000535	-79.465	-1.44E-10	4.34E-10	2.64E-10
0.00054	-79.46	-1.47E-10	4.31E-10	2.62E-10
0.000545	-79.455	-1.50E-10	4.28E-10	2.60E-10
0.00055	-79.45	-1.53E-10	4.25E-10	2.58E-10
0.000555	-79.445	-1.56E-10	4.22E-10	2.56E-10
0.00056	-79.44	-1.60E-10	4.19E-10	2.54E-10
0.000565	-79.435	-1.63E-10	4.16E-10	2.52E-10
0.00057	-79.43	-1.66E-10	4.13E-10	2.50E-10
0.000575	-79.425	-1.69E-10	4.10E-10	2.48E-10
0.00058	-79.42	-1.72E-10	4.07E-10	2.46E-10
0.000585	-79.415	-1.76E-10	4.04E-10	2.44E-10
0.00059	-79.41	-1.79E-10	4.01E-10	2.42E-10
0.000595	-79.405	-1.82E-10	3.98E-10	2.40E-10
0.0006	-79.4	-1.85E-10	3.96E-10	2.38E-10
0.000605	-79.395	-1.88E-10	3.93E-10	2.35E-10
0.00061	-79.39	-1.91E-10	3.90E-10	2.33E-10
0.000615	-79.385	-1.94E-10	3.87E-10	2.32E-10
0.00062	-79.38	-1.97E-10	3.84E-10	2.30E-10
0.000625	-79.375	-2.01E-10	3.81E-10	2.28E-10
0.00063	-79.37	-2.04E-10	3.78E-10	2.26E-10
0.000635	-79.365	-2.07E-10	3.75E-10	2.24E-10
0.00064	-79.36	-2.10E-10	3.72E-10	2.22E-10
0.000645	-79.355	-2.13E-10	3.69E-10	2.20E-10
0.00065	-79.35	-2.16E-10	3.66E-10	2.18E-10
0.000655	-79.345	-2.19E-10	3.64E-10	2.16E-10
0.00066	-79.34	-2.22E-10	3.61E-10	2.14E-10
0.000665	-79.335	-2.25E-10	3.58E-10	2.12E-10
0.00067	-79.33	-2.28E-10	3.55E-10	2.10E-10
0.000675	-79.325	-2.31E-10	3.52E-10	2.08E-10
0.00068	-79.32	-2.34E-10	3.49E-10	2.07E-10
0.000685	-79.315	-2.37E-10	3.47E-10	2.05E-10
0.00069	-79.31	-2.40E-10	3.44E-10	2.03E-10
0.000695	-79.305	-2.43E-10	3.41E-10	2.01E-10
0.0007	-79.3	-2.46E-10	3.38E-10	1.99E-10
0.000705	-79.295	-2.48E-10	3.36E-10	1.97E-10
0.00071	-79.29	-2.51E-10	3.33E-10	1.96E-10
0.000715	-79.285	-2.54E-10	3.30E-10	1.94E-10
0.00072	-79.28	-2.57E-10	3.28E-10	1.92E-10
0.000725	-79.275	-2.60E-10	3.25E-10	1.90E-10
0.00073	-79.27	-2.63E-10	3.22E-10	1.89E-10
0.000735	-79.265	-2.66E-10	3.20E-10	1.87E-10
0.00074	-79.26	-2.69E-10	3.17E-10	1.85E-10
0.000745	-79.255	-2.71E-10	3.14E-10	1.83E-10
0.00075	-79.25	-2.74E-10	3.12E-10	1.82E-10
0.000755	-79.245	-2.77E-10	3.09E-10	1.80E-10
0.00076	-79.24	-2.80E-10	3.06E-10	1.78E-10
0.000765	-79.235	-2.83E-10	3.04E-10	1.77E-10
0.00077	-79.23	-2.85E-10	3.01E-10	1.75E-10
0.000775	-79.225	-2.88E-10	2.99E-10	1.73E-10
0.00078	-79.22	-2.91E-10	2.96E-10	1.72E-10
0.000785	-79.215	-2.94E-10	2.94E-10	1.70E-10
0.00079	-79.21	-2.96E-10	2.91E-10	1.68E-10
0.000795	-79.205	-2.99E-10	2.89E-10	1.67E-10
0.0008	-79.2	-3.02E-10	2.86E-10	1.65E-10
0.000805	-79.195	-3.04E-10	2.84E-10	1.64E-10
0.00081	-79.19	-3.07E-10	2.81E-10	1.62E-10
0.000815	-79.185	-3.10E-10	2.79E-10	1.60E-10
0.00082	-79.18	-3.12E-10	2.76E-10	1.59E-10
0.000825	-79.175	-3.15E-10	2.74E-10	1.57E-10
0.00083	-79.17	-3.18E-10	2.71E-10	1.56E-10
0.000835	-79.165	-3.20E-10	2.69E-10	1.54E-10
0.00084	-79.16	-3.23E-10	2.67E-10	1.53E-10
0.000845	-79.155	-3.25E-10	2.64E-10	1.51E-10
0.00085	-79.15	-3.28E-10	2.62E-10	1.50E-10
0.000855	-79.145	-3.31E-10	2.59E-10	1.48E-10
0.00086	-79.14	-3.33E-10	2.57E-10	1.47E-10
0.000865	-79.135	-3.36E-10	2.55E-10	1.45E-10
0.00087	-79.13	-3.38E-10	2.52E-10	1.44E-10
0.000875	-79.125	-3.41E-10	2.50E-10	1.42E-10
0.00088	-79.12	-3.43E-10	2.48E-10	1.41E-10
0.000885	-79.115	-3.46E-10	2.46E-10	1.39E-10
0.00089	-79.11	-3.48E-10	2.43E-10	1.38E-10
0.000895	-79.105	-3.51E-10	2.41E-10	1.36E-10
0.0009	-79.1	-3.53E-10	2.39E-10	1.35E-10
0.000905	-79.095	-3.55E-10	2.37E-10	1.34E-10
0.00091	-79.09	-3.58E-10	2.34E-10	1.32E-10
0.000915	-79.085	-3.60E-10	2.32E-10	1.31E-10
0.00092	-79.08	-3.63E-10	2.30E-10	1.29E-10
0.000925	-79.075	-3.65E-10	2.28E-10	1.28E-10
0.00093	-79.07	-3.68E-10	2.26E-10	1.27E-10
0.000935	-79.065	-3.70E-10	2.23E-10	1.25E-10
0.00094	-79.06	-3.72E-10	2.21E-10	1.24E-10
0.000945	-79.055	-3.75E-10	2.19E-10	1.23E-10
0.00095	-79.05	-3.77E-10	2.17E-10	1.21E-10
0.000955	-79.045	-3.79E-10	2.15E-10	1.20E-10
0.00096	-79.04	-3.82E-10	2.13E-10	1.19E-10
0.000965	-79.035	-3.84E-10	2.11E-10	1.17E-10
0.00097	-79.03	-3.86E-10	2.09E-10	1.16E-10
0.000975	-79.025	-3.88E-10	2.07E-10	1.15E-10
0.00098	-79.02	-3.91E-10	2.05E-10	1.14E-10
0.000985	-79.015	-3.93E-10	2.03E-10	1.12E-10
0.00099	-79.01	-3.95E-10	2.00E-10	1.11E-10
0.000995	-79.005	-3.97E-10	1.98E-10	1.10E-10
0.001	-79	-4.00E-10	1.96E-10	1.09E-10
0.001005	-78.995	-4.02E-10	1.95E-10	1.07E-10
0.00101	-78.99	-4.04E-10	1.93E-10	1.06E-10
0.001015	-78.985	-4.06E-10	1.91E-10	1.05E-10
0.00102	-78.98	-4.08E-10	1.89E-10	1.04E-10
0.001025	-78.975	-4.11E-10	1.87E-10	1.02E-10
0.00103	-78.97	-4.13E-10	1.85E-10	1.01E-10
0.001035	-78.965	-4.15E-10	1.83E-10	1.00E-10
0.00104	-78.96	-4.17E-10	1.81E-10	9.89E-11
0.001045	-78.955	-4.19E-10	1.79E-10	9.77E-11
0.00105	-78.95	-4.21E-10	1.77E-10	9.65E-11
0.001055	-78.945	-4.23E-10	1.75E-10	9.54E-11
0.00106	-78.94	-4.25E-10	1.74E-10	9.42E-11
0.001065	-78.935	-4.28E-10	1.72E-10	9.31E-11
0.00107	-78.93	-4.30E-10	1.70E-10	9.20E-11
0.001075	-78.925	-4.32E-10	1.68E-10	9.09E-11
0.00108	-78.92	-4.34E-10	1.66E-10	8.97E-11
0.001085	-78.915	-4.36E-10	1.64E-10	8.86E-11
0.00109	-78.91	-4.38E-10	1.63E-10	8.75E-11
0.001095	-78.905	-4.40E-10	1.61E-10	8.65E-11
0.0011	-78.9	-4.42E-10	1.59E-10	8.54E-11
0.001105	-78.895	-4.44E-10	1.57E-10	8.43E-11
0.00111	-78.89	-4.46E-10	1.56E-10	8.32E-11
0.001115	-78.885	-4.48E-10	1.54E-10	8.22E-11
0.00112	-78.88	-4.50E-10	1.52E-10	8.11E-11
0.001125	-78.875	-4.52E-10	1.51E-10	8.01E-11
0.00113	-78.87	-4.54E-10	1.49E-10	7.90E-11
0.001135	-78.865	-4.56E-10	1.47E-10	7.80E-11
0.00114	-78.86	-4.58E-10	1.46E-10	7.70E-11
0.001145	-78.855	-4.59E-10	1.44E-10	7.60E-11
0.00115	-78.85	-4.61E-10	1.42E-10	7.49E-11
0.001155	-78.845	-4.63E-10	1.41E-10	7.39E-11
0.00116	-78.84	-4.65E-10	1.39E-10	7.29E-11
0.001165	-78.835	-4.67E-10	1.37E-10	7.20E-11
0.00117	-78.83	-4.69E-10	1.36E-10	7.10E-11
0.001175	-78.825	-4.71E-10	1.34E-10	7.00E-11
0.00118	-78.82	-4.73E-10	1.33E-10	6.90E-11
0.001185	-78.815	-4.74E-10	1.31E-10	6.81E-11
0.00119	-78.81	-4.76E-10	1.29E-10	6.71E-11
0.001195	-78.805	-4.78E-10	1.28E-10	6.61E-11
0.0012	-78.8	-4.80E-10	1.26E-10	6.52E-11
0.001205	-78.795	-4.82E-10	1.25E-10	6.42E-11
0.00121	-78.79	-4.83E-10	1.23E-10	6.33E-11
0.001215	-78.785	-4.85E-10	1.22E-10	6.24E-11
0.00122	-78.78	-4.87E-10	1.20E-10	6.15E-11
0.001225	-78.775	-4.89E-10	1.19E-10	6.05E-11
0.00123	-78.77	-4.91E-10	1.17E-10	5.96E-11
0.001235	-78.765	-4.92E-10	1.16E-10	5.87E-11
0.00124	-78.76	-4.94E-10	1.14E-10	5.78E-11
0.001245	-78.755	-4.96E-10	1.13E-10	5.69E-11
0.00125	-78.75	-4.97E-10	1.11E-10	5.60E-11
0.001255	-78.745	-4.99E-10	1.10E-10	5.51E-11
0.00126	-78.74	-5.01E-10	1.08E-10	5.42E-11
0.001265	-78.735	-5.03E-10	1.07E-10	5.34E-11
0.00127	-78.73	-5.04E-10	1.06E-10	5.25E-11
0.001275	-78.725	-5.06E-10	1.04E-10	5.16E-11
0.00128	-78.72	-5.08E-10	1.03E-10	5.08E-11
0.001285	-78.715	-5.09E-10	1.01E-10	4.99E-11
0.00129	-78.71	-5.11E-10	1.00E-10	4.91E-11
0.001295	-78.705	-5.12E-10	9.87E-11	4.82E-11
0.0013	-78.7	-5.14E-10	9.73E-11	4.74E-11
0.001305	-78.695	-5.16E-10	9.59E-11	4.65E-11
0.00131	-78.69	-5.17E-10	9.46E-11	4.57E-11
0.001315	-78.685	-5.19E-10	9.32E-11	4.49E-11
0.00132	-78.68	-5.20E-10	9.19E-11	4.41E-11
0.001325	-78.675	-5.22E-10	9.06E-11	4.33E-11
0.00133	-78.67	-5.24E-10	8.92E-11	4.24E-11
0.001335	-78.665	-5.25E-10	8.79E-11	4.16E-11
0.00134	-78.66	-5.27E-10	8.66E-11	4.08E-11
0.001345	-78.655	-5.28E-10	8.53E-11	4.01E-11
0.00135	-78.65	-5.30E-10	8.40E-11	3.93E-11
0.001355	-78.645	-5.31E-10	8.27E-11	3.85E-11
0.00136	-78.64	-5.33E-10	8.15E-11	3.77E-11
0.001365	-78.635	-5.34E-10	8.02E-11	3.69E-11
0.00137	-78.63	-5.36E-10	7.89E-11	3.62E-11
0.001375	-78.625	-5.37E-10	7.77E-11	3.54E-11
0.00138	-78.62	-5.39E-10	7.64E-11	3.46E-11
0.001385	-78.615	-5.40E-10	7.52E-11	3.39E-11
0.00139	-78.61	-5.42E-10	7.39E-11	3.32E-11
0.001395	-78.605	-5.43E-10	7.27E-11	3.24E-11
0.0014	-78.6	-5.45E-10	7.15E-11	3.17E-11
0.001405	-78.595	-5.46E-10	7.03E-11	3.10E-11
0.00141	-78.59	-5.47E-10	6.91E-11	3.02E-11
0.001415	-78.585	-5.49E-10	6.79E-11	2.95E-11
0.00142	-78.58	-5.50E-10	6.67E-11	2.88E-11
0.001425	-78.575	-5.52E-10	6.55E-11	2.81E-11
0.00143	-78.57	-5.53E-10	6.43E-11	2.74E-11
0.001435	-78.565	-5.54E-10	6.32E-11	2.67E-11
0.00144	-78.56	-5.56E-10	6.20E-11	2.60E-11
0.001445	-78.555	-5.57E-10	6.08E-11	2.53E-11
0.00145	-78.55	-5.59E-10	5.97E-11	2.46E-11
0.001455	-78.545	-5.60E-10	5.85E-11	2.40E-11
0.00146	-78.54	-5.61E-10	5.74E-11	2.33E-11
0.001465	-78.535	-5.63E-10	5.63E-11	2.26E-11
0.00147	-78.53	-5.64E-10	5.51E-11	2.20E-11
0.001475	-78.525	-5.65E-10	5.40E-11	2.13E-11
0.00148	-78.52	-5.67E-10	5.29E-11	2.07E-11
0.001485	-78.515	-5.68E-10	5.18E-11	2.00E-11
0.00149	-78.51	-5.69E-10	5.07E-11	1.94E-11
0.001495	-78.505	-5.71E-10	4.96E-11	1.88E-11
0.0015	-78.5	-5.72E-10	4.85E-11	1.81E-11
0.001505	-78.495	-5.73E-10	4.74E-11	1.75E-11
0.00151	-78.49	-5.74E-10	4.63E-11	1.69E-11
0.001515	-78.485	-5.76E-10	4.53E-11	1.63E-11
0.00152	-78.48	-5.77E-10	4.42E-11	1.57E-11
0.001525	-78.475	-5.78E-10	4.32E-11	1.51E-11
0.00153	-78.47	-5.80E-10	4.21E-11	1.45E-11
0.001535	-78.465	-5.81E-10	4.11E-11	1.39E-11
0.00154	-78.46	-5.82E-10	4.00E-11	1.33E-11
0.001545	-78.455	-5.83E-10	3.90E-11	1.27E-11
0.00155	-78.45	-5.85E-10	3.80E-11	1.22E-11
0.001555	-78.445	-5.86E-10	3.69E-11	1.16E-11
0.00156	-78.44	-5.87E-10	3.59E-11	1.10E-11
0.001565	-78.435	-5.88E-10	3.49E-11	1.05E-11
0.00157	-78.43	-5.89E-10	3.39E-11	9.94E-12
0.001575	-78.425	-5.91E-10	3.29E-11	9.39E-12
0.00158	-78.42	-5.92E-10	3.19E-11	8.85E-12
0.001585	-78.415	-5.93E-10	3.09E-11	8.31E-12
0.00159	-78.41	-5.94E-10	2.99E-11	7.78E-12
0.001595	-78.405	-5.95E-10	2.90E-11	7.26E-12
0.0016	-78.4	-5.97E-10	2.80E-11	6.74E-12
0.001605	-78.395	-5.98E-10	2.70E-11	6.22E-12
0.00161	-78.39	-5.99E-10	2.61E-11	5.71E-12
0.001615	-78.385	-6.00E-10	2.51E-11	5.21E-12
0.00162	-78.38	-6.01E-10	2.42E-11	4.71E-12
0.001625	-78.375	-6.02E-10	2.32E-11	4.22E-12
0.00163	-78.37	-6.03E-10	2.23E-11	3.73E-12
0.001635	-78.365	-6.05E-10	2.14E-11	3.24E-12
0.00164	-78.36	-6.06E-10	2.05E-11	2.76E-12
0.001645	-78.355	-6.07E-10	1.95E-11	2.29E-12
0.00165	-78.35	-6.08E-10	1.86E-11	1.82E-12
0.001655	-78.345	-6.09E-10	1.77E-11	1.35E-12
0.00166	-78.34	-6.10E-10	1.68E-11	8.90E-13
0.001665	-78.335	-6.11E-10	1.59E-11	4.34E-13
0.00167	-78.33	-6.12E-10	1.50E-11	-1.71E-14
0.001675	-78.325	-6.13E-10	1.41E-11	-4.64E-13
0.00168	-78.32	-6.14E-10	1.33E-11	-9.06E-13
0.001685	-78.315	-6.16E-10	1.24E-11	-1.34E-12
0.00169	-78.31	-6.17E-10	1.15E-11	-1.78E-12
0.001695	-78.305	-6.18E-10	1.07E-11	-2.21E-12
0.0017	-78.3	-6.19E-10	9.79E-12	-2.63E-12
0.001705	-78.295	-6.20E-10	8.94E-12	-3.05E-12
0.00171	-78.29	-6.21E-10	8.09E-12	-3.47E-12
0.001715	-78.285	-6.22E-10	7.24E-12	-3.88E-12
0.00172	-78.28	-6.23E-10	6.40E-12	-4.29E-12
0.001725	-78.275	-6.24E-10	5.57E-12	-4.69E-12
0.00173	-78.27	-6.25E-10	4.74E-12	-5.09E-12
0.001735	-78.265	-6.26E-10	3.91E-12	-5.49E-12
0.00174	-78.26	-6.27E-10	3.09E-12	-5.88E-12
0.001745	-78.255	-6.28E-10	2.28E-12	-6.27E-12
0.00175	-78.25	-6.29E-10	1.47E-12	-6.66E-12
0.001755	-78.245	-6.30E-10	6.61E-13	-7.04E-12
0.00176	-78.24	-6.31E-10	-1.39E-13	-7.42E-12
0.001765	-78.235	-6.32E-10	-9.35E-13	-7.79E-12
0.00177	-78.23	-6.33E-10	-1.73E-12	-8.17E-12
0.001775	-78.225	-6.34E-10	-2.51E-12	-8.53E-12
0.00178	-78.22	-6.35E-10	-3.29E-12	-8.90E-12
0.001785	-78.215	-6.36E-10	-4.07E-12	-9.26E-12
0.00179	-78.21	-6.37E-10	-4.84E-12	-9.62E-12
0.001795	-78.205	-6.38E-10	-5.61E-12	-9.98E-12
0.0018	-78.2	-6.39E-10	-6.37E-12	-1.03E-11
0.001805	-78.195	-6.40E-10	-7.13E-12	-1.07E-11
0.00181	-78.19	-6.41E-10	-7.88E-12	-1.10E-11
0.001815	-78.185	-6.41E-10	-8.63E-12	-1.14E-11
0.00182	-78.18	-6.42E-10	-9.38E-12	-1.17E-11
0.001825	-78.175	-6.43E-10	-1.01E-11	-1.21E-11
0.00183	-78.17	-6.44E-10	-1.09E-11	-1.24E-11
0.001835	-78.165	-6.45E-10	-1.16E-11	-1.27E-11
0.00184	-78.16	-6.46E-10	-1.23E-11	-1.31E-11
0.001845	-78.155	-6.47E-10	-1.30E-11	-1.34E-11
0.00185	-78.15	-6.48E-10	-1.38E-11	-1.37E-11
0.001855	-78.145	-6.49E-10	-1.45E-11	-1.41E-11
0.00186	-78.14	-6.50E-10	-1.52E-11	-1.44E-11
0.001865	-78.135	-6.51E-10	-1.59E-11	-1.47E-11
0.00187	-78.13	-6.52E-10	-1.66E-11	-1.50E-11
0.001875	-78.125	-6.52E-10	-1.73E-11	-1.53E-11
0.00188	-78.12	-6.53E-10	-1.80E-11	-1.57E-11
0.001885	-78.115	-6.54E-10	-1.87E-11	-1.60E-11
0.00189	-78.11	-6.55E-10	-1.93E-11	-1.63E-11
0.001895	-78.105	-6.56E-10	-2.00E-11	-1.66E-11
0.0019	-78.1	-6.57E-10	-2.07E-11	-1.69E-11
0.001905	-78.095	-6.58E-10	-2.14E-11	-1.72E-11
0.00191	-78.09	-6.59E-10	-2.20E-11	-1.75E-11
0.001915	-78.085	-6.59E-10	-2.27E-11	-1.78E-11
0.00192	-78.08	-6.60E-10	-2.33E-11	-1.81E-11
0.001925	-78.075	-6.61E-10	-2.40E-11	-1.84E-11
0.00193	-78.07	-6.62E-10	-2.46E-11	-1.87E-11
0.001935	-78.065	-6.63E-10	-2.53E-11	-1.90E-11
0.00194	-78.06	-6.64E-10	-2.59E-11	-1.93E-11
0.001945	-78.055	-6.64E-10	-2.66E-11	-1.96E-11
0.00195	-78.05	-6.65E-10	-2.72E-11	-1.99E-11
0.001955	-78.045	-6.66E-10	-2.78E-11	-2.02E-11
0.00196	-78.04	-6.67E-10	-2.84E-11	-2.05E-11
0.001965	-78.035	-6.68E-10	-2.91E-11	-2.08E-11
0.00197	-78.03	-6.68E-10	-2.97E-11	-2.11E-11
0.001975	-78.025	-6.69E-10	-3.03E-11	-2.14E-11
0.00198	-78.02	-6.70E-10	-3.09E-11	-2.17E-11
0.001985	-78.015	-6.71E-10	-3.15E-11	-2.20E-11
0.00199	-78.01	-6.72E-10	-3.21E-11	-2.22E-11
0.001995	-78.005	-6.72E-10	-3.27E-11	-2.25E-11
0.002	-78	-6.73E-10	-3.33E-11	-2.28E-11
0.002005	-77.995	-6.74E-10	-3.39E-11	-2.31E-11
0.00201	-77.99	-6.75E-10	-3.45E-11	-2.33E-11
0.002015	-77.985	-6.76E-10	-3.51E-11	-2.36E-11
0.00202	-77.98	-6.76E-10	-3.56E-11	-2.39E-11
0.002025	-77.975	-6.77E-10	-3.62E-11	-2.42E-11
0.00203	-77.97	-6.78E-10	-3.68E-11	-2.44E-11
0.002035	-77.965	-6.78E-10	-3.73E-11	-2.47E-11
0.00204	-77.96	-6.79E-10	-3.79E-11	-2.50E-11
0.002045	-77.955	-6.80E-10	-3.85E-11	-2.52E-11
0.00205	-77.95	-6.81E-10	-3.90E-11	-2.55E-11
0.002055	-77.945	-6.81E-10	-3.96E-11	-2.57E-11
0.00206	-77.94	-6.82E-10	-4.01E-11	-2.60E-11
0.002065	-77.935	-6.83E-10	-4.07E-11	-2.62E-11
0.00207	-77.93	-6.84E-10	-4.12E-11	-2.65E-11
0.002075	-77.925	-6.84E-10	-4.17E-11	-2.67E-11
0.00208	-77.92	-6.85E-10	-4.23E-11	-2.70E-11
0.002085	-77.915	-6.86E-10	-4.28E-11	-2.72E-11
0.00209	-77.91	-6.86E-10	-4.33E-11	-2.75E-11
0.002095	-77.905	-6.87E-10	-4.39E-11	-2.77E-11
0.0021	-77.9	-6.88E-10	-4.44E-11	-2.80E-11
0.002105	-77.895	-6.88E-10	-4.49E-11	-2.82E-11
0.00211	-77.89	-6.89E-10	-4.54E-11	-2.84E-11
0.002115	-77.885	-6.90E-10	-4.59E-11	-2.87E-11
0.00212	-77.88	-6.90E-10	-4.64E-11	-2.89E-11
0.002125	-77.875	-6.91E-10	-4.69E-11	-2.91E-11
0.00213	-77.87	-6.92E-10	-4.74E-11	-2.93E-11
0.002135	-77.865	-6.92E-10	-4.79E-11	-2.96E-11
0.00214	-77.86	-6.93E-10	-4.84E-11	-2.98E-11
0.002145	-77.855	-6.94E-10	-4.89E-11	-3.00E-11
0.00215	-77.85	-6.94E-10	-4.94E-11	-3.02E-11
0.002155	-77.845	-6.95E-10	-4.99E-11	-3.04E-11
0.00216	-77.84	-6.96E-10	-5.04E-11	-3.06E-11
0.002165	-77.835	-6.96E-10	-5.09E-11	-3.08E-11
0.00217	-77.83	-6.97E-10	-5.13E-11	-3.10E-11
0.002175	-77.825	-6.97E-10	-5.18E-11	-3.13E-11
0.00218	-77.82	-6.98E-10	-5.23E-11	-3.15E-11
0.002185	-77.815	-6.99E-10	-5.27E-11	-3.17E-11
0.00219	-77.81	-6.99E-10	-5.32E-11	-3.19E-11
0.002195	-77.805	-7.00E-10	-5.37E-11	-3.21E-11
0.0022	-77.8	-7.00E-10	-5.41E-11	-3.22E-11
0.002205	-77.795	-7.01E-10	-5.46E-11	-3.24E-11
0.00221	-77.79	-7.02E-10	-5.51E-11	-3.26E-11
0.002215	-77.785	-7.02E-10	-5.55E-11	-3.28E-11
0.00222	-77.78	-7.03E-10	-5.60E-11	-3.30E-11
0.002225	-77.775	-7.03E-10	-5.64E-11	-3.32E-11
0.00223	-77.77	-7.04E-10	-5.68E-11	-3.34E-11
0.002235	-77.765	-7.05E-10	-5.73E-11	-3.36E-11
0.00224	-77.76	-7.05E-10	-5.77E-11	-3.37E-11
0.002245	-77.755	-7.06E-10	-5.82E-11	-3.39E-11
0.00225	-77.75	-7.06E-10	-5.86E-11	-3.41E-11
0.002255	-77.745	-7.07E-10	-5.90E-11	-3.43E-11
0.00226	-77.74	-7.07E-10	-5.95E-11	-3.45E-11
0.002265	-77.735	-7.08E-10	-5.99E-11	-3.46E-11
0.00227	-77.73	-7.08E-10	-6.03E-11	-3.48E-11
0.002275	-77.725	-7.09E-10	-6.07E-11	-3.50E-11
0.00228	-77.72	-7.10E-10	-6.12E-11	-3.52E-11
0.002285	-77.715	-7.10E-10	-6.16E-11	-3.53E-11
0.00229	-77.71	-7.11E-10	-6.20E-11	-3.55E-11
0.002295	-77.705	-7.11E-10	-6.24E-11	-3.57E-11
0.0023	-77.7	-7.12E-10	-6.28E-11	-3.58E-11
0.002305	-77.695	-7.12E-10	-6.32E-11	-3.60E-11
0.00231	-77.69	-7.13E-10	-6.36E-11	-3.62E-11
0.002315	-77.685	-7.13E-10	-6.40E-11	-3.63E-11
0.00232	-77.68	-7.14E-10	-6.44E-11	-3.65E-11
0.002325	-77.675	-7.14E-10	-6.48E-11	-3.66E-11
0.00233	-77.67	-7.15E-10	-6.52E-11	-3.68E-11
0.002335	-77.665	-7.15E-10	-6.56E-11	-3.70E-11
0.00234	-77.66	-7.16E-10	-6.60E-11	-3.71E-11
0.002345	-77.655	-7.16E-10	-6.64E-11	-3.73E-11
0.00235	-77.65	-7.17E-10	-6.68E-11	-3.74E-11
0.002355	-77.645	-7.17E-10	-6.72E-11	-3.76E-11
0.00236	-77.64	-7.18E-10	-6.75E-11	-3.77E-11
0.002365	-77.635	-7.18E-10	-6.79E-11	-3.79E-11
0.00237	-77.63	-7.19E-10	-6.83E-11	-3.80E-11
0.002375	-77.625	-7.19E-10	-6.87E-11	-3.82E-11
0.00238	-77.62	-7.20E-10	-6.90E-11	-3.83E-11
0.002385	-77.615	-7.20E-10	-6.94E-11	-3.85E-11
0.00239	-77.61	-7.20E-10	-6.98E-11	-3.86E-11
0.002395	-77.605	-7.21E-10	-7.01E-11	-3.87E-11
0.0024	-77.6	-7.21E-10	-7.05E-11	-3.89E-11
0.002405	-77.595	-7.22E-10	-7.09E-11	-3.90E-11
0.00241	-77.59	-7.22E-10	-7.12E-11	-3.91E-11
0.002415	-77.585	-7.23E-10	-7.16E-11	-3.93E-11
0.00242	-77.58	-7.23E-10	-7.19E-11	-3.94E-11
0.002425	-77.575	-7.23E-10	-7.23E-11	-3.95E-11
0.00243	-77.57	-7.24E-10	-7.26E-11	-3.97E-11
0.002435	-77.565	-7.24E-10	-7.30E-11	-3.98E-11
0.00244	-77.56	-7.25E-10	-7.33E-11	-3.99E-11
0.002445	-77.555	-7.25E-10	-7.37E-11	-4.00E-11
0.00245	-77.55	-7.26E-10	-7.40E-11	-4.01E-11
0.002455	-77.545	-7.26E-10	-7.44E-11	-4.02E-11
0.00246	-77.54	-7.26E-10	-7.47E-11	-4.04E-11
0.002465	-77.535	-7.27E-10	-7.50E-11	-4.05E-11
0.00247	-77.53	-7.27E-10	-7.53E-11	-4.06E-11
0.002475	-77.525	-7.27E-10	-7.57E-11	-4.07E-11
0.00248	-77.52	-7.28E-10	-7.60E-11	-4.08E-11
0.002485	-77.515	-7.28E-10	-7.63E-11	-4.09E-11
0.00249	-77.51	-7.29E-10	-7.66E-11	-4.10E-11
0.002495	-77.505	-7.29E-10	-7.70E-11	-4.11E-11
0.0025	-77.5	-7.29E-10	-7.73E-11	-4.12E-11
0.002505	-77.495	-7.30E-10	-7.76E-11	-4.13E-11
0.00251	-77.49	-7.30E-10	-7.79E-11	-4.13E-11
0.002515	-77.485	-7.30E-10	-7.82E-11	-4.14E-11
0.00252	-77.48	-7.31E-10	-7.85E-11	-4.15E-11
0.002525	-77.475	-7.31E-10	-7.88E-11	-4.16E-11
0.00253	-77.47	-7.32E-10	-7.91E-11	-4.17E-11
0.002535	-77.465	-7.32E-10	-7.94E-11	-4.17E-11
0.00254	-77.46	-7.32E-10	-7.97E-11	-4.18E-11
0.002545	-77.455	-7.33E-10	-8.00E-11	-4.19E-11
0.00255	-77.45	-7.33E-10	-8.03E-11	-4.19E-11
0.002555	-77.445	-7.33E-10	-8.06E-11	-4.20E-11
0.00256	-77.44	-7.34E-10	-8.09E-11	-4.21E-11
0.002565	-77.435	-7.34E-10	-8.11E-11	-4.21E-11
0.00257	-77.43	-7.34E-10	-8.14E-11	-4.22E-11
0.002575	-77.425	-7.35E-10	-8.17E-11	-4.22E-11
0.00258	-77.42	-7.35E-10	-8.20E-11	-4.23E-11
0.002585	-77.415	-7.35E-10	-8.23E-11	-4.24E-11
0.00259	-77.41	-7.36E-10	-8.25E-11	-4.24E-11
0.002595	-77.405	-7.36E-10	-8.28E-11	-4.25E-11
0.0026	-77.4	-7.36E-10	-8.31E-11	-4.25E-11
0.002605	-77.395	-7.37E-10	-8.33E-11	-4.25E-11
0.00261	-77.39	-7.37E-10	-8.36E-11	-4.26E-11
0.002615	-77.385	-7.37E-10	-8.38E-11	-4.26E-11
0.00262	-77.38	-7.38E-10	-8.41E-11	-4.27E-11
0.002625	-77.375	-7.38E-10	-8.43E-11	-4.27E-11
0.00263	-77.37	-7.38E-10	-8.46E-11	-4.27E-11
0.002635	-77.365	-7.39E-10	-8.48E-11	-4.28E-11
0.00264	-77.36	-7.39E-10	-8.51E-11	-4.28E-11
0.002645	-77.355	-7.40E-10	-8.53E-11	-4.28E-11
0.00265	-77.35	-7.40E-10	-8.56E-11	-4.29E-11
0.002655	-77.345	-7.40E-10	-8.58E-11	-4.29E-11
0.00266	-77.34	-7.41E-10	-8.61E-11	-4.29E-11
0.002665	-77.335	-7.41E-10	-8.63E-11	-4.30E-11
0.00267	-77.33	-7.41E-10	-8.65E-11	-4.30E-11
0.002675	-77.325	-7.42E-10	-8.68E-11	-4.30E-11
0.00268	-77.32	-7.42E-10	-8.70E-11	-4.31E-11
0.002685	-77.315	-7.42E-10	-8.72E-11	-4.31E-11
0.00269	-77.31	-7.43E-10	-8.74E-11	-4.31E-11
0.002695	-77.305	-7.43E-10	-8.77E-11	-4.31E-11
0.0027	-77.3	-7.43E-10	-8.79E-11	-4.32E-11
0.002705	-77.295	-7.44E-10	-8.81E-11	-4.32E-11
0.00271	-77.29	-7.44E-10	-8.83E-11	-4.32E-11
0.002715	-77.285	-7.44E-10	-8.85E-11	-4.32E-11
0.00272	-77.28	-7.45E-10	-8.88E-11	-4.33E-11
0.002725	-77.275	-7.45E-10	-8.90E-11	-4.33E-11
0.00273	-77.27	-7.45E-10	-8.92E-11	-4.33E-11
0.002735	-77.265	-7.45E-10	-8.94E-11	-4.33E-11
0.00274	-77.26	-7.46E-10	-8.96E-11	-4.33E-11
0.002745	-77.255	-7.46E-10	-8.98E-11	-4.34E-11
0.00275	-77.25	-7.46E-10	-9.00E-11	-4.34E-11
0.002755	-77.245	-7.47E-10	-9.02E-11	-4.34E-11
0.00276	-77.24	-7.47E-10	-9.05E-11	-4.34E-11
0.002765	-77.235	-7.47E-10	-9.07E-11	-4.35E-11
0.00277	-77.23	-7.48E-10	-9.09E-11	-4.35E-11
0.002775	-77.225	-7.48E-10	-9.11E-11	-4.35E-11
0.00278	-77.22	-7.48E-10	-9.13E-11	-4.35E-11
0.002785	-77.215	-7.49E-10	-9.15E-11	-4.36E-11
0.00279	-77.21	-7.49E-10	-9.17E-11	-4.36E-11
0.002795	-77.205	-7.49E-10	-9.19E-11	-4.36E-11
0.0028	-77.2	-7.50E-10	-9.21E-11	-4.36E-11
0.002805	-77.195	-7.50E-10	-9.23E-11	-4.37E-11
0.00281	-77.19	-7.50E-10	-9.25E-11	-4.37E-11
0.002815	-77.185	-7.51E-10	-9.26E-11	-4.37E-11
0.00282	-77.18	-7.51E-10	-9.28E-11	-4.37E-11
0.002825	-77.175	-7.51E-10	-9.30E-11	-4.37E-11
0.00283	-77.17	-7.52E-10	-9.32E-11	-4.38E-11
0.002835	-77.165	-7.52E-10	-9.34E-11	-4.38E-11
0.00284	-77.16	-7.52E-10	-9.36E-11	-4.38E-11
0.002845	-77.155	-7.52E-10	-9.38E-11	-4.38E-11
0.00285	-77.15	-7.53E-10	-9.40E-11	-4.39E-11
0.002855	-77.145	-7.53E-10	-9.42E-11	-4.39E-11
0.00286	-77.14	-7.53E-10	-9.43E-11	-4.39E-11
0.002865	-77.135	-7.54E-10	-9.45E-11	-4.39E-11
0.00287	-77.13	-7.54E-10	-9.47E-11	-4.40E-11
0.002875	-77.125	-7.54E-10	-9.49E-11	-4.40E-11
0.00288	-77.12	-7.54E-10	-9.51E-11	-4.40E-11
0.002885	-77.115	-7.55E-10	-9.52E-11	-4.40E-11
0.00289	-77.11	-7.55E-10	-9.54E-11	-4.40E-11
0.002895	-77.105	-7.55E-10	-9.56E-11	-4.41E-11
0.0029	-77.1	-7.56E-10	-9.57E-11	-4.41E-11
0.002905	-77.095	-7.56E-10	-9.59E-11	-4.41E-11
0.00291	-77.09	-7.56E-10	-9.61E-11	-4.41E-11
0.002915	-77.085	-7.56E-10	-9.63E-11	-4.41E-11
0.00292	-77.08	-7.57E-10	-9.64E-11	-4.41E-11
0.002925	-77.075	-7.57E-10	-9.66E-11	-4.42E-11
0.00293	-77.07	-7.57E-10	-9.68E-11	-4.42E-11
0.002935	-77.065	-7.58E-10	-9.69E-11	-4.42E-11
0.00294	-77.06	-7.58E-10	-9.71E-11	-4.42E-11
0.002945	-77.055	-7.58E-10	-9.72E-11	-4.42E-11
0.00295	-77.05	-7.58E-10	-9.74E-11	-4.42E-11
0.002955	-77.045	-7.59E-10	-9.76E-11	-4.42E-11
0.00296	-77.04	-7.59E-10	-9.77E-11	-4.43E-11
0.002965	-77.035	-7.59E-10	-9.79E-11	-4.43E-11
0.00297	-77.03	-7.60E-10	-9.80E-11	-4.43E-11
0.002975	-77.025	-7.60E-10	-9.82E-11	-4.43E-11
0.00298	-77.02	-7.60E-10	-9.83E-11	-4.43E-11
0.002985	-77.015	-7.60E-10	-9.85E-11	-4.43E-11
0.00299	-77.01	-7.61E-10	-9.86E-11	-4.43E-11
0.002995	-77.005	-7.61E-10	-9.88E-11	-4.43E-11
0.003	-77	-7.61E-10	-9.89E-11	-4.43E-11
0.003005	-76.995	-7.61E-10	-9.91E-11	-4.43E-11
0.00301	-76.99	-7.62E-10	-9.92E-11	-4.43E-11
0.003015	-76.985	-7.62E-10	-9.94E-11	-4.43E-11
0.00302	-76.98	-7.62E-10	-9.95E-11	-4.43E-11
0.003025	-76.975	-7.62E-10	-9.97E-11	-4.43E-11
0.00303	-76.97	-7.63E-10	-9.98E-11	-4.43E-11
0.003035	-76.965	-7.63E-10	-9.99E-11	-4.43E-11
0.00304	-76.96	-7.63E-10	-1.00E-10	-4.43E-11
0.003045	-76.955	-7.63E-10	-1.00E-10	-4.43E-11
0.00305	-76.95	-7.64E-10	-1.00E-10	-4.43E-11
0.003055	-76.945	-7.64E-10	-1.00E-10	-4.43E-11
0.00306	-76.94	-7.64E-10	-1.01E-10	-4.43E-11
0.003065	-76.935	-7.64E-10	-1.01E-10	-4.42E-11
0.00307	-76.93	-7.65E-10	-1.01E-10	-4.42E-11
0.003075	-76.925	-7.65E-10	-1.01E-10	-4.42E-11
0.00308	-76.92	-7.65E-10	-1.01E-10	-4.42E-11
0.003085	-76.915	-7.65E-10	-1.01E-10	-4.42E-11
0.00309	-76.91	-7.66E-10	-1.01E-10	-4.42E-11
0.003095	-76.905	-7.66E-10	-1.02E-10	-4.42E-11
0.0031	-76.9	-7.66E-10	-1.02E-10	-4.42E-11
0.003105	-76.895	-7.66E-10	-1.02E-10	-4.41E-11
0.00311	-76.89	-7.67E-10	-1.02E-10	-4.41E-11
0.003115	-76.885	-7.67E-10	-1.02E-10	-4.41E-11
0.00312	-76.88	-7.67E-10	-1.02E-10	-4.41E-11
0.003125	-76.875	-7.67E-10	-1.02E-10	-4.41E-11
0.00313	-76.87	-7.68E-10	-1.02E-10	-4.41E-11
0.003135	-76.865	-7.68E-10	-1.03E-10	-4.40E-11
0.00314	-76.86	-7.68E-10	-1.03E-10	-4.40E-11
0.003145	-76.855	-7.68E-10	-1.03E-10	-4.40E-11
0.00315	-76.85	-7.69E-10	-1.03E-10	-4.40E-11
0.003155	-76.845	-7.69E-10	-1.03E-10	-4.40E-11
0.00316	-76.84	-7.69E-10	-1.03E-10	-4.40E-11
0.003165	-76.835	-7.69E-10	-1.03E-10	-4.40E-11
0.00317	-76.83	-7.69E-10	-1.03E-10	-4.39E-11
0.003175	-76.825	-7.70E-10	-1.04E-10	-4.39E-11
0.00318	-76.82	-7.70E-10	-1.04E-10	-4.39E-11
0.003185	-76.815	-7.70E-10	-1.04E-10	-4.39E-11
0.00319	-76.81	-7.70E-10	-1.04E-10	-4.39E-11
0.003195	-76.805	-7.70E-10	-1.04E-10	-4.39E-11
0.0032	-76.8	-7.71E-10	-1.04E-10	-4.39E-11
0.003205	-76.795	-7.71E-10	-1.04E-10	-4.38E-11
0.00321	-76.79	-7.71E-10	-1.04E-10	-4.38E-11
0.003215	-76.785	-7.71E-10	-1.05E-10	-4.38E-11
0.00322	-76.78	-7.72E-10	-1.05E-10	-4.38E-11
0.003225	-76.775	-7.72E-10	-1.05E-10	-4.38E-11
0.00323	-76.77	-7.72E-10	-1.05E-10	-4.38E-11
0.003235	-76.765	-7.72E-10	-1.05E-10	-4.38E-11
0.00324	-76.76	-7.72E-10	-1.05E-10	-4.38E-11
0.003245	-76.755	-7.73E-10	-1.05E-10	-4.38E-11
0.00325	-76.75	-7.73E-10	-1.05E-10	-4.37E-11
0.003255	-76.745	-7.73E-10	-1.05E-10	-4.37E-11
0.00326	-76.74	-7.73E-10	-1.06E-10	-4.37E-11
0.003265	-76.735	-7.73E-10	-1.06E-10	-4.37E-11
0.00327	-76.73	-7.74E-10	-1.06E-10	-4.37E-11
0.003275	-76.725	-7.74E-10	-1.06E-10	-4.37E-11
0.00328	-76.72	-7.74E-10	-1.06E-10	-4.37E-11
0.003285	-76.715	-7.74E-10	-1.06E-10	-4.37E-11
0.00329	-76.71	-7.74E-10	-1.06E-10	-4.37E-11
0.003295	-76.705	-7.74E-10	-1.06E-10	-4.37E-11
0.0033	-76.7	-7.75E-10	-1.06E-10	-4.37E-11
0.003305	-76.695	-7.75E-10	-1.07E-10	-4.37E-11
0.00331	-76.69	-7.75E-10	-1.07E-10	-4.36E-11
0.003315	-76.685	-7.75E-10	-1.07E-10	-4.36E-11
0.00332	-76.68	-7.75E-10	-1.07E-10	-4.36E-11
0.003325	-76.675	-7.76E-10	-1.07E-10	-4.36E-11
0.00333	-76.67	-7.76E-10	-1.07E-10	-4.36E-11
0.003335	-76.665	-7.76E-10	-1.07E-10	-4.36E-11
0.00334	-76.66	-7.76E-10	-1.07E-10	-4.36E-11
0.003345	-76.655	-7.76E-10	-1.07E-10	-4.36E-11
0.00335	-76.65	-7.76E-10	-1.07E-10	-4.36E-11
0.003355	-76.645	-7.77E-10	-1.08E-10	-4.35E-11
0.00336	-76.64	-7.77E-10	-1.08E-10	-4.35E-11
0.003365	-76.635	-7.77E-10	-1.08E-10	-4.35E-11
0.00337	-76.63	-7.77E-10	-1.08E-10	-4.35E-11
0.003375	-76.625	-7.77E-10	-1.08E-10	-4.35E-11
0.00338	-76.62	-7.77E-10	-1.08E-10	-4.35E-11
0.003385	-76.615	-7.78E-10	-1.08E-10	-4.34E-11
0.00339	-76.61	-7.78E-10	-1.08E-10	-4.34E-11
0.003395	-76.605	-7.78E-10	-1.08E-10	-4.34E-11
0.0034	-76.6	-7.78E-10	-1.08E-10	-4.34E-11
0.003405	-76.595	-7.78E-10	-1.08E-10	-4.33E-11
0.00341	-76.59	-7.78E-10	-1.09E-10	-4.33E-11
0.003415	-76.585	-7.78E-10	-1.09E-10	-4.33E-11
0.00342	-76.58	-7.79E-10	-1.09E-10	-4.33E-11
0.003425	-76.575	-7.79E-10	-1.09E-10	-4.32E-11
0.00343	-76.57	-7.79E-10	-1.09E-10	-4.32E-11
0.003435	-76.565	-7.79E-10	-1.09E-10	-4.32E-11
0.00344	-76.56	-7.79E-10	-1.09E-10	-4.31E-11
0.003445	-76.555	-7.79E-10	-1.09E-10	-4.31E-11
0.00345	-76.55	-7.80E-10	-1.09E-10	-4.31E-11
0.003455	-76.545	-7.80E-10	-1.09E-10	-4.30E-11
0.00346	-76.54	-7.80E-10	-1.09E-10	-4.30E-11
0.003465	-76.535	-7.80E-10	-1.09E-10	-4.29E-11
0.00347	-76.53	-7.80E-10	-1.09E-10	-4.29E-11
0.003475	-76.525	-7.80E-10	-1.09E-10	-4.28E-11
0.00348	-76.52	-7.80E-10	-1.10E-10	-4.28E-11
0.003485	-76.515	-7.80E-10	-1.10E-10	-4.27E-11
0.00349	-76.51	-7.81E-10	-1.10E-10	-4.27E-11
0.003495	-76.505	-7.81E-10	-1.10E-10	-4.26E-11
0.0035	-76.5	-7.81E-10	-1.10E-10	-4.26E-11
0.003505	-76.495	-7.81E-10	-1.10E-10	-4.25E-11
0.00351	-76.49	-7.81E-10	-1.10E-10	-4.25E-11
0.003515	-76.485	-7.81E-10	-1.10E-10	-4.24E-11
0.00352	-76.48	-7.81E-10	-1.10E-10	-4.24E-11
0.003525	-76.475	-7.82E-10	-1.10E-10	-4.23E-11
0.00353	-76.47	-7.82E-10	-1.10E-10	-4.22E-11
0.003535	-76.465	-7.82E-10	-1.10E-10	-4.22E-11
0.00354	-76.46	-7.82E-10	-1.10E-10	-4.21E-11
0.003545	-76.455	-7.82E-10	-1.10E-10	-4.21E-11
0.00355	-76.45	-7.82E-10	-1.10E-10	-4.20E-11
0.003555	-76.445	-7.82E-10	-1.11E-10	-4.19E-11
0.00356	-76.44	-7.82E-10	-1.11E-10	-4.19E-11
0.003565	-76.435	-7.83E-10	-1.11E-10	-4.18E-11
0.00357	-76.43	-7.83E-10	-1.11E-10	-4.17E-11
0.003575	-76.425	-7.83E-10	-1.11E-10	-4.17E-11
0.00358	-76.42	-7.83E-10	-1.11E-10	-4.16E-11
0.003585	-76.415	-7.83E-10	-1.11E-10	-4.15E-11
0.00359	-76.41	-7.83E-10	-1.11E-10	-4.15E-11
0.003595	-76.405	-7.83E-10	-1.11E-10	-4.14E-11
0.0036	-76.4	-7.83E-10	-1.11E-10	-4.13E-11
0.003605	-76.395	-7.83E-10	-1.11E-10	-4.13E-11
0.00361	-76.39	-7.84E-10	-1.11E-10	-4.12E-11
0.003615	-76.385	-7.84E-10	-1.11E-10	-4.11E-11
0.00362	-76.38	-7.84E-10	-1.11E-10	-4.11E-11
0.003625	-76.375	-7.84E-10	-1.11E-10	-4.10E-11
0.00363	-76.37	-7.84E-10	-1.11E-10	-4.10E-11
0.003635	-76.365	-7.84E-10	-1.11E-10	-4.09E-11
0.00364	-76.36	-7.84E-10	-1.11E-10	-4.08E-11
0.003645	-76.355	-7.84E-10	-1.11E-10	-4.08E-11
0.00365	-76.35	-7.85E-10	-1.11E-10	-4.07E-11
0.003655	-76.345	-7.85E-10	-1.12E-10	-4.06E-11
0.00366	-76.34	-7.85E-10	-1.12E-10	-4.06E-11
0.003665	-76.335	-7.85E-10	-1.12E-10	-4.05E-11
0.00367	-76.33	-7.85E-10	-1.12E-10	-4.05E-11
0.003675	-76.325	-7.85E-10	-1.12E-10	-4.04E-11
0.00368	-76.32	-7.85E-10	-1.12E-10	-4.04E-11
0.003685	-76.315	-7.85E-10	-1.12E-10	-4.03E-11
0.00369	-76.31	-7.85E-10	-1.12E-10	-4.03E-11
0.003695	-76.305	-7.85E-10	-1.12E-10	-4.02E-11
0.0037	-76.3	-7.86E-10	-1.12E-10	-4.01E-11
0.003705	-76.295	-7.86E-10	-1.12E-10	-4.01E-11
0.00371	-76.29	-7.86E-10	-1.12E-10	-4.00E-11
0.003715	-76.285	-7.86E-10	-1.12E-10	-4.00E-11
0.00372	-76.28	-7.86E-10	-1.12E-10	-3.99E-11
0.003725	-76.275	-7.86E-10	-1.12E-10	-3.99E-11
0.00373	-76.27	-7.86E-10	-1.12E-10	-3.99E-11
0.003735	-76.265	-7.86E-10	-1.12E-10	-3.98E-11
0.00374	-76.26	-7.86E-10	-1.12E-10	-3.98E-11
0.003745	-76.255	-7.87E-10	-1.12E-10	-3.97E-11
0.00375	-76.25	-7.87E-10	-1.12E-10	-3.97E-11
0.003755	-76.245	-7.87E-10	-1.12E-10	-3.96E-11
0.00376	-76.24	-7.87E-10	-1.12E-10	-3.96E-11
0.003765	-76.235	-7.87E-10	-1.12E-10	-3.96E-11
0.00377	-76.23	-7.87E-10	-1.12E-10	-3.95E-11
0.003775	-76.225	-7.87E-10	-1.12E-10	-3.95E-11
0.00378	-76.22	-7.87E-10	-1.12E-10	-3.95E-11
0.003785	-76.215	-7.87E-10	-1.12E-10	-3.94E-11
0.00379	-76.21	-7.87E-10	-1.12E-10	-3.94E-11
0.003795	-76.205	-7.87E-10	-1.12E-10	-3.94E-11
0.0038	-76.2	-7.88E-10	-1.12E-10	-3.93E-11
0.003805	-76.195	-7.88E-10	-1.12E-10	-3.93E-11
0.00381	-76.19	-7.88E-10	-1.12E-10	-3.93E-11
0.003815	-76.185	-7.88E-10	-1.12E-10	-3.92E-11
0.00382	-76.18	-7.88E-10	-1.13E-10	-3.92E-11
0.003825	-76.175	-7.88E-10	-1.13E-10	-3.92E-11
0.00383	-76.17	-7.88E-10	-1.13E-10	-3.91E-11
0.003835	-76.165	-7.88E-10	-1.13E-10	-3.91E-11
0.00384	-76.16	-7.88E-10	-1.13E-10	-3.91E-11
0.003845	-76.155	-7.88E-10	-1.13E-10	-3.91E-11
0.00385	-76.15	-7.88E-10	-1.13E-10	-3.90E-11
0.003855	-76.145	-7.88E-10	-1.13E-10	-3.90E-11
0.00386	-76.14	-7.88E-10	-1.13E-10	-3.90E-11
0.003865	-76.135	-7.89E-10	-1.13E-10	-3.90E-11
0.00387	-76.13	-7.89E-10	-1.13E-10	-3.89E-11
0.003875	-76.125	-7.89E-10	-1.13E-10	-3.89E-11
0.00388	-76.12	-7.89E-10	-1.13E-10	-3.89E-11
0.003885	-76.115	-7.89E-10	-1.13E-10	-3.89E-11
0.00389	-76.11	-7.89E-10	-1.13E-10	-3.89E-11
0.003895	-76.105	-7.89E-10	-1.13E-10	-3.88E-11
0.0039	-76.1	-7.89E-10	-1.13E-10	-3.88E-11
0.003905	-76.095	-7.89E-10	-1.13E-10	-3.88E-11
0.00391	-76.09	-7.89E-10	-1.13E-10	-3.88E-11
0.003915	-76.085	-7.89E-10	-1.13E-10	-3.87E-11
0.00392	-76.08	-7.89E-10	-1.13E-10	-3.87E-11
0.003925	-76.075	-7.89E-10	-1.13E-10	-3.87E-11
0.00393	-76.07	-7.89E-10	-1.13E-10	-3.87E-11
0.003935	-76.065	-7.89E-10	-1.13E-10	-3.87E-11
0.00394	-76.06	-7.90E-10	-1.13E-10	-3.86E-11
0.003945	-76.055	-7.90E-10	-1.13E-10	-3.86E-11
0.00395	-76.05	-7.90E-10	-1.13E-10	-3.86E-11
0.003955	-76.045	-7.90E-10	-1.13E-10	-3.86E-11
0.00396	-76.04	-7.90E-10	-1.13E-10	-3.85E-11
0.003965	-76.035	-7.90E-10	-1.13E-10	-3.85E-11
0.00397	-76.03	-7.90E-10	-1.13E-10	-3.85E-11
0.003975	-76.025	-7.90E-10	-1.13E-10	-3.85E-11
0.00398	-76.02	-7.90E-10	-1.13E-10	-3.84E-11
0.003985	-76.015	-7.90E-10	-1.13E-10	-3.84E-11
0.00399	-76.01	-7.90E-10	-1.13E-10	-3.84E-11
0.003995	-76.005	-7.90E-10	-1.13E-10	-3.83E-11
0.004	-76	-7.90E-10	-1.13E-10	-3.83E-11
0.004005	-75.995	-7.90E-10	-1.13E-10	-3.83E-11
0.00401	-75.99	-7.90E-10	-1.13E-10	-3.83E-11
0.004015	-75.985	-7.91E-10	-1.13E-10	-3.82E-11
0.00402	-75.98	-7.91E-10	-1.13E-10	-3.82E-11
0.004025	-75.975	-7.91E-10	-1.13E-10	-3.82E-11
0.00403	-75.97	-7.91E-10	-1.13E-10	-3.81E-11
0.004035	-75.965	-7.91E-10	-1.13E-10	-3.81E-11
0.00404	-75.96	-7.91E-10	-1.13E-10	-3.80E-11
0.004045	-75.955	-7.91E-10	-1.13E-10	-3.80E-11
0.00405	-75.95	-7.91E-10	-1.13E-10	-3.80E-11
0.004055	-75.945	-7.91E-10	-1.13E-10	-3.79E-11
0.00406	-75.94	-7.91E-10	-1.13E-10	-3.79E-11
0.004065	-75.935	-7.91E-10	-1.13E-10	-3.78E-11
0.00407	-75.93	-7.91E-10	-1.13E-10	-3.78E-11
0.004075	-75.925	-7.91E-10	-1.13E-10	-3.78E-11
0.00408	-75.92	-7.91E-10	-1.13E-10	-3.77E-11
0.004085	-75.915	-7.91E-10	-1.13E-10	-3.77E-11
0.00409	-75.91	-7.91E-10	-1.13E-10	-3.76E-11
0.004095	-75.905	-7.91E-10	-1.13E-10	-3.76E-11
0.0041	-75.9	-7.92E-10	-1.13E-10	-3.75E-11
0.004105	-75.895	-7.92E-10	-1.13E-10	-3.75E-11
0.00411	-75.89	-7.92E-10	-1.14E-10	-3.74E-11
0.004115	-75.885	-7.92E-10	-1.14E-10	-3.74E-11
0.00412	-75.88	-7.92E-10	-1.14E-10	-3.73E-11
0.004125	-75.875	-7.92E-10	-1.14E-10	-3.72E-11
0.00413	-75.87	-7.92E-10	-1.14E-10	-3.72E-11
0.004135	-75.865	-7.92E-10	-1.14E-10	-3.71E-11
0.00414	-75.86	-7.92E-10	-1.14E-10	-3.71E-11
0.004145	-75.855	-7.92E-10	-1.14E-10	-3.70E-11
0.00415	-75.85	-7.92E-10	-1.14E-10	-3.70E-11
0.004155	-75.845	-7.92E-10	-1.14E-10	-3.69E-11
0.00416	-75.84	-7.92E-10	-1.14E-10	-3.68E-11
0.004165	-75.835	-7.92E-10	-1.14E-10	-3.68E-11
0.00417	-75.83	-7.92E-10	-1.14E-10	-3.67E-11
0.004175	-75.825	-7.92E-10	-1.14E-10	-3.67E-11
0.00418	-75.82	-7.92E-10	-1.14E-10	-3.66E-11
0.004185	-75.815	-7.92E-10	-1.14E-10	-3.65E-11
0.00419	-75.81	-7.92E-10	-1.14E-10	-3.65E-11
0.004195	-75.805	-7.92E-10	-1.14E-10	-3.64E-11
0.0042	-75.8	-7.92E-10	-1.14E-10	-3.64E-11
0.004205	-75.795	-7.93E-10	-1.14E-10	-3.63E-11
0.00421	-75.79	-7.93E-10	-1.14E-10	-3.62E-11
0.004215	-75.785	-7.93E-10	-1.14E-10	-3.62E-11
0.00422	-75.78	-7.93E-10	-1.14E-10	-3.61E-11
0.004225	-75.775	-7.93E-10	-1.14E-10	-3.61E-11
0.00423	-75.77	-7.93E-10	-1.14E-10	-3.60E-11
0.004235	-75.765	-7.93E-10	-1.14E-10	-3.60E-11
0.00424	-75.76	-7.93E-10	-1.14E-10	-3.59E-11
0.004245	-75.755	-7.93E-10	-1.14E-10	-3.58E-11
0.00425	-75.75	-7.93E-10	-1.14E-10	-3.58E-11
0.004255	-75.745	-7.93E-10	-1.14E-10	-3.57E-11
0.00426	-75.74	-7.93E-10	-1.14E-10	-3.57E-11
0.004265	-75.735	-7.93E-10	-1.14E-10	-3.56E-11
0.00427	-75.73	-7.93E-10	-1.14E-10	-3.56E-11
0.004275	-75.725	-7.93E-10	-1.14E-10	-3.55E-11
0.00428	-75.72	-7.93E-10	-1.14E-10	-3.55E-11
0.004285	-75.715	-7.93E-10	-1.14E-10	-3.54E-11
0.00429	-75.71	-7.93E-10	-1.14E-10	-3.54E-11
0.004295	-75.705	-7.93E-10	-1.14E-10	-3.53E-11
0.0043	-75.7	-7.93E-10	-1.14E-10	-3.53E-11
0.004305	-75.695	-7.93E-10	-1.14E-10	-3.53E-11
0.00431	-75.69	-7.93E-10	-1.14E-10	-3.52E-11
0.004315	-75.685	-7.93E-10	-1.14E-10	-3.52E-11
0.00432	-75.68	-7.93E-10	-1.14E-10	-3.51E-11
0.004325	-75.675	-7.93E-10	-1.14E-10	-3.51E-11
0.00433	-75.67	-7.94E-10	-1.14E-10	-3.50E-11
0.004335	-75.665	-7.94E-10	-1.14E-10	-3.50E-11
0.00434	-75.66	-7.94E-10	-1.14E-10	-3.50E-11
0.004345	-75.655	-7.94E-10	-1.14E-10	-3.49E-11
0.00435	-75.65	-7.94E-10	-1.14E-10	-3.49E-11
0.004355	-75.645	-7.94E-10	-1.14E-10	-3.49E-11
0.00436	-75.64	-7.94E-10	-1.14E-10	-3.48E-11
0.004365	-75.635	-7.94E-10	-1.14E-10	-3.48E-11
0.00437	-75.63	-7.94E-10	-1.14E-10	-3.48E-11
0.004375	-75.625	-7.94E-10	-1.14E-10	-3.47E-11
0.00438	-75.62	-7.94E-10	-1.14E-10	-3.47E-11
0.004385	-75.615	-7.94E-10	-1.14E-10	-3.47E-11
0.00439	-75.61	-7.94E-10	-1.14E-10	-3.46E-11
0.004395	-75.605	-7.94E-10	-1.14E-10	-3.46E-11
0.0044	-75.6	-7.94E-10	-1.14E-10	-3.46E-11
0.004405	-75.595	-7.94E-10	-1.14E-10	-3.45E-11
0.00441	-75.59	-7.94E-10	-1.14E-10	-3.45E-11
0.004415	-75.585	-7.94E-10	-1.14E-10	-3.45E-11
0.00442	-75.58	-7.94E-10	-1.14E-10	-3.45E-11
0.004425	-75.575	-7.95E-10	-1.14E-10	-3.44E-11
0.00443	-75.57	-7.95E-10	-1.14E-10	-3.44E-11
0.004435	-75.565	-7.95E-10	-1.14E-10	-3.44E-11
0.00444	-75.56	-7.95E-10	-1.14E-10	-3.43E-11
0.004445	-75.555	-7.95E-10	-1.14E-10	-3.43E-11
0.00445	-75.55	-7.95E-10	-1.14E-10	-3.43E-11
0.004455	-75.545	-7.95E-10	-1.14E-10	-3.43E-11
0.00446	-75.54	-7.95E-10	-1.14E-10	-3.42E-11
0.004465	-75.535	-7.95E-10	-1.14E-10	-3.42E-11
0.00447	-75.53	-7.95E-10	-1.14E-10	-3.42E-11
0.004475	-75.525	-7.95E-10	-1.14E-10	-3.41E-11
0.00448	-75.52	-7.95E-10	-1.14E-10	-3.41E-11
0.004485	-75.515	-7.95E-10	-1.14E-10	-3.41E-11
0.00449	-75.51	-7.95E-10	-1.14E-10	-3.40E-11
0.004495	-75.505	-7.95E-10	-1.14E-10	-3.40E-11
0.0045	-75.5	-7.96E-10	-1.14E-10	-3.40E-11
0.004505	-75.495	-7.96E-10	-1.14E-10	-3.40E-11
0.00451	-75.49	-7.96E-10	-1.14E-10	-3.39E-11
0.004515	-75.485	-7.96E-10	-1.14E-10	-3.39E-11
0.00452	-75.48	-7.96E-10	-1.14E-10	-3.38E-11
0.004525	-75.475	-7.96E-10	-1.14E-10	-3.38E-11
0.00453	-75.47	-7.96E-10	-1.14E-10	-3.38E-11
0.004535	-75.465	-7.96E-10	-1.14E-10	-3.37E-11
0.00454	-75.46	-7.96E-10	-1.14E-10	-3.37E-11
0.004545	-75.455	-7.96E-10	-1.14E-10	-3.37E-11
0.00455	-75.45	-7.96E-10	-1.14E-10	-3.36E-11
0.004555	-75.445	-7.96E-10	-1.14E-10	-3.36E-11
0.00456	-75.44	-7.96E-10	-1.14E-10	-3.35E-11
0.004565	-75.435	-7.96E-10	-1.14E-10	-3.35E-11
0.00457	-75.43	-7.96E-10	-1.14E-10	-3.35E-11
0.004575	-75.425	-7.96E-10	-1.14E-10	-3.34E-11
0.00458	-75.42	-7.96E-10	-1.14E-10	-3.34E-11
0.004585	-75.415	-7.96E-10	-1.14E-10	-3.33E-11
0.00459	-75.41	-7.97E-10	-1.14E-10	-3.33E-11
0.004595	-75.405	-7.97E-10	-1.14E-10	-3.33E-11
0.0046	-75.4	-7.97E-10	-1.14E-10	-3.32E-11
0.004605	-75.395	-7.97E-10	-1.14E-10	-3.32E-11
0.00461	-75.39	-7.97E-10	-1.14E-10	-3.31E-11
0.004615	-75.385	-7.97E-10	-1.14E-10	-3.31E-11
0.00462	-75.38	-7.97E-10	-1.14E-10	-3.30E-11
0.004625	-75.375	-7.97E-10	-1.14E-10	-3.30E-11
0.00463	-75.37	-7.97E-10	-1.14E-10	-3.29E-11
0.004635	-75.365	-7.97E-10	-1.14E-10	-3.29E-11
0.00464	-75.36	-7.97E-10	-1.14E-10	-3.29E-11
0.004645	-75.355	-7.97E-10	-1.14E-10	-3.28E-11
0.00465	-75.35	-7.97E-10	-1.14E-10	-3.28E-11
0.004655	-75.345	-7.97E-10	-1.14E-10	-3.27E-11
0.00466	-75.34	-7.97E-10	-1.14E-10	-3.27E-11
0.004665	-75.335	-7.97E-10	-1.14E-10	-3.26E-11
0.00467	-75.33	-7.97E-10	-1.14E-10	-3.26E-11
0.004675	-75.325	-7.97E-10	-1.14E-10	-3.25E-11
0.00468	-75.32	-7.97E-10	-1.14E-10	-3.25E-11
0.004685	-75.315	-7.97E-10	-1.14E-10	-3.24E-11
0.00469	-75.31	-7.97E-10	-1.14E-10	-3.24E-11
0.004695	-75.305	-7.97E-10	-1.14E-10	-3.24E-11
0.0047	-75.3	-7.97E-10	-1.14E-10	-3.23E-11
0.004705	-75.295	-7.97E-10	-1.14E-10	-3.23E-11
0.00471	-75.29	-7.97E-10	-1.14E-10	-3.22E-11
0.004715	-75.285	-7.97E-10	-1.14E-10	-3.22E-11
0.00472	-75.28	-7.97E-10	-1.14E-10	-3.21E-11
0.004725	-75.275	-7.97E-10	-1.14E-10	-3.21E-11
0.00473	-75.27	-7.97E-10	-1.14E-10	-3.21E-11
0.004735	-75.265	-7.97E-10	-1.14E-10	-3.20E-11
0.00474	-75.26	-7.98E-10	-1.14E-10	-3.20E-11
0.004745	-75.255	-7.98E-10	-1.14E-10	-3.19E-11
0.00475	-75.25	-7.98E-10	-1.14E-10	-3.19E-11
0.004755	-75.245	-7.98E-10	-1.14E-10	-3.18E-11
0.00476	-75.24	-7.98E-10	-1.14E-10	-3.18E-11
0.004765	-75.235	-7.98E-10	-1.14E-10	-3.18E-11
0.00477	-75.23	-7.98E-10	-1.14E-10	-3.17E-11
0.004775	-75.225	-7.98E-10	-1.14E-10	-3.17E-11
0.00478	-75.22	-7.98E-10	-1.14E-10	-3.17E-11
0.004785	-75.215	-7.98E-10	-1.14E-10	-3.16E-11
0.00479	-75.21	-7.98E-10	-1.14E-10	-3.16E-11
0.004795	-75.205	-7.98E-10	-1.14E-10	-3.15E-11
0.0048	-75.2	-7.98E-10	-1.14E-10	-3.15E-11
0.004805	-75.195	-7.98E-10	-1.14E-10	-3.15E-11
0.00481	-75.19	-7.98E-10	-1.14E-10	-3.14E-11
0.004815	-75.185	-7.98E-10	-1.14E-10	-3.14E-11
0.00482	-75.18	-7.98E-10	-1.14E-10	-3.14E-11
0.004825	-75.175	-7.98E-10	-1.14E-10	-3.13E-11
0.00483	-75.17	-7.98E-10	-1.14E-10	-3.13E-11
0.004835	-75.165	-7.98E-10	-1.14E-10	-3.13E-11
0.00484	-75.16	-7.98E-10	-1.14E-10	-3.12E-11
0.004845	-75.155	-7.98E-10	-1.14E-10	-3.12E-11
0.00485	-75.15	-7.98E-10	-1.14E-10	-3.12E-11
0.004855	-75.145	-7.98E-10	-1.14E-10	-3.11E-11
0.00486	-75.14	-7.98E-10	-1.14E-10	-3.11E-11
0.004865	-75.135	-7.98E-10	-1.14E-10	-3.11E-11
0.00487	-75.13	-7.98E-10	-1.14E-10	-3.10E-11
0.004875	-75.125	-7.98E-10	-1.14E-10	-3.10E-11
0.00488	-75.12	-7.98E-10	-1.14E-10	-3.10E-11
0.004885	-75.115	-7.98E-10	-1.14E-10	-3.09E-11
0.00489	-75.11	-7.98E-10	-1.14E-10	-3.09E-11
0.004895	-75.105	-7.98E-10	-1.14E-10	-3.08E-11
0.0049	-75.1	-7.98E-10	-1.14E-10	-3.08E-11
0.004905	-75.095	-7.98E-10	-1.14E-10	-3.08E-11
0.00491	-75.09	-7.98E-10	-1.14E-10	-3.07E-11
0.004915	-75.085	-7.98E-10	-1.14E-10	-3.07E-11
0.00492	-75.08	-7.98E-10	-1.14E-10	-3.06E-11
0.004925	-75.075	-7.98E-10	-1.14E-10	-3.06E-11
0.00493	-75.07	-7.98E-10	-1.14E-10	-3.06E-11
0.004935	-75.065	-7.98E-10	-1.14E-10	-3.05E-11
0.00494	-75.06	-7.98E-10	-1.13E-10	-3.05E-11
0.004945	-75.055	-7.98E-10	-1.13E-10	-3.04E-11
0.00495	-75.05	-7.98E-10	-1.13E-10	-3.04E-11
0.004955	-75.045	-7.98E-10	-1.13E-10	-3.03E-11
0.00496	-75.04	-7.98E-10	-1.13E-10	-3.03E-11
0.004965	-75.035	-7.98E-10	-1.13E-10	-3.02E-11
0.00497	-75.03	-7.98E-10	-1.13E-10	-3.02E-11
0.004975	-75.025	-7.98E-10	-1.13E-10	-3.01E-11
0.00498	-75.02	-7.98E-10	-1.13E-10	-3.01E-11
0.004985	-75.015	-7.98E-10	-1.13E-10	-3.00E-11
0.00499	-75.01	-7.98E-10	-1.13E-10	-3.00E-11
0.004995	-75.005	-7.98E-10	-1.13E-10	-2.99E-11
0.005	-75	-7.98E-10	-1.13E-10	-2.98E-11
0.005005	-74.995	-7.98E-10	-1.13E-10	-2.98E-11
0.00501	-74.99	-7.98E-10	-1.13E-10	-2.97E-11
0.005015	-74.985	-7.98E-10	-1.13E-10	-2.97E-11
0.00502	-74.98	-7.98E-10	-1.13E-10	-2.96E-11
0.005025	-74.975	-7.98E-10	-1.13E-10	-2.95E-11
0.00503	-74.97	-7.98E-10	-1.13E-10	-2.95E-11
0.005035	-74.965	-7.98E-10	-1.13E-10	-2.94E-11
0.00504	-74.96	-7.98E-10	-1.13E-10	-2.93E-11
0.005045	-74.955	-7.97E-10	-1.13E-10	-2.93E-11
0.00505	-74.95	-7.97E-10	-1.13E-10	-2.92E-11
0.005055	-74.945	-7.97E-10	-1.13E-10	-2.91E-11
0.00506	-74.94	-7.97E-10	-1.13E-10	-2.91E-11
0.005065	-74.935	-7.97E-10	-1.13E-10	-2.90E-11
0.00507	-74.93	-7.97E-10	-1.13E-10	-2.89E-11
0.005075	-74.925	-7.97E-10	-1.13E-10	-2.89E-11
0.00508	-74.92	-7.97E-10	-1.13E-10	-2.88E-11
0.005085	-74.915	-7.97E-10	-1.13E-10	-2.87E-11
0.00509	-74.91	-7.97E-10	-1.13E-10	-2.86E-11
0.005095	-74.905	-7.97E-10	-1.13E-10	-2.86E-11
0.0051	-74.9	-7.97E-10	-1.13E-10	-2.85E-11
0.005105	-74.895	-7.97E-10	-1.13E-10	-2.84E-11
0.00511	-74.89	-7.97E-10	-1.13E-10	-2.83E-11
0.005115	-74.885	-7.97E-10	-1.13E-10	-2.83E-11
0.00512	-74.88	-7.97E-10	-1.13E-10	-2.82E-11
0.005125	-74.875	-7.97E-10	-1.13E-10	-2.81E-11
0.00513	-74.87	-7.97E-10	-1.13E-10	-2.81E-11
0.005135	-74.865	-7.97E-10	-1.13E-10	-2.80E-11
0.00514	-74.86	-7.97E-10	-1.13E-10	-2.79E-11
0.005145	-74.855	-7.97E-10	-1.12E-10	-2.78E-11
0.00515	-74.85	-7.97E-10	-1.12E-10	-2.78E-11
0.005155	-74.845	-7.97E-10	-1.12E-10	-2.77E-11
0.00516	-74.84	-7.97E-10	-1.12E-10	-2.76E-11
0.005165	-74.835	-7.97E-10	-1.12E-10	-2.76E-11
0.00517	-74.83	-7.97E-10	-1.12E-10	-2.75E-11
0.005175	-74.825	-7.97E-10	-1.12E-10	-2.74E-11
0.00518	-74.82	-7.97E-10	-1.12E-10	-2.74E-11
0.005185	-74.815	-7.97E-10	-1.12E-10	-2.73E-11
0.00519	-74.81	-7.97E-10	-1.12E-10	-2.72E-11
0.005195	-74.805	-7.97E-10	-1.12E-10	-2.72E-11
0.0052	-74.8	-7.97E-10	-1.12E-10	-2.71E-11
0.005205	-74.795	-7.97E-10	-1.12E-10	-2.70E-11
0.00521	-74.79	-7.97E-10	-1.12E-10	-2.70E-11
0.005215	-74.785	-7.97E-10	-1.12E-10	-2.69E-11
0.00522	-74.78	-7.97E-10	-1.12E-10	-2.68E-11
0.005225	-74.775	-7.97E-10	-1.12E-10	-2.68E-11
0.00523	-74.77	-7.97E-10	-1.12E-10	-2.67E-11
0.005235	-74.765	-7.97E-10	-1.12E-10	-2.67E-11
0.00524	-74.76	-7.97E-10	-1.12E-10	-2.66E-11
0.005245	-74.755	-7.97E-10	-1.12E-10	-2.66E-11
0.00525	-74.75	-7.97E-10	-1.12E-10	-2.65E-11
0.005255	-74.745	-7.97E-10	-1.12E-10	-2.65E-11
0.00526	-74.74	-7.97E-10	-1.12E-10	-2.64E-11
0.005265	-74.735	-7.97E-10	-1.12E-10	-2.63E-11
0.00527	-74.73	-7.97E-10	-1.12E-10	-2.63E-11
0.005275	-74.725	-7.97E-10	-1.12E-10	-2.63E-11
0.00528	-74.72	-7.97E-10	-1.12E-10	-2.62E-11
0.005285	-74.715	-7.97E-10	-1.12E-10	-2.62E-11
0.00529	-74.71	-7.97E-10	-1.12E-10	-2.61E-11
0.005295	-74.705	-7.97E-10	-1.12E-10	-2.61E-11
0.0053	-74.7	-7.97E-10	-1.12E-10	-2.60E-11
0.005305	-74.695	-7.97E-10	-1.12E-10	-2.60E-11
0.00531	-74.69	-7.97E-10	-1.12E-10	-2.60E-11
0.005315	-74.685	-7.97E-10	-1.12E-10	-2.59E-11
0.00532	-74.68	-7.97E-10	-1.12E-10	-2.59E-11
0.005325	-74.675	-7.97E-10	-1.12E-10	-2.58E-11
0.00533	-74.67	-7.97E-10	-1.12E-10	-2.58E-11
0.005335	-74.665	-7.97E-10	-1.12E-10	-2.58E-11
0.00534	-74.66	-7.97E-10	-1.12E-10	-2.57E-11
0.005345	-74.655	-7.97E-10	-1.11E-10	-2.57E-11
0.00535	-74.65	-7.97E-10	-1.11E-10	-2.57E-11
0.005355	-74.645	-7.97E-10	-1.11E-10	-2.57E-11
0.00536	-74.64	-7.97E-10	-1.11E-10	-2.56E-11
0.005365	-74.635	-7.97E-10	-1.11E-10	-2.56E-11
0.00537	-74.63	-7.97E-10	-1.11E-10	-2.56E-11
0.005375	-74.625	-7.97E-10	-1.11E-10	-2.56E-11
0.00538	-74.62	-7.97E-10	-1.11E-10	-2.55E-11
0.005385	-74.615	-7.97E-10	-1.11E-10	-2.55E-11
0.00539	-74.61	-7.97E-10	-1.11E-10	-2.55E-11
0.005395	-74.605	-7.97E-10	-1.11E-10	-2.55E-11
0.0054	-74.6	-7.97E-10	-1.11E-10	-2.55E-11
0.005405	-74.595	-7.97E-10	-1.11E-10	-2.54E-11
0.00541	-74.59	-7.97E-10	-1.11E-10	-2.54E-11
0.005415	-74.585	-7.97E-10	-1.11E-10	-2.54E-11
0.00542	-74.58	-7.97E-10	-1.11E-10	-2.54E-11
0.005425	-74.575	-7.97E-10	-1.12E-10	-2.54E-11
0.00543	-74.57	-7.97E-10	-1.12E-10	-2.53E-11
0.005435	-74.565	-7.97E-10	-1.12E-10	-2.53E-11
0.00544	-74.56	-7.97E-10	-1.12E-10	-2.53E-11
0.005445	-74.555	-7.97E-10	-1.12E-10	-2.53E-11
0.00545	-74.55	-7.98E-10	-1.12E-10	-2.53E-11
0.005455	-74.545	-7.98E-10	-1.12E-10	-2.53E-11
0.00546	-74.54	-7.98E-10	-1.12E-10	-2.53E-11
0.005465	-74.535	-7.98E-10	-1.12E-10	-2.52E-11
0.00547	-74.53	-7.98E-10	-1.12E-10	-2.52E-11
0.005475	-74.525	-7.98E-10	-1.12E-10	-2.52E-11
0.00548	-74.52	-7.98E-10	-1.12E-10	-2.52E-11
0.005485	-74.515	-7.98E-10	-1.12E-10	-2.52E-11
0.00549	-74.51	-7.98E-10	-1.12E-10	-2.52E-11
0.005495	-74.505	-7.98E-10	-1.12E-10	-2.51E-11
0.0055	-74.5	-7.98E-10	-1.12E-10	-2.51E-11
0.005505	-74.495	-7.98E-10	-1.12E-10	-2.51E-11
0.00551	-74.49	-7.98E-10	-1.12E-10	-2.51E-11
0.005515	-74.485	-7.98E-10	-1.12E-10	-2.51E-11
0.00552	-74.48	-7.98E-10	-1.12E-10	-2.51E-11
0.005525	-74.475	-7.98E-10	-1.12E-10	-2.50E-11
0.00553	-74.47	-7.98E-10	-1.12E-10	-2.50E-11
0.005535	-74.465	-7.98E-10	-1.12E-10	-2.50E-11
0.00554	-74.46	-7.98E-10	-1.12E-10	-2.50E-11
0.005545	-74.455	-7.98E-10	-1.12E-10	-2.50E-11
0.00555	-74.45	-7.98E-10	-1.12E-10	-2.49E-11
0.005555	-74.445	-7.98E-10	-1.12E-10	-2.49E-11
0.00556	-74.44	-7.98E-10	-1.12E-10	-2.49E-11
0.005565	-74.435	-7.98E-10	-1.12E-10	-2.49E-11
0.00557	-74.43	-7.98E-10	-1.12E-10	-2.48E-11
0.005575	-74.425	-7.98E-10	-1.12E-10	-2.48E-11
0.00558	-74.42	-7.98E-10	-1.12E-10	-2.48E-11
0.005585	-74.415	-7.98E-10	-1.12E-10	-2.48E-11
0.00559	-74.41	-7.98E-10	-1.12E-10	-2.47E-11
0.005595	-74.405	-7.98E-10	-1.12E-10	-2.47E-11
0.0056	-74.4	-7.98E-10	-1.12E-10	-2.47E-11
0.005605	-74.395	-7.98E-10	-1.12E-10	-2.46E-11
0.00561	-74.39	-7.98E-10	-1.12E-10	-2.46E-11
0.005615	-74.385	-7.98E-10	-1.12E-10	-2.46E-11
0.00562	-74.38	-7.98E-10	-1.12E-10	-2.45E-11
0.005625	-74.375	-7.98E-10	-1.12E-10	-2.45E-11
0.00563	-74.37	-7.98E-10	-1.12E-10	-2.45E-11
0.005635	-74.365	-7.98E-10	-1.12E-10	-2.44E-11
0.00564	-74.36	-7.98E-10	-1.12E-10	-2.44E-11
0.005645	-74.355	-7.98E-10	-1.12E-10	-2.44E-11
0.00565	-74.35	-7.98E-10	-1.12E-10	-2.43E-11
0.005655	-74.345	-7.98E-10	-1.12E-10	-2.43E-11
0.00566	-74.34	-7.98E-10	-1.12E-10	-2.42E-11
0.005665	-74.335	-7.98E-10	-1.12E-10	-2.42E-11
0.00567	-74.33	-7.98E-10	-1.12E-10	-2.42E-11
0.005675	-74.325	-7.98E-10	-1.12E-10	-2.41E-11
0.00568	-74.32	-7.98E-10	-1.12E-10	-2.41E-11
0.005685	-74.315	-7.98E-10	-1.12E-10	-2.40E-11
0.00569	-74.31	-7.98E-10	-1.12E-10	-2.40E-11
0.005695	-74.305	-7.98E-10	-1.12E-10	-2.39E-11
0.0057	-74.3	-7.98E-10	-1.12E-10	-2.39E-11
0.005705	-74.295	-7.98E-10	-1.12E-10	-2.39E-11
0.00571	-74.29	-7.98E-10	-1.12E-10	-2.38E-11
0.005715	-74.285	-7.98E-10	-1.12E-10	-2.38E-11
0.00572	-74.28	-7.98E-10	-1.12E-10	-2.37E-11
0.005725	-74.275	-7.98E-10	-1.12E-10	-2.37E-11
0.00573	-74.27	-7.98E-10	-1.12E-10	-2.36E-11
0.005735	-74.265	-7.98E-10	-1.12E-10	-2.36E-11
0.00574	-74.26	-7.98E-10	-1.12E-10	-2.35E-11
0.005745	-74.255	-7.98E-10	-1.12E-10	-2.35E-11
0.00575	-74.25	-7.98E-10	-1.12E-10	-2.35E-11
0.005755	-74.245	-7.98E-10	-1.12E-10	-2.34E-11
0.00576	-74.24	-7.98E-10	-1.12E-10	-2.34E-11
0.005765	-74.235	-7.98E-10	-1.12E-10	-2.33E-11
0.00577	-74.23	-7.98E-10	-1.12E-10	-2.33E-11
0.005775	-74.225	-7.98E-10	-1.12E-10	-2.32E-11
0.00578	-74.22	-7.98E-10	-1.12E-10	-2.32E-11
0.005785	-74.215	-7.98E-10	-1.12E-10	-2.32E-11
0.00579	-74.21	-7.98E-10	-1.12E-10	-2.31E-11
0.005795	-74.205	-7.98E-10	-1.11E-10	-2.31E-11
0.0058	-74.2	-7.98E-10	-1.11E-10	-2.30E-11
0.005805	-74.195	-7.98E-10	-1.11E-10	-2.30E-11
0.00581	-74.19	-7.98E-10	-1.11E-10	-2.30E-11
0.005815	-74.185	-7.98E-10	-1.11E-10	-2.29E-11
0.00582	-74.18	-7.98E-10	-1.11E-10	-2.29E-11
0.005825	-74.175	-7.98E-10	-1.11E-10	-2.28E-11
0.00583	-74.17	-7.98E-10	-1.11E-10	-2.28E-11
0.005835	-74.165	-7.98E-10	-1.11E-10	-2.28E-11
0.00584	-74.16	-7.98E-10	-1.11E-10	-2.27E-11
0.005845	-74.155	-7.98E-10	-1.11E-10	-2.27E-11
0.00585	-74.15	-7.98E-10	-1.11E-10	-2.27E-11
0.005855	-74.145	-7.98E-10	-1.11E-10	-2.26E-11
0.00586	-74.14	-7.98E-10	-1.11E-10	-2.26E-11
0.005865	-74.135	-7.98E-10	-1.11E-10	-2.26E-11
0.00587	-74.13	-7.98E-10	-1.10E-10	-2.25E-11
0.005875	-74.125	-7.98E-10	-1.10E-10	-2.25E-11
0.00588	-74.12	-7.98E-10	-1.10E-10	-2.25E-11
0.005885	-74.115	-7.98E-10	-1.10E-10	-2.24E-11
0.00589	-74.11	-7.98E-10	-1.10E-10	-2.24E-11
0.005895	-74.105	-7.98E-10	-1.10E-10	-2.24E-11
0.0059	-74.1	-7.98E-10	-1.10E-10	-2.24E-11
0.005905	-74.095	-7.98E-10	-1.10E-10	-2.23E-11
0.00591	-74.09	-7.98E-10	-1.10E-10	-2.23E-11
0.005915	-74.085	-7.98E-10	-1.10E-10	-2.23E-11
0.00592	-74.08	-7.98E-10	-1.10E-10	-2.23E-11
0.005925	-74.075	-7.98E-10	-1.10E-10	-2.22E-11
0.00593	-74.07	-7.98E-10	-1.10E-10	-2.22E-11
0.005935	-74.065	-7.98E-10	-1.09E-10	-2.22E-11
0.00594	-74.06	-7.98E-10	-1.09E-10	-2.22E-11
0.005945	-74.055	-7.98E-10	-1.09E-10	-2.22E-11
0.00595	-74.05	-7.98E-10	-1.09E-10	-2.21E-11
0.005955	-74.045	-7.98E-10	-1.09E-10	-2.21E-11
0.00596	-74.04	-7.98E-10	-1.09E-10	-2.21E-11
0.005965	-74.035	-7.98E-10	-1.09E-10	-2.21E-11
0.00597	-74.03	-7.98E-10	-1.09E-10	-2.21E-11
0.005975	-74.025	-7.98E-10	-1.09E-10	-2.20E-11
0.00598	-74.02	-7.98E-10	-1.09E-10	-2.20E-11
0.005985	-74.015	-7.98E-10	-1.09E-10	-2.20E-11
0.00599	-74.01	-7.98E-10	-1.09E-10	-2.20E-11
0.005995	-74.005	-7.98E-10	-1.09E-10	-2.20E-11
0.006	-74	-7.98E-10	-1.09E-10	-2.20E-11
0.006005	-73.995	-7.98E-10	-1.09E-10	-2.20E-11
0.00601	-73.99	-7.98E-10	-1.09E-10	-2.19E-11
0.006015	-73.985	-7.98E-10	-1.09E-10	-2.19E-11
0.00602	-73.98	-7.98E-10	-1.09E-10	-2.19E-11
0.006025	-73.975	-7.98E-10	-1.09E-10	-2.19E-11
0.00603	-73.97	-7.98E-10	-1.09E-10	-2.19E-11
0.006035	-73.965	-7.98E-10	-1.09E-10	-2.19E-11
0.00604	-73.96	-7.98E-10	-1.09E-10	-2.19E-11
0.006045	-73.955	-7.98E-10	-1.09E-10	-2.19E-11
0.00605	-73.95	-7.98E-10	-1.08E-10	-2.19E-11
0.006055	-73.945	-7.98E-10	-1.08E-10	-2.19E-11
0.00606	-73.94	-7.98E-10	-1.08E-10	-2.18E-11
0.006065	-73.935	-7.98E-10	-1.08E-10	-2.18E-11
0.00607	-73.93	-7.98E-10	-1.08E-10	-2.18E-11
0.006075	-73.925	-7.98E-10	-1.08E-10	-2.18E-11
0.00608	-73.92	-7.98E-10	-1.08E-10	-2.18E-11
0.006085	-73.915	-7.98E-10	-1.08E-10	-2.18E-11
0.00609	-73.91	-7.98E-10	-1.08E-10	-2.18E-11
0.006095	-73.905	-7.98E-10	-1.08E-10	-2.18E-11
0.0061	-73.9	-7.98E-10	-1.08E-10	-2.18E-11
0.006105	-73.895	-7.98E-10	-1.08E-10	-2.18E-11
0.00611	-73.89	-7.98E-10	-1.08E-10	-2.17E-11
0.006115	-73.885	-7.98E-10	-1.08E-10	-2.17E-11
0.00612	-73.88	-7.98E-10	-1.08E-10	-2.17E-11
0.006125	-73.875	-7.98E-10	-1.09E-10	-2.17E-11
0.00613	-73.87	-7.98E-10	-1.09E-10	-2.17E-11
0.006135	-73.865	-7.98E-10	-1.09E-10	-2.17E-11
0.00614	-73.86	-7.98E-10	-1.09E-10	-2.17E-11
0.006145	-73.855	-7.98E-10	-1.09E-10	-2.17E-11
0.00615	-73.85	-7.98E-10	-1.09E-10	-2.17E-11
0.006155	-73.845	-7.98E-10	-1.09E-10	-2.16E-11
0.00616	-73.84	-7.98E-10	-1.09E-10	-2.16E-11
0.006165	-73.835	-7.98E-10	-1.09E-10	-2.16E-11
0.00617	-73.83	-7.98E-10	-1.09E-10	-2.16E-11
0.006175	-73.825	-7.98E-10	-1.09E-10	-2.16E-11
0.00618	-73.82	-7.98E-10	-1.09E-10	-2.16E-11
0.006185	-73.815	-7.98E-10	-1.09E-10	-2.16E-11
0.00619	-73.81	-7.98E-10	-1.09E-10	-2.15E-11
0.006195	-73.805	-7.98E-10	-1.09E-10	-2.15E-11
0.0062	-73.8	-7.98E-10	-1.09E-10	-2.15E-11
0.006205	-73.795	-7.98E-10	-1.09E-10	-2.15E-11
0.00621	-73.79	-7.98E-10	-1.09E-10	-2.15E-11
0.006215	-73.785	-7.98E-10	-1.09E-10	-2.15E-11
0.00622	-73.78	-7.98E-10	-1.09E-10	-2.14E-11
0.006225	-73.775	-7.98E-10	-1.09E-10	-2.14E-11
0.00623	-73.77	-7.98E-10	-1.09E-10	-2.14E-11
0.006235	-73.765	-7.98E-10	-1.09E-10	-2.14E-11
0.00624	-73.76	-7.98E-10	-1.09E-10	-2.14E-11
0.006245	-73.755	-7.98E-10	-1.09E-10	-2.13E-11
0.00625	-73.75	-7.98E-10	-1.09E-10	-2.13E-11
0.006255	-73.745	-7.98E-10	-1.09E-10	-2.13E-11
0.00626	-73.74	-7.98E-10	-1.09E-10	-2.13E-11
0.006265	-73.735	-7.98E-10	-1.09E-10	-2.12E-11
0.00627	-73.73	-7.98E-10	-1.09E-10	-2.12E-11
0.006275	-73.725	-7.98E-10	-1.09E-10	-2.12E-11
0.00628	-73.72	-7.98E-10	-1.09E-10	-2.12E-11
0.006285	-73.715	-7.98E-10	-1.09E-10	-2.11E-11
0.00629	-73.71	-7.98E-10	-1.09E-10	-2.11E-11
0.006295	-73.705	-7.98E-10	-1.09E-10	-2.11E-11
0.0063	-73.7	-7.98E-10	-1.09E-10	-2.10E-11
0.006305	-73.695	-7.98E-10	-1.09E-10	-2.10E-11
0.00631	-73.69	-7.98E-10	-1.09E-10	-2.10E-11
0.006315	-73.685	-7.98E-10	-1.09E-10	-2.10E-11
0.00632	-73.68	-7.98E-10	-1.09E-10	-2.09E-11
0.006325	-73.675	-7.98E-10	-1.09E-10	-2.09E-11
0.00633	-73.67	-7.97E-10	-1.09E-10	-2.09E-11
0.006335	-73.665	-7.97E-10	-1.09E-10	-2.08E-11
0.00634	-73.66	-7.97E-10	-1.09E-10	-2.08E-11
0.006345	-73.655	-7.97E-10	-1.09E-10	-2.08E-11
0.00635	-73.65	-7.97E-10	-1.09E-10	-2.07E-11
0.006355	-73.645	-7.97E-10	-1.09E-10	-2.07E-11
0.00636	-73.64	-7.97E-10	-1.09E-10	-2.07E-11
0.006365	-73.635	-7.97E-10	-1.09E-10	-2.06E-11
0.00637	-73.63	-7.97E-10	-1.09E-10	-2.06E-11
0.006375	-73.625	-7.97E-10	-1.09E-10	-2.06E-11
0.00638	-73.62	-7.97E-10	-1.09E-10	-2.05E-11
0.006385	-73.615	-7.97E-10	-1.09E-10	-2.05E-11
0.00639	-73.61	-7.97E-10	-1.09E-10	-2.05E-11
0.006395	-73.605	-7.97E-10	-1.09E-10	-2.05E-11
0.0064	-73.6	-7.97E-10	-1.09E-10	-2.04E-11
0.006405	-73.595	-7.97E-10	-1.09E-10	-2.04E-11
0.00641	-73.59	-7.97E-10	-1.09E-10	-2.04E-11
0.006415	-73.585	-7.97E-10	-1.09E-10	-2.03E-11
0.00642	-73.58	-7.97E-10	-1.09E-10	-2.03E-11
0.006425	-73.575	-7.97E-10	-1.09E-10	-2.03E-11
0.00643	-73.57	-7.96E-10	-1.09E-10	-2.02E-11
0.006435	-73.565	-7.96E-10	-1.09E-10	-2.02E-11
0.00644	-73.56	-7.96E-10	-1.09E-10	-2.02E-11
0.006445	-73.555	-7.96E-10	-1.09E-10	-2.02E-11
0.00645	-73.55	-7.96E-10	-1.09E-10	-2.01E-11
0.006455	-73.545	-7.96E-10	-1.08E-10	-2.01E-11
0.00646	-73.54	-7.96E-10	-1.08E-10	-2.01E-11
0.006465	-73.535	-7.96E-10	-1.08E-10	-2.01E-11
0.00647	-73.53	-7.96E-10	-1.08E-10	-2.00E-11
0.006475	-73.525	-7.96E-10	-1.08E-10	-2.00E-11
0.00648	-73.52	-7.96E-10	-1.08E-10	-2.00E-11
0.006485	-73.515	-7.96E-10	-1.08E-10	-2.00E-11
0.00649	-73.51	-7.96E-10	-1.08E-10	-2.00E-11
0.006495	-73.505	-7.96E-10	-1.08E-10	-1.99E-11
0.0065	-73.5	-7.96E-10	-1.08E-10	-1.99E-11
0.006505	-73.495	-7.96E-10	-1.08E-10	-1.99E-11
0.00651	-73.49	-7.96E-10	-1.08E-10	-1.99E-11
0.006515	-73.485	-7.96E-10	-1.08E-10	-1.99E-11
0.00652	-73.48	-7.96E-10	-1.08E-10	-1.98E-11
0.006525	-73.475	-7.95E-10	-1.08E-10	-1.98E-11
0.00653	-73.47	-7.95E-10	-1.08E-10	-1.98E-11
0.006535	-73.465	-7.95E-10	-1.08E-10	-1.98E-11
0.00654	-73.46	-7.95E-10	-1.08E-10	-1.98E-11
0.006545	-73.455	-7.95E-10	-1.08E-10	-1.97E-11
0.00655	-73.45	-7.95E-10	-1.08E-10	-1.97E-11
0.006555	-73.445	-7.95E-10	-1.08E-10	-1.97E-11
0.00656	-73.44	-7.95E-10	-1.08E-10	-1.97E-11
0.006565	-73.435	-7.95E-10	-1.08E-10	-1.97E-11
0.00657	-73.43	-7.95E-10	-1.08E-10	-1.97E-11
0.006575	-73.425	-7.95E-10	-1.08E-10	-1.97E-11
0.00658	-73.42	-7.95E-10	-1.08E-10	-1.96E-11
0.006585	-73.415	-7.95E-10	-1.08E-10	-1.96E-11
0.00659	-73.41	-7.95E-10	-1.08E-10	-1.96E-11
0.006595	-73.405	-7.95E-10	-1.08E-10	-1.96E-11
0.0066	-73.4	-7.95E-10	-1.08E-10	-1.96E-11
0.006605	-73.395	-7.95E-10	-1.08E-10	-1.96E-11
0.00661	-73.39	-7.95E-10	-1.08E-10	-1.95E-11
0.006615	-73.385	-7.95E-10	-1.08E-10	-1.95E-11
0.00662	-73.38	-7.95E-10	-1.08E-10	-1.95E-11
0.006625	-73.375	-7.95E-10	-1.08E-10	-1.95E-11
0.00663	-73.37	-7.95E-10	-1.08E-10	-1.95E-11
0.006635	-73.365	-7.95E-10	-1.08E-10	-1.95E-11
0.00664	-73.36	-7.95E-10	-1.08E-10	-1.94E-11
0.006645	-73.355	-7.95E-10	-1.08E-10	-1.94E-11
0.00665	-73.35	-7.95E-10	-1.08E-10	-1.94E-11
0.006655	-73.345	-7.95E-10	-1.08E-10	-1.94E-11
0.00666	-73.34	-7.95E-10	-1.08E-10	-1.93E-11
0.006665	-73.335	-7.95E-10	-1.08E-10	-1.93E-11
0.00667	-73.33	-7.95E-10	-1.08E-10	-1.93E-11
0.006675	-73.325	-7.95E-10	-1.08E-10	-1.93E-11
0.00668	-73.32	-7.95E-10	-1.08E-10	-1.92E-11
0.006685	-73.315	-7.95E-10	-1.08E-10	-1.92E-11
0.00669	-73.31	-7.95E-10	-1.08E-10	-1.92E-11
0.006695	-73.305	-7.95E-10	-1.08E-10	-1.92E-11
0.0067	-73.3	-7.95E-10	-1.08E-10	-1.91E-11
0.006705	-73.295	-7.95E-10	-1.08E-10	-1.91E-11
0.00671	-73.29	-7.95E-10	-1.08E-10	-1.91E-11
0.006715	-73.285	-7.95E-10	-1.08E-10	-1.90E-11
0.00672	-73.28	-7.94E-10	-1.08E-10	-1.90E-11
0.006725	-73.275	-7.94E-10	-1.08E-10	-1.90E-11
0.00673	-73.27	-7.94E-10	-1.08E-10	-1.89E-11
0.006735	-73.265	-7.94E-10	-1.08E-10	-1.89E-11
0.00674	-73.26	-7.94E-10	-1.08E-10	-1.88E-11
0.006745	-73.255	-7.94E-10	-1.08E-10	-1.88E-11
0.00675	-73.25	-7.94E-10	-1.08E-10	-1.88E-11
0.006755	-73.245	-7.94E-10	-1.08E-10	-1.87E-11
0.00676	-73.24	-7.94E-10	-1.08E-10	-1.87E-11
0.006765	-73.235	-7.94E-10	-1.08E-10	-1.86E-11
0.00677	-73.23	-7.94E-10	-1.08E-10	-1.86E-11
0.006775	-73.225	-7.94E-10	-1.08E-10	-1.85E-11
0.00678	-73.22	-7.94E-10	-1.08E-10	-1.85E-11
0.006785	-73.215	-7.94E-10	-1.08E-10	-1.84E-11
0.00679	-73.21	-7.94E-10	-1.08E-10	-1.84E-11
0.006795	-73.205	-7.94E-10	-1.08E-10	-1.83E-11
0.0068	-73.2	-7.94E-10	-1.08E-10	-1.83E-11
0.006805	-73.195	-7.94E-10	-1.08E-10	-1.82E-11
0.00681	-73.19	-7.94E-10	-1.07E-10	-1.82E-11
0.006815	-73.185	-7.94E-10	-1.07E-10	-1.81E-11
0.00682	-73.18	-7.94E-10	-1.07E-10	-1.81E-11
0.006825	-73.175	-7.94E-10	-1.07E-10	-1.80E-11
0.00683	-73.17	-7.94E-10	-1.07E-10	-1.80E-11
0.006835	-73.165	-7.94E-10	-1.07E-10	-1.79E-11
0.00684	-73.16	-7.94E-10	-1.07E-10	-1.79E-11
0.006845	-73.155	-7.94E-10	-1.07E-10	-1.78E-11
0.00685	-73.15	-7.94E-10	-1.07E-10	-1.78E-11
0.006855	-73.145	-7.94E-10	-1.07E-10	-1.77E-11
0.00686	-73.14	-7.94E-10	-1.07E-10	-1.77E-11
0.006865	-73.135	-7.94E-10	-1.07E-10	-1.76E-11
0.00687	-73.13	-7.94E-10	-1.07E-10	-1.76E-11
0.006875	-73.125	-7.94E-10	-1.07E-10	-1.75E-11
0.00688	-73.12	-7.94E-10	-1.07E-10	-1.75E-11
0.006885	-73.115	-7.94E-10	-1.07E-10	-1.75E-11
0.00689	-73.11	-7.94E-10	-1.07E-10	-1.74E-11
0.006895	-73.105	-7.94E-10	-1.07E-10	-1.74E-11
0.0069	-73.1	-7.94E-10	-1.07E-10	-1.73E-11
0.006905	-73.095	-7.94E-10	-1.07E-10	-1.73E-11
0.00691	-73.09	-7.94E-10	-1.07E-10	-1.73E-11
0.006915	-73.085	-7.94E-10	-1.07E-10	-1.72E-11
0.00692	-73.08	-7.94E-10	-1.07E-10	-1.72E-11
0.006925	-73.075	-7.94E-10	-1.07E-10	-1.72E-11
0.00693	-73.07	-7.94E-10	-1.07E-10	-1.71E-11
0.006935	-73.065	-7.94E-10	-1.07E-10	-1.71E-11
0.00694	-73.06	-7.93E-10	-1.07E-10	-1.71E-11
0.006945	-73.055	-7.93E-10	-1.07E-10	-1.71E-11
0.00695	-73.05	-7.93E-10	-1.07E-10	-1.70E-11
0.006955	-73.045	-7.93E-10	-1.07E-10	-1.70E-11
0.00696	-73.04	-7.93E-10	-1.07E-10	-1.70E-11
0.006965	-73.035	-7.93E-10	-1.07E-10	-1.70E-11
0.00697	-73.03	-7.93E-10	-1.07E-10	-1.70E-11
0.006975	-73.025	-7.93E-10	-1.07E-10	-1.69E-11
0.00698	-73.02	-7.93E-10	-1.07E-10	-1.69E-11
0.006985	-73.015	-7.93E-10	-1.07E-10	-1.69E-11
0.00699	-73.01	-7.93E-10	-1.07E-10	-1.69E-11
0.006995	-73.005	-7.93E-10	-1.07E-10	-1.69E-11
0.007	-73	-7.93E-10	-1.07E-10	-1.69E-11
0.007005	-72.995	-7.93E-10	-1.07E-10	-1.69E-11
0.00701	-72.99	-7.93E-10	-1.07E-10	-1.69E-11
0.007015	-72.985	-7.93E-10	-1.07E-10	-1.69E-11
0.00702	-72.98	-7.93E-10	-1.07E-10	-1.69E-11
0.007025	-72.975	-7.93E-10	-1.07E-10	-1.69E-11
0.00703	-72.97	-7.93E-10	-1.07E-10	-1.69E-11
0.007035	-72.965	-7.93E-10	-1.07E-10	-1.69E-11
0.00704	-72.96	-7.93E-10	-1.07E-10	-1.69E-11
0.007045	-72.955	-7.93E-10	-1.07E-10	-1.69E-11
0.00705	-72.95	-7.93E-10	-1.07E-10	-1.69E-11
0.007055	-72.945	-7.93E-10	-1.07E-10	-1.70E-11
0.00706	-72.94	-7.93E-10	-1.07E-10	-1.70E-11
0.007065	-72.935	-7.93E-10	-1.07E-10	-1.70E-11
0.00707	-72.93	-7.93E-10	-1.07E-10	-1.70E-11
0.007075	-72.925	-7.93E-10	-1.07E-10	-1.70E-11
0.00708	-72.92	-7.93E-10	-1.07E-10	-1.70E-11
0.007085	-72.915	-7.93E-10	-1.07E-10	-1.70E-11
0.00709	-72.91	-7.93E-10	-1.07E-10	-1.70E-11
0.007095	-72.905	-7.93E-10	-1.07E-10	-1.71E-11
0.0071	-72.9	-7.93E-10	-1.07E-10	-1.71E-11
0.007105	-72.895	-7.93E-10	-1.07E-10	-1.71E-11
0.00711	-72.89	-7.93E-10	-1.07E-10	-1.71E-11
0.007115	-72.885	-7.93E-10	-1.07E-10	-1.71E-11
0.00712	-72.88	-7.93E-10	-1.07E-10	-1.71E-11
0.007125	-72.875	-7.93E-10	-1.07E-10	-1.71E-11
0.00713	-72.87	-7.93E-10	-1.06E-10	-1.72E-11
0.007135	-72.865	-7.93E-10	-1.06E-10	-1.72E-11
0.00714	-72.86	-7.93E-10	-1.06E-10	-1.72E-11
0.007145	-72.855	-7.93E-10	-1.06E-10	-1.72E-11
0.00715	-72.85	-7.93E-10	-1.06E-10	-1.72E-11
0.007155	-72.845	-7.93E-10	-1.06E-10	-1.72E-11
0.00716	-72.84	-7.93E-10	-1.06E-10	-1.72E-11
0.007165	-72.835	-7.93E-10	-1.06E-10	-1.72E-11
0.00717	-72.83	-7.93E-10	-1.06E-10	-1.73E-11
0.007175	-72.825	-7.93E-10	-1.06E-10	-1.73E-11
0.00718	-72.82	-7.93E-10	-1.06E-10	-1.73E-11
0.007185	-72.815	-7.93E-10	-1.06E-10	-1.73E-11
0.00719	-72.81	-7.93E-10	-1.06E-10	-1.73E-11
0.007195	-72.805	-7.93E-10	-1.06E-10	-1.73E-11
0.0072	-72.8	-7.93E-10	-1.06E-10	-1.73E-11
0.007205	-72.795	-7.93E-10	-1.06E-10	-1.73E-11
0.00721	-72.79	-7.93E-10	-1.06E-10	-1.73E-11
0.007215	-72.785	-7.93E-10	-1.06E-10	-1.73E-11
0.00722	-72.78	-7.93E-10	-1.06E-10	-1.73E-11
0.007225	-72.775	-7.93E-10	-1.06E-10	-1.73E-11
0.00723	-72.77	-7.93E-10	-1.06E-10	-1.73E-11
0.007235	-72.765	-7.93E-10	-1.06E-10	-1.73E-11
0.00724	-72.76	-7.93E-10	-1.06E-10	-1.73E-11
0.007245	-72.755	-7.93E-10	-1.06E-10	-1.73E-11
0.00725	-72.75	-7.93E-10	-1.06E-10	-1.73E-11
0.007255	-72.745	-7.93E-10	-1.06E-10	-1.73E-11
0.00726	-72.74	-7.93E-10	-1.06E-10	-1.73E-11
0.007265	-72.735	-7.93E-10	-1.06E-10	-1.73E-11
0.00727	-72.73	-7.93E-10	-1.06E-10	-1.73E-11
0.007275	-72.725	-7.93E-10	-1.06E-10	-1.73E-11
0.00728	-72.72	-7.93E-10	-1.06E-10	-1.73E-11
0.007285	-72.715	-7.93E-10	-1.06E-10	-1.73E-11
0.00729	-72.71	-7.93E-10	-1.06E-10	-1.73E-11
0.007295	-72.705	-7.93E-10	-1.06E-10	-1.73E-11
0.0073	-72.7	-7.93E-10	-1.06E-10	-1.73E-11
0.007305	-72.695	-7.93E-10	-1.06E-10	-1.72E-11
0.00731	-72.69	-7.93E-10	-1.06E-10	-1.72E-11
0.007315	-72.685	-7.93E-10	-1.06E-10	-1.72E-11
0.00732	-72.68	-7.93E-10	-1.06E-10	-1.72E-11
0.007325	-72.675	-7.93E-10	-1.06E-10	-1.72E-11
0.00733	-72.67	-7.93E-10	-1.06E-10	-1.72E-11
0.007335	-72.665	-7.93E-10	-1.06E-10	-1.72E-11
0.00734	-72.66	-7.93E-10	-1.06E-10	-1.72E-11
0.007345	-72.655	-7.93E-10	-1.06E-10	-1.72E-11
0.00735	-72.65	-7.93E-10	-1.06E-10	-1.71E-11
0.007355	-72.645	-7.93E-10	-1.06E-10	-1.71E-11
0.00736	-72.64	-7.93E-10	-1.06E-10	-1.71E-11
0.007365	-72.635	-7.93E-10	-1.06E-10	-1.71E-11
0.00737	-72.63	-7.93E-10	-1.06E-10	-1.71E-11
0.007375	-72.625	-7.93E-10	-1.06E-10	-1.71E-11
0.00738	-72.62	-7.93E-10	-1.06E-10	-1.71E-11
0.007385	-72.615	-7.93E-10	-1.06E-10	-1.70E-11
0.00739	-72.61	-7.93E-10	-1.06E-10	-1.70E-11
0.007395	-72.605	-7.93E-10	-1.06E-10	-1.70E-11
0.0074	-72.6	-7.93E-10	-1.06E-10	-1.70E-11
0.007405	-72.595	-7.93E-10	-1.06E-10	-1.70E-11
0.00741	-72.59	-7.93E-10	-1.06E-10	-1.70E-11
0.007415	-72.585	-7.93E-10	-1.06E-10	-1.69E-11
0.00742	-72.58	-7.93E-10	-1.06E-10	-1.69E-11
0.007425	-72.575	-7.93E-10	-1.06E-10	-1.69E-11
0.00743	-72.57	-7.93E-10	-1.06E-10	-1.69E-11
0.007435	-72.565	-7.93E-10	-1.06E-10	-1.69E-11
0.00744	-72.56	-7.93E-10	-1.06E-10	-1.69E-11
0.007445	-72.555	-7.93E-10	-1.06E-10	-1.68E-11
0.00745	-72.55	-7.93E-10	-1.06E-10	-1.68E-11
0.007455	-72.545	-7.92E-10	-1.05E-10	-1.68E-11
0.00746	-72.54	-7.92E-10	-1.05E-10	-1.68E-11
0.007465	-72.535	-7.92E-10	-1.05E-10	-1.67E-11
0.00747	-72.53	-7.92E-10	-1.05E-10	-1.67E-11
0.007475	-72.525	-7.92E-10	-1.05E-10	-1.67E-11
0.00748	-72.52	-7.92E-10	-1.05E-10	-1.67E-11
0.007485	-72.515	-7.92E-10	-1.05E-10	-1.67E-11
0.00749	-72.51	-7.92E-10	-1.05E-10	-1.66E-11
0.007495	-72.505	-7.92E-10	-1.05E-10	-1.66E-11
0.0075	-72.5	-7.92E-10	-1.05E-10	-1.66E-11
0.007505	-72.495	-7.92E-10	-1.05E-10	-1.65E-11
0.00751	-72.49	-7.92E-10	-1.05E-10	-1.65E-11
0.007515	-72.485	-7.92E-10	-1.05E-10	-1.65E-11
0.00752	-72.48	-7.92E-10	-1.05E-10	-1.65E-11
0.007525	-72.475	-7.92E-10	-1.05E-10	-1.64E-11
0.00753	-72.47	-7.91E-10	-1.05E-10	-1.64E-11
0.007535	-72.465	-7.91E-10	-1.05E-10	-1.64E-11
0.00754	-72.46	-7.91E-10	-1.05E-10	-1.63E-11
0.007545	-72.455	-7.91E-10	-1.05E-10	-1.63E-11
0.00755	-72.45	-7.91E-10	-1.05E-10	-1.63E-11
0.007555	-72.445	-7.91E-10	-1.05E-10	-1.62E-11
0.00756	-72.44	-7.91E-10	-1.05E-10	-1.62E-11
0.007565	-72.435	-7.91E-10	-1.05E-10	-1.62E-11
0.00757	-72.43	-7.91E-10	-1.05E-10	-1.61E-11
0.007575	-72.425	-7.91E-10	-1.05E-10	-1.61E-11
0.00758	-72.42	-7.91E-10	-1.05E-10	-1.61E-11
0.007585	-72.415	-7.91E-10	-1.05E-10	-1.60E-11
0.00759	-72.41	-7.91E-10	-1.05E-10	-1.60E-11
0.007595	-72.405	-7.90E-10	-1.05E-10	-1.60E-11
0.0076	-72.4	-7.90E-10	-1.05E-10	-1.59E-11
0.007605	-72.395	-7.90E-10	-1.05E-10	-1.59E-11
0.00761	-72.39	-7.90E-10	-1.05E-10	-1.59E-11
0.007615	-72.385	-7.90E-10	-1.05E-10	-1.58E-11
0.00762	-72.38	-7.90E-10	-1.05E-10	-1.58E-11
0.007625	-72.375	-7.90E-10	-1.05E-10	-1.58E-11
0.00763	-72.37	-7.90E-10	-1.05E-10	-1.57E-11
0.007635	-72.365	-7.90E-10	-1.05E-10	-1.57E-11
0.00764	-72.36	-7.90E-10	-1.05E-10	-1.57E-11
0.007645	-72.355	-7.90E-10	-1.05E-10	-1.56E-11
0.00765	-72.35	-7.90E-10	-1.05E-10	-1.56E-11
0.007655	-72.345	-7.90E-10	-1.05E-10	-1.56E-11
0.00766	-72.34	-7.89E-10	-1.05E-10	-1.56E-11
0.007665	-72.335	-7.89E-10	-1.05E-10	-1.55E-11
0.00767	-72.33	-7.89E-10	-1.05E-10	-1.55E-11
0.007675	-72.325	-7.89E-10	-1.05E-10	-1.55E-11
0.00768	-72.32	-7.89E-10	-1.05E-10	-1.54E-11
0.007685	-72.315	-7.89E-10	-1.05E-10	-1.54E-11
0.00769	-72.31	-7.89E-10	-1.05E-10	-1.54E-11
0.007695	-72.305	-7.89E-10	-1.05E-10	-1.54E-11
0.0077	-72.3	-7.89E-10	-1.05E-10	-1.53E-11
0.007705	-72.295	-7.89E-10	-1.05E-10	-1.53E-11
0.00771	-72.29	-7.89E-10	-1.05E-10	-1.53E-11
0.007715	-72.285	-7.89E-10	-1.05E-10	-1.53E-11
0.00772	-72.28	-7.89E-10	-1.05E-10	-1.53E-11
0.007725	-72.275	-7.89E-10	-1.05E-10	-1.52E-11
0.00773	-72.27	-7.88E-10	-1.05E-10	-1.52E-11
0.007735	-72.265	-7.88E-10	-1.04E-10	-1.52E-11
0.00774	-72.26	-7.88E-10	-1.04E-10	-1.52E-11
0.007745	-72.255	-7.88E-10	-1.04E-10	-1.52E-11
0.00775	-72.25	-7.88E-10	-1.04E-10	-1.52E-11
0.007755	-72.245	-7.88E-10	-1.04E-10	-1.52E-11
0.00776	-72.24	-7.88E-10	-1.04E-10	-1.52E-11
0.007765	-72.235	-7.88E-10	-1.04E-10	-1.52E-11
0.00777	-72.23	-7.88E-10	-1.04E-10	-1.51E-11
0.007775	-72.225	-7.88E-10	-1.04E-10	-1.51E-11
0.00778	-72.22	-7.88E-10	-1.04E-10	-1.51E-11
0.007785	-72.215	-7.88E-10	-1.04E-10	-1.51E-11
0.00779	-72.21	-7.88E-10	-1.04E-10	-1.51E-11
0.007795	-72.205	-7.88E-10	-1.04E-10	-1.51E-11
0.0078	-72.2	-7.88E-10	-1.04E-10	-1.51E-11
0.007805	-72.195	-7.88E-10	-1.04E-10	-1.51E-11
0.00781	-72.19	-7.88E-10	-1.04E-10	-1.51E-11
0.007815	-72.185	-7.88E-10	-1.04E-10	-1.52E-11
0.00782	-72.18	-7.88E-10	-1.04E-10	-1.52E-11
0.007825	-72.175	-7.87E-10	-1.04E-10	-1.52E-11
0.00783	-72.17	-7.87E-10	-1.04E-10	-1.52E-11
0.007835	-72.165	-7.87E-10	-1.04E-10	-1.52E-11
0.00784	-72.16	-7.87E-10	-1.04E-10	-1.52E-11
0.007845	-72.155	-7.87E-10	-1.04E-10	-1.52E-11
0.00785	-72.15	-7.87E-10	-1.04E-10	-1.52E-11
0.007855	-72.145	-7.87E-10	-1.04E-10	-1.52E-11
0.00786	-72.14	-7.87E-10	-1.04E-10	-1.52E-11
0.007865	-72.135	-7.87E-10	-1.04E-10	-1.52E-11
0.00787	-72.13	-7.87E-10	-1.04E-10	-1.53E-11
0.007875	-72.125	-7.87E-10	-1.04E-10	-1.53E-11
0.00788	-72.12	-7.87E-10	-1.04E-10	-1.53E-11
0.007885	-72.115	-7.87E-10	-1.04E-10	-1.53E-11
0.00789	-72.11	-7.87E-10	-1.04E-10	-1.53E-11
0.007895	-72.105	-7.87E-10	-1.04E-10	-1.53E-11
0.0079	-72.1	-7.87E-10	-1.04E-10	-1.54E-11
0.007905	-72.095	-7.87E-10	-1.04E-10	-1.54E-11
0.00791	-72.09	-7.87E-10	-1.04E-10	-1.54E-11
0.007915	-72.085	-7.87E-10	-1.04E-10	-1.54E-11
0.00792	-72.08	-7.87E-10	-1.04E-10	-1.54E-11
0.007925	-72.075	-7.87E-10	-1.04E-10	-1.55E-11
0.00793	-72.07	-7.87E-10	-1.04E-10	-1.55E-11
0.007935	-72.065	-7.87E-10	-1.04E-10	-1.55E-11
0.00794	-72.06	-7.87E-10	-1.04E-10	-1.55E-11
0.007945	-72.055	-7.87E-10	-1.04E-10	-1.55E-11
0.00795	-72.05	-7.86E-10	-1.04E-10	-1.55E-11
0.007955	-72.045	-7.86E-10	-1.04E-10	-1.56E-11
0.00796	-72.04	-7.86E-10	-1.04E-10	-1.56E-11
0.007965	-72.035	-7.86E-10	-1.04E-10	-1.56E-11
0.00797	-72.03	-7.86E-10	-1.04E-10	-1.56E-11
0.007975	-72.025	-7.86E-10	-1.04E-10	-1.56E-11
0.00798	-72.02	-7.86E-10	-1.04E-10	-1.57E-11
0.007985	-72.015	-7.86E-10	-1.04E-10	-1.57E-11
0.00799	-72.01	-7.86E-10	-1.04E-10	-1.57E-11
0.007995	-72.005	-7.86E-10	-1.04E-10	-1.57E-11
0.008	-72	-7.86E-10	-1.04E-10	-1.57E-11
0.008005	-71.995	-7.86E-10	-1.04E-10	-1.57E-11
0.00801	-71.99	-7.86E-10	-1.04E-10	-1.58E-11
0.008015	-71.985	-7.86E-10	-1.04E-10	-1.58E-11
0.00802	-71.98	-7.86E-10	-1.04E-10	-1.58E-11
0.008025	-71.975	-7.86E-10	-1.04E-10	-1.58E-11
0.00803	-71.97	-7.86E-10	-1.04E-10	-1.58E-11
0.008035	-71.965	-7.86E-10	-1.04E-10	-1.58E-11
0.00804	-71.96	-7.86E-10	-1.04E-10	-1.58E-11
0.008045	-71.955	-7.86E-10	-1.04E-10	-1.58E-11
0.00805	-71.95	-7.86E-10	-1.04E-10	-1.58E-11
0.008055	-71.945	-7.86E-10	-1.04E-10	-1.59E-11
0.00806	-71.94	-7.86E-10	-1.04E-10	-1.59E-11
0.008065	-71.935	-7.86E-10	-1.04E-10	-1.59E-11
0.00807	-71.93	-7.86E-10	-1.04E-10	-1.59E-11
0.008075	-71.925	-7.86E-10	-1.04E-10	-1.59E-11
0.00808	-71.92	-7.86E-10	-1.04E-10	-1.59E-11
0.008085	-71.915	-7.86E-10	-1.04E-10	-1.59E-11
0.00809	-71.91	-7.86E-10	-1.04E-10	-1.59E-11
0.008095	-71.905	-7.86E-10	-1.04E-10	-1.59E-11
0.0081	-71.9	-7.86E-10	-1.04E-10	-1.59E-11
0.008105	-71.895	-7.85E-10	-1.04E-10	-1.59E-11
0.00811	-71.89	-7.85E-10	-1.04E-10	-1.58E-11
0.008115	-71.885	-7.85E-10	-1.04E-10	-1.58E-11
0.00812	-71.88	-7.85E-10	-1.04E-10	-1.58E-11
0.008125	-71.875	-7.85E-10	-1.04E-10	-1.58E-11
0.00813	-71.87	-7.85E-10	-1.04E-10	-1.58E-11
0.008135	-71.865	-7.85E-10	-1.04E-10	-1.58E-11
0.00814	-71.86	-7.85E-10	-1.04E-10	-1.58E-11
0.008145	-71.855	-7.85E-10	-1.04E-10	-1.58E-11
0.00815	-71.85	-7.85E-10	-1.04E-10	-1.57E-11
0.008155	-71.845	-7.85E-10	-1.04E-10	-1.57E-11
0.00816	-71.84	-7.85E-10	-1.04E-10	-1.57E-11
0.008165	-71.835	-7.85E-10	-1.04E-10	-1.57E-11
0.00817	-71.83	-7.85E-10	-1.04E-10	-1.56E-11
0.008175	-71.825	-7.85E-10	-1.04E-10	-1.56E-11
0.00818	-71.82	-7.85E-10	-1.04E-10	-1.56E-11
0.008185	-71.815	-7.85E-10	-1.04E-10	-1.56E-11
0.00819	-71.81	-7.85E-10	-1.04E-10	-1.55E-11
0.008195	-71.805	-7.85E-10	-1.04E-10	-1.55E-11
0.0082	-71.8	-7.85E-10	-1.04E-10	-1.55E-11
0.008205	-71.795	-7.85E-10	-1.04E-10	-1.54E-11
0.00821	-71.79	-7.85E-10	-1.04E-10	-1.54E-11
0.008215	-71.785	-7.85E-10	-1.04E-10	-1.54E-11
0.00822	-71.78	-7.85E-10	-1.04E-10	-1.53E-11
0.008225	-71.775	-7.85E-10	-1.04E-10	-1.53E-11
0.00823	-71.77	-7.85E-10	-1.04E-10	-1.53E-11
0.008235	-71.765	-7.85E-10	-1.04E-10	-1.52E-11
0.00824	-71.76	-7.85E-10	-1.04E-10	-1.52E-11
0.008245	-71.755	-7.85E-10	-1.04E-10	-1.52E-11
0.00825	-71.75	-7.85E-10	-1.04E-10	-1.51E-11
0.008255	-71.745	-7.85E-10	-1.04E-10	-1.51E-11
0.00826	-71.74	-7.85E-10	-1.04E-10	-1.51E-11
0.008265	-71.735	-7.85E-10	-1.04E-10	-1.50E-11
0.00827	-71.73	-7.85E-10	-1.04E-10	-1.50E-11
0.008275	-71.725	-7.85E-10	-1.04E-10	-1.49E-11
0.00828	-71.72	-7.85E-10	-1.04E-10	-1.49E-11
0.008285	-71.715	-7.85E-10	-1.04E-10	-1.49E-11
0.00829	-71.71	-7.85E-10	-1.04E-10	-1.48E-11
0.008295	-71.705	-7.85E-10	-1.04E-10	-1.48E-11
0.0083	-71.7	-7.85E-10	-1.04E-10	-1.48E-11
0.008305	-71.695	-7.85E-10	-1.04E-10	-1.47E-11
0.00831	-71.69	-7.85E-10	-1.04E-10	-1.47E-11
0.008315	-71.685	-7.85E-10	-1.04E-10	-1.47E-11
0.00832	-71.68	-7.85E-10	-1.04E-10	-1.46E-11
0.008325	-71.675	-7.85E-10	-1.04E-10	-1.46E-11
0.00833	-71.67	-7.85E-10	-1.04E-10	-1.46E-11
0.008335	-71.665	-7.85E-10	-1.04E-10	-1.46E-11
0.00834	-71.66	-7.85E-10	-1.04E-10	-1.45E-11
0.008345	-71.655	-7.85E-10	-1.03E-10	-1.45E-11
0.00835	-71.65	-7.85E-10	-1.03E-10	-1.45E-11
0.008355	-71.645	-7.85E-10	-1.03E-10	-1.45E-11
0.00836	-71.64	-7.85E-10	-1.03E-10	-1.44E-11
0.008365	-71.635	-7.85E-10	-1.03E-10	-1.44E-11
0.00837	-71.63	-7.85E-10	-1.03E-10	-1.44E-11
0.008375	-71.625	-7.85E-10	-1.03E-10	-1.44E-11
0.00838	-71.62	-7.85E-10	-1.03E-10	-1.44E-11
0.008385	-71.615	-7.85E-10	-1.03E-10	-1.43E-11
0.00839	-71.61	-7.85E-10	-1.03E-10	-1.43E-11
0.008395	-71.605	-7.85E-10	-1.03E-10	-1.43E-11
0.0084	-71.6	-7.85E-10	-1.03E-10	-1.43E-11
0.008405	-71.595	-7.85E-10	-1.03E-10	-1.43E-11
0.00841	-71.59	-7.85E-10	-1.03E-10	-1.43E-11
0.008415	-71.585	-7.85E-10	-1.03E-10	-1.43E-11
0.00842	-71.58	-7.85E-10	-1.03E-10	-1.43E-11
0.008425	-71.575	-7.85E-10	-1.03E-10	-1.42E-11
0.00843	-71.57	-7.85E-10	-1.03E-10	-1.42E-11
0.008435	-71.565	-7.85E-10	-1.03E-10	-1.42E-11
0.00844	-71.56	-7.85E-10	-1.03E-10	-1.42E-11
0.008445	-71.555	-7.85E-10	-1.03E-10	-1.42E-11
0.00845	-71.55	-7.85E-10	-1.03E-10	-1.42E-11
0.008455	-71.545	-7.85E-10	-1.03E-10	-1.42E-11
0.00846	-71.54	-7.85E-10	-1.03E-10	-1.42E-11
0.008465	-71.535	-7.85E-10	-1.03E-10	-1.42E-11
0.00847	-71.53	-7.85E-10	-1.03E-10	-1.42E-11
0.008475	-71.525	-7.85E-10	-1.03E-10	-1.42E-11
0.00848	-71.52	-7.85E-10	-1.03E-10	-1.42E-11
0.008485	-71.515	-7.85E-10	-1.03E-10	-1.42E-11
0.00849	-71.51	-7.85E-10	-1.03E-10	-1.42E-11
0.008495	-71.505	-7.85E-10	-1.03E-10	-1.42E-11
0.0085	-71.5	-7.85E-10	-1.03E-10	-1.42E-11
0.008505	-71.495	-7.85E-10	-1.03E-10	-1.42E-11
0.00851	-71.49	-7.85E-10	-1.03E-10	-1.42E-11
0.008515	-71.485	-7.85E-10	-1.03E-10	-1.42E-11
0.00852	-71.48	-7.85E-10	-1.03E-10	-1.42E-11
0.008525	-71.475	-7.85E-10	-1.03E-10	-1.42E-11
0.00853	-71.47	-7.85E-10	-1.03E-10	-1.42E-11
0.008535	-71.465	-7.85E-10	-1.03E-10	-1.42E-11
0.00854	-71.46	-7.85E-10	-1.03E-10	-1.42E-11
0.008545	-71.455	-7.85E-10	-1.03E-10	-1.43E-11
0.00855	-71.45	-7.85E-10	-1.03E-10	-1.43E-11
0.008555	-71.445	-7.85E-10	-1.03E-10	-1.43E-11
0.00856	-71.44	-7.85E-10	-1.03E-10	-1.43E-11
0.008565	-71.435	-7.85E-10	-1.03E-10	-1.43E-11
0.00857	-71.43	-7.85E-10	-1.03E-10	-1.43E-11
0.008575	-71.425	-7.85E-10	-1.03E-10	-1.43E-11
0.00858	-71.42	-7.85E-10	-1.03E-10	-1.43E-11
0.008585	-71.415	-7.85E-10	-1.03E-10	-1.43E-11
0.00859	-71.41	-7.85E-10	-1.03E-10	-1.43E-11
0.008595	-71.405	-7.85E-10	-1.03E-10	-1.43E-11
0.0086	-71.4	-7.85E-10	-1.03E-10	-1.43E-11
0.008605	-71.395	-7.84E-10	-1.03E-10	-1.43E-11
0.00861	-71.39	-7.84E-10	-1.03E-10	-1.43E-11
0.008615	-71.385	-7.84E-10	-1.03E-10	-1.43E-11
0.00862	-71.38	-7.84E-10	-1.03E-10	-1.43E-11
0.008625	-71.375	-7.84E-10	-1.03E-10	-1.43E-11
0.00863	-71.37	-7.84E-10	-1.03E-10	-1.44E-11
0.008635	-71.365	-7.84E-10	-1.03E-10	-1.44E-11
0.00864	-71.36	-7.84E-10	-1.03E-10	-1.44E-11
0.008645	-71.355	-7.84E-10	-1.03E-10	-1.44E-11
0.00865	-71.35	-7.84E-10	-1.03E-10	-1.44E-11
0.008655	-71.345	-7.84E-10	-1.03E-10	-1.44E-11
0.00866	-71.34	-7.84E-10	-1.03E-10	-1.44E-11
0.008665	-71.335	-7.84E-10	-1.03E-10	-1.44E-11
0.00867	-71.33	-7.84E-10	-1.03E-10	-1.44E-11
0.008675	-71.325	-7.84E-10	-1.03E-10	-1.44E-11
0.00868	-71.32	-7.84E-10	-1.03E-10	-1.44E-11
0.008685	-71.315	-7.84E-10	-1.03E-10	-1.44E-11
0.00869	-71.31	-7.84E-10	-1.03E-10	-1.44E-11
0.008695	-71.305	-7.84E-10	-1.03E-10	-1.44E-11
0.0087	-71.3	-7.84E-10	-1.03E-10	-1.44E-11
0.008705	-71.295	-7.84E-10	-1.02E-10	-1.44E-11
0.00871	-71.29	-7.84E-10	-1.02E-10	-1.44E-11
0.008715	-71.285	-7.84E-10	-1.02E-10	-1.44E-11
0.00872	-71.28	-7.84E-10	-1.02E-10	-1.44E-11
0.008725	-71.275	-7.84E-10	-1.02E-10	-1.44E-11
0.00873	-71.27	-7.84E-10	-1.02E-10	-1.44E-11
0.008735	-71.265	-7.84E-10	-1.02E-10	-1.45E-11
0.00874	-71.26	-7.84E-10	-1.02E-10	-1.45E-11
0.008745	-71.255	-7.84E-10	-1.02E-10	-1.45E-11
0.00875	-71.25	-7.84E-10	-1.02E-10	-1.45E-11
0.008755	-71.245	-7.84E-10	-1.02E-10	-1.45E-11
0.00876	-71.24	-7.84E-10	-1.02E-10	-1.45E-11
0.008765	-71.235	-7.84E-10	-1.02E-10	-1.45E-11
0.00877	-71.23	-7.84E-10	-1.02E-10	-1.45E-11
0.008775	-71.225	-7.84E-10	-1.02E-10	-1.45E-11
0.00878	-71.22	-7.84E-10	-1.02E-10	-1.45E-11
0.008785	-71.215	-7.84E-10	-1.02E-10	-1.45E-11
0.00879	-71.21	-7.84E-10	-1.02E-10	-1.45E-11
0.008795	-71.205	-7.84E-10	-1.02E-10	-1.45E-11
0.0088	-71.2	-7.84E-10	-1.02E-10	-1.45E-11
0.008805	-71.195	-7.84E-10	-1.02E-10	-1.45E-11
0.00881	-71.19	-7.84E-10	-1.02E-10	-1.45E-11
0.008815	-71.185	-7.84E-10	-1.02E-10	-1.45E-11
0.00882	-71.18	-7.84E-10	-1.02E-10	-1.45E-11
0.008825	-71.175	-7.84E-10	-1.02E-10	-1.45E-11
0.00883	-71.17	-7.84E-10	-1.02E-10	-1.45E-11
0.008835	-71.165	-7.84E-10	-1.02E-10	-1.45E-11
0.00884	-71.16	-7.84E-10	-1.02E-10	-1.45E-11
0.008845	-71.155	-7.83E-10	-1.02E-10	-1.45E-11
0.00885	-71.15	-7.83E-10	-1.02E-10	-1.45E-11
0.008855	-71.145	-7.83E-10	-1.02E-10	-1.45E-11
0.00886	-71.14	-7.83E-10	-1.02E-10	-1.45E-11
0.008865	-71.135	-7.83E-10	-1.02E-10	-1.45E-11
0.00887	-71.13	-7.83E-10	-1.02E-10	-1.45E-11
0.008875	-71.125	-7.83E-10	-1.02E-10	-1.45E-11
0.00888	-71.12	-7.83E-10	-1.02E-10	-1.45E-11
0.008885	-71.115	-7.83E-10	-1.02E-10	-1.45E-11
0.00889	-71.11	-7.83E-10	-1.02E-10	-1.45E-11
0.008895	-71.105	-7.83E-10	-1.02E-10	-1.45E-11
0.0089	-71.1	-7.83E-10	-1.01E-10	-1.45E-11
0.008905	-71.095	-7.83E-10	-1.01E-10	-1.45E-11
0.00891	-71.09	-7.83E-10	-1.01E-10	-1.45E-11
0.008915	-71.085	-7.83E-10	-1.01E-10	-1.45E-11
0.00892	-71.08	-7.83E-10	-1.01E-10	-1.45E-11
0.008925	-71.075	-7.83E-10	-1.01E-10	-1.45E-11
0.00893	-71.07	-7.83E-10	-1.01E-10	-1.45E-11
0.008935	-71.065	-7.83E-10	-1.01E-10	-1.45E-11
0.00894	-71.06	-7.83E-10	-1.01E-10	-1.45E-11
0.008945	-71.055	-7.83E-10	-1.01E-10	-1.45E-11
0.00895	-71.05	-7.83E-10	-1.01E-10	-1.45E-11
0.008955	-71.045	-7.83E-10	-1.01E-10	-1.45E-11
0.00896	-71.04	-7.83E-10	-1.01E-10	-1.45E-11
0.008965	-71.035	-7.83E-10	-1.01E-10	-1.45E-11
0.00897	-71.03	-7.83E-10	-1.01E-10	-1.45E-11
0.008975	-71.025	-7.83E-10	-1.01E-10	-1.44E-11
0.00898	-71.02	-7.83E-10	-1.01E-10	-1.44E-11
0.008985	-71.015	-7.83E-10	-1.01E-10	-1.44E-11
0.00899	-71.01	-7.83E-10	-1.01E-10	-1.44E-11
0.008995	-71.005	-7.83E-10	-1.00E-10	-1.44E-11
0.009	-71	-7.83E-10	-1.00E-10	-1.44E-11
0.009005	-70.995	-7.83E-10	-1.00E-10	-1.44E-11
0.00901	-70.99	-7.83E-10	-1.00E-10	-1.44E-11
0.009015	-70.985	-7.83E-10	-1.00E-10	-1.44E-11
0.00902	-70.98	-7.83E-10	-1.00E-10	-1.44E-11
0.009025	-70.975	-7.83E-10	-1.00E-10	-1.44E-11
0.00903	-70.97	-7.83E-10	-1.00E-10	-1.44E-11
0.009035	-70.965	-7.83E-10	-1.00E-10	-1.44E-11
0.00904	-70.96	-7.83E-10	-1.00E-10	-1.44E-11
0.009045	-70.955	-7.83E-10	-1.00E-10	-1.44E-11
0.00905	-70.95	-7.83E-10	-9.99E-11	-1.44E-11
0.009055	-70.945	-7.83E-10	-9.99E-11	-1.43E-11
0.00906	-70.94	-7.83E-10	-9.98E-11	-1.43E-11
0.009065	-70.935	-7.83E-10	-9.98E-11	-1.43E-11
0.00907	-70.93	-7.83E-10	-9.97E-11	-1.43E-11
0.009075	-70.925	-7.83E-10	-9.97E-11	-1.43E-11
0.00908	-70.92	-7.83E-10	-9.96E-11	-1.43E-11
0.009085	-70.915	-7.83E-10	-9.96E-11	-1.43E-11
0.00909	-70.91	-7.83E-10	-9.95E-11	-1.43E-11
0.009095	-70.905	-7.83E-10	-9.95E-11	-1.43E-11
0.0091	-70.9	-7.83E-10	-9.95E-11	-1.43E-11
0.009105	-70.895	-7.83E-10	-9.94E-11	-1.43E-11
0.00911	-70.89	-7.83E-10	-9.94E-11	-1.43E-11
0.009115	-70.885	-7.83E-10	-9.93E-11	-1.43E-11
0.00912	-70.88	-7.83E-10	-9.93E-11	-1.42E-11
0.009125	-70.875	-7.83E-10	-9.93E-11	-1.42E-11
0.00913	-70.87	-7.83E-10	-9.92E-11	-1.42E-11
0.009135	-70.865	-7.83E-10	-9.92E-11	-1.42E-11
0.00914	-70.86	-7.83E-10	-9.92E-11	-1.42E-11
0.009145	-70.855	-7.83E-10	-9.91E-11	-1.42E-11
0.00915	-70.85	-7.83E-10	-9.91E-11	-1.42E-11
0.009155	-70.845	-7.83E-10	-9.91E-11	-1.42E-11
0.00916	-70.84	-7.83E-10	-9.90E-11	-1.42E-11
0.009165	-70.835	-7.83E-10	-9.90E-11	-1.42E-11
0.00917	-70.83	-7.83E-10	-9.90E-11	-1.42E-11
0.009175	-70.825	-7.83E-10	-9.90E-11	-1.42E-11
0.00918	-70.82	-7.82E-10	-9.89E-11	-1.41E-11
0.009185	-70.815	-7.82E-10	-9.89E-11	-1.41E-11
0.00919	-70.81	-7.82E-10	-9.89E-11	-1.41E-11
0.009195	-70.805	-7.82E-10	-9.89E-11	-1.41E-11
0.0092	-70.8	-7.82E-10	-9.88E-11	-1.41E-11
0.009205	-70.795	-7.82E-10	-9.88E-11	-1.41E-11
0.00921	-70.79	-7.82E-10	-9.88E-11	-1.41E-11
0.009215	-70.785	-7.82E-10	-9.88E-11	-1.41E-11
0.00922	-70.78	-7.82E-10	-9.88E-11	-1.41E-11
0.009225	-70.775	-7.82E-10	-9.88E-11	-1.41E-11
0.00923	-70.77	-7.82E-10	-9.87E-11	-1.41E-11
0.009235	-70.765	-7.82E-10	-9.87E-11	-1.41E-11
0.00924	-70.76	-7.82E-10	-9.87E-11	-1.40E-11
0.009245	-70.755	-7.82E-10	-9.87E-11	-1.40E-11
0.00925	-70.75	-7.82E-10	-9.87E-11	-1.40E-11
0.009255	-70.745	-7.82E-10	-9.87E-11	-1.40E-11
0.00926	-70.74	-7.82E-10	-9.87E-11	-1.40E-11
0.009265	-70.735	-7.82E-10	-9.86E-11	-1.40E-11
0.00927	-70.73	-7.82E-10	-9.86E-11	-1.40E-11
0.009275	-70.725	-7.82E-10	-9.86E-11	-1.40E-11
0.00928	-70.72	-7.82E-10	-9.86E-11	-1.40E-11
0.009285	-70.715	-7.82E-10	-9.86E-11	-1.40E-11
0.00929	-70.71	-7.81E-10	-9.86E-11	-1.40E-11
0.009295	-70.705	-7.81E-10	-9.86E-11	-1.40E-11
0.0093	-70.7	-7.81E-10	-9.86E-11	-1.39E-11
0.009305	-70.695	-7.81E-10	-9.85E-11	-1.39E-11
0.00931	-70.69	-7.81E-10	-9.85E-11	-1.39E-11
0.009315	-70.685	-7.81E-10	-9.85E-11	-1.39E-11
0.00932	-70.68	-7.81E-10	-9.85E-11	-1.39E-11
0.009325	-70.675	-7.81E-10	-9.85E-11	-1.39E-11
0.00933	-70.67	-7.81E-10	-9.85E-11	-1.39E-11
0.009335	-70.665	-7.81E-10	-9.85E-11	-1.39E-11
0.00934	-70.66	-7.81E-10	-9.85E-11	-1.39E-11
0.009345	-70.655	-7.81E-10	-9.85E-11	-1.39E-11
0.00935	-70.65	-7.81E-10	-9.85E-11	-1.39E-11
0.009355	-70.645	-7.81E-10	-9.85E-11	-1.39E-11
0.00936	-70.64	-7.81E-10	-9.84E-11	-1.38E-11
0.009365	-70.635	-7.81E-10	-9.84E-11	-1.38E-11
0.00937	-70.63	-7.81E-10	-9.84E-11	-1.38E-11
0.009375	-70.625	-7.81E-10	-9.84E-11	-1.38E-11
0.00938	-70.62	-7.81E-10	-9.84E-11	-1.38E-11
0.009385	-70.615	-7.81E-10	-9.84E-11	-1.38E-11
0.00939	-70.61	-7.81E-10	-9.84E-11	-1.38E-11
0.009395	-70.605	-7.81E-10	-9.84E-11	-1.38E-11
0.0094	-70.6	-7.81E-10	-9.84E-11	-1.38E-11
0.009405	-70.595	-7.81E-10	-9.84E-11	-1.38E-11
0.00941	-70.59	-7.81E-10	-9.84E-11	-1.38E-11
0.009415	-70.585	-7.81E-10	-9.84E-11	-1.37E-11
0.00942	-70.58	-7.81E-10	-9.84E-11	-1.37E-11
0.009425	-70.575	-7.81E-10	-9.84E-11	-1.37E-11
0.00943	-70.57	-7.81E-10	-9.84E-11	-1.37E-11
0.009435	-70.565	-7.81E-10	-9.83E-11	-1.37E-11
0.00944	-70.56	-7.81E-10	-9.83E-11	-1.37E-11
0.009445	-70.555	-7.81E-10	-9.83E-11	-1.37E-11
0.00945	-70.55	-7.81E-10	-9.83E-11	-1.37E-11
0.009455	-70.545	-7.81E-10	-9.83E-11	-1.36E-11
0.00946	-70.54	-7.80E-10	-9.83E-11	-1.36E-11
0.009465	-70.535	-7.80E-10	-9.83E-11	-1.36E-11
0.00947	-70.53	-7.80E-10	-9.83E-11	-1.36E-11
0.009475	-70.525	-7.80E-10	-9.83E-11	-1.36E-11
0.00948	-70.52	-7.80E-10	-9.83E-11	-1.36E-11
0.009485	-70.515	-7.80E-10	-9.83E-11	-1.36E-11
0.00949	-70.51	-7.80E-10	-9.83E-11	-1.35E-11
0.009495	-70.505	-7.80E-10	-9.83E-11	-1.35E-11
0.0095	-70.5	-7.80E-10	-9.83E-11	-1.35E-11
0.009505	-70.495	-7.80E-10	-9.83E-11	-1.35E-11
0.00951	-70.49	-7.80E-10	-9.83E-11	-1.35E-11
0.009515	-70.485	-7.80E-10	-9.83E-11	-1.35E-11
0.00952	-70.48	-7.80E-10	-9.83E-11	-1.34E-11
0.009525	-70.475	-7.80E-10	-9.83E-11	-1.34E-11
0.00953	-70.47	-7.80E-10	-9.83E-11	-1.34E-11
0.009535	-70.465	-7.80E-10	-9.83E-11	-1.34E-11
0.00954	-70.46	-7.80E-10	-9.84E-11	-1.34E-11
0.009545	-70.455	-7.80E-10	-9.84E-11	-1.33E-11
0.00955	-70.45	-7.80E-10	-9.84E-11	-1.33E-11
0.009555	-70.445	-7.80E-10	-9.84E-11	-1.33E-11
0.00956	-70.44	-7.80E-10	-9.84E-11	-1.33E-11
0.009565	-70.435	-7.80E-10	-9.84E-11	-1.32E-11
0.00957	-70.43	-7.80E-10	-9.84E-11	-1.32E-11
0.009575	-70.425	-7.80E-10	-9.84E-11	-1.32E-11
0.00958	-70.42	-7.80E-10	-9.84E-11	-1.32E-11
0.009585	-70.415	-7.80E-10	-9.84E-11	-1.32E-11
0.00959	-70.41	-7.80E-10	-9.84E-11	-1.31E-11
0.009595	-70.405	-7.80E-10	-9.84E-11	-1.31E-11
0.0096	-70.4	-7.80E-10	-9.84E-11	-1.31E-11
0.009605	-70.395	-7.80E-10	-9.84E-11	-1.31E-11
0.00961	-70.39	-7.80E-10	-9.84E-11	-1.30E-11
0.009615	-70.385	-7.80E-10	-9.84E-11	-1.30E-11
0.00962	-70.38	-7.80E-10	-9.84E-11	-1.30E-11
0.009625	-70.375	-7.80E-10	-9.84E-11	-1.30E-11
0.00963	-70.37	-7.80E-10	-9.84E-11	-1.30E-11
0.009635	-70.365	-7.80E-10	-9.84E-11	-1.29E-11
0.00964	-70.36	-7.80E-10	-9.84E-11	-1.29E-11
0.009645	-70.355	-7.80E-10	-9.84E-11	-1.29E-11
0.00965	-70.35	-7.80E-10	-9.84E-11	-1.29E-11
0.009655	-70.345	-7.80E-10	-9.84E-11	-1.29E-11
0.00966	-70.34	-7.80E-10	-9.84E-11	-1.29E-11
0.009665	-70.335	-7.80E-10	-9.84E-11	-1.28E-11
0.00967	-70.33	-7.80E-10	-9.83E-11	-1.28E-11
0.009675	-70.325	-7.80E-10	-9.83E-11	-1.28E-11
0.00968	-70.32	-7.80E-10	-9.83E-11	-1.28E-11
0.009685	-70.315	-7.80E-10	-9.83E-11	-1.28E-11
0.00969	-70.31	-7.80E-10	-9.83E-11	-1.28E-11
0.009695	-70.305	-7.80E-10	-9.83E-11	-1.28E-11
0.0097	-70.3	-7.80E-10	-9.83E-11	-1.28E-11
0.009705	-70.295	-7.80E-10	-9.82E-11	-1.28E-11
0.00971	-70.29	-7.80E-10	-9.82E-11	-1.28E-11
0.009715	-70.285	-7.80E-10	-9.82E-11	-1.27E-11
0.00972	-70.28	-7.80E-10	-9.82E-11	-1.27E-11
0.009725	-70.275	-7.80E-10	-9.82E-11	-1.27E-11
0.00973	-70.27	-7.80E-10	-9.82E-11	-1.27E-11
0.009735	-70.265	-7.80E-10	-9.81E-11	-1.27E-11
0.00974	-70.26	-7.80E-10	-9.81E-11	-1.27E-11
0.009745	-70.255	-7.80E-10	-9.81E-11	-1.27E-11
0.00975	-70.25	-7.80E-10	-9.81E-11	-1.27E-11
0.009755	-70.245	-7.80E-10	-9.80E-11	-1.27E-11
0.00976	-70.24	-7.80E-10	-9.80E-11	-1.27E-11
0.009765	-70.235	-7.80E-10	-9.80E-11	-1.27E-11
0.00977	-70.23	-7.80E-10	-9.80E-11	-1.28E-11
0.009775	-70.225	-7.80E-10	-9.79E-11	-1.28E-11
0.00978	-70.22	-7.80E-10	-9.79E-11	-1.28E-11
0.009785	-70.215	-7.80E-10	-9.79E-11	-1.28E-11
0.00979	-70.21	-7.80E-10	-9.78E-11	-1.28E-11
0.009795	-70.205	-7.80E-10	-9.78E-11	-1.28E-11
0.0098	-70.2	-7.80E-10	-9.78E-11	-1.28E-11
0.009805	-70.195	-7.80E-10	-9.77E-11	-1.28E-11
0.00981	-70.19	-7.80E-10	-9.77E-11	-1.28E-11
0.009815	-70.185	-7.80E-10	-9.77E-11	-1.28E-11
0.00982	-70.18	-7.80E-10	-9.77E-11	-1.28E-11
0.009825	-70.175	-7.80E-10	-9.76E-11	-1.28E-11
0.00983	-70.17	-7.80E-10	-9.76E-11	-1.28E-11
0.009835	-70.165	-7.80E-10	-9.76E-11	-1.29E-11
0.00984	-70.16	-7.80E-10	-9.75E-11	-1.29E-11
0.009845	-70.155	-7.80E-10	-9.75E-11	-1.29E-11
0.00985	-70.15	-7.80E-10	-9.75E-11	-1.29E-11
0.009855	-70.145	-7.80E-10	-9.74E-11	-1.29E-11
0.00986	-70.14	-7.80E-10	-9.74E-11	-1.29E-11
0.009865	-70.135	-7.80E-10	-9.74E-11	-1.29E-11
0.00987	-70.13	-7.80E-10	-9.74E-11	-1.29E-11
0.009875	-70.125	-7.80E-10	-9.73E-11	-1.29E-11
0.00988	-70.12	-7.80E-10	-9.73E-11	-1.29E-11
0.009885	-70.115	-7.80E-10	-9.73E-11	-1.29E-11
0.00989	-70.11	-7.80E-10	-9.72E-11	-1.29E-11
0.009895	-70.105	-7.80E-10	-9.72E-11	-1.29E-11
0.0099	-70.1	-7.80E-10	-9.72E-11	-1.29E-11
0.009905	-70.095	-7.80E-10	-9.72E-11	-1.29E-11
0.00991	-70.09	-7.80E-10	-9.71E-11	-1.29E-11
0.009915	-70.085	-7.80E-10	-9.71E-11	-1.29E-11
0.00992	-70.08	-7.80E-10	-9.71E-11	-1.29E-11
0.009925	-70.075	-7.80E-10	-9.70E-11	-1.29E-11
0.00993	-70.07	-7.80E-10	-9.70E-11	-1.29E-11
0.009935	-70.065	-7.79E-10	-9.70E-11	-1.29E-11
0.00994	-70.06	-7.79E-10	-9.70E-11	-1.29E-11
0.009945	-70.055	-7.79E-10	-9.69E-11	-1.29E-11
0.00995	-70.05	-7.79E-10	-9.69E-11	-1.29E-11
0.009955	-70.045	-7.79E-10	-9.69E-11	-1.29E-11
0.00996	-70.04	-7.79E-10	-9.69E-11	-1.29E-11
0.009965	-70.035	-7.79E-10	-9.68E-11	-1.29E-11
0.00997	-70.03	-7.79E-10	-9.68E-11	-1.28E-11
0.009975	-70.025	-7.79E-10	-9.68E-11	-1.28E-11
0.00998	-70.02	-7.79E-10	-9.68E-11	-1.28E-11
0.009985	-70.015	-7.79E-10	-9.67E-11	-1.28E-11
0.00999	-70.01	-7.79E-10	-9.67E-11	-1.28E-11
[truncated: 30,001 more rows]
