# Supplementary material for: A proton-gated channel identified in the centipede antenna
Source: EMBO Rep. 2025 Oct 20;26(24):6083–95. doi: 10.1038/s44319-025-00606-2 (PMC12714832; doi:10.1038/s44319-025-00606-2)
Supplement: Supplementary file 10 — SourceDataForAppendix [file 44319_2025_606_MOESM10_ESM.zip › EMBOR-2025-62006V2_SourceDataForAppendix/AppendixFigS5/AppendixFigS5B/AppendixFigS5B_cASIC1a_ion_selectivity_P(X)_P(Na).csv]

	P(K)_P(Na)	P(Cs)_P(Na)
cell1	0.07356732	0.01287333
cell2	0.09043756	0.01413678
cell3	0.09411406	0.01172095
cell4	0.08527441	0.02241194
cell5	0.07398355	0.00822198
