# Supplementary material for: A proton-gated channel identified in the centipede antenna
Source: EMBO Rep. 2025 Oct 20;26(24):6083–95. doi: 10.1038/s44319-025-00606-2 (PMC12714832; doi:10.1038/s44319-025-00606-2)
Supplement: Supplementary file 10 — SourceDataForAppendix [file 44319_2025_606_MOESM10_ESM.zip › EMBOR-2025-62006V2_SourceDataForAppendix/AppendixFigS5/AppendixFigS5B/AppendixFigS5B_cASIC1a_reversal_voltage_rawdata.csv]

reversal_voltage(mV)	Na	K	Cs
cell1	53.843	-12.3	-56.48
cell2	58.01	-2.9	-49.94
cell3	57.7	-2.2	-55
cell4	56.2	-6.2	-40.07
cell5	58.8	-7.2	-62.887
