# Supplementary material for: A proton-gated channel identified in the centipede antenna
Source: EMBO Rep. 2025 Oct 20;26(24):6083–95. doi: 10.1038/s44319-025-00606-2 (PMC12714832; doi:10.1038/s44319-025-00606-2)
Supplement: Supplementary file 10 — SourceDataForAppendix [file 44319_2025_606_MOESM10_ESM.zip › EMBOR-2025-62006V2_SourceDataForAppendix/AppendixFigS6/AppendixFigS6A/AppendixFigS6A_chromatogram_data.csv]

Absorbance at 280 nm (mAU)	Elution volume (mL)
0.004415	0
0.012728	-1.54121
0.021056	-1.266
0.029391	-0.93574
0.037723	-0.74309
0.046059	-0.633
0.054404	-0.57796
0.062721	-0.54126
0.07106	-0.54126
0.079391	-0.55043
0.087734	-0.55961
0.096057	-0.56878
0.104394	-0.57796
0.112735	-0.5963
0.121054	-0.61465
0.129401	-0.60548
0.137737	-0.61465
0.146062	-0.633
0.154392	-0.65135
0.162731	-0.65135
0.171067	-0.66052
0.179415	-0.67887
0.187728	-0.69722
0.196069	-0.71556
0.204394	-0.73391
0.212722	-0.75226
0.229398	-0.77978
0.23773	-0.78895
0.246058	-0.81648
0.254395	-0.844
0.262729	-0.87152
0.271063	-0.88987
0.279394	-0.89904
0.287744	-0.88987
0.296059	-0.88987
0.304396	-0.89904
0.312726	-0.92656
0.321056	-0.93574
0.329406	-0.94491
0.337825	-0.95408
0.34607	-0.96326
0.354391	-0.97243
0.362724	-0.98161
0.379398	-1.00913
0.387722	-1.03665
0.396066	-1.04582
0.404391	-1.055
0.412724	-1.06417
0.421063	-1.06417
0.429398	-1.08252
0.437745	-1.08252
0.446055	-1.08252
0.454411	-1.08252
0.462728	-1.08252
0.471062	-1.08252
0.479396	-1.10087
0.487727	-1.11922
0.496061	-1.11922
0.50439	-1.11922
0.512732	-1.12839
0.529397	-1.14674
0.537724	-1.14674
0.546064	-1.14674
0.554393	-1.15591
0.564463	-1.14674
0.571067	-1.14674
0.579405	-1.15591
0.587763	-1.14674
0.596062	-1.15591
0.604397	-1.15591
0.612728	-1.16508
0.621066	-1.18343
0.629398	-1.19261
0.637725	-1.18343
0.646075	-1.18343
0.65439	-1.17426
0.662727	-1.16508
0.6794	-1.18343
0.687743	-1.18343
0.696061	-1.18343
0.70439	-1.18343
0.712732	-1.19261
0.721052	-1.19261
0.729401	-1.20178
0.737745	-1.21095
0.746066	-1.21095
0.754389	-1.21095
0.762734	-1.21095
0.771068	-1.20178
0.779405	-1.20178
0.787729	-1.20178
0.796067	-1.21095
0.804394	-1.20178
0.812727	-1.19261
0.829386	-1.19261
0.837729	-1.20178
0.846063	-1.21095
0.854401	-1.21095
0.871062	-1.23848
0.879396	-1.24765
0.887731	-1.24765
0.896065	-1.24765
0.904391	-1.24765
0.912742	-1.24765
0.921056	-1.25682
0.92939	-1.24765
0.937727	-1.266
0.946065	-1.28435
0.954401	-1.28435
0.962724	-1.29352
0.971069	-1.29352
0.979397	-1.29352
0.987732	-1.28435
0.996061	-1.266
1.004393	-1.25682
1.012735	-1.25682
1.021064	-1.266
1.02941	-1.28435
1.037724	-1.28435
1.046065	-1.30269
1.062725	-1.31187
1.071067	-1.30269
1.079398	-1.31187
1.087739	-1.31187
1.096059	-1.32104
1.10439	-1.32104
1.121059	-1.30269
1.12939	-1.31187
1.137734	-1.30269
1.146066	-1.31187
1.154394	-1.31187
1.162734	-1.30269
1.17106	-1.29352
1.17939	-1.29352
1.187734	-1.27517
1.196074	-1.27517
1.204407	-1.28435
1.21273	-1.28435
1.221063	-1.29352
1.229402	-1.29352
1.237724	-1.30269
1.246058	-1.31187
1.254403	-1.31187
1.262725	-1.33021
1.271061	-1.32104
1.2794	-1.32104
1.287738	-1.33021
1.29607	-1.33021
1.304424	-1.33939
1.312732	-1.33021
1.322371	-1.32104
1.329399	-1.33021
1.337732	-1.33021
1.346084	-1.33939
1.354396	-1.33939
1.362728	-1.33939
1.371067	-1.33939
1.379396	-1.34856
1.387735	-1.35774
1.396069	-1.35774
1.404398	-1.36691
1.412725	-1.35774
1.42107	-1.36691
1.429404	-1.34856
1.437735	-1.35774
1.446066	-1.34856
1.454395	-1.35774
1.462738	-1.36691
1.479396	-1.37608
1.487739	-1.36691
1.496062	-1.36691
1.504392	-1.37608
1.512731	-1.37608
1.521065	-1.35774
1.529392	-1.34856
1.537755	-1.33939
1.54607	-1.32104
1.554394	-1.29352
1.562725	-1.27517
1.571061	-1.29352
1.579405	-1.29352
1.587725	-1.30269
1.596067	-1.31187
1.604408	-1.32104
1.612726	-1.33939
1.629397	-1.35774
1.637728	-1.35774
1.646075	-1.35774
1.654408	-1.35774
1.662727	-1.35774
1.67106	-1.34856
1.679394	-1.34856
1.687768	-1.36691
1.696057	-1.37608
1.704404	-1.36691
1.712737	-1.35774
1.721084	-1.34856
1.729406	-1.34856
1.73773	-1.35774
1.746058	-1.35774
1.754403	-1.36691
1.762725	-1.36691
1.779396	-1.37608
1.787729	-1.37608
1.796068	-1.36691
1.804399	-1.37608
1.812732	-1.39443
1.821058	-1.40361
1.829404	-1.39443
1.837743	-1.40361
1.846065	-1.39443
1.854395	-1.39443
1.862728	-1.38526
1.871063	-1.38526
1.879395	-1.37608
1.887746	-1.36691
1.896068	-1.37608
1.9044	-1.37608
1.912729	-1.38526
1.929404	-1.39443
1.937733	-1.40361
1.946078	-1.40361
1.954401	-1.40361
1.962729	-1.40361
1.971075	-1.41278
1.979393	-1.41278
1.987746	-1.41278
1.996068	-1.42195
2.004404	-1.42195
2.012735	-1.41278
2.021065	-1.41278
2.029398	-1.40361
2.037729	-1.40361
2.04606	-1.40361
2.054403	-1.41278
2.06273	-1.41278
2.079548	-1.41278
2.087737	-1.41278
2.096062	-1.41278
2.1044	-1.39443
2.112738	-1.39443
2.129397	-1.40361
2.137733	-1.40361
2.146061	-1.38526
2.154404	-1.38526
2.162731	-1.38526
2.171067	-1.39443
2.17941	-1.40361
2.187757	-1.39443
2.196061	-1.40361
2.2044	-1.40361
2.212739	-1.39443
2.221071	-1.40361
2.229417	-1.39443
2.237731	-1.39443
2.246065	-1.39443
2.254397	-1.40361
2.262737	-1.41278
2.279396	-1.41278
2.287736	-1.40361
2.296063	-1.40361
2.304398	-1.41278
2.312732	-1.39443
2.321064	-1.40361
2.329404	-1.40361
2.337756	-1.40361
2.346078	-1.42195
2.354412	-1.42195
2.362737	-1.42195
2.371072	-1.41278
2.379408	-1.42195
2.387729	-1.42195
2.39607	-1.42195
2.404404	-1.42195
2.41273	-1.41278
2.429409	-1.41278
2.437737	-1.41278
2.446062	-1.41278
2.454397	-1.42195
2.462741	-1.43113
2.471063	-1.43113
2.479393	-1.4403
2.487747	-1.4403
2.496067	-1.4403
2.504404	-1.4403
2.512743	-1.43113
2.521064	-1.42195
2.529404	-1.42195
2.53773	-1.42195
2.546074	-1.41278
2.554404	-1.42195
2.562726	-1.41278
2.579396	-1.41278
2.587723	-1.40361
2.596062	-1.42195
2.604401	-1.42195
2.612738	-1.42195
2.621069	-1.43113
2.629408	-1.43113
2.637728	-1.43113
2.646078	-1.43113
2.662728	-1.40361
2.671063	-1.38526
2.679399	-1.39443
2.687741	-1.39443
2.696071	-1.37608
2.704402	-1.38526
2.712745	-1.39443
2.721062	-1.40361
2.729402	-1.40361
2.737731	-1.41278
2.746074	-1.41278
2.754396	-1.40361
2.762728	-1.41278
2.771068	-1.40361
2.779404	-1.41278
2.787736	-1.42195
2.796074	-1.42195
2.804407	-1.41278
2.812739	-1.40361
2.821072	-1.40361
2.829396	-1.40361
2.837768	-1.40361
2.846062	-1.42195
2.854402	-1.41278
2.862743	-1.40361
2.871065	-1.40361
2.879391	-1.41278
2.887752	-1.40361
2.896063	-1.39443
2.904404	-1.40361
2.912736	-1.39443
2.921079	-1.39443
2.929413	-1.38526
2.937734	-1.39443
2.946069	-1.40361
2.954401	-1.39443
2.962734	-1.41278
2.97941	-1.41278
2.987739	-1.40361
2.996071	-1.40361
3.004394	-1.41278
3.012729	-1.41278
3.021064	-1.42195
3.029405	-1.40361
3.037757	-1.40361
3.046075	-1.40361
3.054397	-1.40361
3.06273	-1.40361
3.071072	-1.40361
3.079401	-1.40361
3.089694	-1.41278
3.096062	-1.41278
3.104398	-1.42195
3.112735	-1.43113
3.121064	-1.4403
3.129407	-1.43113
3.137737	-1.42195
3.146076	-1.42195
3.154404	-1.42195
3.162735	-1.42195
3.171075	-1.43113
3.179404	-1.42195
3.187731	-1.41278
3.196074	-1.41278
3.204411	-1.41278
3.212731	-1.41278
3.221071	-1.42195
3.229402	-1.42195
3.237734	-1.40361
3.246068	-1.40361
3.254402	-1.39443
3.262746	-1.40361
3.271083	-1.41278
3.279413	-1.42195
3.287731	-1.42195
3.296082	-1.42195
3.304403	-1.42195
3.312749	-1.41278
3.321081	-1.42195
3.329399	-1.43113
3.346074	-1.42195
3.354402	-1.4403
3.362734	-1.4403
3.371073	-1.4403
3.379409	-1.4403
3.387726	-1.43113
3.396066	-1.42195
3.404423	-1.43113
3.412731	-1.42195
3.421066	-1.42195
3.429409	-1.43113
3.437728	-1.42195
3.454402	-1.42195
3.46274	-1.40361
3.471067	-1.41278
3.479398	-1.41278
3.487748	-1.42195
3.496065	-1.42195
3.504404	-1.41278
3.512744	-1.39443
3.521063	-1.40361
3.529399	-1.41278
3.537739	-1.41278
3.54608	-1.41278
3.562735	-1.42195
3.571072	-1.41278
3.579397	-1.42195
3.587736	-1.43113
3.604604	-1.41278
3.612731	-1.41278
3.621063	-1.41278
3.629407	-1.40361
3.63773	-1.41278
3.646066	-1.40361
3.654404	-1.41278
3.662747	-1.42195
3.671066	-1.41278
3.679404	-1.40361
3.687736	-1.42195
3.696064	-1.42195
3.704407	-1.43113
3.712736	-1.43113
3.721079	-1.4403
3.729401	-1.43113
3.737737	-1.4403
3.754406	-1.44948
3.762736	-1.44948
3.771069	-1.44948
3.779408	-1.44948
3.787731	-1.4403
3.796074	-1.4403
3.804397	-1.4403
3.812738	-1.44948
3.82107	-1.44948
3.829408	-1.44948
3.837738	-1.44948
3.84739	-1.4403
3.854397	-1.43113
3.862735	-1.41278
3.87107	-1.41278
3.879401	-1.40361
3.88774	-1.41278
3.896068	-1.40361
3.904402	-1.40361
3.912732	-1.40361
3.921073	-1.39443
3.929403	-1.40361
3.937756	-1.39443
3.946078	-1.41278
3.954403	-1.41278
3.962736	-1.40361
3.971064	-1.40361
3.979406	-1.42195
3.987734	-1.43113
3.996068	-1.43113
4.004415	-1.44948
4.01274	-1.4403
4.029397	-1.44948
4.037737	-1.4403
4.046067	-1.43113
4.054396	-1.4403
4.062748	-1.4403
4.071077	-1.4403
4.0794	-1.43113
4.087741	-1.4403
4.096065	-1.4403
4.104407	-1.45865
4.112739	-1.45865
4.121075	-1.45865
4.129416	-1.45865
4.137739	-1.44948
4.146068	-1.4403
4.154414	-1.43113
4.162737	-1.42195
4.171076	-1.43113
4.17941	-1.43113
4.187742	-1.44948
4.196068	-1.4403
4.2044	-1.4403
4.221069	-1.4403
4.229412	-1.4403
4.237733	-1.44948
4.246075	-1.44948
4.254405	-1.44948
4.262738	-1.44948
4.271073	-1.44948
4.279412	-1.44948
4.287742	-1.44948
4.296068	-1.45865
4.304409	-1.46782
4.312735	-1.46782
4.321072	-1.45865
4.329404	-1.45865
4.337736	-1.45865
4.346075	-1.45865
4.354402	-1.45865
4.371069	-1.4403
4.379403	-1.4403
4.387736	-1.44948
4.396066	-1.44948
4.404408	-1.44948
4.412739	-1.44948
4.421071	-1.43113
4.429425	-1.4403
4.437738	-1.44948
4.446068	-1.4403
4.454406	-1.4403
4.462747	-1.44948
4.471086	-1.44948
4.479407	-1.43113
4.487734	-1.44948
4.496069	-1.4403
4.504408	-1.43113
4.52108	-1.43113
4.529402	-1.4403
4.537738	-1.4403
4.546074	-1.44948
4.554407	-1.4403
4.562737	-1.4403
4.571081	-1.4403
4.579428	-1.43113
4.587741	-1.4403
4.596069	-1.4403
4.604963	-1.4403
4.612731	-1.42195
4.621076	-1.41278
4.62941	-1.40361
4.63774	-1.40361
4.646075	-1.40361
4.654408	-1.42195
4.671071	-1.4403
4.679401	-1.44948
4.687742	-1.44948
4.696082	-1.45865
4.704399	-1.45865
4.712739	-1.44948
4.721065	-1.44948
4.7294	-1.44948
4.737736	-1.4403
4.746076	-1.43113
4.754403	-1.43113
4.762733	-1.42195
4.77107	-1.42195
4.7794	-1.41278
4.787735	-1.42195
4.796072	-1.41278
4.804412	-1.41278
4.812737	-1.40361
4.821071	-1.40361
4.829401	-1.39443
4.837739	-1.40361
4.846072	-1.40361
4.854424	-1.40361
4.862742	-1.41278
4.879404	-1.42195
4.887739	-1.42195
4.89607	-1.41278
4.904408	-1.43113
4.912745	-1.43113
4.921081	-1.4403
4.929404	-1.42195
4.937766	-1.41278
4.946073	-1.41278
4.954415	-1.41278
4.962739	-1.41278
4.971074	-1.42195
4.979418	-1.41278
4.987742	-1.41278
4.996078	-1.42195
5.004404	-1.42195
5.01274	-1.42195
5.02107	-1.43113
5.029412	-1.43113
5.03774	-1.4403
5.046072	-1.44948
5.054402	-1.4403
5.062737	-1.44948
5.07941	-1.4403
5.087743	-1.4403
5.096081	-1.44948
5.104405	-1.4403
5.112735	-1.4403
5.121066	-1.44948
5.129407	-1.4403
5.137735	-1.44948
5.14609	-1.45865
5.154418	-1.45865
5.162746	-1.45865
5.171078	-1.45865
5.1794	-1.45865
5.187738	-1.44948
5.196067	-1.44948
5.204407	-1.45865
5.21275	-1.45865
5.221068	-1.45865
5.229409	-1.45865
5.237738	-1.46782
5.246071	-1.45865
5.254405	-1.45865
5.262743	-1.44948
5.271075	-1.45865
5.27941	-1.44948
5.287748	-1.45865
5.296074	-1.4403
5.30442	-1.4403
5.312733	-1.4403
5.321082	-1.43113
5.329409	-1.43113
5.337734	-1.42195
5.346073	-1.43113
5.354403	-1.4403
5.362732	-1.44948
5.371435	-1.44948
5.37941	-1.44948
5.38774	-1.45865
5.396068	-1.45865
5.404404	-1.44948
5.412739	-1.45865
5.421071	-1.45865
5.429409	-1.44948
5.437747	-1.45865
5.446078	-1.44948
5.454399	-1.4403
5.462737	-1.43113
5.471073	-1.44948
5.479408	-1.4403
5.487741	-1.44948
5.496077	-1.45865
5.5044	-1.45865
5.51274	-1.44948
5.52107	-1.44948
5.529414	-1.45865
5.53774	-1.46782
5.546084	-1.46782
5.562731	-1.46782
5.571068	-1.477
5.579407	-1.477
5.587731	-1.477
5.596072	-1.477
5.604412	-1.477
5.612739	-1.48617
5.621095	-1.48617
5.629402	-1.49534
5.63774	-1.49534
5.646068	-1.50452
5.654401	-1.48617
5.662746	-1.477
5.671075	-1.46782
5.679407	-1.46782
5.687739	-1.477
5.69607	-1.477
5.712743	-1.45865
5.721079	-1.45865
5.729405	-1.45865
5.737743	-1.44948
5.746077	-1.45865
5.754406	-1.45865
5.762743	-1.45865
5.77109	-1.45865
5.779417	-1.45865
5.78774	-1.45865
5.796074	-1.45865
5.80441	-1.44948
5.812747	-1.45865
5.821074	-1.477
5.829411	-1.46782
5.837751	-1.45865
5.846076	-1.44948
5.86274	-1.44948
5.871067	-1.43113
5.879406	-1.43113
5.88774	-1.4403
5.896081	-1.45865
5.9044	-1.44948
5.912735	-1.44948
5.921071	-1.45865
5.929404	-1.45865
5.937743	-1.44948
5.946088	-1.44948
5.954401	-1.45865
5.962738	-1.44948
5.979409	-1.44948
5.987738	-1.44948
5.996071	-1.45865
6.004409	-1.45865
6.012738	-1.45865
6.021068	-1.44948
6.029408	-1.46782
6.037746	-1.46782
6.046072	-1.45865
6.054412	-1.46782
6.062748	-1.46782
6.071072	-1.45865
6.079408	-1.45865
6.08774	-1.45865
6.096076	-1.4403
6.104411	-1.44948
6.112737	-1.4403
6.121082	-1.44948
6.129406	-1.45865
6.13774	-1.45865
6.146072	-1.45865
6.154404	-1.44948
6.162763	-1.45865
6.171077	-1.45865
6.17942	-1.45865
6.187747	-1.46782
6.196076	-1.45865
6.204411	-1.44948
6.212739	-1.44948
6.221079	-1.45865
6.229407	-1.45865
6.23775	-1.4403
6.254405	-1.44948
6.262742	-1.45865
6.271072	-1.46782
6.279408	-1.45865
6.287744	-1.45865
6.296082	-1.45865
6.304403	-1.45865
6.312742	-1.45865
6.321072	-1.4403
6.329406	-1.44948
6.33774	-1.4403
6.346081	-1.4403
6.354421	-1.42195
6.362743	-1.42195
6.37285	-1.40361
6.379407	-1.40361
6.387742	-1.42195
6.396071	-1.42195
6.404418	-1.42195
6.412754	-1.43113
6.421076	-1.4403
6.42941	-1.4403
6.437763	-1.44948
6.446076	-1.44948
6.454406	-1.44948
6.462757	-1.43113
6.471068	-1.43113
6.47943	-1.4403
6.487744	-1.4403
6.496075	-1.44948
6.504405	-1.45865
6.512735	-1.44948
6.529404	-1.46782
6.537738	-1.46782
6.546076	-1.46782
6.554407	-1.46782
6.562743	-1.45865
6.571077	-1.44948
6.579422	-1.44948
6.587762	-1.44948
6.596076	-1.45865
6.604415	-1.45865
6.612735	-1.44948
6.62107	-1.45865
6.629412	-1.45865
6.637753	-1.46782
6.646076	-1.46782
6.65441	-1.46782
6.662739	-1.46782
6.679405	-1.46782
6.687749	-1.46782
6.696087	-1.45865
6.704408	-1.45865
6.712737	-1.46782
6.721073	-1.46782
6.729411	-1.45865
6.737768	-1.45865
6.746078	-1.477
6.754421	-1.477
6.762743	-1.46782
6.771077	-1.477
6.779411	-1.48617
6.787746	-1.48617
6.796071	-1.48617
6.804413	-1.48617
6.81275	-1.48617
6.829414	-1.477
6.837738	-1.46782
6.846078	-1.46782
6.854412	-1.46782
6.862744	-1.46782
6.871089	-1.45865
6.879409	-1.44948
6.887774	-1.45865
6.89607	-1.44948
6.904418	-1.45865
6.912735	-1.4403
6.921079	-1.4403
6.929407	-1.4403
6.937737	-1.44948
6.946069	-1.44948
6.954408	-1.44948
6.962734	-1.45865
6.971072	-1.45865
6.979423	-1.45865
6.987735	-1.45865
6.996076	-1.46782
7.004414	-1.477
7.012738	-1.48617
7.029413	-1.49534
7.037745	-1.49534
7.046082	-1.48617
7.05441	-1.48617
7.062742	-1.46782
7.071085	-1.46782
7.079408	-1.477
7.087758	-1.46782
7.096082	-1.46782
7.104406	-1.46782
7.112747	-1.45865
7.121075	-1.45865
7.130547	-1.46782
7.137745	-1.46782
7.146082	-1.477
7.154412	-1.48617
7.16274	-1.46782
7.17108	-1.46782
7.179411	-1.46782
7.187747	-1.46782
7.196073	-1.46782
7.204414	-1.477
7.212754	-1.46782
7.221075	-1.46782
7.229408	-1.46782
7.237739	-1.45865
7.246078	-1.45865
7.254414	-1.45865
7.262753	-1.45865
7.271077	-1.477
7.279417	-1.477
7.287744	-1.477
7.29608	-1.477
7.304411	-1.49534
7.312745	-1.49534
7.321081	-1.50452
7.329409	-1.49534
7.346078	-1.48617
7.354412	-1.49534
7.362741	-1.49534
7.371075	-1.49534
7.379415	-1.50452
7.387742	-1.50452
7.396074	-1.50452
7.40444	-1.48617
7.412739	-1.477
7.421074	-1.477
7.429409	-1.477
7.437748	-1.46782
7.446098	-1.46782
7.454412	-1.477
7.462744	-1.477
7.471077	-1.48617
7.479411	-1.48617
7.487748	-1.50452
7.496084	-1.49534
7.504407	-1.49534
7.512748	-1.48617
7.52108	-1.477
7.537741	-1.477
7.546082	-1.46782
7.55442	-1.46782
7.562745	-1.477
7.571079	-1.46782
7.579419	-1.48617
7.587739	-1.48617
7.5961	-1.48617
7.604423	-1.48617
7.61275	-1.477
7.621097	-1.477
7.629408	-1.477
7.637752	-1.48617
7.646073	-1.48617
7.654408	-1.49534
7.662744	-1.48617
7.671087	-1.48617
7.687751	-1.48617
7.69609	-1.49534
7.704413	-1.50452
7.712747	-1.50452
7.721093	-1.50452
7.729407	-1.50452
7.737742	-1.49534
7.74612	-1.48617
7.754411	-1.48617
7.762745	-1.48617
7.77108	-1.48617
7.779412	-1.48617
7.787739	-1.49534
7.796076	-1.49534
7.804412	-1.50452
7.812743	-1.50452
7.821074	-1.52287
7.837746	-1.51369
7.846085	-1.51369
7.854414	-1.49534
7.862739	-1.48617
7.879597	-1.477
7.887787	-1.46782
7.896183	-1.477
7.912767	-1.49534
7.921075	-1.48617
7.929415	-1.48617
7.937746	-1.477
7.946125	-1.48617
7.954421	-1.477
7.96275	-1.477
7.971076	-1.46782
7.979409	-1.477
7.987741	-1.48617
7.996962	-1.49534
8.004417	-1.48617
8.012748	-1.49534
8.021076	-1.49534
8.029408	-1.49534
8.042367	-1.51369
8.046287	-1.51369
8.054573	-1.51369
8.062868	-1.50452
8.071298	-1.50452
8.079469	-1.52287
8.087751	-1.52287
8.096255	-1.51369
8.104412	-1.51369
8.112744	-1.51369
8.121086	-1.51369
8.129421	-1.50452
8.13774	-1.50452
8.146076	-1.49534
8.154407	-1.48617
8.16275	-1.48617
8.171071	-1.48617
8.17942	-1.48617
8.187758	-1.48617
8.196073	-1.48617
8.21274	-1.46782
8.221077	-1.46782
8.229419	-1.45865
8.237755	-1.46782
8.246076	-1.45865
8.254411	-1.45865
8.262743	-1.44948
8.271078	-1.43113
8.279409	-1.43113
8.287747	-1.42195
8.296084	-1.43113
8.304416	-1.4403
8.312741	-1.43113
8.321078	-1.41278
8.329412	-1.40361
8.337742	-1.39443
8.346082	-1.39443
8.354423	-1.37608
8.362743	-1.37608
8.371085	-1.36691
8.379415	-1.35774
8.387746	-1.35774
8.396074	-1.34856
8.404416	-1.33939
8.412751	-1.34856
8.421097	-1.33021
8.429414	-1.33021
8.437764	-1.33021
8.446076	-1.33021
8.454412	-1.30269
8.462745	-1.29352
8.471085	-1.28435
8.479425	-1.27517
8.487749	-1.266
8.496077	-1.25682
8.504413	-1.23848
8.512751	-1.2293
8.529413	-1.17426
8.537739	-1.15591
8.546074	-1.13756
8.554411	-1.10087
8.562743	-1.07335
8.571086	-1.06417
8.579427	-1.02748
8.587764	-0.99995
8.596082	-0.98161
8.604411	-0.95408
8.612748	-0.90822
8.621075	-0.88069
8.629418	-0.844
8.637753	-0.8073
8.646076	-0.76143
8.654411	-0.71556
8.662741	-0.66969
8.67941	-0.55043
8.687743	-0.49539
8.696088	-0.43117
8.704428	-0.34861
8.712751	-0.27522
8.721081	-0.19265
8.729405	-0.10091
8.737767	-0.00917
8.746079	0.110087
8.754422	0.220173
8.76276	0.339434
8.771079	0.467868
8.779408	0.623825
8.787744	0.779781
8.796081	0.954085
8.804418	1.137563
8.812754	1.348562
8.821095	1.587083
8.829411	1.843952
8.83775	2.100821
8.846081	2.385212
8.854407	2.678776
8.871088	3.34847
8.879416	3.706252
8.887749	4.073208
8.898019	4.476859
8.90441	4.898858
8.912748	5.339205
8.921087	5.807073
8.92942	6.265768
8.937749	6.733636
8.946081	7.247374
8.954413	7.770286
8.962751	8.293198
8.971083	8.806935
8.979419	9.357368
8.987764	9.898628
8.996083	10.47658
9.004415	11.02702
9.012747	11.5591
9.021078	12.12788
9.029414	12.70584
9.037751	13.27462
9.046094	13.8434
9.054408	14.39384
9.062744	14.93509
9.071086	15.51305
9.079406	16.08183
9.087744	16.62309
9.096087	17.16435
9.10441	17.70561
9.112741	18.2377
9.121088	18.7973
9.129413	19.33856
9.146079	20.33852
9.15442	20.86143
9.162751	21.38434
9.171083	21.90725
9.179414	22.37512
9.187746	22.83381
9.196081	23.30168
9.204422	23.77873
9.212756	24.22825
9.221081	24.67777
9.229411	25.12729
9.237745	25.56763
9.246103	26.02633
9.254418	26.43915
9.262753	26.84281
9.271085	27.2648
9.27942	27.69598
9.287756	28.15467
9.29608	28.54915
9.304411	28.90693
9.312742	29.29223
9.325485	29.61332
9.337749	30.28301
9.346077	30.6041
9.354416	30.93436
9.362744	31.25545
9.371083	31.57653
9.37942	31.87927
9.387752	32.15449
9.396075	32.42971
9.404428	32.7141
9.412744	32.98931
9.421083	33.25536
9.429417	33.50305
9.437749	33.72322
9.454414	34.17274
9.462741	34.38374
9.471084	34.5764
9.479411	34.74152
9.487752	34.89748
9.496087	35.03509
9.504411	35.14518
9.512748	35.23692
9.521084	35.30113
9.529427	35.36535
9.53775	35.41122
9.546083	35.43874
9.554421	35.42039
9.562741	35.36535
9.57109	35.31948
9.579416	35.25526
9.587749	35.16352
9.604416	34.9617
9.612759	34.84244
9.621078	34.714
9.629412	34.54887
9.637748	34.36539
9.646087	34.16357
9.656236	33.96175
9.662745	33.74157
9.671092	33.5214
9.679415	33.29205
9.687744	33.03518
9.696086	32.76914
9.704426	32.49392
9.712756	32.22788
9.721083	31.95266
9.72943	31.68662
9.737745	31.4114
9.754412	30.8518
9.762752	30.55823
9.771085	30.24632
9.779423	29.96193
9.787757	29.65002
9.796082	29.35645
9.804413	29.05371
9.812752	28.76015
9.821084	28.48493
9.829422	28.21889
9.837752	27.96202
9.846089	27.70515
9.854422	27.46663
9.862745	27.23728
9.871084	26.99876
9.879414	26.77859
9.887752	26.54924
9.896092	26.32907
9.904428	26.10889
9.912748	25.87955
9.921081	25.65937
9.929411	25.43003
9.937742	25.20985
9.946086	24.98968
9.954418	24.77868
9.962749	24.58603
9.971086	24.39338
9.979421	24.21907
9.98775	24.05394
9.996078	23.87964
10.00442	23.70533
10.01276	23.54021
10.02108	23.35673
10.02944	23.16408
10.03775	22.9806
10.04608	22.79712
10.05441	22.60447
10.06275	22.43934
10.07109	22.25586
10.07942	22.08156
10.08775	21.9256
10.09609	21.78799
10.10441	21.64121
10.12108	21.35682
10.12943	21.21921
10.13774	21.0816
10.14608	20.91647
10.15441	20.76052
10.16275	20.59538
10.17108	20.43943
10.17944	20.26513
10.18775	20.09082
10.19608	19.92569
10.20443	19.74221
10.21275	19.59543
10.22108	19.44865
10.22941	19.31104
10.23775	19.18261
10.2461	19.03582
10.25442	18.87069
10.27108	18.53126
10.27942	18.35696
10.28775	18.1643
10.29609	17.97165
10.30442	17.779
10.31275	17.59552
10.32108	17.3937
10.32944	17.20105
10.33775	17.00839
10.34608	16.81574
10.35443	16.63227
10.36275	16.44879
10.3711	16.27448
10.37941	16.08183
10.38775	15.90753
10.39609	15.71488
10.40442	15.5314
10.42108	15.16444
10.42942	15.00849
10.43775	14.85253
10.44609	14.6874
10.45442	14.54062
10.46275	14.39384
10.4711	14.2654
10.47941	14.13697
10.48775	14.02688
10.49609	13.91679
10.50442	13.81588
10.51276	13.70579
10.52108	13.60488
10.52942	13.49479
10.54609	13.32049
10.55441	13.23792
10.56275	13.14619
10.57109	13.08197
10.57942	13.00858
10.58776	12.95353
10.59609	12.91684
10.60444	12.8618
10.61275	12.8251
10.62108	12.77006
10.62942	12.72419
10.63775	12.67832
10.6461	12.62327
10.65442	12.5774
10.66275	12.54071
10.67109	12.48567
10.67942	12.44897
10.69609	12.4031
10.70442	12.38475
10.71275	12.35723
10.72108	12.33888
10.72941	12.32971
10.73775	12.32054
10.74608	12.31136
10.75445	12.30219
10.76274	12.29301
10.77108	12.26549
10.77941	12.25632
10.78775	12.25632
10.79609	12.25632
10.80442	12.25632
10.81276	12.25632
10.82108	12.26549
10.82941	12.24714
10.83775	12.24714
10.84609	12.25632
10.85442	12.25632
10.86275	12.27467
10.87109	12.27467
10.87942	12.28384
10.89609	12.30219
10.90442	12.32054
10.91276	12.32971
10.92943	12.35723
10.93776	12.36641
10.94609	12.37558
10.95442	12.4031
10.96276	12.42145
10.97108	12.43062
10.97941	12.4398
10.98776	12.45814
10.99608	12.48567
11.00441	12.50401
11.01275	12.51319
11.02109	12.54988
11.02979	12.56823
11.03795	12.58658
11.04626	12.59575
11.05442	12.6141
11.06283	12.63245
11.07129	12.65997
11.07942	12.67832
11.08792	12.70584
11.09609	12.72419
11.10443	12.75171
11.11275	12.77006
11.12109	12.7884
11.12942	12.8251
11.13776	12.85262
11.14609	12.87097
11.16277	12.93519
11.17942	12.99023
11.18775	13.00858
11.19608	13.02693
11.20442	13.05445
11.21276	13.08197
11.22109	13.11866
11.22943	13.13701
11.23775	13.16453
11.24608	13.20123
11.25442	13.23792
11.26275	13.26545
11.2711	13.29297
11.27942	13.32966
11.28775	13.35719
11.29608	13.39388
11.30441	13.43058
11.31275	13.4581
11.32109	13.48562
11.32942	13.51314
11.33777	13.54066
11.34609	13.57736
11.35442	13.60488
11.36275	13.6324
11.37108	13.65075
11.37942	13.67827
11.38776	13.70579
11.39608	13.73331
11.40442	13.77001
11.41276	13.80671
11.42108	13.83423
11.42941	13.86175
11.43776	13.8801
11.44609	13.90762
11.46275	13.96266
11.47109	13.99018
11.47942	14.02688
11.48775	14.0544
11.49609	14.08192
11.50443	14.12779
11.51275	14.16449
11.52112	14.20118
11.52942	14.22871
11.53775	14.2654
11.54609	14.3021
11.55442	14.32962
11.56276	14.33879
11.57109	14.36631
11.57943	14.39384
11.58776	14.42136
11.59609	14.44888
11.61276	14.5131
11.62109	14.55896
11.62943	14.59566
11.63775	14.64153
11.6461	14.65988
11.65443	14.70575
11.66276	14.73327
11.67109	14.76996
11.67941	14.79749
11.68776	14.82501
11.69608	14.85253
11.70442	14.88005
11.71276	14.90757
11.72109	14.95344
11.72942	14.99014
11.73775	15.00849
11.74609	15.04518
11.75442	15.0727
11.76275	15.10022
11.77109	15.13692
11.77942	15.16444
11.78776	15.21031
11.80442	15.2837
11.81275	15.29288
11.82109	15.3204
11.82941	15.33875
11.83776	15.37544
11.84609	15.39379
11.85442	15.43048
11.86276	15.45801
11.87109	15.48553
11.87942	15.51305
11.88776	15.54057
11.89609	15.58644
11.90443	15.61396
11.91277	15.64148
11.92109	15.66901
11.92993	15.71488
11.93776	15.75157
11.94608	15.76992
11.95443	15.80661
11.96276	15.82496
11.97109	15.85248
11.97942	15.88918
11.98776	15.9167
12.00442	15.98092
12.01276	16.00844
12.02109	16.03596
12.02942	16.06348
12.03775	16.09101
12.04609	16.1277
12.05442	16.15522
12.06276	16.18274
12.0711	16.20109
12.07943	16.23779
12.08776	16.27448
12.09608	16.27448
12.10442	16.302
12.11275	16.32953
12.12108	16.35705
12.12942	16.39374
12.13775	16.43044
12.14608	16.44879
12.15442	16.47631
12.16276	16.513
12.1711	16.54053
12.17942	16.56805
12.18777	16.5864
12.19609	16.61392
12.20442	16.64144
12.21276	16.68731
12.22108	16.70566
12.22943	16.73318
12.23775	16.7607
12.24609	16.78822
12.25444	16.80657
12.26276	16.84326
12.27943	16.88913
12.28776	16.91665
12.29609	16.95335
12.30443	16.98087
12.31275	17.01757
12.32108	17.04509
12.32941	17.07261
12.33777	17.10013
12.34609	17.12766
12.35442	17.146
12.36277	17.19187
12.37109	17.21022
12.37945	17.23774
12.38776	17.26526
12.39609	17.29279
12.40442	17.31113
12.41276	17.33865
12.4211	17.36618
12.42943	17.38452
12.43775	17.40287
12.44608	17.43039
12.45442	17.47626
12.46276	17.49461
12.47109	17.53131
12.47943	17.55883
12.48775	17.59552
12.49609	17.62304
12.50443	17.66891
12.51276	17.69644
12.52108	17.72396
12.52943	17.75148
12.53775	17.779
12.5461	17.80652
12.55443	17.84322
12.56276	17.87074
12.57109	17.88909
12.57942	17.91661
12.59609	17.96248
12.60442	17.98083
12.61276	18.00835
12.62108	18.0267
12.62943	18.05422
12.63776	18.07257
12.6461	18.10009
12.65442	18.13678
12.66275	18.1643
12.67108	18.19183
12.67942	18.22852
12.68849	18.25604
12.69608	18.28357
12.70443	18.30191
12.71276	18.32944
12.72109	18.36613
12.72942	18.38448
12.73776	18.412
12.74609	18.44869
12.75442	18.48539
12.76276	18.51291
12.77109	18.54043
12.77942	18.55878
12.78776	18.59548
12.79609	18.63217
12.80442	18.65969
12.81276	18.69639
12.8211	18.70556
12.82944	18.73309
12.83775	18.76061
12.84609	18.78813
12.85442	18.81565
12.86275	18.85235
12.8711	18.88904
12.87942	18.91656
12.88775	18.95326
12.8961	18.97161
12.90442	19.0083
12.92108	19.07252
12.92943	19.11839
12.93777	19.16426
12.94608	19.19178
12.95443	19.2193
12.96275	19.26517
12.97109	19.29269
12.97942	19.33856
12.98776	19.36609
12.99611	19.39361
13.00442	19.4303
13.01276	19.467
13.02109	19.50369
13.02943	19.54039
13.03777	19.58626
13.04609	19.61378
13.05442	19.65047
13.06275	19.69634
13.07109	19.73304
13.08775	19.80643
13.09609	19.86147
13.10443	19.89817
13.11275	19.95321
13.12109	19.98991
13.12942	20.04495
13.13775	20.11834
13.14609	20.16421
13.15442	20.21926
13.16276	20.26513
13.17111	20.311
13.17943	20.36604
13.18776	20.41191
13.19609	20.4486
13.20442	20.49447
13.21276	20.53117
13.2211	20.58621
13.22942	20.64125
13.23776	20.70547
13.24609	20.76052
13.25442	20.81556
13.26276	20.8706
13.27112	20.94399
13.27943	21.00821
13.28776	21.0816
13.29609	21.13664
13.30442	21.21004
13.31276	21.26508
13.3211	21.3293
13.32943	21.42104
13.33777	21.49443
13.3461	21.57699
13.36276	21.73295
13.37109	21.82469
13.37942	21.90725
13.38776	21.98982
13.3961	22.06321
13.40442	22.14577
13.41275	22.22834
13.42111	22.3109
13.42943	22.39347
13.43777	22.48521
13.4461	22.56777
13.45442	22.64116
13.46279	22.7329
13.47109	22.83381
13.47943	22.92555
13.48775	23.02647
13.49609	23.11821
13.50444	23.21912
13.51276	23.32003
13.52109	23.42094
13.52943	23.52186
13.53776	23.62277
13.55442	23.84294
13.56277	23.95303
13.57109	24.05394
13.57943	24.16403
13.58775	24.30164
13.59609	24.43007
13.60442	24.54933
13.61276	24.67777
13.6211	24.79703
13.62943	24.93464
13.63776	25.08142
13.64609	25.21903
13.65443	25.36581
13.66275	25.50342
13.6711	25.64103
13.67943	25.80616
13.68776	25.94376
13.70442	26.21898
13.71276	26.37494
13.7211	26.53089
13.72943	26.67768
13.73776	26.85198
13.74612	27.00793
13.75443	27.18224
13.76276	27.36572
13.77109	27.52167
13.77942	27.69598
13.78776	27.86111
13.7961	28.03541
13.80443	28.21889
13.81276	28.39319
13.82109	28.57667
13.83775	28.92528
13.8461	29.11793
13.85442	29.31058
13.86276	29.49406
13.87109	29.68671
13.87942	29.87019
13.88776	30.09036
13.89609	30.30136
13.90444	30.51236
13.91276	30.72336
13.92109	30.94353
13.92942	31.17288
13.93776	31.39305
13.94609	31.60406
13.95443	31.8334
13.96276	32.06275
13.97109	32.30127
13.97943	32.54897
13.98775	32.78749
13.9961	33.03518
14.00442	33.2737
14.01276	33.53057
14.02111	33.78744
14.02942	34.02596
14.03776	34.28283
14.04609	34.5397
14.05443	34.81492
14.06277	35.08096
14.0711	35.347
14.07944	35.62222
14.08776	35.90661
14.0961	36.21852
14.11276	36.824
14.12109	37.11757
14.12943	37.4203
14.13776	37.75974
14.14609	38.09917
14.15442	38.42943
14.16276	38.76886
14.17111	39.11747
14.17942	39.48443
14.18777	39.86056
14.1961	40.22751
14.20443	40.57612
14.22109	41.3559
14.22942	41.76873
14.23776	42.18155
14.24611	42.61272
14.25442	43.02555
14.26276	43.50259
14.27109	43.96128
14.27944	44.41998
14.28776	44.87867
14.29609	45.36489
14.30443	45.86946
14.31276	46.39237
14.32942	47.41984
14.33776	47.97945
14.34609	48.54823
14.35442	49.13536
14.36277	49.71331
14.37109	50.31879
14.37943	50.93344
14.38779	51.60314
14.39609	52.24531
14.40444	52.88748
14.41276	53.548
14.4211	54.25439
14.42944	54.9883
14.43775	55.73139
14.44609	56.45613
14.45498	57.17169
14.46276	57.9423
14.47944	59.57525
14.48777	60.4009
14.4961	61.2449
14.50443	62.07055
14.51276	62.96959
14.5211	63.85028
14.52944	64.7218
14.53778	65.63002
14.54611	66.54741
14.55442	67.48315
14.56276	68.43723
14.57109	69.39131
14.57943	70.3454
14.58776	71.327
14.5961	72.34531
14.60444	73.38196
14.61276	74.40025
14.62943	76.51025
14.63776	77.62029
14.6461	78.71198
14.65443	79.73029
14.66276	80.81281
14.67109	81.91367
14.67943	83.03289
14.68777	84.1521
14.69608	85.23462
14.70443	86.28962
14.71276	87.39049
14.72109	88.5097
14.72943	89.64726
14.73778	90.78483
14.74609	91.92239
14.75443	93.02325
14.76276	94.16999
14.77109	95.31673
14.77943	96.41759
14.78776	97.50928
14.79609	98.60098
14.80442	99.71102
14.81275	100.8211
14.82944	102.9127
14.83776	103.9494
14.84609	105.0411
14.85443	106.0869
14.86276	107.1419
14.8711	108.1785
14.87943	109.1785
14.88776	110.2151
14.8961	111.2059
14.90442	112.1416
14.91276	113.0682
14.92109	114.0131
14.92943	114.958
14.93776	115.8846
14.9461	116.7561
14.95443	117.5726
14.96277	118.3891
14.97943	120.022
14.98776	120.811
14.99611	121.5908
15.00443	122.3155
15.01276	123.0677
15.02109	123.8017
15.02943	124.453
15.03778	125.0952
15.0461	125.7007
15.05443	126.2878
15.06276	126.8841
15.07109	127.4437
15.07943	127.9299
15.08776	128.4253
15.0961	128.9207
15.10443	129.3794
15.11276	129.7922
15.12943	130.5628
15.13776	130.9298
15.1461	131.2417
15.15442	131.5169
15.16277	131.7738
15.17109	132.0215
15.17942	132.2233
15.18779	132.3976
15.19609	132.5444
15.20443	132.6269
15.21278	132.7095
15.22111	132.7646
15.23776	132.8196
15.24609	132.7921
15.25443	132.7279
15.26276	132.6545
15.2711	132.5627
15.27944	132.4343
15.28777	132.2692
15.2961	132.0582
15.30443	131.8472
15.31276	131.5903
15.3211	131.3242
15.32943	131.0307
15.34609	130.3518
15.35443	129.9757
15.36277	129.5996
15.3711	129.15
15.37944	128.7005
15.38776	128.2418
15.39611	127.7556
15.40443	127.2327
15.41277	126.6823
15.4211	126.1318
15.42943	125.5355
15.43775	124.9484
15.4461	124.3154
15.45444	123.6916
15.46276	123.0219
15.47109	122.3338
15.47943	121.6274
15.48776	120.9578
15.49611	120.2238
15.50444	119.5083
15.51277	118.7468
15.5211	117.9579
15.52945	117.1781
15.53776	116.3708
15.54609	115.5727
15.55443	114.747
15.56277	113.903
15.57111	113.0499
15.57942	112.2059
15.58777	111.3435
15.59609	110.4537
15.60443	109.573
15.6211	107.8207
15.62944	106.94
15.63776	106.0502
15.64609	105.1236
15.65443	104.2613
15.66276	103.3439
15.6711	102.4265
15.67944	101.4999
15.68776	100.5917
15.70444	98.75694
15.71276	97.83038
15.7211	96.87629
15.72943	95.94973
15.73777	95.03234
15.74609	94.11495
15.75443	93.20673
15.76276	92.26183
15.77109	91.29856
15.77944	90.372
15.78776	89.45461
15.7961	88.54639
15.80443	87.60149
15.81276	86.67493
15.8211	85.73001
15.82943	84.84014
15.83776	83.91358
15.8461	82.97784
15.85444	82.0788
15.86276	81.17976
15.8711	80.2532
15.87943	79.37251
15.88778	78.47346
15.8961	77.56525
15.90443	76.68456
15.91277	75.80386
15.9211	74.91399
15.92943	74.0333
15.93776	73.15261
15.94611	72.28109
15.95443	71.41874
15.96277	70.56557
15.97111	69.69405
15.97954	68.81335
15.98776	67.95101
15.99609	67.10701
16.00443	66.28136
16.02111	64.58419
16.02942	63.75854
16.03776	62.96041
16.0461	62.13477
16.05443	61.31829
16.06277	60.48346
16.07109	59.65781
16.07943	58.89638
16.08776	58.1166
16.0961	57.32764
16.10443	56.52952
16.11276	55.75891
16.12111	54.9883
16.12943	54.24522
16.13777	53.51131
16.1461	52.76822
16.15443	52.06183
16.1711	50.63988
16.17943	49.94266
16.18777	49.2271
16.1961	48.52988
16.20443	47.86937
16.21278	47.19967
16.22263	46.5208
16.22944	45.83276
16.23776	45.18142
16.24611	44.53924
16.25444	43.93377
16.26276	43.29159
16.2711	42.65859
16.27943	42.07146
16.28776	41.51186
16.2961	40.94308
16.30443	40.37429
16.31277	39.79634
16.3211	39.22756
16.32943	38.69547
16.33776	38.15421
16.3461	37.61295
16.35445	37.07169
16.36277	36.54878
16.37111	36.04422
16.37943	35.558
16.38776	35.10848
16.3961	34.64061
16.40442	34.20944
16.41277	33.77827
16.4211	33.3471
16.42943	32.93427
16.43779	32.51227
16.44609	32.0811
16.45444	31.70497
16.46276	31.30132
16.47109	30.88849
16.48778	30.09954
16.4961	29.74175
16.50443	29.40232
16.51276	29.06289
16.5211	28.71428
16.52943	28.40237
16.53777	28.09963
16.54612	27.79689
16.55444	27.50333
16.56276	27.19141
16.5711	26.88868
16.57944	26.60428
16.58777	26.31989
16.59611	26.0355
16.60443	25.75111
16.61276	25.46672
16.62109	25.20068
16.63777	24.73281
16.64611	24.49429
16.65444	24.29246
16.67109	23.89799
16.67944	23.69616
16.68777	23.48516
16.69609	23.26499
16.70455	23.04482
16.71277	22.85216
16.7211	22.65034
16.72943	22.43016
16.73777	22.24669
16.7461	22.06321
16.75443	21.8889
16.76276	21.72377
16.77111	21.56782
16.77943	21.42104
16.78776	21.2926
16.79611	21.14582
16.80444	20.99904
16.81276	20.85225
16.82111	20.6963
16.82943	20.54952
16.83776	20.39356
16.8461	20.2376
16.85445	20.09082
16.86276	19.93487
16.8711	19.79726
16.87944	19.678
16.88776	19.57708
16.89611	19.47617
16.90444	19.39361
16.91277	19.29269
16.9211	19.19178
16.92943	19.09087
16.93777	18.98078
16.94611	18.87069
16.95443	18.76061
16.96276	18.65052
16.97109	18.54043
16.97971	18.42117
16.98776	18.31109
16.9961	18.201
17.00443	18.10926
17.01276	18.0267
17.0211	17.93496
17.02943	17.87074
17.03777	17.8157
17.0461	17.74231
17.05444	17.66891
17.06278	17.57718
17.07109	17.47626
17.07943	17.3937
17.08776	17.31113
17.09611	17.21939
17.10443	17.10931
17.11278	17.01757
17.1211	16.935
17.12943	16.86161
17.13776	16.78822
17.15444	16.65979
17.16277	16.62309
17.17111	16.55887
17.17943	16.50383
17.18777	16.44879
17.1961	16.37539
17.20443	16.302
17.21278	16.23779
17.22111	16.14605
17.22944	16.06348
17.23777	15.98092
17.2461	15.90753
17.25444	15.83414
17.26276	15.76992
17.2711	15.72405
17.27944	15.67818
17.28778	15.63231
17.30443	15.52222
17.31278	15.45801
17.32111	15.40296
17.32944	15.32957
17.33777	15.25618
17.34611	15.19196
17.35443	15.1094
17.36279	15.02683
17.3711	14.96262
17.37943	14.8984
17.38776	14.83418
17.39611	14.77914
17.40445	14.73327
17.41276	14.69657
17.42111	14.64153
17.42943	14.59566
17.43777	14.54062
17.45444	14.39384
[truncated: 1,044 more rows]
