# Supplementary material for: A proton-gated channel identified in the centipede antenna
Source: EMBO Rep. 2025 Oct 20;26(24):6083–95. doi: 10.1038/s44319-025-00606-2 (PMC12714832; doi:10.1038/s44319-025-00606-2)
Supplement: Supplementary file 10 — SourceDataForAppendix [file 44319_2025_606_MOESM10_ESM.zip › EMBOR-2025-62006V2_SourceDataForAppendix/AppendixFigS6/AppendixFigS6F/AppendixFigS6F_FSC_half1_vs_half2.csv]

Resolution (1/Å)	Fourier shell correlation
0.002100134	1
0.006300403	0.99999714
0.010500672	0.9999873
0.014700941	0.9999595
0.01890121	0.9998924
0.023101478	0.9997118
0.027301747	0.999192
0.031502016	0.9988553
0.035702285	0.99874103
0.039902553	0.9982808
0.044102822	0.9975711
0.048303091	0.99752176
0.05250336	0.9962212
0.056703629	0.9929212
0.060903897	0.99061483
0.065104166	0.98948514
0.069304435	0.98868895
0.073504704	0.98837256
0.077704973	0.9865392
0.081905241	0.9848209
0.08610551	0.98506516
0.090305779	0.9851789
0.094506048	0.9828246
0.098706316	0.9767623
0.102906585	0.9717699
0.107106854	0.9710175
0.111307123	0.9715018
0.115507392	0.96637076
0.11970766	0.9600453
0.123907929	0.95188123
0.128108198	0.9430802
0.132308467	0.9326663
0.136508736	0.9254701
0.140709004	0.9196144
0.144909273	0.9046245
0.149109542	0.889341
0.153309811	0.8807118
0.157510079	0.87718046
0.161710348	0.86361915
0.165910617	0.84677756
0.170110886	0.8401403
0.174311155	0.84338343
0.178511423	0.8504494
0.182711692	0.8509484
0.186911961	0.8489209
0.19111223	0.8536293
0.195312498	0.8589803
0.199512767	0.8611266
0.203713036	0.86321074
0.207913305	0.86615247
0.212113574	0.8710414
0.216313842	0.866841
0.220514111	0.8532481
0.22471438	0.8324934
0.228914649	0.81394464
0.233114918	0.798378
0.237315186	0.78056717
0.241515455	0.76251346
0.245715724	0.7432433
0.249915993	0.724278
0.254116261	0.70477164
0.25831653	0.5292111
0.262516799	0.5653244
0.266717068	0.56900537
0.270917337	0.54939216
0.275117605	0.5383731
0.279317874	0.5454625
0.283518143	0.5270369
0.287718412	0.46696886
0.291918681	0.4011783
0.296118949	0.35945156
0.300319218	0.33361843
0.304519487	0.29346514
0.308719756	0.25405526
0.312920024	0.2303255
0.317120293	0.21250163
0.321320562	0.20556334
0.325520831	0.19447134
0.3297211	0.14492
0.333921368	0.078397326
0.338121637	0.04618035
0.342321906	0.068565294
0.346522175	0.092094585
0.350722444	0.059584968
0.354922712	-0.003213915
0.359122981	-0.013325729
0.36332325	0.006992848
0.367523519	0.023617445
0.371723787	0.016096875
0.375924056	-0.002189804
0.380124325	0.00224908
0.384324594	-0.007765457
0.388524863	-0.02426589
0.392725131	-0.035739876
0.3969254	-0.042792313
0.401125669	-0.047585815
0.405325938	-0.04266819
0.409526207	-0.010703188
0.413726475	0.022629404
0.417926744	0.012233414
0.422127013	0.008596639
0.426327282	0.013026516
0.43052755	0.011724226
0.434727819	0.005394786
0.438928088	-0.000508149
0.443128357	0.002791536
0.447328626	-0.006279283
0.451528894	-0.016634624
0.455729163	-0.046902336
0.459929432	-0.057885528
0.464129701	-0.051113065
0.46832997	-0.033176757
0.472530238	-0.0140196
0.476730507	0.014737747
0.480930776	0.04968087
0.485131045	0.055999663
0.489331313	0.040894713
0.493531582	0.019423611
0.497731851	0.009486439
0.50193212	0.007196796
0.506132389	0.022386674
0.510332657	0.048383612
0.514532926	0.038458627
0.518733195	-0.000896639
0.522933464	-0.022494404
0.527133733	-0.0183677
