# Supplementary material for: A proton-gated channel identified in the centipede antenna
Source: EMBO Rep. 2025 Oct 20;26(24):6083–95. doi: 10.1038/s44319-025-00606-2 (PMC12714832; doi:10.1038/s44319-025-00606-2)
Supplement: Supplementary file 10 — SourceDataForAppendix [file 44319_2025_606_MOESM10_ESM.zip › EMBOR-2025-62006V2_SourceDataForAppendix/AppendixFigS6/AppendixFigS6F/AppendixFigS6F_FSC_model_vs_fullmap.csv]

Resolution (1/Å)	Fourier shell correlation
0.038155	0.785082
0.045723	0.784333
0.051466	0.78391
0.05592	0.786172
0.059805	0.784969
0.063559	0.783464
0.066308	0.781996
0.069402	0.781415
0.071984	0.781902
0.074484	0.781022
0.076579	0.779373
0.078979	0.777978
0.081019	0.777216
0.082852	0.775969
0.084809	0.773669
0.086568	0.77268
0.088409	0.770842
0.089846	0.770088
0.091563	0.769104
0.093127	0.767292
0.094595	0.766125
0.096124	0.764103
0.097409	0.76164
0.098727	0.759533
0.100155	0.758351
0.101573	0.755554
0.102613	0.753059
0.103825	0.750687
0.105218	0.74619
0.106328	0.743467
0.107556	0.740611
0.108655	0.739126
0.109578	0.734554
0.110608	0.732649
0.111896	0.730171
0.112937	0.727033
0.113878	0.723048
0.114983	0.718909
0.115934	0.714229
0.116815	0.709613
0.11782	0.706105
0.118791	0.702872
0.119656	0.699482
0.12059	0.695883
0.121498	0.692436
0.122398	0.688985
0.123178	0.686415
0.124121	0.683941
0.124983	0.680719
0.125744	0.678006
0.126569	0.675456
0.127535	0.673659
0.128448	0.672293
0.129125	0.670646
0.129727	0.668942
0.130577	0.666138
0.131304	0.664704
0.131929	0.662396
0.132788	0.660616
0.133638	0.658749
0.134433	0.656881
0.13504	0.655246
0.135779	0.653139
0.136702	0.652484
0.137287	0.65092
0.137888	0.648616
0.138561	0.646833
0.139295	0.645763
0.140004	0.64499
0.140519	0.645394
0.141067	0.644121
0.14179	0.642433
0.14252	0.639734
0.143273	0.638892
0.144013	0.637396
0.144596	0.635279
0.1451	0.633075
0.145687	0.631818
0.146364	0.63007
0.146973	0.629357
0.147647	0.628208
0.148199	0.626688
0.148796	0.624866
0.149343	0.622455
0.149932	0.622665
0.150543	0.622386
0.15112	0.621416
0.151626	0.620564
0.152277	0.617815
0.15284	0.617012
0.153249	0.615257
0.153829	0.613974
0.154428	0.613808
0.155065	0.612785
0.155674	0.613641
0.156211	0.613417
0.156665	0.614026
0.157281	0.612573
0.157885	0.612716
0.158248	0.613843
0.158717	0.613459
0.159225	0.612984
0.15988	0.613132
0.160496	0.613185
0.160949	0.612686
0.161276	0.612784
0.161675	0.613903
0.162189	0.616082
0.162738	0.61662
0.163218	0.617817
0.163867	0.620048
0.164345	0.621585
0.164807	0.623067
0.165301	0.623596
0.165849	0.625049
0.166324	0.62663
0.166748	0.628616
0.167346	0.630667
0.167783	0.631244
0.168164	0.632384
0.168553	0.633676
0.169009	0.633548
0.16947	0.635107
0.169919	0.638507
0.170397	0.640559
0.170925	0.64163
0.17134	0.642718
0.171799	0.644016
0.172234	0.64544
0.172602	0.647419
0.173034	0.648421
0.173487	0.647877
0.173845	0.646097
0.174282	0.647305
0.174767	0.645902
0.175285	0.647087
0.175841	0.646937
0.17623	0.648028
0.17662	0.648401
0.176971	0.649634
0.177342	0.651453
0.177833	0.652761
0.178322	0.654367
0.178734	0.654511
0.179154	0.65489
0.17946	0.6574
0.179885	0.660268
0.180247	0.66121
0.180655	0.663847
0.18094	0.665554
0.181433	0.667509
0.181824	0.669453
0.18216	0.670636
0.182534	0.67077
0.183003	0.671371
0.183443	0.672037
0.183774	0.673417
0.184165	0.673109
0.184581	0.675326
0.185029	0.67772
0.185432	0.678991
0.185776	0.679356
0.186156	0.680912
0.186556	0.68157
0.187042	0.681673
0.187404	0.682251
0.187808	0.683427
0.188097	0.685246
0.188413	0.684719
0.188744	0.685669
0.189082	0.68496
0.189396	0.684598
0.189716	0.68513
0.190173	0.685971
0.19058	0.684975
0.19092	0.684564
0.191259	0.685195
0.191634	0.685114
0.192036	0.684837
0.192444	0.685243
0.192846	0.68556
0.193167	0.684727
0.193449	0.684716
0.19374	0.685321
0.19405	0.686453
0.194466	0.685964
0.194809	0.685962
0.1951	0.685736
0.19542	0.687135
0.195819	0.689495
0.196192	0.689046
0.196521	0.689643
0.197002	0.689423
0.197332	0.688999
0.197663	0.689523
0.197971	0.689243
0.198313	0.689293
0.198578	0.688034
0.198913	0.688526
0.199277	0.687691
0.199679	0.687731
0.199966	0.688255
0.200241	0.688199
0.200543	0.68767
0.200865	0.687838
0.201157	0.687776
0.201498	0.688412
0.201797	0.687566
0.202124	0.68705
0.202434	0.687736
0.202816	0.687719
0.203181	0.688368
0.203483	0.689213
0.203748	0.690422
0.204055	0.689909
0.204344	0.69087
0.204654	0.691192
0.204931	0.691062
0.205238	0.691206
0.205637	0.692267
0.206008	0.692637
0.206307	0.692984
0.206628	0.693421
0.206934	0.693181
0.207202	0.691946
0.207552	0.692118
0.207921	0.691854
0.208198	0.691723
0.208499	0.691423
0.208768	0.690686
0.209096	0.690475
0.20942	0.690043
0.209716	0.691836
0.209963	0.692307
0.210241	0.692838
0.210522	0.694599
0.210812	0.694127
0.211043	0.692951
0.211313	0.693097
0.211575	0.69379
0.211924	0.694092
0.212202	0.694047
0.212485	0.693081
0.212811	0.69222
0.213143	0.693654
0.213427	0.694137
0.213689	0.693667
0.213998	0.694493
0.214298	0.695722
0.214616	0.694109
0.214862	0.693319
0.215133	0.692879
0.215441	0.692666
0.215767	0.692733
0.216079	0.691124
0.216361	0.690264
0.216594	0.688032
0.216885	0.687227
0.217149	0.688476
0.217414	0.688073
0.217749	0.685475
0.218027	0.684414
0.21833	0.684725
0.218566	0.683561
0.218795	0.682758
0.21913	0.680695
0.219364	0.680422
0.21963	0.67793
0.219876	0.675833
0.220127	0.674938
0.220402	0.672615
0.220655	0.671701
0.220889	0.671563
0.221131	0.669917
0.221442	0.670069
0.221729	0.669343
0.222068	0.667473
0.222337	0.668179
0.222585	0.667358
0.222877	0.666112
0.223119	0.664252
0.223373	0.662658
0.223635	0.661765
0.223956	0.660082
0.224214	0.660266
0.224447	0.659209
0.22466	0.656856
0.224928	0.655945
0.225141	0.654613
0.225367	0.652819
0.225668	0.650829
0.226002	0.650103
0.226222	0.648471
0.226454	0.648739
0.226715	0.646877
0.226964	0.644416
0.2272	0.642717
0.227512	0.641549
0.227799	0.640193
0.228096	0.63892
0.228291	0.63828
0.22849	0.637129
0.228776	0.635173
0.229052	0.635473
0.229312	0.634167
0.229617	0.633759
0.229879	0.632143
0.230118	0.630187
0.230334	0.631682
0.230597	0.632531
0.230839	0.63149
0.231042	0.630905
0.23124	0.629785
0.231478	0.628127
0.231717	0.627017
0.23197	0.626716
0.232179	0.624418
0.232405	0.623336
0.232628	0.62157
0.232879	0.61904
0.233125	0.616602
0.233366	0.615759
0.233662	0.614014
0.233905	0.612514
0.234126	0.611935
0.234349	0.610997
0.23458	0.609879
0.234851	0.60857
0.235125	0.608343
0.23544	0.608338
0.235736	0.608034
0.235987	0.607473
0.236246	0.605458
0.236417	0.604117
0.23659	0.603557
0.236766	0.602139
0.237033	0.60084
0.23723	0.600969
0.237438	0.600539
0.237668	0.599006
0.237886	0.598197
0.238135	0.597954
0.238371	0.596751
0.238641	0.595617
0.238819	0.595412
0.239051	0.59302
0.239349	0.592889
0.239611	0.59211
0.239838	0.590601
0.240074	0.590167
0.240238	0.589861
0.240462	0.590057
0.24076	0.588847
0.240986	0.588655
0.241195	0.587115
0.24146	0.586381
0.241647	0.585526
0.241844	0.58685
0.242057	0.585639
0.24226	0.583273
0.242492	0.582349
0.242732	0.581352
0.242952	0.579224
0.243148	0.578684
0.243378	0.577739
0.243573	0.577496
0.243764	0.578186
0.243985	0.577028
0.244244	0.577715
0.244509	0.57775
0.24475	0.57754
0.244997	0.577722
0.245197	0.577719
0.245398	0.577135
0.245584	0.576571
0.245795	0.574681
0.246039	0.573626
0.246237	0.572234
0.246429	0.568984
0.246627	0.567367
0.24682	0.565944
0.247059	0.565081
0.247293	0.563921
0.247539	0.562207
0.247773	0.563406
0.24799	0.562281
0.248231	0.562038
0.24844	0.564159
0.24871	0.564112
0.248906	0.564587
0.249078	0.563795
0.249267	0.561912
0.249513	0.560796
0.249747	0.562109
0.249939	0.562276
0.250144	0.561546
0.250296	0.562871
0.250491	0.563849
0.250715	0.563838
0.250911	0.565734
0.251123	0.566785
0.251345	0.566485
0.251577	0.567204
0.251824	0.568326
0.252025	0.567657
0.252206	0.569293
0.252366	0.569043
0.252498	0.569053
0.252713	0.57096
0.252986	0.570576
0.253185	0.569844
0.253379	0.569832
0.253559	0.569367
0.253765	0.569255
0.253957	0.569379
0.254175	0.566549
0.254407	0.566618
0.254635	0.566679
0.254839	0.566207
0.255086	0.567249
0.255287	0.56615
0.255491	0.567379
0.255658	0.566248
0.255846	0.56606
0.255999	0.567816
0.256243	0.568479
0.256504	0.56975
0.256724	0.568616
0.256923	0.567969
0.257127	0.567603
0.25729	0.565685
0.257453	0.565078
0.257642	0.564354
0.257822	0.564209
0.258003	0.564901
0.258231	0.563673
0.25846	0.564436
0.258645	0.564824
0.2588	0.562722
0.258998	0.562698
0.259207	0.563368
0.259417	0.561456
0.259588	0.560466
0.259776	0.561515
0.260014	0.562243
0.260212	0.562466
0.260379	0.564267
0.260534	0.563197
0.260772	0.563124
0.26094	0.563665
0.261158	0.561769
0.261425	0.559811
0.261609	0.558831
0.261786	0.558353
0.261968	0.556365
0.26215	0.55445
0.26233	0.554083
0.262519	0.555069
0.262707	0.554046
0.262857	0.553355
0.263036	0.552968
0.263219	0.55166
0.263425	0.551108
0.263632	0.551164
0.263833	0.548894
0.264007	0.548164
0.264187	0.546803
0.264333	0.545111
0.264511	0.544023
0.264769	0.542972
0.264969	0.539239
0.26516	0.536437
0.265373	0.535982
0.265553	0.533434
0.265748	0.531111
0.26592	0.529573
0.26608	0.528378
0.266258	0.526109
0.266447	0.527922
0.266661	0.527154
0.266877	0.527685
0.267066	0.527812
0.267255	0.527816
0.267446	0.527336
0.267624	0.528951
0.267759	0.528418
0.267961	0.529089
0.268146	0.529249
0.268315	0.528981
0.268483	0.52948
0.268656	0.52942
0.26883	0.528807
0.268954	0.529848
0.26913	0.531215
0.269355	0.530876
0.269534	0.530642
0.269676	0.531403
0.269839	0.530473
0.270012	0.529991
0.270161	0.530639
0.270351	0.53065
0.270592	0.529797
0.270777	0.529497
0.270957	0.527939
0.27119	0.526335
0.27142	0.525561
0.271572	0.525049
0.271787	0.524946
0.271974	0.52572
0.272119	0.526284
0.272316	0.525654
0.272529	0.523525
0.272739	0.521934
0.272922	0.521178
0.273072	0.520225
0.273232	0.517669
0.273396	0.518056
0.273547	0.517068
0.273708	0.516993
0.273855	0.515324
0.274018	0.513935
0.274141	0.512231
0.274293	0.508992
0.274499	0.510928
0.27467	0.510443
0.274846	0.50817
0.275012	0.505449
0.275178	0.503865
0.275399	0.505605
0.275572	0.504392
0.275764	0.501621
0.275884	0.500856
0.276068	0.499427
0.276253	0.499212
0.276415	0.499234
0.276607	0.497331
0.276794	0.49697
0.277006	0.493658
0.277136	0.492306
0.277278	0.491519
0.277436	0.491546
0.277604	0.489188
0.277766	0.488579
0.27795	0.486076
0.278112	0.484238
0.278316	0.484321
0.278482	0.484419
0.278688	0.4808
0.278817	0.481913
0.278969	0.482664
0.279174	0.479296
0.279371	0.478466
0.279563	0.477449
0.279746	0.476358
0.279907	0.474736
0.280043	0.473144
0.280239	0.474392
0.280401	0.472898
0.280574	0.469473
0.280746	0.46577
0.280923	0.464046
0.281075	0.461317
0.281233	0.460129
0.281416	0.458714
0.281554	0.455955
0.28167	0.455719
0.281823	0.453915
0.281982	0.451124
0.282138	0.448224
0.282305	0.446027
0.282484	0.444598
0.282632	0.445071
0.282788	0.444756
0.282946	0.441506
0.283099	0.439935
0.283285	0.440803
0.283471	0.441003
0.283627	0.438204
0.283818	0.438318
0.283998	0.436381
0.284188	0.435457
0.284337	0.433001
0.28449	0.431258
0.284633	0.432293
0.284779	0.43298
0.284917	0.433746
0.285078	0.431554
0.285257	0.430886
0.285463	0.432872
0.28565	0.432556
0.285812	0.430685
0.285976	0.429345
0.286141	0.429482
0.286291	0.429131
0.286421	0.427994
0.286601	0.425581
0.286752	0.423004
0.286915	0.421087
0.287075	0.422247
0.287227	0.422795
0.287372	0.421847
0.287515	0.421781
0.287675	0.419852
0.287872	0.419424
0.288005	0.419064
0.288167	0.420096
0.288331	0.420015
0.28851	0.418141
0.288647	0.41604
0.288801	0.412962
0.288964	0.412025
0.28912	0.408645
0.289275	0.409567
0.289437	0.40977
0.289565	0.408928
0.289678	0.408254
0.289836	0.407815
0.290015	0.40725
0.290154	0.406953
0.290303	0.404218
0.290465	0.403375
0.290627	0.401393
0.290757	0.401317
0.290891	0.399761
0.291078	0.396423
0.291248	0.39513
0.291439	0.394754
0.291632	0.394926
0.291799	0.393375
0.291958	0.39089
0.292125	0.390108
0.292274	0.389761
0.292406	0.38864
0.292557	0.387337
0.292735	0.383819
0.292875	0.383112
0.29303	0.381839
0.293194	0.380195
0.29331	0.382227
0.29346	0.381153
0.29362	0.379148
0.293765	0.375019
0.293912	0.374337
0.294094	0.373659
0.294277	0.373427
0.294461	0.372866
0.294598	0.371836
0.294727	0.368656
0.294849	0.370998
0.295016	0.368935
0.295142	0.367493
0.295284	0.36675
0.295421	0.365538
0.295561	0.364645
0.295671	0.363358
0.295828	0.363438
0.295987	0.36138
0.296121	0.356759
0.296253	0.355148
0.29642	0.354527
0.296603	0.353142
0.29677	0.354254
0.296922	0.353676
0.297052	0.352926
0.297155	0.352513
0.297329	0.352976
0.297543	0.350353
0.297685	0.348563
0.297811	0.348654
0.297949	0.348446
0.298084	0.347618
0.298241	0.344703
0.298399	0.343328
0.298578	0.342299
0.298734	0.342347
0.298881	0.343817
0.299017	0.34182
0.299142	0.339678
0.299256	0.34089
0.299405	0.339534
0.299599	0.337664
0.299757	0.339705
0.299902	0.33933
0.300056	0.339657
0.300196	0.338212
0.300328	0.337246
0.300484	0.336145
0.300612	0.336417
0.300766	0.334606
0.300915	0.331159
0.301058	0.330352
0.301204	0.328169
0.301304	0.329157
0.301441	0.328854
0.301581	0.326927
0.301712	0.327122
0.301846	0.326665
0.301986	0.32658
0.302124	0.327691
0.30227	0.326666
0.302423	0.324747
0.302615	0.324392
0.302795	0.320699
0.302914	0.322866
0.303041	0.323299
0.303183	0.322282
0.30333	0.319775
0.303488	0.316363
0.303682	0.318197
0.303844	0.318324
0.303986	0.319626
0.304119	0.31691
0.304247	0.318127
0.304392	0.315455
0.304558	0.313538
0.304749	0.311505
0.304875	0.310031
0.304997	0.309093
0.305128	0.307107
0.305252	0.304039
0.305371	0.301328
0.305484	0.299885
0.305619	0.297795
0.305767	0.296497
0.305894	0.296373
0.306002	0.293843
0.306163	0.291603
0.306298	0.289719
0.306429	0.287161
0.306563	0.284949
0.306712	0.283014
0.306851	0.279906
0.307018	0.278599
0.307154	0.277467
0.307282	0.276638
0.307446	0.279241
0.307582	0.277898
0.307727	0.275235
0.307872	0.275627
0.307987	0.273992
0.308141	0.27182
0.308264	0.270197
0.308377	0.272122
0.308499	0.272277
0.308639	0.272655
0.308794	0.275086
0.308924	0.273556
0.309032	0.273513
0.30916	0.274937
0.309294	0.27172
0.309451	0.271264
0.3096	0.270414
0.309739	0.270846
0.30989	0.271486
0.310045	0.273647
0.310177	0.271789
0.310328	0.270336
0.310476	0.2701
0.310603	0.271366
0.310791	0.271053
0.310923	0.270787
0.311045	0.271312
0.311169	0.267943
0.311278	0.269612
0.311419	0.267981
0.311544	0.266156
0.311692	0.265835
0.311883	0.264551
0.311997	0.265725
0.312116	0.266165
0.312229	0.26701
0.312372	0.267653
0.312522	0.267675
0.312662	0.26609
0.312802	0.26463
0.312945	0.263382
0.313076	0.26219
0.313178	0.260341
0.313294	0.258357
0.313427	0.257767
0.313557	0.258973
0.313694	0.258631
0.313794	0.255717
0.313929	0.257049
0.314073	0.25576
0.314207	0.257512
0.314318	0.257526
0.314467	0.256734
0.314638	0.259263
0.314825	0.258496
0.314994	0.257108
0.315143	0.257125
0.315304	0.258087
0.315418	0.25599
0.315533	0.25337
0.31564	0.25418
0.315768	0.252283
0.315883	0.253467
0.316001	0.254736
0.316125	0.253561
0.316268	0.252119
0.316384	0.254533
0.316502	0.253813
0.316617	0.254657
0.316736	0.254648
0.316841	0.250933
0.31697	0.250046
0.317091	0.25044
0.317226	0.249751
0.317368	0.248722
0.317492	0.247611
0.31761	0.245141
0.317757	0.243987
0.317916	0.241812
0.318052	0.239722
0.318179	0.239444
0.318308	0.238879
0.318434	0.236221
0.318586	0.234878
0.318712	0.234635
0.318808	0.233848
0.318934	0.233465
0.319062	0.232769
0.319183	0.233012
0.319321	0.230479
0.319436	0.229958
0.319571	0.22993
0.319708	0.22976
0.319835	0.228264
0.319988	0.227438
0.320127	0.22698
0.320262	0.224478
0.320371	0.226025
0.320506	0.227079
0.320637	0.226253
0.320743	0.224398
0.320851	0.221651
0.320961	0.218839
0.32111	0.219743
0.321243	0.219347
0.321381	0.216829
0.321533	0.2166
0.321654	0.21814
0.321805	0.217666
0.321959	0.215018
0.322048	0.214158
0.32217	0.212742
0.322263	0.213996
0.322404	0.212238
0.32252	0.210972
0.322666	0.211324
0.322824	0.211377
0.322954	0.210547
0.323095	0.210121
0.323229	0.207989
0.323375	0.204244
0.323536	0.204103
0.323647	0.203437
0.323748	0.203423
0.323858	0.202051
0.323963	0.201241
0.324084	0.201256
0.324228	0.20017
0.324328	0.199649
0.324451	0.198539
0.324587	0.196893
0.324701	0.197997
0.32483	0.194398
0.324955	0.194703
0.325086	0.19111
0.325185	0.189286
0.325295	0.187572
0.325418	0.182657
0.325555	0.180096
0.325676	0.179828
0.325814	0.180092
0.325954	0.177969
0.326047	0.17686
0.326149	0.17481
0.326281	0.174996
0.326401	0.174707
0.326495	0.170549
0.326597	0.170112
0.326739	0.167108
0.326875	0.165711
0.327023	0.16586
0.327123	0.161592
0.327254	0.15901
0.327405	0.157767
0.327536	0.154159
0.327651	0.153916
0.327765	0.155447
0.327884	0.153245
0.328013	0.15316
0.328146	0.150124
0.328269	0.149277
0.328363	0.146004
0.328466	0.145822
0.328591	0.143353
0.328711	0.141678
0.328833	0.139828
0.328957	0.13919
0.329087	0.135007
0.329199	0.13431
0.329335	0.134716
0.329472	0.130743
0.329617	0.130338
0.329745	0.130869
0.329818	0.127852
0.329916	0.12897
0.330055	0.125326
0.330189	0.124234
0.330317	0.121801
0.330463	0.121255
0.330581	0.119864
0.330731	0.120699
0.330846	0.11848
0.330957	0.116826
0.331083	0.115286
0.331209	0.11463
0.331315	0.111081
0.331435	0.108922
0.331544	0.109824
0.331654	0.108679
0.331778	0.107299
0.331871	0.106109
0.331989	0.103628
0.332116	0.101563
0.332233	0.098284
0.332315	0.09791
0.332448	0.100932
0.332581	0.097466
0.332716	0.095946
0.332831	0.0923
0.332924	0.088465
0.33305	0.086685
0.33316	0.085609
0.333275	0.084542
0.333374	0.087624
0.333493	0.085721
0.33363	0.083588
0.333737	0.082905
0.333879	0.080896
0.333987	0.07968
0.334096	0.079785
0.334207	0.080885
0.33433	0.079594
0.334483	0.078313
0.334601	0.075491
0.334706	0.075829
0.334837	0.073835
0.334941	0.072444
0.33505	0.069674
0.335185	0.068951
0.335346	0.066436
0.335484	0.067177
0.335603	0.067128
0.335722	0.065533
0.335854	0.065033
0.336012	0.063361
0.336113	0.062489
0.336205	0.060531
0.336308	0.056822
0.33641	0.056688
0.336555	0.05513
0.336696	0.051694
0.336809	0.051313
0.336899	0.046964
0.337029	0.04676
0.33712	0.04616
0.337227	0.046105
0.337327	0.04192
0.337457	0.039862
0.337571	0.039494
0.337655	0.039938
0.337751	0.038714
0.337841	0.036614
0.337941	0.03644
0.33806	0.032847
0.33817	0.034413
0.338282	0.032277
0.338372	0.029654
0.338496	0.032048
0.338636	0.030779
0.338759	0.03061
0.338857	0.027898
0.338977	0.024717
0.339081	0.024292
0.339204	0.026914
0.339299	0.025716
0.339399	0.026655
0.339505	0.025413
0.33961	0.020746
0.339714	0.018785
0.339829	0.01696
0.339965	0.016223
0.340103	0.016906
0.340221	0.017721
0.340343	0.018042
0.340447	0.016396
0.340565	0.01411
0.340671	0.015392
0.34078	0.014623
0.34089	0.015156
0.340993	0.016263
0.341125	0.013047
0.341264	0.010734
0.341378	0.009223
0.341479	0.006566
0.341591	0.005709
0.341694	0.00404
0.341842	0.001413
0.341969	-0.00212
0.342061	-0.00055
0.342187	-0.00022
0.342297	-0.0023
0.342406	-0.0028
0.342535	-0.0045
0.342657	-0.00291
0.34277	-0.00387
0.342909	-0.00565
0.343021	-0.00457
0.343126	-0.00491
0.343251	-0.00711
0.343366	-0.00866
0.343482	-0.01261
0.343591	-0.01215
0.343687	-0.01352
0.343818	-0.0143
0.34394	-0.01332
0.344046	-0.01383
0.344127	-0.01853
0.344265	-0.01979
0.344381	-0.01986
0.344489	-0.01989
0.344573	-0.01984
0.344655	-0.02087
0.344751	-0.02152
0.344853	-0.02234
0.344977	-0.02546
0.345079	-0.02531
0.345208	-0.02492
0.345332	-0.02699
0.345454	-0.02655
0.345572	-0.02755
0.34568	-0.03078
0.345799	-0.03215
0.345899	-0.03222
0.345983	-0.03415
0.346051	-0.03259
0.346142	-0.03281
0.346262	-0.03252
0.34638	-0.03169
0.34648	-0.02965
0.34659	-0.02947
0.346707	-0.02771
0.346837	-0.0285
0.346936	-0.03028
0.347037	-0.03068
0.347134	-0.03325
0.347267	-0.03439
0.347392	-0.03492
0.347497	-0.03416
0.347623	-0.03312
0.347742	-0.03241
0.347827	-0.03047
0.347934	-0.02916
0.348056	-0.03041
0.348159	-0.0278
0.348252	-0.02715
0.348353	-0.02918
0.348448	-0.03066
0.348559	-0.0292
0.348664	-0.02917
0.348754	-0.02947
0.348868	-0.02833
0.348973	-0.02804
0.349071	-0.02768
0.349159	-0.02801
0.349274	-0.02493
0.349412	-0.02458
0.349522	-0.02391
0.34959	-0.02229
0.3497	-0.02379
0.349839	-0.02413
0.349954	-0.02264
0.350058	-0.01969
0.350187	-0.01777
0.350322	-0.01702
0.350433	-0.01697
0.350525	-0.01733
0.35062	-0.01651
0.350706	-0.01619
0.35083	-0.01552
0.350954	-0.01621
0.351057	-0.01661
0.351153	-0.01567
0.351252	-0.01742
0.351344	-0.01749
0.351438	-0.01876
0.351556	-0.01474
0.351673	-0.01299
0.351762	-0.01349
0.351877	-0.01172
0.35199	-0.01264
0.352103	-0.01334
0.352228	-0.01047
0.352374	-0.01055
0.352483	-0.00979
0.352562	-0.01078
0.352657	-0.00949
0.352746	-0.00918
0.352851	-0.00708
0.352975	-0.00307
0.35309	-0.0048
0.353206	-0.00475
0.353294	-0.00403
0.353408	-0.00541
0.353496	-0.00588
0.353593	-0.00648
0.353711	-0.00449
0.353824	-0.00472
0.353936	-0.00455
0.354045	-0.00341
0.354131	-0.00501
0.354225	-0.0063
0.35434	-0.00298
0.354465	-0.00648
0.354578	-0.00684
0.35468	-0.00786
0.354806	-0.00795
0.354903	-0.00878
0.354994	-0.0093
0.355087	-0.00529
0.355201	-0.00491
0.355287	-0.00623
0.355397	-0.0056
0.355503	-0.00431
0.355603	-0.00434
0.355687	-0.00309
0.355787	-0.00312
0.355889	-0.00129
0.356019	-0.00184
0.356117	0.001343
0.356202	0.001894
0.356334	0.002976
0.356469	0.004668
0.356559	0.005288
0.356647	0.005883
0.356727	0.005422
0.356831	0.006151
0.356932	0.00393
0.357011	0.003539
0.357129	0.002491
0.35722	0.000041
0.357329	-0.00053
0.35744	-0.00319
0.357523	-0.00429
0.357643	-0.0045
0.357737	-0.00434
0.357842	-0.00269
0.35793	-0.00099
0.35804	-0.00016
0.358177	-0.00039
0.358296	-0.00077
0.358401	-0.00128
0.358498	-0.00253
0.358602	-0.00148
0.358679	-0.0019
0.358764	-0.00274
0.358855	-0.00381
0.358952	-0.00082
0.35906
0.359151	0.001019
0.359252	0.00124
0.35933	0.003122
0.359435	0.001854
0.359542	0.003961
0.359655	0.003127
0.359753	0.004268
0.359866	0.004989
0.359991	0.005707
0.36009	0.004225
0.360185	0.004815
0.360298	0.005915
0.360393	0.007366
0.360511	0.006984
0.360609	0.005818
0.360723	0.007177
0.360823	0.008956
0.360927	0.008252
0.361023	0.009348
0.361111	0.007764
0.361207	0.006086
0.361305	0.008018
0.36141	0.008572
0.361499	0.010198
0.361563	0.013799
0.361666	0.01696
0.361762	0.019529
0.361859	0.021788
0.361967	0.019424
0.362073	0.020657
0.362188	0.020454
0.362272	0.020214
0.36241	0.022795
0.362513	0.023413
0.362602	0.022653
0.362695	0.02459
0.362809	0.026544
0.36292	0.028154
0.363014	0.028181
0.363134	0.028771
0.363271	0.026799
0.363371	0.025278
0.363468	0.025869
0.36356	0.024826
0.363647	0.028108
0.363746	0.028463
0.363856	0.031918
0.363967	0.0323
0.364059	0.031409
0.364163	0.034058
0.364263	0.032284
0.364354	0.032524
0.364436	0.035574
0.36453	0.036515
0.364621	0.035163
0.364708	0.038751
0.364809	0.041345
0.364911	0.043698
0.365011	0.042553
0.365105	0.04326
0.365232	0.044079
0.36534	0.042548
0.365422	0.042344
0.365508	0.044156
0.365594	0.041512
0.365691	0.040215
0.365785	0.042038
0.365895	0.042022
0.365998	0.044497
0.366097	0.04296
0.366185	0.0431
0.366292	0.040789
0.366404	0.041524
0.366501	0.040513
0.366603	0.039018
0.366686	0.037726
0.366789	0.035131
0.366888	0.036113
0.366977	0.035161
0.367059	0.035197
0.367164	0.034078
0.367257	0.03613
0.367353	0.038504
0.367455	0.038407
0.36757	0.040674
0.367678	0.040377
0.367778	0.04228
0.367888	0.042578
0.367974	0.041985
0.368083	0.041695
0.368169	0.041413
0.36825	0.04279
0.368326	0.045426
0.368426	0.045032
0.368531	0.046102
0.368613	0.044154
0.368706	0.045089
0.368798	0.044415
0.368906	0.045419
0.369002	0.04295
0.369082	0.042432
0.369169	0.043694
0.369261	0.043093
0.369357	0.041446
0.369447	0.040597
0.369534	0.039149
0.369662	0.041077
0.369768	0.039798
0.369866	0.039274
0.36997	0.036909
0.370086	0.038086
0.370159	0.036833
0.370255	0.033927
0.370347	0.032317
0.370465	0.033632
0.370533	0.033125
0.370625	0.032956
0.370736	0.029265
0.370818	0.027078
0.370917	0.027349
0.370989	0.025948
0.371063	0.028241
0.37116	0.02666
0.371253	0.026981
0.371322	0.02588
0.371432	0.022189
0.37154	0.020576
0.371629	0.019604
0.371723	0.017428
0.371817	0.016726
0.371907	0.014137
0.372013	0.014318
0.372124	0.013348
0.372248	0.011672
0.372339	0.007756
0.372428	0.00493
0.372513	0.001652
0.372608	-0.00142
0.372706	-0.00299
0.372812	-0.00384
0.372936	-0.00501
0.373023	-0.0043
0.373131	-0.00613
0.373235	-0.00643
0.373328	-0.0051
0.373445	-0.00841
0.373577	-0.00706
0.373685	-0.01001
0.373768	-0.01128
0.373852	-0.01244
0.373932	-0.0141
0.374023	-0.01393
0.374093	-0.01548
0.374184	-0.01864
0.374273	-0.02007
0.374362	-0.02152
0.374452	-0.02478
0.374562	-0.02732
0.37464	-0.02825
0.37475	-0.02854
0.374848	-0.02925
0.374944	-0.03123
0.375035	-0.03364
0.375137	-0.03553
0.375232	-0.03692
0.375331	-0.03345
0.375427	-0.03064
0.375517	-0.03027
0.375585	-0.03122
0.375679	-0.03323
0.375783	-0.03467
0.375872	-0.03677
0.37596	-0.0373
0.376034	-0.0389
0.376118	-0.03861
0.376202	-0.03909
0.376303	-0.0387
0.376393	-0.0368
0.376493	-0.03589
0.376591	-0.03523
0.376673	-0.0343
0.376753	-0.03316
0.376834	-0.03291
0.376906	-0.033
0.376991	-0.03419
0.37707	-0.0342
0.377147	-0.03284
0.377261	-0.03421
0.377352	-0.0349
0.37746	-0.033
0.377574	-0.0306
0.377678	-0.03197
0.37777	-0.03471
0.377862	-0.03518
0.377963	-0.03485
0.37804	-0.03441
0.378148	-0.03314
0.378261	-0.03365
0.378345	-0.03246
0.378431	-0.03187
0.378539	-0.03044
0.378636	-0.02939
0.378732	-0.03097
0.378803	-0.0288
0.378889	-0.0275
0.378985	-0.02613
0.379082	-0.0248
0.379153	-0.0276
0.379226	-0.02644
0.379324	-0.02587
0.379442	-0.02552
0.379537	-0.02538
0.379623	-0.02537
0.379718	-0.02321
0.379804	-0.02485
0.379903	-0.02399
0.379992	-0.02365
0.380074	-0.02384
0.380178	-0.02091
0.380276	-0.01817
0.380368	-0.01969
0.380444	-0.01938
0.380515	-0.02079
0.380591	-0.02079
0.380686	-0.01954
0.380783	-0.02099
0.380878	-0.02277
0.380955	-0.0235
0.381027	-0.0234
0.381107	-0.02218
0.381212	-0.02201
0.381316	-0.02149
0.381393	-0.02279
0.381463	-0.02345
0.381561	-0.02457
0.381663	-0.02306
0.381779	-0.02256
0.381873	-0.01752
0.381949	-0.01582
0.382042	-0.01396
0.382135	-0.01418
0.382235	-0.01609
0.382324	-0.01554
0.382412	-0.01325
0.382487	-0.01191
0.382577	-0.01322
0.382654	-0.01237
0.382745	-0.0129
0.38283	-0.01135
0.382931	-0.00979
0.383029	-0.00916
0.383136	-0.00986
0.383218	-0.01036
0.383295	-0.01067
0.383373	-0.01014
0.383461	-0.00932
0.383549	-0.0109
0.383671	-0.0085
0.383786	-0.00738
0.383887	-0.00786
0.383962	-0.00713
0.384066	-0.00805
0.384147	-0.00724
0.384226	-0.00784
0.384316	-0.00737
0.384389	-0.00575
0.384455	-0.00666
0.38455	-0.00895
0.384657	-0.01088
0.384756	-0.00995
0.384843	-0.00887
0.384941	-0.00799
0.385066	-0.00829
0.385149	-0.00768
0.385213	-0.00553
0.385307	-0.00428
0.385401	-0.00258
0.385497	-0.00147
0.385595
0.385675	-0.00031
0.385805	-0.00193
0.385896	-0.00118
0.385992	-0.00127
0.386078	-0.0015
0.386165	-0.00114
0.386246	-0.00042
0.386337	0.000455
0.386419	-0.00074
0.386492	0.000116
0.386567	0.003892
0.38664	0.004064
0.386726	0.002673
0.386785	0.005798
0.386864	0.008454
0.386937	0.010204
0.387031	0.010382
0.387111	0.011301
0.387206	0.011307
0.387301	0.012484
0.387384	0.013338
0.387474	0.013055
0.387561	0.014853
0.387649	0.015943
0.387761	0.016729
0.387851	0.01606
0.387944	0.016746
0.38803	0.01821
0.388094	0.018073
0.388172	0.020046
0.388266	0.020829
0.388334	0.019546
0.388447	0.020112
0.388538	0.022658
0.38861	0.024156
0.388696	0.025092
0.388795	0.029375
0.38887	0.028895
0.388951	0.029462
0.389031	0.029564
0.389118	0.029353
0.389192	0.026864
0.389282	0.027602
0.389365	0.025059
0.389441	0.023845
0.389534	0.023982
0.389636	0.022493
0.389718	0.023548
0.389798	0.024692
0.389873	0.02772
0.389977	0.02582
0.390068	0.025568
0.390159	0.027277
0.390244	0.027172
0.390312	0.027405
0.390391	0.026346
0.39048	0.027
0.390561	0.02857
0.390657	0.027538
0.39074	0.026522
0.390816	0.024245
0.390933	0.023375
0.391003	0.021429
0.391085	0.021079
0.39116	0.021829
0.391251	0.021224
0.391324	0.021364
0.391434	0.021527
0.391517	0.023121
0.391609	0.020959
0.391711	0.022693
0.391814	0.021438
0.391892	0.022642
0.391986	0.022041
0.392071	0.022045
0.392179	0.020882
0.392268	0.019827
0.39235	0.02134
0.392425	0.02323
0.392505	0.022049
0.39257	0.020041
0.392647	0.01965
0.392724	0.01927
0.392813	0.021583
0.392899	0.021064
0.39302	0.021948
0.393109	0.024014
0.393186	0.023527
0.393274	0.023833
0.393369	0.024732
0.393432	0.027118
0.393516	0.02565
0.39362	0.025579
0.393723	0.024317
0.393812	0.024552
0.393905	0.023845
0.394019	0.022887
0.394101	0.020957
0.394191	0.019317
0.394268	0.017077
0.394327	0.016689
0.3944	0.016946
0.394468	0.016363
0.394546	0.016382
0.394639	0.01613
0.394708	0.015489
0.394792	0.015332
0.394887	0.01446
0.394961	0.01345
0.395063	0.012596
0.395157	0.012651
0.395248	0.010268
0.395335	0.009707
0.395417	0.00916
0.395495	0.008313
0.39556	0.008182
0.395662	0.006391
0.39575	0.005236
0.395835	0.004338
0.395917	0.005352
0.395992	0.004396
0.396058	0.0034
0.396139	0.003864
0.396255	0.002889
0.396349	0.003851
0.396409	0.004879
0.396479	0.005642
0.396564	0.004318
0.396638	0.002606
0.396715	0.000664
0.396803	0.002214
0.396911	0.001669
0.397002	0.0015
0.397091	0.002464
0.397152	-0.00031
0.397228	-0.00264
0.397305	-0.00349
0.397372	-0.00729
0.397471	-0.00868
0.397535	-0.00873
0.397596	-0.01139
0.39767	-0.01365
0.397762	-0.01309
0.397844	-0.01476
0.397934	-0.01387
0.398032	-0.01473
0.398104	-0.01529
0.39818	-0.01548
0.398258	-0.01551
0.39834	-0.01655
0.398426	-0.02017
0.398524	-0.01938
0.398625	-0.02111
0.398698	-0.02412
0.398761	-0.0254
0.398846	-0.02532
0.398938	-0.02254
0.39901	-0.02165
0.399085	-0.02284
0.399169	-0.02077
0.399261	-0.0209
0.399353	-0.0198
0.399443	-0.01999
0.399536	-0.01866
0.399634	-0.01557
0.399699	-0.01331
0.399776	-0.0129
0.399846	-0.01301
0.399942	-0.01275
0.400031	-0.01342
0.400127	-0.01295
0.400202	-0.01515
0.400289	-0.01412
0.400372	-0.01499
0.400454	-0.01599
0.400536	-0.01465
0.400614	-0.01345
0.400708	-0.01295
0.400809	-0.01653
0.400893	-0.01821
0.400972	-0.01821
0.401033	-0.01711
0.401106	-0.01824
0.401194	-0.01722
0.401287	-0.01768
0.401372	-0.01704
0.401451	-0.01761
0.401538	-0.01926
0.401635	-0.02022
0.401743	-0.01956
0.401809	-0.02276
0.401872	-0.02587
0.401936	-0.02558
0.402004	-0.02641
0.402071	-0.02603
0.402158	-0.025
0.402253	-0.02351
0.402321	-0.02418
0.402395	-0.02234
0.402478	-0.0216
0.402571	-0.02044
0.402651	-0.02177
0.402723	-0.02105
0.402803	-0.02136
0.402865	-0.02196
0.402934	-0.01993
0.403013	-0.02092
0.403093	-0.02159
0.403189	-0.01985
0.403273	-0.01892
0.403331	-0.01569
0.403406	-0.01457
0.403496	-0.01623
0.403581	-0.01637
0.403674	-0.01605
0.403759	-0.01488
0.403838	-0.0121
0.403928	-0.01188
0.404016	-0.00972
0.4041	-0.00893
0.404177	-0.01099
0.404249	-0.00781
0.404313	-0.0075
0.404394	-0.00659
0.40449	-0.00344
0.404563	-0.00412
0.404656	-0.00353
0.404745	-0.00543
0.404829	-0.00375
0.404918	-0.00172
0.405	-0.00174
0.405062	-0.0039
0.405134	-0.00562
0.405207	-0.00326
0.40529	-0.00487
0.40538	-0.00379
0.405492	-0.00134
0.405572	-0.00054
0.405674	-0.00057
0.405752	-0.00077
0.405825	-0.00331
0.405895	-0.00195
0.405981	0.000329
0.406067	-0.00103
0.40616	-0.00077
0.406242	-0.00097
0.406312	-0.0003
0.406375	0.000298
0.406473	0.001381
0.406554	0.0018
0.406611	0.00213
0.406685	0.003731
0.406751	0.004132
0.406806	0.003733
0.406881	0.005045
0.406968	0.005954
0.407061	0.005328
0.407143	0.005468
0.407241	0.006389
0.407334	0.008015
0.407437	0.006318
0.4075	0.002489
0.407561	0.002712
0.407627	0.003792
0.407708	0.003825
0.407789	0.002184
0.407867	-0.00135
0.407944	-0.00077
0.407998	-0.00047
0.408087	-0.00013
0.408186	-0.00102
0.408272	0.000302
0.40833	0.00198
0.408389	-0.00115
0.408479	-0.00334
0.408542	-0.00532
0.408633	-0.00526
0.408724	-0.00605
0.408803	-0.0083
0.40887	-0.0069
0.408942	-0.00696
0.40904	-0.00805
0.409112	-0.0101
0.409215	-0.00942
0.409313	-0.01044
0.409384	-0.01292
0.409458	-0.01545
0.409515	-0.0142
0.409587	-0.0132
0.409676	-0.0126
0.409734	-0.0134
0.409799	-0.01146
0.409881	-0.00966
0.40996	-0.00932
0.410048	-0.01069
0.410116	-0.01081
0.410187	-0.01104
0.410258	-0.01233
0.410319	-0.00867
0.410411	-0.01029
0.410501	-0.01044
0.410568	-0.01069
0.410648	-0.00975
0.410731	-0.00998
0.410837	-0.00872
0.410927	-0.00749
0.410991	-0.00826
0.411053	-0.00471
0.4111	-0.00381
0.411176	-0.00377
0.411278	-0.00253
0.411364	-0.00384
0.411461	-0.00519
0.411544	-0.00328
0.411639	-0.00114
0.411716	0.001623
0.411799	0.00116
0.411866
0.411934	0.001121
0.412014	0.001775
0.412071	0.001535
0.412149	0.003787
0.412235	0.00333
0.412316	0.00487
0.4124	0.005038
0.412482	0.000637
0.412559	0.000552
0.412628	-0.00139
0.412694	-0.00076
0.412768	0.000258
0.412834	-0.00116
0.412907	-0.00051
0.412986	0.000789
0.413055	0.003656
0.413122	0.001289
0.413187	0.002038
0.413265	0.001392
0.413345	0.000266
0.413436	-0.00073
0.413518	-0.0003
0.413589	-0.00246
0.41365	-0.00152
0.413725	-0.0018
0.413813	-0.00291
0.413912	-0.00197
0.413983	-0.00152
0.414072	-0.00231
0.414146	-0.0016
0.414218	-0.00088
0.414295	-0.00356
0.414358	-0.00565
0.414436	-0.00477
0.41453	-0.00514
0.414624	-0.00676
0.4147	-0.00551
0.414765	-0.00557
0.414843	-0.00595
0.414935	-0.00454
0.415009	-0.0064
0.415109	-0.00694
0.415197	-0.00797
0.415274	-0.00548
0.415339	-0.00366
0.415398	-0.00423
0.415471	-0.00551
0.415561	-0.00621
0.415639	-0.00631
0.415715	-0.00651
0.415785	-0.00696
0.415874	-0.00826
0.415942	-0.00957
0.416022	-0.00938
0.416109	-0.01173
0.416186	-0.01576
0.416269	-0.01849
0.416355	-0.01969
0.416437	-0.02043
0.4165	-0.02401
0.416597	-0.02686
0.416662	-0.02573
0.416732	-0.02744
0.416802	-0.02649
0.41687	-0.02825
0.416961	-0.02783
0.417038	-0.02657
0.417108	-0.02711
0.417183	-0.02594
0.417252	-0.02363
0.417304	-0.02458
0.41738	-0.02437
0.41745	-0.02385
0.417528	-0.02416
0.417602	-0.02303
0.417669	-0.02373
0.417729	-0.02458
0.417806	-0.02444
0.417893	-0.02205
0.417945	-0.02031
0.418016	-0.01998
0.418096	-0.02017
0.418155	-0.01818
0.418231	-0.01802
0.41831	-0.01391
0.418389	-0.01275
0.418455	-0.01443
0.418525	-0.01411
0.418611	-0.0147
0.418697	-0.01582
0.418757	-0.01904
0.418825	-0.01811
0.418889	-0.0177
0.418972	-0.0194
0.419068	-0.01882
0.419169	-0.01979
0.419231	-0.01844
0.419287	-0.01857
0.419355	-0.02037
0.41944	-0.02
0.419517	-0.02069
0.419614	-0.02042
0.419678	-0.02138
0.419748	-0.02149
0.419823	-0.02132
0.419915	-0.02339
0.419984	-0.02284
0.420042	-0.02078
0.420119	-0.01771
0.42019	-0.01725
0.42027	-0.01586
0.420337	-0.01645
0.42041	-0.01719
0.420499	-0.01749
0.42059	-0.01755
0.420675	-0.01732
0.420756	-0.01771
0.420816	-0.01689
0.420891	-0.01533
0.420963	-0.01433
0.421032	-0.01479
0.421103	-0.01618
0.421175	-0.01505
0.421244	-0.01254
0.421301	-0.00921
0.421346	-0.00818
0.421394	-0.00709
0.421454	-0.00688
0.421516	-0.00831
0.421593	-0.00712
0.421691	-0.00779
0.421767	-0.00867
0.421842	-0.00606
0.421927	-0.00499
0.422008	-0.00278
0.422091	-0.00133
0.42217	-0.00115
0.422267	-0.00253
0.422348	-0.00102
0.42242	-0.001
0.422484	0.000404
0.422544	0.002594
0.422638	0.003887
0.42271	0.006454
0.422806	0.006845
0.422906	0.007938
0.422985	0.008984
0.423077	0.009526
0.423154	0.011849
0.423215	0.010226
0.423279	0.011891
0.423368	0.010195
0.423438	0.010753
0.423503	0.009675
0.42358	0.008455
0.423663	0.008439
0.423726	0.009547
0.423797	0.012185
0.423887	0.013094
0.423966	0.01531
0.424022	0.018184
0.424074	0.020149
0.424136	0.020647
0.424209	0.021256
0.424277	0.0212
0.424359	0.023403
0.424445	0.025261
0.42451	0.024446
0.42456	0.02569
0.424635	0.02697
0.424695	0.028836
0.424785	0.030445
0.42485	0.031855
0.424917	0.032321
0.42501	0.034599
0.425071	0.032968
0.425132	0.032122
0.425193	0.032825
0.42526	0.034638
0.425322	0.033267
0.425391	0.031058
0.42547	0.031979
0.42554	0.029823
0.425605	0.029674
0.425667	0.028403
0.425754	0.025552
0.42585	0.023056
0.425935	0.021421
0.426021	0.022588
0.426083	0.02062
0.426158	0.021323
0.426232	0.021093
0.426308	0.019102
0.426386	0.018401
0.426455	0.017003
0.426527	0.013041
0.426592	0.012636
0.426666	0.012583
0.42673	0.012045
0.426793	0.013547
0.426865	0.012726
0.426924	0.012514
0.426977	0.012824
0.427051	0.014441
0.427154	0.014092
0.427223	0.013979
0.427295	0.014844
0.427363	0.016155
0.427448	0.013506
0.427539	0.010473
0.427622	0.010498
0.427691	0.008978
0.427781	0.010825
0.427859	0.009459
0.427916	0.008891
0.428007	0.008134
0.428065	0.008778
0.428127	0.008085
0.428187	0.008828
0.428243	0.008515
0.428326	0.008389
0.42841	0.009296
0.428493	0.009957
0.428551	0.009686
0.428629	0.010157
0.4287	0.01032
0.428766	0.009351
0.42883	0.007937
0.428908	0.009083
[truncated: 5,466 more rows]
