# Supplementary material for: A proton-gated channel identified in the centipede antenna
Source: EMBO Rep. 2025 Oct 20;26(24):6083–95. doi: 10.1038/s44319-025-00606-2 (PMC12714832; doi:10.1038/s44319-025-00606-2)
Supplement: Supplementary file 10 — SourceDataForAppendix [file 44319_2025_606_MOESM10_ESM.zip › EMBOR-2025-62006V2_SourceDataForAppendix/AppendixFigS9/AppendixFigS9_WT_mutations_ion_selectivity_P(X)_P(Na).csv]

ID	P(X)_P(Na)	cell1	cell2	cell3	cell4	cell5
PDPNaC1	P(K)_P(Na)	0.6686979	0.7550986	0.6901404	0.6758592	0.7293324
	P(Cs)_P(Na)	0.4578683	0.4647845	0.4746055	0.4596783	0.5153989
F366I	P(K)_P(Na)	0.6978066	0.7173466	0.7100258	0.7038897	0.6410564
	P(Cs)_P(Na)	0.4506992	0.4738571	0.4651513	0.4744183	0.4566055
F366V	P(K)_P(Na)	0.6713414	0.6708119	0.6928686	0.7264606	0.7122704
	P(Cs)_P(Na)	0.4651513	0.4450449	0.441547	0.4669901	0.4725503
Y367S	P(K)_P(Na)	0.6961567	0.6753261	0.7264606	0.7000125	0.7476875
	P(Cs)_P(Na)	0.4768578	0.5176405	0.4237964	0.4742312	0.5149924
S368A	P(K)_P(Na)	0.7061148	0.7016715	0.7066722	0.7601801	0.6923221
	P(Cs)_P(Na)	0.4666218	0.4838699	0.4821548	0.4489246	0.4413729
S368E	P(K)_P(Na)	0.691776	0.6847162	0.7038897	0.7133953	0.7768557
	P(Cs)_P(Na)	0.4515892	0.5033417	0.4332639	0.4927316	0.5091337
S368G	P(K)_P(Na)	0.6836364	0.7022254	0.7256012	0.714804	0.6400456
	P(Cs)_P(Na)	0.4850167	0.4651513	0.4829163	0.4236293	0.404998
S371A	P(K)_P(Na)	0.7418109	0.6828278	0.6582279	0.68202	0.7412258
	P(Cs)_P(Na)	0.5174363	0.4148631	0.4315579	0.4349767	0.5262895
S371G	P(K)_P(Na)	0.7097457	0.7293324	0.6994604	0.6556361	0.6739953
	P(Cs)_P(Na)	0.4690212	0.4614954	0.4549871	0.428166	0.5215354
S376A	P(K)_P(Na)	0.7213198	0.7583828	0.7139585	0.7097457	0.7483072
	P(Cs)_P(Na)	0.4944843	0.5151956	0.4927316	0.4791208	0.512378
S376D	P(K)_P(Na)	0.6750598	0.7423965	0.7213198	0.746214	0.7365616
	P(Cs)_P(Na)	0.4888589	0.4524809	0.5091337	0.5170282	0.4962432
G378S	P(K)_P(Na)	0.7494595	0.68202	0.691776	0.689324	0.7136768
	P(Cs)_P(Na)	0.3411289	0.3571037	0.3210197	0.3147491	0.3379141
G378Q	P(K)_P(Na)	0.6075662	0.4950699	0.5886893	0.4867419	0.5592571
	P(Cs)_P(Na)	0.267846	0.2846244	0.2980706	0.2075857	0.2976006
G382N	P(K)_P(Na)	0.754205	0.720751	0.735981	0.671341	0.750347
	P(Cs)_P(Na)	0.500569	0.473483	0.484443	0.437386	0.50136
A383C	P(K)_P(Na)	0.755695	0.720751	0.635767	0.658228	0.717913
	P(Cs)_P(Na)	0.519482	0.517436	0.444168	0.476294	0.480067
A383I	P(K)_P(Na)	0.650996	0.661091	0.750939	0.748573	0.7236
	P(Cs)_P(Na)	0.45409	0.434462	0.486166	0.522771	0.477423
A383L	P(K)_P(Na)	0.67666	0.679335	0.671341	0.747982	0.745331
	P(Cs)_P(Na)	0.450699	0.465151	0.474418	0.534872	0.544883
A383M	P(K)_P(Na)	0.667643	0.653828	0.677461	0.709466	0.715086
	P(Cs)_P(Na)	0.436696	0.431558	0.467543	0.476294	0.50136
A383V	P(K)_P(Na)	0.666065	0.692869	0.7236	0.729332	0.687423
	P(Cs)_P(Na)	0.434977	0.429859	0.505331	0.51337	0.468836
A383W	P(K)_P(Na)	0.7637876	0.73511	0.7207509	0.6634422	0.6953332
	P(Cs)_P(Na)	0.5153989	0.4857827	0.487703	0.4560654	0.5213297
S384N	P(K)_P(Na)	0.7011181	0.6956076	0.6660649	0.7150861	0.6608299
	P(Cs)_P(Na)	0.4542696	0.4366962	0.4315579	0.4952652	0.4589534
C389L	P(K)_P(Na)	0.6428293	0.7236001	0.6710766	0.6855271	0.7583828
	P(Cs)_P(Na)	0.4551666	0.4915666	0.4384225	0.5166204	0.4859744
Q393D	P(K)_P(Na)	0.758682	0.6860682	0.7319267	0.7258876	0.626801
	P(Cs)_P(Na)	0.5298312	0.4462757	0.4838699	0.4734834	0.4927316
Q393E	P(K)_P(Na)	0.738016	0.7173466	0.7000125	0.677461	0.6793346
	P(Cs)_P(Na)	0.5073291	0.5294133	0.4535533	0.3992864	0.4706896
